# Supplementary material for: A Stable Chimeric Fibroblast Growth Factor (FGF) Can Successfully Replace Basic FGF in Human Pluripotent Stem Cell Culture
Source: PLoS One. 2015 Apr 7;10(4):e0118931. doi: 10.1371/journal.pone.0118931 (PMC4388338; doi:10.1371/journal.pone.0118931)
Supplement: S1 Table — (XLSX) [file pone.0118931.s004.xlsx]

## Sheet: Sheet1
Table S1. The Human Phospho-MAPK Array coordinates (modified from the protocol of R&D Systems, Inc).
Coordinate	Target/Control	Phosphorylation Site Detected
a1	Reference Spots	-
a11	Reference Spots	-
b2	Akt1	S473
b3	Akt2	S474
b4	Akt3	S472
b5	Akt pan	S473, S474, S472
b6	CREB	S133
b7	ERK1	T202/Y204
b8	ERK2	T185/Y187
b9	GSK-3α/β	S21/S9
b10	GSK-3β	S9
c2	HSP27	S78/S82
c3	JNK1	T183/Y185
c4	JNK2	T183/Y185
c5	JNK3	T221/Y223
c6	JNK pan	T183/Y185, T221/Y223
c7	MKK3	S218/T222
c8	MKK6	S207/T211
c9	MSK2	S360
d1	p38α	T180/Y182
d2	p38β	T180/Y182
d3	p38δ	T180/Y182
d4	p38γ	T183/Y185
d5	p53	S46
d6	p70 S6 Kinase	T421/S424
d7	RSK1	S380
d8	RSK2	S386
d9	TOR	S2448
e10	PBS (negative control)	-
f1	Reference Spots	-
