# Supplementary material for: A Stable Chimeric Fibroblast Growth Factor (FGF) Can Successfully Replace Basic FGF in Human Pluripotent Stem Cell Culture
Source: PLoS One. 2015 Apr 7;10(4):e0118931. doi: 10.1371/journal.pone.0118931 (PMC4388338; doi:10.1371/journal.pone.0118931)
Supplement: S2 Table — H1 ESCs were cultured in E8 medium with either bFGF or FGFC for 30 days through 10 passages. The full array data set was deposited in the GEO databank (GSE55428). (XLSX) [file pone.0118931.s005.xlsx]

## Sheet: TableS2
Table S2. List of 708 probes exhibiting increased expression (by 2-fold or more) under FGFC culture conditions compared with bFGF culture conditions.
ProbeName	Average value of WA01 (H1)_p58_30_bFGF	Average value of WA01 (H1)_p58_30_FGFC	Fold change	GeneSymbol	Description	Chromosome End Index_Avadis_	Chromosome Number_Avadis_	Chromosome Start Index_Avadis_	Chromosome Strand_Avadis_	Cytoband	EntrezGeneID	GenbankAccession	GeneName	GenomicCoordinates	Go	RefSeqAccession	UniGeneID
A_33_P3228591	-6.14744	-5.02361	2.17925	WDR45	WD repeat domain 45 [Source:HGNC Symbol;Acc:28912] [ENST00000376357]	48935205	chrX	48935146	-	hs|Xp11.23	11152	AK301084	WD repeat domain 45	chrX:48935205-48935146	GO:0008219|GO:0005737|GO:0080025|GO:0006914|GO:0032266|GO:0000045		Hs.632807
A_19_P00803272	-6.46846	-5.35221	2.16782			149790014	chr3	149789955	+	hs|3q25.1				chr3:149789955-149790014
A_23_P31921	-0.20019	1.01325	2.31889	ASS1	Homo sapiens argininosuccinate synthase 1 (ASS1), transcript variant 1, mRNA [NM_000050]	133342179	chr9	133342120	+	hs|9q34.11	445	NM_000050	argininosuccinate synthase 1	chr9:133342120-133342179	GO:0005515|GO:0034641|GO:0005737|GO:0006526|GO:0000050|GO:0044281|GO:0005524|GO:0005829|GO:0004055	NM_000050	Hs.160786
A_23_P121795	-0.809862	0.559196	2.58302	SORBS2	Homo sapiens sorbin and SH3 domain containing 2 (SORBS2), transcript variant 2, mRNA [NM_021069]	186515040	chr4	186510881	-	hs|4q35.1	8470	NM_021069	sorbin and SH3 domain containing 2	chr4:186515040-186510881	GO:0005515|GO:0008150|GO:0048471|GO:0030018|GO:0005886|GO:0019904|GO:0005200|GO:0005634|GO:0015629|GO:0008307|GO:0046872|GO:0008093	NM_021069	Hs.655143
A_33_P3632866	-5.45968	-4.34697	2.16252	C9orf96	Homo sapiens chromosome 9 open reading frame 96 (C9orf96), transcript variant 1, mRNA [NM_153710]	136271031	chr9	136270972	+	hs|9q34.2	169436	NM_153710	chromosome 9 open reading frame 96	chr9:136270972-136271031	GO:0004672|GO:0005524	NM_153710	Hs.720195
A_23_P24457	-5.01587	-4.01387	2.00277	LRRC4C	Homo sapiens leucine rich repeat containing 4C (LRRC4C), transcript variant 1, mRNA [NM_020929]	40136152	chr11	40136093	-	hs|11p12	57689	NM_020929	leucine rich repeat containing 4C	chr11:40136152-40136093	GO:0005515|GO:0030054|GO:0016020|GO:0045211|GO:0016021|GO:0050770	NM_020929	Hs.745123
A_19_P00803334	-5.26537	-4.20175	2.09018			11657122	chr11	11657063	-	hs|11p15.3		TCONS_00019576		chr11:11657122-11657063
A_33_P3262133	-5.70564	-4.37145	2.52135	GFM1	G elongation factor, mitochondrial 1 [Source:HGNC Symbol;Acc:13780] [ENST00000312756]	158373743	chr3	158373684	+	hs|3q25.32	85476	AK022724	G elongation factor, mitochondrial 1	chr3:158373684-158373743	GO:0006184|GO:0005739|GO:0005515|GO:0070125|GO:0003924|GO:0005525|GO:0003746
A_33_P3301884	-6.4442	-5.44205	2.00298	LOC116437	Homo sapiens uncharacterized LOC116437 (LOC116437), long non-coding RNA [NR_026670]	131692292	chr12	131692233	+	hs|12q24.33	116437	NR_026670	uncharacterized LOC116437	chr12:131692233-131692292		NR_026670	Hs.675497
A_32_P530933	-6.53097	-5.50096	2.04204	PYGO1	Homo sapiens pygopus family PHD finger 1 (PYGO1), mRNA [NM_015617]	55838894	chr15	55838835	-	hs|15q21.3	26108	NM_015617	pygopus family PHD finger 1	chr15:55838894-55838835	GO:0005515|GO:0034504|GO:0001822|GO:0045944|GO:0008270|GO:0005634|GO:0016055|GO:0009791	NM_015617	Hs.256587
A_33_P3383836	-6.33538	-5.15741	2.26257	TRIM9	Homo sapiens tripartite motif containing 9 (TRIM9), transcript variant 1, mRNA [NM_015163]	51448600	chr14	51448541	-	hs|14q22.1	114088	NM_015163	tripartite motif containing 9	chr14:51448600-51448541	GO:0004842|GO:0030054|GO:0016079|GO:0030425|GO:0042803|GO:0008021|GO:0035544|GO:0005737|GO:0045955|GO:0000149|GO:0008270|GO:0043161|GO:0005856	NM_015163	Hs.654750
A_23_P324419	-6.3472	-5.23276	2.16511	C2orf57	Homo sapiens chromosome 2 open reading frame 57 (C2orf57), mRNA [NM_152614]	232458048	chr2	232457989	+	hs|2q37.1	165100	NM_152614	chromosome 2 open reading frame 57	chr2:232457989-232458048		NM_152614	Hs.98104
A_19_P00807483	-1.70348	2.24984	15.4906			242830429	chr2	242830370	-	hs|2q37.3				chr2:242830429-242830370
A_23_P336060	-6.38875	-5.35897	2.04172	LINC00269	Homo sapiens long intergenic non-protein coding RNA 269 (LINC00269), long non-coding RNA [NR_103715]	68429334	chrX	68429275	+	hs|Xq13.1	100996279	NR_103715	long intergenic non-protein coding RNA 269	chrX:68429275-68429334		NR_103715
A_19_P00332198	-6.49732	-5.26094	2.35608			46176515	chrX	46176456	-	hs|Xp11.3				chrX:046176515-046176456
A_19_P00808961	-5.30419	-3.94329	2.56845			126373242	chr5	126373183	-	hs|5q23.2				chr5:126373242-126373183
A_33_P3215383	-5.95937	-4.95279	2.00915		family with sequence similarity 230, member A [Source:HGNC Symbol;Acc:45045] [ENST00000434783]	20712779	chr22	20712720	+	hs|22q11.21		XM_005276704		chr22:20712720-20712779		XM_005276704	Hs.730457
A_24_P20630	-3.65617	-2.50084	2.22734	LEF1	Homo sapiens lymphoid enhancer-binding factor 1 (LEF1), transcript variant 1, mRNA [NM_016269]	108968805	chr4	108968746	-	hs|4q25	51176	NM_016269	lymphoid enhancer-binding factor 1	chr4:108968805-108968746	GO:0005515|GO:0003700|GO:0044212|GO:0008013|GO:0006366|GO:0030307|GO:0001756|GO:0003705|GO:0032714|GO:0001755|GO:0032713|GO:0030879|GO:0021861|GO:0032993|GO:0016202|GO:0016055|GO:0043027|GO:0021542|GO:0022407|GO:0022408|GO:0000977|GO:0022409|GO:0030335|GO:0008301|GO:0033153|GO:0021879|GO:0030331|GO:0000122|GO:0030509|GO:0021873|GO:0043923|GO:0035326|GO:0001649|GO:0043392|GO:0043966|GO:0043967|GO:…	NM_016269	Hs.743478
A_23_P5853	-6.51884	-5.46358	2.07809	SAG	Homo sapiens S-antigen; retina and pineal gland (arrestin) (SAG), mRNA [NM_000541]	234255678	chr2	234255619	+	hs|2q37.1	6295	NM_000541	S-antigen; retina and pineal gland (arrestin)	chr2:234255619-234255678	GO:0051219|GO:0001917|GO:0007603|GO:0004864|GO:0022400|GO:0002046|GO:0007601|GO:0007166|GO:0016056|GO:0005829|GO:0001750	NM_000541	Hs.32721
A_33_P3359801	-5.02926	-3.66982	2.56585	NKX2-4	Homo sapiens NK2 homeobox 4 (NKX2-4), mRNA [NM_033176]	21376070	chr20	21376011	-	hs|20p11.22	644524	NM_033176	NK2 homeobox 4	chr20:21376070-21376011	GO:0043565|GO:0008150|GO:0003674|GO:0003700|GO:0007275|GO:0005634|GO:0005575	NM_033176	Hs.456662
A_24_P359322	-5.99249	-4.90828	2.12021	C21orf49	Homo sapiens chromosome 21 open reading frame 49 (C21orf49), transcript variant 1, long non-coding RNA [NR_024622]	34169386	chr21	34169327	+	hs|21q22.11	54067	NR_024622	chromosome 21 open reading frame 49	chr21:34169327-34169386		NR_024622	Hs.54725
A_24_P178444	0.446057	1.55904	2.16292			107048024	chr11	107047965	+	hs|11q22.3				chr11:107047965-107048024
A_33_P3383531	-6.00576	-4.65168	2.55634			111964085	chr2	111964026	+	hs|2q13				chr2:111964026-111964085
A_33_P3421728	-5.58139	-4.29965	2.43132	DGKG	Homo sapiens diacylglycerol kinase, gamma 90kDa (DGKG), transcript variant 1, mRNA [NM_001346]	185865094	chr3	185865035	-	hs|3q27.2	1608	NM_001346	diacylglycerol kinase, gamma 90kDa	chr3:185865094-185865035	GO:0035556|GO:0007165|GO:0005737|GO:0003951|GO:0005886|GO:0048666|GO:0007596|GO:0005509|GO:0004143|GO:0030168|GO:0005524|GO:0007205	NM_001346	Hs.683449
A_19_P00809906	-5.98913	-4.58814	2.64083			71281917	chr14	71281858	-	hs|14q24.2				chr14:071281917-071281858
A_33_P3393311	-5.95942	-3.74626	4.63689	MCHR1	Homo sapiens melanin-concentrating hormone receptor 1 (MCHR1), mRNA [NM_005297]	41077855	chr22	41077796	+	hs|22q13.2	2847	NM_005297	melanin-concentrating hormone receptor 1	chr22:41077796-41077855	GO:0007631|GO:0005886|GO:0051928|GO:0004930|GO:0030273|GO:0042562|GO:0031513|GO:0006091|GO:0008022|GO:0007193|GO:0007204|GO:0008188|GO:0007186|GO:0005887	NM_005297	Hs.248122
A_33_P3283206	-5.81652	-4.7686	2.06755			138509889	chr9	138509830	+	hs|9q34.3		TCONS_l2_00029116		chr9:138509830-138509889
A_33_P3370763	-5.68232	-4.23157	2.73351	SARM1	Homo sapiens sterile alpha and TIR motif containing 1 (SARM1), mRNA [NM_015077]	26722998	chr17	26722939	+	hs|17q11.2	23098	NM_015077	sterile alpha and TIR motif containing 1	chr17:26722939-26722998	GO:0030424|GO:0030054|GO:0034142|GO:0005874|GO:0045202|GO:0002224|GO:0030425|GO:0005829|GO:0048814|GO:0005739|GO:0002756|GO:0005737|GO:0045087|GO:0034138	NM_015077	Hs.743510
A_33_P3276997	-2.19745	-0.460142	3.33412	MAP6	Homo sapiens microtubule-associated protein 6 (MAP6), transcript variant 2, mRNA [NM_207577]	75313987	chr11	75313928	-	hs|11q13.5	4135	NM_207577	microtubule-associated protein 6	chr11:75313987-75313928	GO:0008017|GO:0005516|GO:0048471|GO:0005794|GO:0005874|GO:0000226	NM_207577	Hs.585540
A_33_P3276520	-5.36506	-4.13512	2.34557		Homo sapiens cDNA FLJ41710 fis, clone HLUNG2011041. [AK123704]	62787383	chr17	62787324	-	hs|17q24.1		AK123704		chr17:62787383-62787324
A_19_P00329797	-6.45282	-5.03982	2.66289			37060505	chr20	37060446	+	hs|20q11.23				chr20:037060446-037060505
A_23_P19619	-1.48144	0.485566	3.90957	HIVEP1	Homo sapiens human immunodeficiency virus type I enhancer binding protein 1 (HIVEP1), mRNA [NM_002114]	12164882	chr6	12164823	+	hs|6p24.1	3096	NM_002114	human immunodeficiency virus type I enhancer binding protein 1	chr6:12164823-12164882	GO:0005515|GO:0005737|GO:0005634|GO:0000122|GO:0003677|GO:0046872|GO:0006351	NM_002114	Hs.567284
A_23_P71880	-6.50636	-5.38883	2.16975	SPINK4	Homo sapiens serine peptidase inhibitor, Kazal type 4 (SPINK4), mRNA [NM_014471]	33248476	chr9	33246720	+	hs|9p13.3	27290	NM_014471	serine peptidase inhibitor, Kazal type 4	chr9:33246720-33248476	GO:0004867|GO:0005576	NM_014471	Hs.555934
A_23_P47058	1.86525	3.21856	2.55498	CUZD1	Homo sapiens CUB and zona pellucida-like domains 1 (CUZD1), transcript variant 1, mRNA [NM_022034]	124591875	chr10	124591816	-	hs|10q26.13	50624	NM_022034	CUB and zona pellucida-like domains 1	chr10:124591875-124591816	GO:0006931|GO:0007049|GO:0042589|GO:0008283|GO:0032023|GO:0016021|GO:0051301|GO:0030658	NM_022034	Hs.647182
A_32_P30905	-6.52959	-5.1013	2.69128	WDFY4	Homo sapiens WDFY family member 4 (WDFY4), mRNA [NM_020945]	50190926	chr10	50190868	+	hs|10q11.23	57705	NM_020945	WDFY family member 4	chr10:50190868-50190926	GO:0016021	NM_020945	Hs.287379
A_23_P422667	-5.93922	-4.92171	2.02442	TRIM17	Homo sapiens tripartite motif containing 17 (TRIM17), transcript variant 1, mRNA [NM_016102]	228596917	chr1	228596438	-	hs|1q42.13	51127	NM_016102	tripartite motif containing 17	chr1:228596917-228596438	GO:0005622|GO:0005515|GO:0004842|GO:0008270|GO:0005575|GO:0051865	NM_016102	Hs.121748
A_33_P3396050	-6.47117	-5.44686	2.03399		PREDICTED: Homo sapiens uncharacterized LOC440386 (LOC440386), misc_RNA [XR_248227]	74403629	chr16	74403571	+	hs|16q23.1		XR_248227		chr16:74403571-74403629		XR_248227	Hs.678889
A_24_P85511	-6.48036	-5.33739	2.20835	ANKRD26	Homo sapiens ankyrin repeat domain 26 (ANKRD26), transcript variant 2, mRNA [NM_001256053]	27294208	chr10	27294149	-	hs|10p12.1	22852	NM_001256053	ankyrin repeat domain 26	chr10:27294208-27294149	GO:0005813	NM_001256053	Hs.361041
A_23_P414713	-6.40233	-5.07926	2.50198	ZNF528	Homo sapiens zinc finger protein 528 (ZNF528), mRNA [NM_032423]	52921236	chr19	52921177	+	hs|19q13.41	84436	NM_032423	zinc finger protein 528	chr19:52921177-52921236	GO:0006355|GO:0005634|GO:0003677|GO:0046872|GO:0006351	NM_032423	Hs.662043
A_32_P327679	-5.87476	-4.73664	2.20095	DKFZP434K028	Homo sapiens uncharacterized LOC26070 (DKFZP434K028), long non-coding RNA [NR_026882]	61525045	chr11	61524986	-	hs|11q12.2	26070	NR_026882	uncharacterized LOC26070	chr11:61525045-61524986		NR_026882	Hs.564254
A_33_P3797820	-6.37737	-5.2354	2.20683		long intergenic non-protein coding RNA 863 [Source:HGNC Symbol;Acc:45162] [ENST00000439559]	89117075	chr10	89117016	+	hs|10q23.2		XM_005270112		chr10:89117016-89117075		XM_005270112
A_33_P3237150	-3.8926	-2.70324	2.28051	BMP2	Homo sapiens bone morphogenetic protein 2 (BMP2), mRNA [NM_001200]	6760869	chr20	6760810	+	hs|20p12.3	650	NM_001200	bone morphogenetic protein 2	chr20:6760810-6760869	GO:0005515|GO:0001658|GO:0003181|GO:0009790|GO:0005615|GO:0010894|GO:0003308|GO:0007507|GO:0007219|GO:0002062|GO:0030198|GO:0009887|GO:0033690|GO:0004745|GO:0030335|GO:0030501|GO:0009986|GO:0019211|GO:0000122|GO:0021978|GO:0030509|GO:0045786|GO:0005125|GO:0001701|GO:0001649|GO:0003130|GO:0001501|GO:0045165|GO:0045600|GO:0040007|GO:0035630|GO:0008083|GO:0008285|GO:0042482|GO:0007267|GO:0010718|GO:…	NM_001200	Hs.73853
A_33_P3281171	-6.26441	-4.90519	2.56546	LOC100130987	Homo sapiens uncharacterized LOC100130987 (LOC100130987), long non-coding RNA [NR_024469]	67159041	chr11	67158982	+	hs|11q13.2	100130987	NR_024469	uncharacterized LOC100130987	chr11:67158982-67159041		NR_024469	Hs.664585
A_23_P302787	-5.96703	-4.335	3.0995	LINC01116	Homo sapiens long intergenic non-protein coding RNA 1116 (LINC01116), long non-coding RNA [NR_040001]	177494727	chr2	177494668	-	hs|2q31.1	375295	NR_040001	long intergenic non-protein coding RNA 1116	chr2:177494727-177494668		NR_040001	Hs.636452
A_33_P3324206	-5.88605	-4.82692	2.08367	HR	Homo sapiens hair growth associated (HR), transcript variant 1, mRNA [NM_005144]	21972023	chr8	21971964	-	hs|8p21.3	55806	NM_005144	hair growth associated	chr8:21972023-21971964	GO:0016604|GO:0006355|GO:0003700|GO:0003714|GO:0005634|GO:0045892|GO:0003677|GO:0046872|GO:0006351	NM_005144	Hs.272367
A_33_P3333600	-5.40689	-4.33868	2.09682		human_005080 human eyeball cDNA Library Homo sapiens cDNA 5', mRNA sequence [EL950728]	42181216	chr2	42181157	-	hs|2p21		EL950728		chr2:42181216-42181157			Hs.744814
A_23_P125383	-4.97708	-3.71588	2.39695	TMEFF2	Homo sapiens transmembrane protein with EGF-like and two follistatin-like domains 2 (TMEFF2), mRNA [NM_016192]	192815005	chr2	192814946	-	hs|2q32.3	23671	NM_016192	transmembrane protein with EGF-like and two follistatin-like domains 2	chr2:192815005-192814946	GO:0003674|GO:0005576|GO:0016021	NM_016192	Hs.144513
A_23_P408285	1.49445	2.62457	2.18877	PRICKLE1	Homo sapiens prickle homolog 1 (Drosophila) (PRICKLE1), transcript variant 1, mRNA [NM_153026]	42853269	chr12	42853210	-	hs|12q12	144165	NM_153026	prickle homolog 1 (Drosophila)	chr12:42853269-42853210	GO:0005515|GO:0031965|GO:2000691|GO:0032436|GO:0031398|GO:0001843|GO:0008270|GO:0005634|GO:0006606|GO:0090090|GO:0045892|GO:0005829	NM_153026	Hs.720221
A_23_P39799	-4.13096	-2.68045	2.73306	LOXL3	Homo sapiens lysyl oxidase-like 3 (LOXL3), mRNA [NM_032603]	74761088	chr2	74761029	-	hs|2p13.1	84695	NM_032603	lysyl oxidase-like 3	chr2:74761088-74761029	GO:0005515|GO:0016020|GO:0005507|GO:0004720|GO:0005634|GO:0005576|GO:0001837|GO:0045892|GO:0005615|GO:0005044	NM_032603	Hs.469045
A_24_P24972	0.521169	1.73807	2.32447		Q7Z4W8_HUMAN (Q7Z4W8) Heparin-binding protein HBp15, partial (92%) [THC2549395]	110494802	chr2	110494743	-	hs|2q13				chr2:110494802-110494743
A_33_P3782469	-5.99129	-4.65454	2.52582	PYGO1	pygopus homolog 1 (Drosophila) [Source:HGNC Symbol;Acc:30256] [ENST00000302000]	55831224	chr15	55831165	-	hs|15q21.3	26108	AL833463	pygopus family PHD finger 1	chr15:55831224-55831165	GO:0005515|GO:0034504|GO:0001822|GO:0045944|GO:0008270|GO:0005634|GO:0016055|GO:0009791		Hs.87194
A_33_P3424516	-6.39125	-5.00628	2.61167	OR51M1	Homo sapiens olfactory receptor, family 51, subfamily M, member 1 (OR51M1), mRNA [NM_001004756]	5411609	chr11	5411550	+	hs|11p15.4	390059	NM_001004756	olfactory receptor, family 51, subfamily M, member 1	chr11:5411550-5411609	GO:0050911|GO:0007608|GO:0004984|GO:0005886|GO:0004930|GO:0016021	NM_001004756	Hs.553731
A_32_P175715	-6.15813	-5.05556	2.14737	MEIG1	Homo sapiens meiosis/spermiogenesis associated 1 (MEIG1), mRNA [NM_001080836]	15014601	chr10	15014542	+	hs|10p13	644890	NM_001080836	meiosis/spermiogenesis associated 1	chr10:15014542-15014601	GO:0005634|GO:0007283|GO:0030154	NM_001080836	Hs.257249
A_33_P3354514	-6.23349	-5.14718	2.12331	SLC2A13	Homo sapiens solute carrier family 2 (facilitated glucose transporter), member 13, mRNA (cDNA clone MGC:48624 IMAGE:5272386), complete cds. [BC047507]	40343374	chr12	40343315	-	hs|12q12	114134	BC047507	solute carrier family 2 (facilitated glucose transporter), member 13	chr12:40343374-40343315	GO:0005886|GO:0022891|GO:0016021|GO:0055085		Hs.558595
A_33_P3255404	-0.904138	0.276185	2.26628	CLDN11	Homo sapiens claudin 11 (CLDN11), transcript variant 1, mRNA [NM_005602]	170151883	chr3	170151824	+	hs|3q26.2	5010	NM_005602	claudin 11	chr3:170151824-170151883	GO:0016338|GO:0005886|GO:0005198|GO:0016021|GO:0007283|GO:0005923|GO:0008366|GO:0042802	NM_005602	Hs.31595
A_33_P3226192	-6.20058	-5.17145	2.0408	NR2E3	Homo sapiens nuclear receptor subfamily 2, group E, member 3 (NR2E3), transcript variant 1, mRNA [NM_016346]	72106961	chr15	72106902	+	hs|15q23	10002	NM_016346	nuclear receptor subfamily 2, group E, member 3	chr15:72106902-72106961	GO:0005515|GO:0010467|GO:0006367|GO:0006366|GO:0003707|GO:0005634|GO:0043565|GO:0007165|GO:0005654|GO:0008270|GO:0004879|GO:0007602|GO:0007601|GO:0030522	NM_016346	Hs.187354
A_33_P3340752	-6.39405	-5.04462	2.54811	LOC100130887	PREDICTED: Homo sapiens uncharacterized LOC100130887 (LOC100130887), transcript variant X1, misc_RNA [XR_132784]	123711445	chr10	123711386	+	hs|10q26.13	100130887	XR_132784	uncharacterized LOC100130887	chr10:123711386-123711445		XR_132784	Hs.650058
A_33_P3413810	-5.64259	-4.55496	2.12525	LOC101928038	PREDICTED: Homo sapiens CDK5 and ABL1 enzyme substrate 2-like (LOC101928038), mRNA [XM_005276035]	136758678	chr9	136758619	-	hs|9q34.2	101928038	XM_005276035	CDK5 and ABL1 enzyme substrate 2-like	chr9:136758678-136758619		XM_005276035
A_23_P404162	-5.97989	-4.95328	2.03724	HDAC9	Homo sapiens histone deacetylase 9 (HDAC9), transcript variant 3, mRNA [NM_014707]	18708061	chr7	18708002	+	hs|7p21.1	9734	NM_014707	histone deacetylase 9	chr7:18708002-18708061	GO:0005515|GO:0042826|GO:0046970|GO:0005634|GO:0046872|GO:0007507|GO:0005737|GO:0006954|GO:0007219|GO:0070491|GO:0005080|GO:0030183|GO:0051153|GO:0090050|GO:0004407|GO:0046969|GO:0032041|GO:0070932|GO:0005667|GO:0070933|GO:0016575|GO:0032869|GO:0034983|GO:0003714|GO:0048742|GO:0000122|GO:0006351|GO:0033558|GO:0042113|GO:0035097|GO:0000118|GO:0005654|GO:0045892|GO:0008134	NM_014707	Hs.196054
A_23_P214080	-1.26721	0.0546851	2.49995	EGR1	Homo sapiens early growth response 1 (EGR1), mRNA [NM_001964]	137804950	chr5	137804891	+	hs|5q31.2	1958	NM_001964	early growth response 1	chr5:137804891-137804950	GO:0005515|GO:0003700|GO:0006366|GO:0048709|GO:0019221|GO:0060291|GO:0042220|GO:0072303|GO:0003690|GO:0043525|GO:0060337|GO:0048169|GO:0051602|GO:0007611|GO:0031667|GO:0035035|GO:0032869|GO:0000976|GO:0030509|GO:0000122|GO:0000979|GO:0071317|GO:0071383|GO:0007623|GO:0005654|GO:0071873|GO:0045893|GO:0008134|GO:0045471|GO:0072110|GO:0005634|GO:0071480|GO:0035914|GO:0046872|GO:0071372|GO:0005737|GO:…	NM_001964	Hs.326035
A_19_P00318798	-6.17596	-5.0234	2.22309		small nucleolar RNA host gene 15 (non-protein coding) [Source:HGNC Symbol;Acc:27797] [ENST00000580528]	45026468	chr7	45026409	-	hs|7p13				chr7:45026468-45026409
A_23_P360990	-6.23135	-5.06628	2.24245	DYDC1	Homo sapiens DPY30 domain containing 1 (DYDC1), transcript variant 1, mRNA [NM_138812]	82098895	chr10	82098311	-	hs|10q23.1	143241	NM_138812	DPY30 domain containing 1	chr10:82098895-82098311		NM_138812	Hs.407751
A_33_P3215282	-2.69946	-0.792252	3.75082	TTBK1	Homo sapiens tau tubulin kinase 1 (TTBK1), mRNA [NM_032538]	43255988	chr6	43255929	+	hs|6p21.1	84630	NM_032538	tau tubulin kinase 1	chr6:43255929-43255988	GO:0005737|GO:0030054|GO:0004674|GO:0005634|GO:0005524	NM_032538	Hs.485436
A_33_P3290792	-6.01755	-4.81351	2.30385	OR10G9	Homo sapiens olfactory receptor, family 10, subfamily G, member 9 (OR10G9), mRNA [NM_001001953]	123894506	chr11	123894447	+	hs|11q24.1	219870	NM_001001953	olfactory receptor, family 10, subfamily G, member 9	chr11:123894447-123894506	GO:0004984|GO:0005886|GO:0004930|GO:0016021	NM_001001953	Hs.553636
A_23_P138655	0.500479	2.04415	2.91535	CYP26A1	Homo sapiens cytochrome P450, family 26, subfamily A, polypeptide 1 (CYP26A1), transcript variant 2, mRNA [NM_057157]	94837072	chr10	94837013	+	hs|10q23.33	1592	NM_057157	cytochrome P450, family 26, subfamily A, polypeptide 1	chr10:94837013-94837072	GO:0006805|GO:0005506|GO:0071300|GO:0044281|GO:0007417|GO:0009952|GO:0048384|GO:0014032|GO:0019825|GO:0048387|GO:0006766|GO:0034653|GO:0001972|GO:0008152|GO:0005789|GO:0008401|GO:0020037	NM_057157	Hs.150595
A_23_P143526	-6.1843	-4.80024	2.61002	S100B	Homo sapiens S100 calcium binding protein B (S100B), mRNA [NM_006272]	48019158	chr21	48019099	-	hs|21q22.3	6285	NM_006272	S100 calcium binding protein B	chr21:48019158-48019099	GO:0005515|GO:0048471|GO:0008284|GO:0008283|GO:0048708|GO:0008360|GO:0060291|GO:0005634|GO:0007409|GO:0005615|GO:0042803|GO:0042802|GO:0005737|GO:0050786|GO:0048168|GO:0007611|GO:0043025|GO:2001015|GO:0007613|GO:0043123|GO:0043065|GO:0005509|GO:0048156|GO:0071456|GO:0051384|GO:0005576|GO:0007417|GO:0001726|GO:0044548|GO:0051597|GO:0045087|GO:0008270|GO:0048306	NM_006272	Hs.422181
A_33_P3412262	-0.315949	1.11424	2.69482	JAKMIP2-AS1	Homo sapiens JAKMIP2 antisense RNA 1 (JAKMIP2-AS1), long non-coding RNA [NR_038902]	147041572	chr5	147041513	+	hs|5q32	153469	NR_038902	JAKMIP2 antisense RNA 1	chr5:147041513-147041572		NR_038902	Hs.184323
A_33_P3248539	-6.48817	-5.35211	2.1978	LCN1	Homo sapiens lipocalin 1 (LCN1), transcript variant 2, mRNA [NM_001252617]	138416747	chr9	138416688	+	hs|9q34.3	3933	NM_001252617	lipocalin 1	chr9:138416688-138416747	GO:0004869|GO:0050909|GO:0006810|GO:0006508|GO:0005576|GO:0050896	NM_001252617	Hs.530311
A_23_P518	-5.96362	-3.52138	5.43487	VTCN1	Homo sapiens V-set domain containing T cell activation inhibitor 1 (VTCN1), transcript variant 1, mRNA [NM_024626]	117686657	chr1	117686598	-	hs|1p13.1	79679	NM_024626	V-set domain containing T cell activation inhibitor 1	chr1:117686657-117686598	GO:0072643|GO:0050868|GO:0001562|GO:0005102|GO:0072602|GO:0016021|GO:0009897	NM_024626	Hs.546434
A_23_P120883	3.26735	4.33552	2.09676	HMOX1	Homo sapiens heme oxygenase (decycling) 1 (HMOX1), mRNA [NM_002133]	35790181	chr22	35790122	+	hs|22q12.3	3162	NM_002133	heme oxygenase (decycling) 1	chr22:35790122-35790181	GO:0031670|GO:0008219|GO:0042542|GO:0043627|GO:0005615|GO:0007243|GO:0042803|GO:0006879|GO:0043524|GO:0051260|GO:0042167|GO:0043123|GO:0006979|GO:0032764|GO:0043305|GO:0014806|GO:0006788|GO:0043392|GO:0006778|GO:0005789|GO:0019899|GO:0020037|GO:0045080|GO:0007264|GO:0005783|GO:0004392|GO:0034101|GO:0004630|GO:0005634|GO:0044281|GO:0055072|GO:0043433|GO:0046872|GO:0005829|GO:0051090|GO:0034383|GO:…	NM_002133	Hs.517581
A_33_P3332533	-5.74593	-4.65234	2.13404	LOC643339	Homo sapiens uncharacterized LOC643339 (LOC643339), long non-coding RNA [NR_040096]	93397593	chr12	93397534	-	hs|12q22	643339	NR_040096	uncharacterized LOC643339	chr12:93397593-93397534		NR_040096	Hs.741299
A_19_P00329154	-5.78463	-4.59594	2.27945			205414300	chr1	205414241	+	hs|1q32.1				chr1:205414241-205414300
A_19_P00808332	-6.33838	-5.26078	2.11052			38362529	chr4	38362470	+	hs|4p14				chr4:038362470-038362529
A_23_P71855	-5.88566	-4.4578	2.69047	C5	Homo sapiens complement component 5 (C5), mRNA [NM_001735]	123715126	chr9	123715067	-	hs|9q33.2	727	NM_001735	complement component 5	chr9:123715126-123715067	GO:0005515|GO:0030449|GO:0004866|GO:0005615|GO:0006957|GO:0010760|GO:0000187|GO:0006956|GO:0006954|GO:0050921|GO:0006935|GO:0005579|GO:0006958|GO:0019835|GO:0090197|GO:0008009|GO:0002523|GO:0006950|GO:0006874|GO:0005102|GO:0005576|GO:0042593|GO:0010700|GO:0031714|GO:0001701|GO:0010575|GO:0045766|GO:0007186|GO:0045087|GO:0033602|GO:0007166	NM_001735	Hs.494997
A_33_P3412143	-3.98296	-2.3151	3.17743	RASSF10	Homo sapiens Ras association (RalGDS/AF-6) domain family (N-terminal) member 10 (RASSF10), mRNA [NM_001080521]	13032619	chr11	13032560	+	hs|11p15.2	644943	NM_001080521	Ras association (RalGDS/AF-6) domain family (N-terminal) member 10	chr11:13032560-13032619	GO:0007165|GO:0000922|GO:0005815|GO:0005829	NM_001080521	Hs.134650
A_19_P00331615	-6.35119	-4.84428	2.84202			46973778	chr10	46973719	-	hs|10q11.22				chr10:046973778-046973719
A_33_P3390057	-3.26529	-1.91217	2.55464	TM4SF1	Homo sapiens transmembrane 4 L six family member 1 (TM4SF1), mRNA [NM_014220]	149086869	chr3	149086810	-	hs|3q25.1	4071	NM_014220	transmembrane 4 L six family member 1	chr3:149086869-149086810	GO:0008150|GO:0003674|GO:0005887	NM_014220	Hs.351316
A_33_P3409294	-6.37608	-5.28558	2.12948			63029442	chr7	63029383	-	hs|7q11.21				chr7:063029442-063029383
A_19_P00318932	-6.31095	-4.95889	2.55275			110806056	chrX	110805997	-	hs|Xq23				chrX:110806056-110805997
A_33_P3317543	-5.90793	-4.73472	2.25513	GTF2IRD2B	Homo sapiens GTF2I repeat domain containing 2B (GTF2IRD2B), mRNA [NM_001003795]	74565099	chr7	74565040	+	hs|7q11.23	389524	NM_001003795	GTF2I repeat domain containing 2B	chr7:74565040-74565099	GO:0006355|GO:0005634|GO:0003677|GO:0006351	NM_001003795	Hs.647039
A_24_P417596	-6.03443	-4.53688	2.82362	FLYWCH2	Homo sapiens FLYWCH family member 2 (FLYWCH2), transcript variant 1, mRNA [NM_138439]	2949346	chr16	2949287	+	hs|16p13.3	114984	NM_138439	FLYWCH family member 2	chr16:2949287-2949346	GO:0008150|GO:0003674|GO:0005575	NM_138439	Hs.534525
A_33_P3421318	-6.47234	-5.29356	2.26384	NR2F2-AS1	NR2F2 antisense RNA 1 [Source:HGNC Symbol;Acc:44222] [ENST00000560800]	96675130	chr15	96675071	-	hs|15q26.2	644192	XR_248180	NR2F2 antisense RNA 1	chr15:96675130-96675071		XR_248180
A_23_P121106	-0.539644	0.622817	2.23839	HESX1	Homo sapiens HESX homeobox 1 (HESX1), mRNA [NM_003865]	57232831	chr3	57232512	-	hs|3p14.3	8820	NM_003865	HESX homeobox 1	chr3:57232831-57232512	GO:0005515|GO:0003700|GO:0030916|GO:0005634|GO:0008022|GO:0003677|GO:0048853|GO:0006351|GO:0043565|GO:0047485|GO:0007420|GO:0003682|GO:0045892|GO:0043584	NM_003865	Hs.171980
A_24_P286569	-6.07175	-4.63088	2.71485	LANCL2	Homo sapiens LanC lantibiotic synthetase component C-like 2 (bacterial) (LANCL2), mRNA [NM_018697]	55500578	chr7	55500519	+	hs|7p11.2	55915	NM_018697	LanC lantibiotic synthetase component C-like 2 (bacterial)	chr7:55500519-55500578	GO:0009789|GO:0005886|GO:0070273|GO:0005634|GO:0032266|GO:0003824|GO:0005525|GO:0005524|GO:0005829|GO:0005737|GO:0030864|GO:0010314|GO:0045892	NM_018697	Hs.706612
A_33_P3610406	-4.04347	-2.45921	2.99855	ECEL1P2	Homo sapiens endothelin converting enzyme-like 1, pseudogene 2 (ECEL1P2), non-coding RNA [NR_028501]	233250541	chr2	233250482	-	hs|2q37.1	347694	NR_028501	endothelin converting enzyme-like 1, pseudogene 2	chr2:233250541-233250482		NR_028501	Hs.452575
A_19_P00811198	-6.47019	-4.76066	3.27054			246946194	chr1	246946135	+	hs|1q44				chr1:246946135-246946194
A_33_P3299560	-6.49937	-5.27486	2.33676	LEKR1	Homo sapiens cDNA FLJ37161 fis, clone BRACE2026725. [AK094480]	156545449	chr3	156545390	+	hs|3q25.31	389170	AK094480	leucine, glutamate and lysine rich 1	chr3:156545390-156545449			Hs.478048
A_23_P113034	-6.21603	-4.3417	3.66632	C10orf11	Homo sapiens chromosome 10 open reading frame 11 (C10orf11), mRNA [NM_032024]	77818442	chr10	77807021	+	hs|10q22.3	83938	NM_032024	chromosome 10 open reading frame 11	chr10:77807021-77818442	GO:0030318	NM_032024	Hs.118161
A_33_P3242733	2.02433	3.42528	2.64075	PKDCC	Homo sapiens protein kinase domain containing, cytoplasmic (PKDCC), mRNA [NM_138370]	42284866	chr2	42284807	+	hs|2p21	91461	NM_138370	protein kinase domain containing, cytoplasmic	chr2:42284807-42284866	GO:0005794|GO:0030501|GO:0048286|GO:0042997|GO:0030282|GO:0048566|GO:0015031|GO:0005524|GO:0030154|GO:0001501|GO:0004672|GO:0035264|GO:0060021|GO:0032332	NM_138370	Hs.408542
A_24_P302249	-5.94852	-4.57592	2.58936	APOA2	Homo sapiens apolipoprotein A-II (APOA2), mRNA [NM_001643]	161192738	chr1	161192284	-	hs|1q23.3	336	NM_001643	apolipoprotein A-II	chr1:161192738-161192284	GO:0005515|GO:0043627|GO:0007603|GO:0060192|GO:0018206|GO:0030300|GO:0010903|GO:0042803|GO:0034361|GO:0006457|GO:0034364|GO:0055102|GO:0044255|GO:0006656|GO:0042632|GO:0033344|GO:0002526|GO:0046982|GO:0045416|GO:0043691|GO:0034366|GO:0051384|GO:0034370|GO:0034374|GO:0034375|GO:0042157|GO:0005788|GO:0006641|GO:0005319|GO:0008035|GO:0032375|GO:0050996|GO:0050995|GO:0060695|GO:0017127|GO:0031100|GO:…	NM_001643	Hs.237658
A_33_P3234580	2.05241	3.1928	2.20441	ASS1	Homo sapiens argininosuccinate synthase 1 (ASS1), transcript variant 1, mRNA [NM_000050]	133376660	chr9	133376601	+	hs|9q34.11	445	NM_000050	argininosuccinate synthase 1	chr9:133376601-133376660	GO:0005515|GO:0034641|GO:0005737|GO:0006526|GO:0000050|GO:0044281|GO:0005524|GO:0005829|GO:0004055	NM_000050	Hs.160786
A_33_P3217009	-3.45882	-2.42818	2.04294	FEZF1-AS1	Homo sapiens FEZF1 antisense RNA 1 (FEZF1-AS1), long non-coding RNA [NR_036484]	121946663	chr7	121946604	+	hs|7q31.32	154860	NR_036484	FEZF1 antisense RNA 1	chr7:121946604-121946663		NR_036484	Hs.664204
A_33_P3375170	-5.37467	-4.25724	2.16959	LOC100131242	Homo sapiens cDNA FLJ42492 fis, clone BRACE2033720. [AK124483]	79237058	chr17	79236999	+	hs|17q25.3	100131242	AK124483	uncharacterized LOC100131242	chr17:79236999-79237058			Hs.689575
A_23_P348749	-6.33957	-4.89073	2.72988	AK9	Homo sapiens adenylate kinase 9 (AK9), transcript variant 2, mRNA [NM_145025]	109953475	chr6	109953416	-	hs|6q21	221264	NM_145025	adenylate kinase 9	chr6:109953475-109953416	GO:0017111|GO:0006186|GO:0005737|GO:0050145|GO:0004550|GO:0006757|GO:0005634|GO:0006756|GO:0006174|GO:0005524	NM_145025	Hs.205144
A_23_P122414	-2.62103	-1.17249	2.72931	GUCA1A	Homo sapiens guanylate cyclase activator 1A (retina) (GUCA1A), mRNA [NM_000409]	42146600	chr6	42146541	+	hs|6p21.1	2978	NM_000409	guanylate cyclase activator 1A (retina)	chr6:42146541-42146600	GO:0007165|GO:0007603|GO:0005509|GO:0022400|GO:0007601|GO:0016056|GO:0008048	NM_000409	Hs.92858
A_33_P3210735	-4.48753	-3.35936	2.18581	LRRC55	Homo sapiens leucine rich repeat containing 55 (LRRC55), mRNA [NM_001005210]	56957578	chr11	56957519	+	hs|11q12.1	219527	NM_001005210	leucine rich repeat containing 55	chr11:56957519-56957578	GO:0005886|GO:0016021|GO:0006811	NM_001005210	Hs.199853
A_33_P3269000	-6.25652	-4.86287	2.62743	C8orf48	Homo sapiens chromosome 8 open reading frame 48 (C8orf48), mRNA [NM_001007090]	13425484	chr8	13425425	+	hs|8p22	157773	NM_001007090	chromosome 8 open reading frame 48	chr8:13425425-13425484	GO:0005515	NM_001007090	Hs.104941
A_23_P125588	-4.10026	-2.96188	2.20134	TNMD	Homo sapiens tenomodulin (TNMD), mRNA [NM_022144]	99854019	chrX	99852602	+	hs|Xq22.1	64102	NM_022144	tenomodulin	chrX:99852602-99854019	GO:0071773|GO:0035990|GO:0001937|GO:0001886|GO:0016525|GO:0016021	NM_022144	Hs.132957
A_23_P143857	-2.89844	-1.5324	2.57762	LRRC3B	Homo sapiens leucine rich repeat containing 3B (LRRC3B), mRNA [NM_052953]	26751986	chr3	26751927	+	hs|3p24.1	116135	NM_052953	leucine rich repeat containing 3B	chr3:26751927-26751986	GO:0016021	NM_052953	Hs.517868
A_23_P409093	-3.50391	-2.42683	2.10976	ANO4	Homo sapiens anoctamin 4 (ANO4), transcript variant 3, mRNA [NM_178826]	101521943	chr12	101521884	+	hs|12q23.1	121601	NM_178826	anoctamin 4	chr12:101521884-101521943	GO:0005622|GO:0034220|GO:0005886|GO:0016021|GO:0055085	NM_178826	Hs.58785
A_33_P3303649	-6.08547	-4.61952	2.76245	MB	Homo sapiens myoglobin (MB), transcript variant 2, mRNA [NM_203377]	36003486	chr22	36003427	-	hs|22q12.3	4151	NM_203377	myoglobin	chr22:36003486-36003427	GO:0007507|GO:0042542|GO:0001666|GO:0019825|GO:0005506|GO:0050873|GO:0005344|GO:0031444|GO:0009725|GO:0043353|GO:0020037	NM_203377	Hs.517586
A_33_P3331307	-6.12619	-4.88734	2.36011	CDC42EP3	Homo sapiens CDC42 effector protein (Rho GTPase binding) 3 (CDC42EP3), transcript variant 1, mRNA [NM_006449]	37870802	chr2	37870743	-	hs|2p22.2	10602	NM_006449	CDC42 effector protein (Rho GTPase binding) 3	chr2:37870802-37870743	GO:0007165|GO:0005737|GO:0016020|GO:0005519|GO:0008360|GO:0015629|GO:0012505	NM_006449	Hs.369574
A_33_P3232334	-6.19062	-5.17192	2.0261	ARMCX4	armadillo repeat containing, X-linked 4 [Source:HGNC Symbol;Acc:28615] [ENST00000430461]	100701086	chrX	100701027	+	hs|Xq22.1	100131755		armadillo repeat containing, X-linked 4	chrX:100701027-100701086	GO:0016021
A_24_P88763	-0.787831	0.415715	2.30305	LOXL3	Homo sapiens lysyl oxidase-like 3 (LOXL3), mRNA [NM_032603]	74760422	chr2	74760363	-	hs|2p13.1	84695	NM_032603	lysyl oxidase-like 3	chr2:74760422-74760363	GO:0005515|GO:0016020|GO:0005507|GO:0004720|GO:0005634|GO:0005576|GO:0001837|GO:0045892|GO:0005615|GO:0005044	NM_032603	Hs.469045
A_33_P3336715	-6.02229	-4.60798	2.66532	GABRB2	Homo sapiens gamma-aminobutyric acid (GABA) A receptor, beta 2 (GABRB2), transcript variant 1, mRNA [NM_021911]	160715687	chr5	160715628	-	hs|5q34	2561	NM_021911	gamma-aminobutyric acid (GABA) A receptor, beta 2	chr5:160715687-160715628	GO:0030054|GO:0005886|GO:0004890|GO:0005237|GO:0007605|GO:0034707|GO:0060119|GO:0007268|GO:0007214|GO:0055085|GO:0005254|GO:0005829|GO:0060384|GO:0034220|GO:0005887|GO:0045211|GO:0090102|GO:0006810|GO:0051932	NM_021911	Hs.303527
A_32_P65706	-6.3763	-5.08867	2.44126	C9orf92	Homo sapiens chromosome 9 open reading frame 92 (C9orf92), transcript variant 1, mRNA [NM_001271829]	16204018	chr9	16203959	-	hs|9p22.3	100129385	NM_001271829	chromosome 9 open reading frame 92	chr9:16204018-16203959		NM_001271829	Hs.586441
A_33_P3364849	-6.14986	-5.1006	2.06947			103165780	chrX	103165721	-	hs|Xq22.2				chrX:103165780-103165721
A_23_P3221	-5.52136	-4.37958	2.20653	SQRDL	Homo sapiens sulfide quinone reductase-like (yeast) (SQRDL), transcript variant 1, mRNA [NM_021199]	45983423	chr15	45983364	+	hs|15q21.1	58472	NM_021199	sulfide quinone reductase-like (yeast)	chr15:45983364-45983423	GO:0034641|GO:0070224|GO:0005737|GO:0000096|GO:0000098|GO:0005743|GO:0044281|GO:0070221	NM_021199	Hs.511251
A_33_P3286066	-5.77978	-4.47094	2.47742	PHLDB2	Homo sapiens pleckstrin homology-like domain, family B, member 2 (PHLDB2), transcript variant 1, mRNA [NM_001134438]	111694515	chr3	111694456	+	hs|3q13.2	90102	NM_001134438	pleckstrin homology-like domain, family B, member 2	chr3:111694456-111694515	GO:0005515|GO:0005737|GO:0005543|GO:0005886|GO:0045111	NM_001134438	Hs.603252
A_33_P3325522	-6.2207	-4.93094	2.44489		glucosaminyl (N-acetyl) transferase 6 [Source:HGNC Symbol;Acc:21623] [ENST00000417671]	10634923	chr6	10634864	+	hs|6p24.2				chr6:10634864-10634923
A_33_P3263867	-5.50624	-4.38924	2.16894	P2RX7	Homo sapiens purinergic receptor P2X, ligand-gated ion channel, 7 (P2RX7), transcript variant 1, mRNA [NM_002562]	121623533	chr12	121623474	+	hs|12q24.31	5027	NM_002562	purinergic receptor P2X, ligand-gated ion channel, 7	chr12:121623474-121623533	GO:0032755|GO:0006649|GO:0043132|GO:0031594|GO:0010524|GO:0034405|GO:0048705|GO:0006900|GO:0010043|GO:0042803|GO:0019228|GO:0006884|GO:0016485|GO:0031668|GO:0043025|GO:0032496|GO:0001614|GO:0033198|GO:0006509|GO:0043029|GO:0000287|GO:0030501|GO:0004931|GO:0005507|GO:0032060|GO:0001845|GO:0016079|GO:0046931|GO:0043234|GO:0032059|GO:0005887|GO:0045087|GO:0002028|GO:0032963|GO:0045121|GO:0008270|GO:…	NM_002562	Hs.729169
A_23_P203439	-4.90628	-3.65096	2.3872	KCNC1	Homo sapiens potassium voltage-gated channel, Shaw-related subfamily, member 1 (KCNC1), transcript variant B, mRNA [NM_004976]	17793997	chr11	17793938	+	hs|11p15.1	3746	NM_004976	potassium voltage-gated channel, Shaw-related subfamily, member 1	chr11:17793938-17793997	GO:0005251|GO:0005886|GO:0008076|GO:0005249|GO:0007268|GO:0051260|GO:0006813	NM_004976	Hs.552896
A_24_P942969	-5.43847	-4.12425	2.48668	FUT2	Homo sapiens fucosyltransferase 2 (secretor status included) (FUT2), transcript variant 1, mRNA [NM_000511]	49208920	chr19	49208861	+	hs|19q13.33	2524	NM_000511	fucosyltransferase 2 (secretor status included)	chr19:49208861-49208920	GO:0042355|GO:0030173|GO:0005794|GO:0005975|GO:0032580|GO:0008417|GO:0008107|GO:0006486|GO:0036065	NM_000511	Hs.579928
A_33_P3255929	-4.67651	-3.02387	3.14409	LOC100130502	PREDICTED: Homo sapiens uncharacterized LOC100130502 (LOC100130502), misc_RNA [XR_244997]	45148275	chr2	45148216	-	hs|2p21	100130502	XR_244997	uncharacterized LOC100130502	chr2:45148275-45148216		XR_244997	Hs.436392
A_32_P761797	-6.55862	-4.9823	2.98209	LINC00116	Homo sapiens long intergenic non-protein coding RNA 116 (LINC00116), long non-coding RNA [NR_027063]	110970270	chr2	110970211	-	hs|2q13	205251	NR_027063	long intergenic non-protein coding RNA 116	chr2:110970270-110970211	GO:0016021	NR_027063	Hs.128499
A_23_P58132	-0.362513	1.12848	2.81083	RHOH	Homo sapiens ras homolog family member H (RHOH), transcript variant 6, mRNA [NM_004310]	40245718	chr4	40245659	+	hs|4p14	399	NM_004310	ras homolog family member H	chr4:40245659-40245718	GO:0001772|GO:0005515|GO:0051056|GO:0045576|GO:0006355|GO:0005886|GO:0007264|GO:0019210|GO:0005525|GO:0005829|GO:0042326|GO:0005739|GO:0005737|GO:0030217|GO:0017048|GO:0005095|GO:0043124	NM_004310	Hs.654594
A_19_P00317144	-6.00184	-4.93973	2.08798	LOC101928004	PREDICTED: Homo sapiens uncharacterized LOC101928004 (LOC101928004), transcript variant X2, misc_RNA [XR_241967]	6695702	chr6	6695643	-	hs|6p25.1	101928004	XR_241967	uncharacterized LOC101928004	chr6:6695702-6695643		XR_241967	Hs.311968
A_19_P00328592	-6.497	-5.44942	2.06706			16995915	chr8	16995856	-	hs|8p22				chr8:016995915-016995856
A_33_P3387090	-6.2279	-4.91899	2.47754		Homo sapiens, clone IMAGE:4186245, mRNA. [BC026731]	46526939	chr2	46526880	+	hs|2p21		BC026731		chr2:46526880-46526939			Hs.656759
A_19_P00328111	-4.87854	-3.38619	2.81347			6559576	chr4	6559517	-	hs|4p16.1				chr4:006559576-006559517
A_19_P00316552	-2.79013	0.495305	9.75024			111992876	chr2	111992817	-	hs|2q13				chr2:111992876-111992817
A_33_P3326617	-5.44597	-3.42911	4.047	FAHD1	Homo sapiens fumarylacetoacetate hydrolase domain containing 1 (FAHD1), transcript variant 1, mRNA [NM_001018104]	1890172	chr16	1890113	+	hs|16p13.3	81889	NM_001018104	fumarylacetoacetate hydrolase domain containing 1	chr16:1890113-1890172	GO:0005739|GO:0005743|GO:0047621|GO:0018773|GO:0046872|GO:0034545|GO:0005829	NM_001018104	Hs.513265
A_32_P158083	-6.2239	-4.56146	3.16551	LHFPL3	Homo sapiens lipoma HMGIC fusion partner-like 3 (LHFPL3), mRNA [NM_199000]	104548751	chr7	104548692	+	hs|7q22.3	375612	NM_199000	lipoma HMGIC fusion partner-like 3	chr7:104548692-104548751	GO:0016021	NM_199000	Hs.659164
A_24_P942354	2.78914	3.79167	2.0035	PITPNA	Homo sapiens phosphatidylinositol transfer protein, alpha (PITPNA), mRNA [NM_006224]	1421436	chr17	1421377	-	hs|17p13.3	5306	NM_006224	phosphatidylinositol transfer protein, alpha	chr17:1421436-1421377	GO:0006629|GO:0005737|GO:0008526|GO:0008525|GO:0007411|GO:0035091|GO:0070540|GO:0007601|GO:0000062	NM_006224	Hs.429819
A_33_P3767927	0.835109	2.26634	2.69676	NR3C1	Homo sapiens nuclear receptor subfamily 3, group C, member 1 (glucocorticoid receptor) (NR3C1), transcript variant 5, mRNA [NM_001018077]	142660788	chr5	142660729	-	hs|5q31.3	2908	NM_001018077	nuclear receptor subfamily 3, group C, member 1 (glucocorticoid receptor)	chr5:142660788-142660729	GO:0005515|GO:0010467|GO:0004883|GO:0003700|GO:0006367|GO:0006366|GO:0030325|GO:0005634|GO:0005829|GO:0005737|GO:0043525|GO:0005759|GO:0046983|GO:0060603|GO:0005496|GO:0005730|GO:0006351|GO:0006111|GO:0043565|GO:0007165|GO:0016020|GO:0005654|GO:0008270|GO:0008211|GO:0031946|GO:0016568	NM_001018077	Hs.122926
A_33_P3379896	-3.51706	-2.34244	2.25733	HES3	Homo sapiens hes family bHLH transcription factor 3 (HES3), mRNA [NM_001024598]	6305633	chr1	6305574	+	hs|1p36.31	390992	NM_001024598	hes family bHLH transcription factor 3	chr1:6305574-6305633	GO:0021555|GO:0021558|GO:0021557|GO:0005634|GO:0000122|GO:0001701|GO:0003677|GO:0006351|GO:0021575|GO:0045944|GO:0046983|GO:0030901|GO:0060164|GO:0008134	NM_001024598	Hs.532677
A_23_P47728	-4.10611	-2.08707	4.05314	MAP6	Homo sapiens microtubule-associated protein 6 (MAP6), transcript variant 1, mRNA [NM_033063]	75298337	chr11	75298278	-	hs|11q13.5	4135	NM_033063	microtubule-associated protein 6	chr11:75298337-75298278	GO:0008017|GO:0005516|GO:0048471|GO:0005794|GO:0005874|GO:0000226	NM_033063	Hs.585540
A_33_P3327500	-2.31615	1.96228	19.4061	UFSP1	Homo sapiens UFM1-specific peptidase 1 (non-functional) (UFSP1), mRNA [NM_001015072]	100486564	chr7	100486505	-	hs|7q22.1	402682	NM_001015072	UFM1-specific peptidase 1 (non-functional)	chr7:100486564-100486505	GO:0071567|GO:0008150|GO:0003674|GO:0005575|GO:0016790	NM_001015072	Hs.534845
A_33_P3319982	-3.17381	1.75478	30.4547		Homo sapiens, clone IMAGE:4424208, mRNA. [BC015443]	18938266	chr16	18938207	+	hs|16p12.3		BC015443		chr16:18938207-18938266			Hs.669803
A_23_P106042	-3.85912	-2.52909	2.51409	CMTM5	Homo sapiens CKLF-like MARVEL transmembrane domain containing 5 (CMTM5), transcript variant 3, mRNA [NM_001037288]	23848883	chr14	23848824	+	hs|14q11.2	116173	NM_001037288	CKLF-like MARVEL transmembrane domain containing 5	chr14:23848824-23848883	GO:0006935|GO:0016021|GO:0005615|GO:0005125	NM_001037288	Hs.99272
A_19_P00319360	-6.28025	-4.68901	3.01308			201623741	chr2	201623682	-	hs|2q33.1				chr2:201623741-201623682
A_24_P115990	-5.61289	-4.37815	2.35339	AMHR2	Homo sapiens anti-Mullerian hormone receptor, type II (AMHR2), transcript variant 1, mRNA [NM_020547]	53823295	chr12	53822794	+	hs|12q13.13	269	NM_020547	anti-Mullerian hormone receptor, type II	chr12:53822794-53823295	GO:0005515|GO:0007165|GO:0005887|GO:0042562|GO:0001880|GO:0007548|GO:0007179|GO:0004872|GO:0005524|GO:0046872|GO:0005026	NM_020547	Hs.659889
A_23_P54340	-5.19173	-4.12554	2.09389	MEGF11	Homo sapiens multiple EGF-like-domains 11 (MEGF11), mRNA [NM_032445]	66188120	chr15	66188061	-	hs|15q22.31	84465	NM_032445	multiple EGF-like-domains 11	chr15:66188120-66188061	GO:0016323|GO:0034109|GO:0010842|GO:0016021	NM_032445	Hs.712886
A_33_P3402931	-6.068	-2.48839	11.9556	FEZF1	Homo sapiens FEZ family zinc finger 1 (FEZF1), transcript variant 1, mRNA [NM_001024613]	121942255	chr7	121942196	-	hs|7q31.32	389549	NM_001024613	FEZ family zinc finger 1	chr7:121942255-121942196	GO:0008285|GO:0021772|GO:0045666|GO:0021797|GO:0007411|GO:0005634|GO:0000122|GO:0045893|GO:0001764|GO:0000978|GO:0046872|GO:0006351	NM_001024613	Hs.553970
A_23_P399251	-6.58808	-5.48722	2.14482	NBPF22P	Homo sapiens neuroblastoma breakpoint family, member 22, pseudogene (NBPF22P), non-coding RNA [NR_003719]	85593291	chr5	85593232	+	hs|5q14.3	285622	NR_003719	neuroblastoma breakpoint family, member 22, pseudogene	chr5:85593232-85593291		NR_003719	Hs.449272
A_33_P3301980	-6.35182	-5.32871	2.03229			135992117	chrX	135992058	+	hs|Xq26.3				chrX:135992058-135992117
A_33_P3305250	-6.2771	-4.90177	2.59427			123577869	chr9	123577810	-	hs|9q33.2				chr9:123577869-123577810
A_23_P14124	-5.2126	-3.9405	2.41512	RASL11A	Homo sapiens RAS-like, family 11, member A (RASL11A), mRNA [NM_206827]	27847726	chr13	27847667	+	hs|13q12.2	387496	NM_206827	RAS-like, family 11, member A	chr13:27847667-27847726	GO:0016020|GO:0045943|GO:0007264|GO:0005730|GO:0003924|GO:0005525|GO:0006351	NM_206827	Hs.192131
A_32_P216566	-5.67047	-4.51506	2.22747	RIPPLY2	Homo sapiens ripply transcriptional repressor 2 (RIPPLY2), transcript variant 1, mRNA [NM_001009994]	84567095	chr6	84567036	+	hs|6q14.2	134701	NM_001009994	ripply transcriptional repressor 2	chr6:84567036-84567095	GO:0007368|GO:0032525|GO:0001503|GO:0001756|GO:0005634	NM_001009994	Hs.149454
A_23_P32165	-3.43436	-1.94357	2.81044	LHX2	Homo sapiens LIM homeobox 2 (LHX2), mRNA [NM_004789]	126795316	chr9	126795257	+	hs|9q33.3	9355	NM_004789	LIM homeobox 2	chr9:126795257-126795316	GO:0003700|GO:0001843|GO:0005634|GO:0009953|GO:0021978|GO:2000678|GO:0043565|GO:0001076|GO:0007411|GO:0045944|GO:0007498|GO:0008270|GO:0045893	NM_004789	Hs.696425
A_23_P17811	-4.81771	-3.5862	2.34813	SEC14L2	Homo sapiens SEC14-like 2 (S. cerevisiae) (SEC14L2), transcript variant 1, mRNA [NM_012429]	30818868	chr22	30818809	+	hs|22q12.2	23541	NM_012429	SEC14-like 2 (S. cerevisiae)	chr22:30818809-30818868	GO:0005215|GO:0005737|GO:0005543|GO:0045540|GO:0005634|GO:0016021|GO:0045893|GO:0008431|GO:0006351	NM_012429	Hs.335614
A_33_P3419557	-6.0921	-5.0424	2.0701	OR5K3	Homo sapiens olfactory receptor, family 5, subfamily K, member 3 (OR5K3), mRNA [NM_001005516]	98110475	chr3	98110416	+	hs|3q11.2	403277	NM_001005516	olfactory receptor, family 5, subfamily K, member 3	chr3:98110416-98110475	GO:0004984|GO:0005886|GO:0004930|GO:0016021	NM_001005516	Hs.554709
A_33_P3388322	-6.02252	-4.88345	2.20239		immunoglobulin lambda variable 7-43 [Source:HGNC Symbol;Acc:5929] [ENST00000390298]	22749826	chr22	22749767	+	hs|22q11.22		AB363371		chr22:22749767-22749826			Hs.658165
A_33_P3294985	-5.30303	-4.28236	2.02886	JPX	Homo sapiens JPX transcript, XIST activator (non-protein coding) (JPX), long non-coding RNA [NR_024582]	73289762	chrX	73289703	+	hs|Xq13.2	554203	NR_024582	JPX transcript, XIST activator (non-protein coding)	chrX:73289703-73289762		NR_024582	Hs.648316
A_23_P163455	-3.17556	-2.15068	2.03479	MAP1A	Homo sapiens microtubule-associated protein 1A (MAP1A), mRNA [NM_002373]	43823211	chr15	43823152	+	hs|15q15.3	4130	NM_002373	microtubule-associated protein 1A	chr15:43823152-43823211	GO:0008017|GO:0005515|GO:0016787|GO:0005198|GO:0007605|GO:0005875|GO:0005874|GO:0000226|GO:0005829	NM_002373	Hs.194301
A_33_P3718679	-5.77828	-4.57733	2.29891	LOC283731	Homo sapiens hypothetical protein LOC283731, mRNA (cDNA clone IMAGE:4826227). [BC050067]	74418316	chr15	74418257	-	hs|15q24.1	283731	BC050067	uncharacterized LOC283731	chr15:74418316-74418257			Hs.631696
A_33_P3321382	-6.11871	-4.63383	2.79893		contactin associated protein-like 3B [Source:HGNC Symbol;Acc:32035] [ENST00000341990]	43876279	chr9	43876220	+	hs|9p11.2				chr9:43876220-43876279
A_33_P3209591	-6.3747	-5.24255	2.19185	AQP3	Homo sapiens aquaporin 3 (Gill blood group) (AQP3), mRNA [NM_004925]	33442956	chr9	33442897	-	hs|9p13.3	360	NM_004925	aquaporin 3 (Gill blood group)	chr9:33442956-33442897	GO:0005215|GO:0007588|GO:0005886|GO:0033280|GO:0002684|GO:0070295|GO:0055085|GO:0015840|GO:0051592|GO:0045616|GO:0016323|GO:0005737|GO:0005911|GO:0015250|GO:0042476|GO:0006810|GO:0032526|GO:0006833|GO:0015254|GO:0016021	NM_004925	Hs.234642
A_23_P59616	-6.00505	-4.15784	3.59804	GTF2IRD2	Homo sapiens GTF2I repeat domain containing 2 (GTF2IRD2), transcript variant 1, mRNA [NM_173537]	74210974	chr7	74210915	-	hs|7q11.23	84163	NM_173537	GTF2I repeat domain containing 2	chr7:74210974-74210915	GO:0006355|GO:0005634|GO:0003677|GO:0006351	NM_173537	Hs.647017
A_33_P3399634	-3.37474	-2.02533	2.54808	RASSF10	Homo sapiens Ras association (RalGDS/AF-6) domain family (N-terminal) member 10 (RASSF10), mRNA [NM_001080521]	13032647	chr11	13032588	+	hs|11p15.2	644943	NM_001080521	Ras association (RalGDS/AF-6) domain family (N-terminal) member 10	chr11:13032588-13032647	GO:0007165|GO:0000922|GO:0005815|GO:0005829	NM_001080521	Hs.134650
A_33_P3323989	-6.41488	-5.28022	2.19567			19511779	chr3	19511720	-	hs|3p24.3				chr3:019511779-019511720
A_33_P3312271	-6.38776	-5.32601	2.08746	FLJ41170	Homo sapiens cDNA FLJ11480 fis, clone HEMBA1001791. [AK021542]	101473099	chr14	101473040	+	hs|14q32.31	440200	AK021542	uncharacterized LOC440200	chr14:101473040-101473099			Hs.611431
A_24_P290692	-6.48208	-5.4815	2.0008	COG6	Homo sapiens component of oligomeric golgi complex 6 (COG6), transcript variant 2, mRNA [NM_001145079]	40364825	chr13	40364766	+	hs|13q14.11	57511	NM_001145079	component of oligomeric golgi complex 6	chr13:40364766-40364825	GO:0070085|GO:0000139|GO:0017119|GO:0006891|GO:0015031	NM_001145079	Hs.507805
A_33_P3281667	-4.26936	-3.25875	2.01477	CNTNAP3B	Homo sapiens contactin associated protein-like 3B (CNTNAP3B), mRNA [NM_001201380]	43920471	chr9	43920412	+	hs|9p11.2	728577	NM_001201380	contactin associated protein-like 3B	chr9:43920412-43920471	GO:0016021|GO:0007155	NM_001201380	Hs.521495
A_33_P3377256	-5.57887	-3.96302	3.06492	LOC388906	Homo sapiens opioid growth factor receptor pseudogene (LOC388906), non-coding RNA [NR_036498]	42670867	chr22	42670808	+	hs|22q13.2	388906	NR_036498	opioid growth factor receptor pseudogene	chr22:42670808-42670867		NR_036498	Hs.730075
A_23_P41487	-4.30852	-3.09833	2.31368	TBC1D9	Homo sapiens TBC1 domain family, member 9 (with GRAM domain) (TBC1D9), mRNA [NM_015130]	141542600	chr4	141542541	-	hs|4q31.21	23158	NM_015130	TBC1 domain family, member 9 (with GRAM domain)	chr4:141542600-141542541	GO:0005509|GO:0005097	NM_015130	Hs.480819
A_33_P3327888	-6.48671	-4.95775	2.88578	C8orf17	Homo sapiens MOST-1 mRNA, complete cds. [AF220264]	140944729	chr8	140944670	+	hs|8q24.3	100507249	AF220264	chromosome 8 open reading frame 17	chr8:140944670-140944729	GO:0005789		Hs.283098
A_32_P98732	-5.20528	-4.12249	2.11813	GCM1	Homo sapiens glial cells missing homolog 1 (Drosophila) (GCM1), mRNA [NM_003643]	52992086	chr6	52992027	-	hs|6p12.1	8521	NM_003643	glial cells missing homolog 1 (Drosophila)	chr6:52992086-52992027	GO:0005667|GO:0006355|GO:0060018|GO:0003700|GO:0060706|GO:0060670|GO:0008270|GO:0005634|GO:0009653|GO:0003677|GO:0006351|GO:0008134	NM_003643	Hs.28346
A_23_P5601	-1.08497	0.145154	2.34587	DOK1	Homo sapiens docking protein 1, 62kDa (downstream of tyrosine kinase 1) (DOK1), transcript variant 1, mRNA [NM_001381]	74784656	chr2	74784597	+	hs|2p13.1	1796	NM_001381	docking protein 1, 62kDa (downstream of tyrosine kinase 1)	chr2:74784597-74784656	GO:0005515|GO:0008286|GO:0048471|GO:0005158|GO:0005634|GO:0007265|GO:0007243|GO:0005829|GO:0007165|GO:0005543|GO:0005057|GO:0007169|GO:0007166	NM_001381	Hs.103854
A_23_P353667	-6.40711	-5.02458	2.60727	MIR7-3HG	Homo sapiens MIR7-3 host gene (non-protein coding) (MIR7-3HG), long non-coding RNA [NR_027148]	4772328	chr19	4772269	+	hs|19p13.3	284424	NR_027148	MIR7-3 host gene (non-protein coding)	chr19:4772269-4772328		NR_027148	Hs.326728
A_32_P96000	-5.26081	-3.07337	4.55496	ETV3L	Homo sapiens ets variant 3-like (ETV3L), mRNA [NM_001004341]	157062195	chr1	157062136	-	hs|1q23.1	440695	NM_001004341	ets variant 3-like	chr1:157062195-157062136	GO:0043565|GO:0003700|GO:0005634|GO:0006351	NM_001004341	Hs.127138
A_23_P124417	1.49693	2.98958	2.81405	BUB1	Homo sapiens BUB1 mitotic checkpoint serine/threonine kinase (BUB1), transcript variant 1, mRNA [NM_004336]	111397340	chr2	111395699	-	hs|2q13	699	NM_004336	BUB1 mitotic checkpoint serine/threonine kinase	chr2:111397340-111395699	GO:0005515|GO:0007094|GO:0000780|GO:0007093|GO:0008283|GO:0051983|GO:0006915|GO:0005524|GO:0005829|GO:0007067|GO:0004672|GO:0007059|GO:0004674|GO:0019048|GO:0071173|GO:0000777|GO:0000776|GO:0000278|GO:0007063|GO:0051301	NM_004336	Hs.469649
A_32_P226646	-6.21593	-5.03628	2.26523	LOC100129781	PREDICTED: Homo sapiens uncharacterized LOC100129781 (LOC100129781), transcript variant X2, misc_RNA [XR_109259]	14420291	chr16	14420232	+	hs|16p13.12	100129781	XR_109259	uncharacterized LOC100129781	chr16:14420232-14420291		XR_109259	Hs.190748
A_19_P00318659	-6.62876	-3.13122	11.2944			21619698	chr2	21619639	-	hs|2p24.1				chr2:021619698-021619639
A_33_P3371698	-6.2297	-4.7625	2.76484		CT045_HUMAN (Q9Y3B1) Protein C20orf45, partial (81%) [THC2562533]	42973474	chr5	42973415	+	hs|5p12				chr5:042973415-042973474
A_19_P00809029	-6.15437	-5.1305	2.03337	GGACT	Homo sapiens gamma-glutamylamine cyclotransferase (GGACT), transcript variant 2, mRNA [NM_001195087]	101236219	chr13	101236160	-	hs|13q32.3	87769	NM_001195087	gamma-glutamylamine cyclotransferase	chr13:101236219-101236160	GO:0003839|GO:0042219	NM_001195087	Hs.350868
A_23_P54996	-4.03225	-2.64567	2.6146	TEX14	Homo sapiens testis expressed 14 (TEX14), transcript variant 1, mRNA [NM_198393]	56634169	chr17	56634110	-	hs|17q22	56155	NM_198393	testis expressed 14	chr17:56634169-56634110	GO:0005515|GO:0032091|GO:0043063|GO:0007094|GO:0032466|GO:0019901|GO:0005623|GO:0030496|GO:0005524|GO:0045171|GO:0051306|GO:0005737|GO:0004672|GO:0000777|GO:0000776|GO:0008608|GO:0051301|GO:0007140	NM_198393	Hs.390221
A_33_P3318627	-6.30805	-5.02279	2.43726	GRIN2A	glutamate receptor, ionotropic, N-methyl D-aspartate 2A [Source:HGNC Symbol;Acc:4585] [ENST00000566665]	10273875	chr16	10273816	-	hs|16p13.2	2903	AK308862	glutamate receptor, ionotropic, N-methyl D-aspartate 2A	chr16:10273875-10273816	GO:0005515|GO:0043005|GO:0030054|GO:0005886|GO:0045471|GO:0005234|GO:0017146|GO:0007268|GO:0001964|GO:0042417|GO:0008104|GO:0048167|GO:0004972|GO:0045211|GO:0007611|GO:0006810|GO:0007613|GO:0022008|GO:0005262|GO:0043065|GO:0009986|GO:0042177|GO:0033058|GO:0042493|GO:0060079|GO:0009611|GO:0014069|GO:0030431|GO:0007215|GO:0019233|GO:0008021|GO:0042734|GO:0042428|GO:0001975|GO:0005887|GO:0008542|GO:…		Hs.411472
A_33_P3337831	-5.61886	-4.33653	2.43231	HEATR1	HEAT repeat containing 1 [Source:HGNC Symbol;Acc:25517] [ENST00000366579]	236766319	chr1	236766260	-	hs|1q43	55127	BC062442	HEAT repeat containing 1	chr1:236766319-236766260	GO:0005739|GO:0005515|GO:0030529|GO:0006364|GO:0005730|GO:0005634		Hs.708114
A_19_P00330007	-5.97093	-4.9376	2.04675			81883703	chr14	81883644	-	hs|14q31.1				chr14:081883703-081883644
A_19_P00809590	-6.42652	-5.37203	2.07699			79639413	chr8	79639354	+	hs|8q21.12				chr8:079639354-079639413
A_33_P3366028	-5.11968	-4.09794	2.03036	TLDC2	Homo sapiens TBC/LysM-associated domain containing 2 (TLDC2), mRNA [NM_080628]	35522619	chr20	35522560	+	hs|20q11.23	140711	NM_080628	TBC/LysM-associated domain containing 2	chr20:35522560-35522619		NM_080628	Hs.472630
A_33_P3308553	-1.8471	2.89908	26.8374			194142265	chr2	194142206	-	hs|2q32.3				chr2:194142265-194142206
A_33_P3344339	-5.23586	-3.8781	2.56289	KCNH5	Homo sapiens potassium voltage-gated channel, subfamily H (eag-related), member 5 (KCNH5), transcript variant 3, mRNA [NM_172375]	63174084	chr14	63174025	-	hs|14q23.2	27133	NM_172375	potassium voltage-gated channel, subfamily H (eag-related), member 5	chr14:63174084-63174025	GO:0005622|GO:0005516|GO:0009986|GO:0005886|GO:0005887|GO:0010389|GO:0005249|GO:0042391|GO:0007268|GO:0000155|GO:0071805	NM_172375	Hs.27043
A_19_P00330962	-4.25455	1.49679	53.8675			60667571	chr5	60667512	+	hs|5q12.1				chr5:060667512-060667571
A_33_P3319943	1.98578	4.43082	5.44542	ATRX	Homo sapiens alpha thalassemia/mental retardation syndrome X-linked (ATRX), transcript variant 1, mRNA [NM_000489]	76872141	chrX	76872082	-	hs|Xq21.1	546	NM_000489	alpha thalassemia/mental retardation syndrome X-linked	chrX:76872141-76872082	GO:0005515|GO:0006355|GO:0070087|GO:0004386|GO:0005634|GO:0006310|GO:0003677|GO:0005524|GO:0003678|GO:0006306|GO:0005720|GO:0006281|GO:0003682|GO:0008270|GO:0032508|GO:0030900	NM_000489	Hs.533526
A_33_P3373810	-6.15168	-5.10441	2.06661	LOC255187	Q5K675_HUMAN (Q5K675) Osteoligament factor, partial (23%) [THC2668752]	148489278	chr5	148489219	+	hs|5q32	255187	TCONS_l2_00023568	hCG1980447	chr5:148489219-148489278
A_33_P3232644	-5.84837	-4.4933	2.55809			12844355	chrX	12844296	+	hs|Xp22.2				chrX:012844296-012844355
A_23_P396858	-2.58255	-1.54565	2.05182	FZD8	Homo sapiens frizzled family receptor 8 (FZD8), mRNA [NM_031866]	35927437	chr10	35927378	-	hs|10p11.21	8325	NM_031866	frizzled family receptor 8	chr10:35927437-35927378	GO:0042813|GO:0005515|GO:0008406|GO:0017147|GO:0033077|GO:0005794|GO:0005886|GO:0004930|GO:0005102|GO:0042995|GO:0000122|GO:0007409|GO:0009790|GO:0030165|GO:0005737|GO:0007420|GO:0045944|GO:0030182|GO:0043507|GO:0016021|GO:0060070|GO:0031625|GO:0001944	NM_031866	Hs.302634
A_19_P00805563	-4.21854	-2.87437	2.53884		601437678F1 NIH_MGC_72 Homo sapiens cDNA clone IMAGE:3922723 5', mRNA sequence [BE894306]	5048361	chr6	5048302	+	hs|6p25.1		BE894306		chr6:005048302-005048361			Hs.634161
A_33_P3401119	-6.29801	-4.75765	2.90867	NUTM2F	Homo sapiens NUT family member 2F (NUTM2F), mRNA [NM_017561]	97081964	chr9	97081905	-	hs|9q22.32	54754	NM_017561	NUT family member 2F	chr9:97081964-97081905		NM_017561	Hs.648183
A_24_P357847	-6.62966	-5.61833	2.01577		immunoglobulin kappa variable 3-15 [Source:HGNC Symbol;Acc:5816] [ENST00000390252]	89384737	chr2	89384678	-	hs|2p11.2		BC030813		chr2:89384737-89384678			Hs.449609
A_33_P3424204	-5.51884	-4.32203	2.29232	DLEU2L	Homo sapiens deleted in lymphocytic leukemia 2-like (DLEU2L), non-coding RNA [NR_002771]	64016307	chr1	64016248	+	hs|1p31.3	79469	NR_002771	deleted in lymphocytic leukemia 2-like	chr1:64016248-64016307		NR_002771	Hs.659291
A_19_P00316125	-6.38405	-5.24881	2.19655		Homo sapiens cDNA clone IMAGE:5278070. [BC037918]	3792819	chr10	3792760	+	hs|10p15.2		BC037918		chr10:3792760-3792819			Hs.212226
A_23_P47168	-6.24366	-5.0512	2.28542	FLRT1	Homo sapiens fibronectin leucine rich transmembrane protein 1 (FLRT1), mRNA [NM_013280]	63886025	chr11	63885966	+	hs|11q13.1	23769	NM_013280	fibronectin leucine rich transmembrane protein 1	chr11:63885966-63886025	GO:0008150|GO:0005887|GO:0005578|GO:0005057|GO:0030674|GO:0007155	NM_013280	Hs.584876
A_19_P00806886	-5.93471	-4.75668	2.26268			26684830	chr7	26684771	-	hs|7p15.2				chr7:026684830-026684771
A_33_P3331272	-6.38574	-4.87257	2.85436			11175852	chr11	11175793	-	hs|11p15.3				chr11:011175852-011175793
A_23_P76538	2.60639	3.80137	2.28943	TESC	Homo sapiens tescalcin (TESC), transcript variant 1, mRNA [NM_017899]	117476821	chr12	117476762	-	hs|12q24.22	54997	NM_017899	tescalcin	chr12:117476821-117476762	GO:0005515|GO:0033628|GO:0008285|GO:0032417|GO:0005886|GO:0071300|GO:0072661|GO:0005634|GO:0042803|GO:0051604|GO:0005737|GO:0045654|GO:0030854|GO:0000287|GO:0005509|GO:0050821|GO:0032587|GO:0019212|GO:0001726|GO:0030027|GO:0010628|GO:0030219|GO:0004860|GO:0045893|GO:0008584	NM_017899	Hs.525709
A_23_P342108	-6.39829	-5.03414	2.57425	CCDC116	Homo sapiens coiled-coil domain containing 116 (CCDC116), mRNA [NM_152612]	21991590	chr22	21991531	+	hs|22q11.21	164592	NM_152612	coiled-coil domain containing 116	chr22:21991531-21991590		NM_152612	Hs.131615
A_33_P3394178	-6.07872	-4.83706	2.36471	NHS	Homo sapiens Nance-Horan syndrome (congenital cataracts and dental anomalies) (NHS), transcript variant 1, mRNA [NM_198270]	17750234	chrX	17750175	+	hs|Xp22.13	4810	NM_198270	Nance-Horan syndrome (congenital cataracts and dental anomalies)	chrX:17750175-17750234	GO:0016324|GO:0005737|GO:0002088|GO:0005923|GO:0005925|GO:0030154|GO:0030027	NM_198270	Hs.201623
A_33_P3463355	-6.17793	-5.14029	2.05287		Homo sapiens hypothetical protein LOC286121, mRNA (cDNA clone IMAGE:4837614). [BC039302]	143488377	chr8	143488318	+	hs|8q24.3		BC039302		chr8:143488318-143488377			Hs.449418
A_33_P3629930	-6.67981	-5.6635	2.02274	ZNF32-AS3	Homo sapiens ZNF32 antisense RNA 3 (ZNF32-AS3), long non-coding RNA [NR_038867]	44170147	chr10	44170091	+	hs|10q11.21	414201	NR_038867	ZNF32 antisense RNA 3	chr10:44170091-44170147		NR_038867	Hs.666576
A_23_P24433	-5.61917	-4.46235	2.22967	CTSF	Homo sapiens cathepsin F (CTSF), mRNA [NM_003793]	66331002	chr11	66330943	-	hs|11q13.2	8722	NM_003793	cathepsin F	chr11:66331002-66330943	GO:0004197|GO:0019886|GO:0006508|GO:0005764|GO:0043202	NM_003793	Hs.11590
A_33_P3440636	-5.70865	-4.5689	2.20343	LOC286071	Homo sapiens cDNA FLJ34440 fis, clone HLUNG2001214. [AK091759]	52861831	chr8	52861772	+	hs|8q11.23	286071	AK091759	uncharacterized LOC286071	chr8:052861772-052861831			Hs.734739
A_23_P202881	-0.520925	0.897425	2.6728	FEZ1	Homo sapiens fasciculation and elongation protein zeta 1 (zygin I) (FEZ1), transcript variant 1, mRNA [NM_005103]	125322241	chr11	125318416	-	hs|11q24.2	9638	NM_005103	fasciculation and elongation protein zeta 1 (zygin I)	chr11:125322241-125318416	GO:0005515|GO:0030424|GO:0005813|GO:0043015|GO:0005886|GO:0005874|GO:0030425|GO:0007399|GO:0051654|GO:0005737|GO:0047485|GO:0071363|GO:0045666|GO:0007411|GO:0005080|GO:0010976|GO:0015630|GO:0006810|GO:0007155	NM_005103	Hs.224008
A_23_P35277	-6.38812	-3.76953	6.14148	BRINP2	Homo sapiens bone morphogenetic protein/retinoic acid inducible neural-specific 2 (BRINP2), mRNA [NM_021165]	177251185	chr1	177251126	+	hs|1q25.2	57795	NM_021165	bone morphogenetic protein/retinoic acid inducible neural-specific 2	chr1:177251126-177251185	GO:0005576	NM_021165	Hs.495918
A_33_P3275495	-5.81044	-4.75824	2.07369	LOC400743	PREDICTED: Homo sapiens uncharacterized LOC400743 (LOC400743), misc_RNA [XR_108366]	17521159	chr1	17521100	+	hs|1p36.13	400743	XR_108366	uncharacterized LOC400743	chr1:17521100-17521159		XR_108366	Hs.522935
A_33_P3244753	-1.42772	0.0786142	2.84088	DRP2	Homo sapiens dystrophin related protein 2 (DRP2), transcript variant 1, mRNA [NM_001939]	100519485	chrX	100519426	+	hs|Xq22.1	1821	NM_001939	dystrophin related protein 2	chrX:100519426-100519485	GO:0005737|GO:0005886|GO:0005509|GO:0008270|GO:0007417|GO:0005856	NM_001939	Hs.159291
A_23_P400449	0.336787	1.43302	2.13795	VAT1L	Homo sapiens vesicle amine transport 1-like (VAT1L), mRNA [NM_020927]	78013694	chr16	78013635	+	hs|16q23.1	57687	NM_020927	vesicle amine transport 1-like	chr16:78013635-78013694	GO:0016491|GO:0008270	NM_020927	Hs.461405
A_33_P3360271	-5.80686	-4.7757	2.04367	EVX2	Homo sapiens even-skipped homeobox 2 (EVX2), mRNA [NM_001080458]	176944894	chr2	176944835	-	hs|2q31.1	344191	NM_001080458	even-skipped homeobox 2	chr2:176944894-176944835	GO:0043565|GO:0008150|GO:0003700|GO:0005730|GO:0005634|GO:0035108|GO:0003677	NM_001080458	Hs.452341
A_33_P3338698	-5.65012	-4.54034	2.15813	IHH	Homo sapiens indian hedgehog (IHH), mRNA [NM_002181]	219919220	chr2	219919161	-	hs|2q35	3549	NM_002181	indian hedgehog	chr2:219919220-219919161	GO:0046638|GO:0033088|GO:0033089|GO:0005886|GO:0051216|GO:0033085|GO:0045453|GO:0060220|GO:0007267|GO:0035988|GO:0005615|GO:0048596|GO:0005113|GO:0046639|GO:0007224|GO:0001947|GO:0009880|GO:0045880|GO:0035264|GO:0048666|GO:0048745|GO:0045944|GO:0006508|GO:0048469|GO:0016539|GO:0090136|GO:0003406|GO:0003382|GO:0001569|GO:0072498|GO:0001708|GO:0005509|GO:0005576|GO:0002053|GO:0006029|GO:0001701|GO:…	NM_002181	Hs.654504
A_19_P00327851	-5.26716	-4.2481	2.0266			132248327	chr9	132248268	-	hs|9q34.11				chr9:132248327-132248268
A_23_P23869	-5.29708	-3.1305	4.48958	LHX4	Homo sapiens LIM homeobox 4 (LHX4), mRNA [NM_033343]	180243812	chr1	180243753	+	hs|1q25.2	89884	NM_033343	LIM homeobox 4	chr1:180243753-180243812	GO:0043565|GO:0043066|GO:0008045|GO:0003700|GO:0009887|GO:0008270|GO:0005634|GO:0001890|GO:0006351|GO:0021526	NM_033343	Hs.658487
A_24_P51855	-5.84109	-4.71012	2.19005	DUSP7	Homo sapiens dual specificity phosphatase 7 (DUSP7), mRNA [NM_001947]	52089886	chr3	52088352	-	hs|3p21.2	1849	NM_001947	dual specificity phosphatase 7	chr3:52089886-52088352	GO:0005515|GO:0048011|GO:0038124|GO:0034142|GO:0038123|GO:0034134|GO:0002224|GO:0051403|GO:0035335|GO:0005829|GO:0000188|GO:0002756|GO:0045087|GO:0043407|GO:0002755|GO:0035666|GO:0034166|GO:0005654|GO:0034146|GO:0034138|GO:0034162|GO:0004725|GO:0017017	NM_001947	Hs.591664
A_19_P00812525	-6.49504	-5.42328	2.10199			134357567	chr8	134357508	-	hs|8q24.22				chr8:134357567-134357508
A_24_P862886	-5.98156	-4.76984	2.31613	DRD5	Homo sapiens dopamine receptor D5 (DRD5), mRNA [NM_000798]	9784870	chr4	9784811	+	hs|4p16.1	1816	NM_000798	dopamine receptor D5	chr4:9784811-9784870	GO:0005886|GO:0007268|GO:0060292|GO:0031526|GO:0045776|GO:0042220|GO:0001992|GO:0007191|GO:0007190|GO:0001963|GO:0033861|GO:0045924|GO:0008306|GO:0001588|GO:0072593|GO:0006874|GO:0004952|GO:0010579|GO:0035240|GO:0046960|GO:0045762|GO:0001975|GO:0001994|GO:0005887|GO:0071870|GO:0042060|GO:0060158|GO:0007189	NM_000798	Hs.380681
A_33_P3639068	-3.18558	-1.87722	2.47659	GFRA1	Homo sapiens GDNF family receptor alpha 1 (GFRA1), transcript variant 1, mRNA [NM_005264]	117823955	chr10	117823896	-	hs|10q25.3	2674	NM_005264	GDNF family receptor alpha 1	chr10:117823955-117823896	GO:0030424|GO:0001822|GO:0005102|GO:0035860|GO:0031225|GO:0005615|GO:0043235|GO:0005178|GO:0016167|GO:0016477|GO:0007411|GO:0043025|GO:0004872|GO:0007166|GO:0008584|GO:0009897|GO:0019898	NM_005264	Hs.388347
A_33_P3325543	-6.18094	-5.09261	2.12627	C10orf53	Homo sapiens chromosome 10 open reading frame 53 (C10orf53), transcript variant 2, mRNA [NM_001042427]	50902888	chr10	50902829	+	hs|10q11.23	282966	NM_001042427	chromosome 10 open reading frame 53	chr10:50902829-50902888		NM_001042427	Hs.131287
A_19_P00812507	-6.18991	-4.95077	2.36059			88270613	chr1	88270554	-	hs|1p22.3				chr1:088270613-088270554
A_33_P3296230	-6.18908	-4.9558	2.35101		HUMPTHL parathyroid-like protein precursor {Homo sapiens} (exp=-1; wgp=0; cg=0), partial (11%) [THC2730443]	28122646	chr12	28122587	+	hs|12p11.22				chr12:28122587-28122646
A_23_P214011	-6.30483	-5.17482	2.18859	CDH6	Homo sapiens cadherin 6, type 2, K-cadherin (fetal kidney) (CDH6), mRNA [NM_004932]	31324266	chr5	31324207	+	hs|5p13.3	1004	NM_004932	cadherin 6, type 2, K-cadherin (fetal kidney)	chr5:31324207-31324266	GO:0005737|GO:0005886|GO:0034329|GO:0005509|GO:0005730|GO:0005634|GO:0016021|GO:0007155|GO:0007156|GO:0045216|GO:0034332	NM_004932	Hs.124776
A_33_P3386965	-4.43778	-3.39536	2.05967	PIGM	Homo sapiens phosphatidylinositol glycan anchor biosynthesis, class M (PIGM), mRNA [NM_145167]	159997682	chr1	159997623	-	hs|1q23.2	93183	NM_145167	phosphatidylinositol glycan anchor biosynthesis, class M	chr1:159997682-159997623	GO:0006501|GO:0000030|GO:0016254|GO:0005789|GO:0016021|GO:0044267|GO:0043687	NM_145167	Hs.552810
A_19_P00319140	-5.89605	-4.81015	2.12271	LOC101928682	PREDICTED: Homo sapiens uncharacterized LOC101928682 (LOC101928682), misc_RNA [XR_243495]	87306889	chr16	87306830	-	hs|16q24.2	101928682	XR_243495	uncharacterized LOC101928682	chr16:87306889-87306830		XR_243495
A_33_P3245434	-6.54276	-5.50054	2.0594		TBC1 domain family, member 3 [Source:HGNC Symbol;Acc:19031] [ENST00000519496]	36345279	chr17	36345220	-	hs|17q12		AK122833		chr17:36345279-36345220
A_33_P3318771	-6.25161	-5.03802	2.31914	CALCA	Homo sapiens calcitonin-related polypeptide alpha (CALCA), transcript variant 2, mRNA [NM_001033952]	14990432	chr11	14990373	-	hs|11p15.2	796	NM_001033952	calcitonin-related polypeptide alpha	chr11:14990432-14990373	GO:0005515|GO:0009408|GO:0010523|GO:0005615|GO:0032403|GO:0032757|GO:0042802|GO:0031623|GO:0001984|GO:0007218|GO:0051482|GO:0043025|GO:0001944|GO:0007566|GO:0007568|GO:0045651|GO:0002031|GO:0002027|GO:0005179|GO:0043542|GO:0007189|GO:0045892|GO:0007631|GO:0032730|GO:0030819|GO:0007267|GO:0005634|GO:0045776|GO:0007204|GO:0045778|GO:0045779|GO:0032147|GO:0007190|GO:0005737|GO:0030279|GO:0006954|GO:…	NM_001033952	Hs.37058
A_23_P10542	-5.35035	-3.78622	2.95698	HTRA3	Homo sapiens HtrA serine peptidase 3 (HTRA3), mRNA [NM_053044]	8307762	chr4	8307703	+	hs|4p16.1	94031	NM_053044	HtrA serine peptidase 3	chr4:8307703-8307762	GO:0030514|GO:0005515|GO:0004252|GO:0004175|GO:0006508|GO:0008236|GO:0005576|GO:0001558|GO:0030512|GO:0005520	NM_053044	Hs.479119
A_33_P3225948	-3.45816	-2.16781	2.44587	AJAP1	Homo sapiens adherens junctions associated protein 1 (AJAP1), transcript variant 2, mRNA [NM_001042478]	4837809	chr1	4837750	+	hs|1p36.32	55966	NM_001042478	adherens junctions associated protein 1	chr1:4837750-4837809	GO:0016323|GO:0016324|GO:0005912|GO:0016021|GO:0007155	NM_001042478	Hs.25924
A_33_P3418686	-5.59237	-4.47771	2.16543	HCN4	Homo sapiens hyperpolarization activated cyclic nucleotide-gated potassium channel 4 (HCN4), mRNA [NM_005477]	73614250	chr15	73614191	-	hs|15q24.1	10021	NM_005477	hyperpolarization activated cyclic nucleotide-gated potassium channel 4	chr15:73614250-73614191	GO:0005261|GO:0005886|GO:0005272|GO:0008015|GO:0005222|GO:0008016|GO:0007268|GO:0001701|GO:0042802|GO:0006936|GO:0030552|GO:0005887|GO:0043195|GO:0005249|GO:0042391|GO:0071805|GO:0006812	NM_005477	Hs.86941
A_33_P3371650	-6.56611	-5.12187	2.72119	STK17B	Homo sapiens serine/threonine kinase 17b (apoptosis-inducing), mRNA (cDNA clone IMAGE:6280720), partial cds. [BC052561]	197034187	chr2	197034128	-	hs|2q32.3	9262	BC052561	serine/threonine kinase 17b	chr2:197034187-197034128	GO:0005793|GO:0046777|GO:0004672|GO:0005886|GO:0004674|GO:0006915|GO:0006468|GO:0005634|GO:0015629|GO:0005524|GO:0007243|GO:2000271		Hs.88297
A_19_P00326551	-5.96885	-4.86342	2.15162			168403287	chr2	168403228	-	hs|2q24.3				chr2:168403287-168403228
A_23_P50928	-5.82913	-4.734	2.13632	C1QL2	Homo sapiens complement component 1, q subcomponent-like 2 (C1QL2), mRNA [NM_182528]	119914481	chr2	119914422	-	hs|2q14.2	165257	NM_182528	complement component 1, q subcomponent-like 2	chr2:119914481-119914422	GO:0005581|GO:0051259|GO:0042802	NM_182528	Hs.433493
A_24_P130363	-6.01993	-4.68595	2.52097	LDLRAD4	Homo sapiens low density lipoprotein receptor class A domain containing 4 (LDLRAD4), transcript variant a2, mRNA [NM_181482]	13652609	chr18	13652550	+	hs|18p11.21	753	NM_181482	low density lipoprotein receptor class A domain containing 4	chr18:13652550-13652609	GO:0008150|GO:0003674|GO:0005886|GO:0016021	NM_181482	Hs.731853
A_23_P129835	-2.53415	-1.18727	2.5436	PPP1R1B	Homo sapiens protein phosphatase 1, regulatory (inhibitor) subunit 1B (PPP1R1B), transcript variant 1, mRNA [NM_032192]	37792667	chr17	37792608	+	hs|17q12	84152	NM_032192	protein phosphatase 1, regulatory (inhibitor) subunit 1B	chr17:37792608-37792667	GO:0004864|GO:0005102|GO:0005634|GO:0006351|GO:0005829|GO:0035556|GO:0008599|GO:0007165|GO:0001975|GO:0005737|GO:0008542|GO:0043025|GO:0004860|GO:0006469|GO:0007621	NM_032192	Hs.286192
A_23_P95060	-3.78568	-2.65445	2.19046	EPHB3	Homo sapiens EPH receptor B3 (EPHB3), mRNA [NM_004443]	184299884	chr3	184299825	+	hs|3q27.1	2049	NM_004443	EPH receptor B3	chr3:184299825-184299884	GO:0031290|GO:0001655|GO:0048538|GO:0030425|GO:0007413|GO:0005003|GO:0032314|GO:0046777|GO:0007411|GO:0034446|GO:0060021|GO:0060996|GO:0060997|GO:0051965|GO:0022407|GO:0048013|GO:0021952|GO:0001525|GO:0005524|GO:0048546|GO:0043088|GO:0022038|GO:0016477|GO:0005887|GO:0008046|GO:0050770	NM_004443	Hs.2913
A_23_P157007	-5.78134	-4.18354	3.02683	TMEM176B	Homo sapiens transmembrane protein 176B (TMEM176B), transcript variant 1, mRNA [NM_014020]	150489208	chr7	150489149	-	hs|7q36.1	28959	NM_014020	transmembrane protein 176B	chr7:150489208-150489149	GO:0031965|GO:0009887|GO:0016021|GO:2001199|GO:0030154	NM_014020	Hs.647090
A_23_P257111	-2.38173	-1.11349	2.40869	FBP1	Homo sapiens fructose-1,6-bisphosphatase 1 (FBP1), transcript variant 1, mRNA [NM_000507]	97365485	chr9	97365426	-	hs|9q22.32	2203	NM_000507	fructose-1,6-bisphosphatase 1	chr9:97365485-97365426	GO:0005515|GO:0030308|GO:0016208|GO:0005975|GO:0071286|GO:0006094|GO:0044281|GO:0035690|GO:0046872|GO:0042802|GO:0005829|GO:0006111|GO:0046580|GO:0005737|GO:0051289|GO:0016311|GO:0006006|GO:0045820|GO:0048029|GO:0006002|GO:0042132|GO:0006000	NM_000507	Hs.494496
A_33_P3293164	4.56438	6.06177	2.82332	CHGA	Homo sapiens chromogranin A (parathyroid secretory protein 1) (CHGA), mRNA [NM_001275]	93401604	chr14	93401545	+	hs|14q32.12	1113	NM_001275	chromogranin A (parathyroid secretory protein 1)	chr14:93401545-93401604	GO:0008217|GO:0005576|GO:0030141|GO:0030658	NM_001275	Hs.150793
A_23_P156443	-3.44268	-2.41895	2.03317	KPNA5	Homo sapiens karyopherin alpha 5 (importin alpha 6) (KPNA5), mRNA [NM_002269]	117050786	chr6	117050727	+	hs|6q22.1	3841	NM_002269	karyopherin alpha 5 (importin alpha 6)	chr6:117050727-117050786	GO:0005515|GO:0019221|GO:0008565|GO:0005654|GO:0006607|GO:0005829	NM_002269	Hs.182971
A_24_P460419	-5.51522	-4.20336	2.48261	LRRC10B	Homo sapiens leucine rich repeat containing 10B (LRRC10B), mRNA [NM_001145077]	61278490	chr11	61278433	+	hs|11q12.2	390205	NM_001145077	leucine rich repeat containing 10B	chr11:061278433-061278490		NM_001145077	Hs.441122
A_19_P00328014	-6.30924	-5.2675	2.0587			77284841	chr7	77284782	-	hs|7q11.23				chr7:077284841-077284782
A_33_P3420909	-6.17118	-4.76847	2.64397	CSPG4P8	Homo sapiens chondroitin sulfate proteoglycan 4 pseudogene 8 (CSPG4P8), non-coding RNA [NR_033579]	82755974	chr15	82755915	+	hs|15q25.2	440297	NR_033579	chondroitin sulfate proteoglycan 4 pseudogene 8	chr15:82755915-82755974		NR_033579	Hs.498322
A_23_P41143	1.47877	3.10918	3.09599	APEH	Homo sapiens acylaminoacyl-peptide hydrolase (APEH), mRNA [NM_001640]	49719800	chr3	49719361	+	hs|3p21.31	327	NM_001640	acylaminoacyl-peptide hydrolase	chr3:49719361-49719800	GO:0031965|GO:0005737|GO:0004252|GO:0006508	NM_001640	Hs.517969
A_33_P3402838	-5.22443	-3.79934	2.68531	CCDC177	Homo sapiens coiled-coil domain containing 177 (CCDC177), mRNA [NM_001271507]	70038318	chr14	70038259	-	hs|14q24.1	56936	NM_001271507	coiled-coil domain containing 177	chr14:70038318-70038259		NM_001271507	Hs.458319
A_33_P3276585	-6.44623	-5.41637	2.04183	IFT74	Homo sapiens intraflagellar transport 74 homolog (Chlamydomonas) (IFT74), transcript variant 4, mRNA [NM_001099224]	27036791	chr9	27036732	+	hs|9p21.2	80173	NM_001099224	intraflagellar transport 74 homolog (Chlamydomonas)	chr9:27036732-27036791	GO:0005813|GO:0005737|GO:0031514|GO:0045944|GO:0003682|GO:0033630|GO:0030992|GO:0016023|GO:0005634	NM_001099224	Hs.145402
A_23_P435874	-6.16613	-3.77816	5.23419	SPATA31A2	Homo sapiens SPATA31 subfamily A, member 2 (SPATA31A2), mRNA [NM_001040065]	39891093	chr9	39891034	+	hs|9p13.1	642265	NM_001040065	SPATA31 subfamily A, member 2	chr9:39891034-39891093	GO:0016021|GO:0007283|GO:0030154	NM_001040065	Hs.575677
A_23_P48663	-0.925298	0.240924	2.24423	OTX2	Homo sapiens orthodenticle homeobox 2 (OTX2), transcript variant 1, mRNA [NM_021728]	57268815	chr14	57268756	-	hs|14q22.3	5015	NM_021728	orthodenticle homeobox 2	chr14:57268815-57268756	GO:0005515|GO:0003700|GO:0005634|GO:0009953|GO:0042706|GO:0030426|GO:0005737|GO:0032525|GO:0007411|GO:0048852|GO:0045944|GO:0040019|GO:0006355|GO:0042472|GO:0046982|GO:0001708|GO:0090009|GO:2000543|GO:0022037|GO:0043565|GO:0043234|GO:0001077|GO:0006461|GO:0007492|GO:0040036|GO:0008589|GO:0008190|GO:0030901|GO:0030900|GO:0045893	NM_021728	Hs.288655
A_23_P390518	-2.41655	-1.35279	2.09038	TNFRSF11A	Homo sapiens tumor necrosis factor receptor superfamily, member 11a, NFKB activator (TNFRSF11A), transcript variant 1, mRNA [NM_003839]	60053317	chr18	60053258	+	hs|18q21.33	8792	NM_003839	tumor necrosis factor receptor superfamily, member 11a, NFKB activator	chr18:60053258-60053317	GO:0005515|GO:0008284|GO:0071848|GO:0007267|GO:0060086|GO:0046872|GO:0048535|GO:0051091|GO:0051092|GO:0032496|GO:0071847|GO:0004872|GO:0043507|GO:0034097|GO:0043123|GO:0070555|GO:0009314|GO:0071812|GO:0030316|GO:0033209|GO:0002548|GO:0002250|GO:0007165|GO:0005031|GO:0019955|GO:0001503|GO:0034612|GO:0016021|GO:0060749|GO:0009897|GO:0004888	NM_003839	Hs.204044
A_33_P3408280	-6.40217	-5.19784	2.30429		GB	100166648	chr7	100166589	+	hs|7q22.1				chr7:100166589-100166648
A_33_P3301219	-6.15481	-4.96432	2.2823	FAM27A	Homo sapiens family with sequence similarity 27, member A (FAM27A), long non-coding RNA [NR_024060]	45728018	chr9	45727959	+	hs|9p11.2	548321	NR_024060	family with sequence similarity 27, member A	chr9:45727959-45728018		NR_024060	Hs.651534
A_24_P120251	-1.94455	-0.909497	2.04919	TM4SF18	Homo sapiens transmembrane 4 L six family member 18 (TM4SF18), transcript variant 1, mRNA [NM_138786]	149040112	chr3	149040053	-	hs|3q25.1	116441	NM_138786	transmembrane 4 L six family member 18	chr3:149040112-149040053	GO:0016021	NM_138786	Hs.22026
A_33_P3258977	-6.27599	-5.09905	2.26096	CLEC4D	Homo sapiens C-type lectin domain family 4, member D (CLEC4D), mRNA [NM_080387]	8674954	chr12	8674895	+	hs|12p13.31	338339	NM_080387	C-type lectin domain family 4, member D	chr12:8674895-8674954	GO:0045087|GO:0030246|GO:0016021	NM_080387	Hs.351811
A_19_P00805927	-6.57902	-5.3641	2.32128			135950533	chr5	135950474	+	hs|5q31.1				chr5:135950474-135950533
A_33_P3285893	-6.05618	-4.96221	2.13461	SCRN1	Homo sapiens secernin 1 (SCRN1), transcript variant 1, mRNA [NM_001145513]	29963349	chr7	29963290	-	hs|7p14.3	9805	NM_001145513	secernin 1	chr7:29963349-29963290	GO:0003674|GO:0031965|GO:0005737|GO:0006508|GO:0005634|GO:0006887|GO:0016805	NM_001145513	Hs.520740
A_19_P00330797	-6.0558	-4.8884	2.24607			27173750	chr22	27173691	+	hs|22q12.1				chr22:027173691-027173750
A_32_P179998	-6.42613	-5.20444	2.33221	DMRTC1	Homo sapiens DMRT-like family C1 (DMRTC1), mRNA [NM_033053]	72068547	chrX	72068488	+	hs|Xq13.2	63947	NM_033053	DMRT-like family C1	chrX:72068488-72068547		NM_033053	Hs.558685
A_23_P259707	-6.10619	-4.38165	3.30474	LPPR1	Homo sapiens lipid phosphate phosphatase-related protein type 1 (LPPR1), transcript variant 1, mRNA [NM_207299]	104086969	chr9	104086910	+	hs|9q31.1	54886	NM_207299	lipid phosphate phosphatase-related protein type 1	chr9:104086910-104086969	GO:0016021|GO:0003824	NM_207299	Hs.382683
A_19_P00320215	-6.05272	-5.03162	2.02946		Human chromosome 21, Down syndrome critical region transcript, T7 end of clone b-1-g3. [U17617]	21822861	chr6	21822802	-	hs|6p22.3		U17617		chr6:21822861-21822802
A_33_P3249746	-6.54784	-4.98577	2.95279	CYP3A5	Homo sapiens cytochrome P450, family 3, subfamily A, polypeptide 5 (CYP3A5), transcript variant 2, mRNA [NM_001190484]	99277559	chr7	99277500	-	hs|7q22.1	1577	NM_001190484	cytochrome P450, family 3, subfamily A, polypeptide 5	chr7:99277559-99277500	GO:0006805|GO:0005506|GO:0070330|GO:0070989|GO:0044281|GO:0043231|GO:0004497|GO:0042737|GO:0019825|GO:0009822|GO:0005789|GO:0016491|GO:0008202|GO:0020037	NM_001190484	Hs.571258
A_23_P36624	-6.14406	-5.12023	2.03332	TAS2R7	Homo sapiens taste receptor, type 2, member 7 (TAS2R7), mRNA [NM_023919]	10954362	chr12	10954303	-	hs|12p13.2	50837	NM_023919	taste receptor, type 2, member 7	chr12:10954362-10954303	GO:0050912|GO:0008150|GO:0005886|GO:0008527|GO:0016021	NM_023919	Hs.533754
A_23_P128574	-4.89616	-3.87041	2.03602	ENOX1	Homo sapiens ecto-NOX disulfide-thiol exchanger 1 (ENOX1), transcript variant 1, mRNA [NM_017993]	43787918	chr13	43787859	-	hs|13q14.11	55068	NM_017993	ecto-NOX disulfide-thiol exchanger 1	chr13:43787918-43787859	GO:0005886|GO:0000166|GO:0016491|GO:0048511|GO:0003676|GO:0005615	NM_017993	Hs.128258
A_33_P3367924	-6.14968	-5.04437	2.15144	PABPN1L	Homo sapiens poly(A) binding protein, nuclear 1-like (cytoplasmic) (PABPN1L), mRNA [NM_001080487]	88932844	chr16	88932785	-	hs|16q24.3	390748	NM_001080487	poly(A) binding protein, nuclear 1-like (cytoplasmic)	chr16:88932844-88932785	GO:0005737|GO:0000166|GO:0003723	NM_001080487	Hs.730522
A_33_P3243929	-6.07858	-4.88445	2.28806	FLJ42022	Homo sapiens cDNA FLJ42022 fis, clone SPLEN2034678. [AK124016]	74937780	chr15	74937721	+	hs|15q24.1	646748	AK124016	uncharacterized LOC646748	chr15:74937721-74937780
A_23_P39171	-6.52069	-5.13529	2.61244	GALP	Homo sapiens galanin-like peptide (GALP), transcript variant 1, mRNA [NM_033106]	56696923	chr19	56696864	+	hs|19q13.43	85569	NM_033106	galanin-like peptide	chr19:56696864-56696923	GO:0032868|GO:0008150|GO:0042595|GO:0005179|GO:0007218|GO:0032098|GO:0005576|GO:0005575	NM_033106	Hs.283915
A_33_P3368144	-5.91085	-4.78032	2.18939
A_23_P503010	-6.13619	-5.08386	2.07388	SLC24A4	Homo sapiens solute carrier family 24 (sodium/potassium/calcium exchanger), member 4 (SLC24A4), transcript variant 1, mRNA [NM_153646]	92962566	chr14	92962507	+	hs|14q32.12	123041	NM_153646	solute carrier family 24 (sodium/potassium/calcium exchanger), member 4	chr14:92962507-92962566	GO:0007608|GO:0015297|GO:0005886|GO:0097186|GO:0006816|GO:0016021|GO:0006814|GO:0055085|GO:0006813|GO:0015293|GO:0006811	NM_153646	Hs.385530
A_23_P428999	-6.07306	-4.83383	2.36072	NCOA2	Homo sapiens nuclear receptor coactivator 2 (NCOA2), mRNA [NM_006540]	71024424	chr8	71024365	-	hs|8q13.3	10499	NM_006540	nuclear receptor coactivator 2	chr8:71024424-71024365	GO:0005515|GO:0016922|GO:0006355|GO:0003713|GO:0035257|GO:0005634|GO:0044281|GO:0000122|GO:0006351|GO:0030375|GO:0005737|GO:0030374|GO:0045944|GO:0003682|GO:0046983|GO:0005654|GO:0004871|GO:0044255|GO:0030521|GO:0004402	NM_006540	Hs.446678
A_19_P00807759	-6.59228	-5.58786	2.00614			60471555	chr5	60471496	+	hs|5q12.1				chr5:060471496-060471555
A_32_P112493	2.6822	3.94096	2.3929	PKDCC	Homo sapiens protein kinase domain containing, cytoplasmic (PKDCC), mRNA [NM_138370]	42285065	chr2	42285006	+	hs|2p21	91461	NM_138370	protein kinase domain containing, cytoplasmic	chr2:42285006-42285065	GO:0005794|GO:0030501|GO:0048286|GO:0042997|GO:0030282|GO:0048566|GO:0015031|GO:0005524|GO:0030154|GO:0001501|GO:0004672|GO:0035264|GO:0060021|GO:0032332	NM_138370	Hs.408542
A_19_P00316625	-5.85425	-4.41525	2.71133	MAGI2-AS3	Homo sapiens MAGI2 antisense RNA 3 (MAGI2-AS3), transcript variant 4, long non-coding RNA [NR_038346]	79088271	chr7	79088212	+	hs|7q21.11	100505881	NR_038346	MAGI2 antisense RNA 3	chr7:79088212-79088271		NR_038346	Hs.31474
A_19_P00808044	-5.20589	-1.39494	14.0349	LOC100505495	Homo sapiens uncharacterized LOC100505495 (LOC100505495), long non-coding RNA [NR_040109]	42001270	chr19	42001211	-	hs|19q13.2	100505495	NR_040109	uncharacterized LOC100505495	chr19:42001270-42001211		NR_040109	Hs.648878
A_33_P3316093	-5.40817	-4.38709	2.02944			237203552	chr2	237203493	+	hs|2q37.2				chr2:237203493-237203552
A_23_P501010	-6.09131	-4.041	4.14194	COL17A1	Homo sapiens collagen, type XVII, alpha 1 (COL17A1), mRNA [NM_000494]	105791142	chr10	105791083	-	hs|10q24.33	1308	NM_000494	collagen, type XVII, alpha 1	chr10:105791142-105791083	GO:0005515|GO:0030056|GO:0005581|GO:0005886|GO:0034329|GO:0005576|GO:0005604|GO:0007160|GO:0008544|GO:0022617|GO:0005887|GO:0005911|GO:0030198|GO:0030574|GO:0031581|GO:0005788	NM_000494	Hs.117938
A_33_P3355208	-5.8601	-4.71253	2.2154	CROT	Homo sapiens carnitine O-octanoyltransferase (CROT), transcript variant 3, mRNA [NM_001243745]	86989425	chr7	86989366	+	hs|7q21.12	54677	NM_001243745	carnitine O-octanoyltransferase	chr7:86989366-86989425	GO:0006635|GO:0005782|GO:0005102|GO:0006091|GO:0008458|GO:0044281|GO:0043231|GO:0005739|GO:0006631|GO:0051791|GO:0015908|GO:0033540|GO:0044255|GO:0005777	NM_001243745	Hs.125039
A_33_P3337131	-5.99384	-4.94446	2.06963	LOC648691	Homo sapiens uncharacterized LOC648691 (LOC648691), long non-coding RNA [NR_027426]	22906300	chr22	22906241	+	hs|22q11.22	648691	NR_027426	uncharacterized LOC648691	chr22:22906241-22906300		NR_027426	Hs.623889
A_19_P00808509	-5.72281	-3.95869	3.39665			71023821	chr14	71023762	+	hs|14q24.2				chr14:071023762-071023821
A_23_P331235	-6.40099	-5.34661	2.07683	C5orf38	Homo sapiens chromosome 5 open reading frame 38 (C5orf38), mRNA [NM_178569]	2752800	chr5	2752741	+	hs|5p15.33	153571	NM_178569	chromosome 5 open reading frame 38	chr5:2752741-2752800	GO:0005576	NM_178569	Hs.668017
A_32_P928190	-6.05763	-4.86781	2.28123	LOC100130964	Homo sapiens ADAM metallopeptidase domain 3A-like (LOC100130964), long non-coding RNA [NR_046245]	39437557	chr8	39437498	+	hs|8p11.22	100130964	NR_046245	ADAM metallopeptidase domain 3A-like	chr8:39437498-39437557		NR_046245	Hs.181129
A_33_P3312232	-4.43641	-3.04144	2.62982	LINC00371	Homo sapiens long intergenic non-protein coding RNA 371 (LINC00371), transcript variant 1, long non-coding RNA [NR_102432]	51658446	chr13	51658387	-	hs|13q14.3	647166	NR_102432	long intergenic non-protein coding RNA 371	chr13:51658446-51658387		NR_102432	Hs.539702
A_23_P138760	-4.75877	-3.75148	2.01013	CLCF1	Homo sapiens cardiotrophin-like cytokine factor 1 (CLCF1), transcript variant 1, mRNA [NM_013246]	67132122	chr11	67132063	-	hs|11q13.2	23529	NM_013246	cardiotrophin-like cytokine factor 1	chr11:67132122-67132063	GO:0005515|GO:0008284|GO:0048295|GO:0046982|GO:0030890|GO:0042517|GO:0019221|GO:0097059|GO:0005102|GO:0005576|GO:0005125|GO:0007259|GO:0097058|GO:0005127|GO:0043524|GO:0048711|GO:0002639|GO:0030183|GO:0008083|GO:0007166	NM_013246	Hs.502977
A_23_P423864	-0.0553427	1.00059	2.07907	PHC2	Homo sapiens polyhomeotic homolog 2 (Drosophila) (PHC2), transcript variant 1, mRNA [NM_198040]	33789459	chr1	33789400	-	hs|1p35.1	1912	NM_198040	polyhomeotic homolog 2 (Drosophila)	chr1:33789459-33789400	GO:0035102|GO:0031519|GO:0005515|GO:0005730|GO:0008270|GO:0007275|GO:0005634|GO:0007283|GO:0003677	NM_198040	Hs.524271
A_23_P359457	-5.97929	-4.95609	2.03243	DNAH2	dynein, axonemal, heavy chain 2 [Source:HGNC Symbol;Acc:2948] [ENST00000082259]	7646598	chr17	7646539	+	hs|17p13.1	146754	BC034225	dynein, axonemal, heavy chain 2	chr17:7646539-7646598	GO:0001539|GO:0005874|GO:0005858|GO:0035085|GO:0003777|GO:0016887|GO:0005524|GO:0007018		Hs.367649
A_23_P23155	-1.17267	-0.112442	2.08526	AJAP1	Homo sapiens adherens junctions associated protein 1 (AJAP1), transcript variant 1, mRNA [NM_018836]	4842967	chr1	4842908	+	hs|1p36.32	55966	NM_018836	adherens junctions associated protein 1	chr1:4842908-4842967	GO:0016323|GO:0016324|GO:0005912|GO:0016021|GO:0007155	NM_018836	Hs.25924
A_33_P3214665	0.124888	1.71868	3.01842	MAP2	Homo sapiens microtubule-associated protein 2 (MAP2), transcript variant 1, mRNA [NM_002374]	210598771	chr2	210598712	+	hs|2q34	4133	NM_002374	microtubule-associated protein 2	chr2:210598712-210598771	GO:0005515|GO:0008017|GO:0005516|GO:0002162|GO:0071310|GO:0001578|GO:0005875|GO:0005874|GO:0021954|GO:0007409|GO:0031175|GO:0048813|GO:0005737|GO:0043198|GO:0034399|GO:0005198|GO:0018107|GO:0043025	NM_002374	Hs.368281
A_33_P3233100	-6.05053	-5.02316	2.03831			131722411	chr2	131722352	+	hs|2q21.1				chr2:131722352-131722411
A_33_P3233546	-5.99236	-4.78073	2.316			5534179	chr7	5534120	-	hs|7p22.1				chr7:005534179-005534120
A_23_P156826	-5.96951	-4.87741	2.13185	ADTRP	Homo sapiens androgen-dependent TFPI-regulating protein (ADTRP), transcript variant 2, mRNA [NM_032744]	11714061	chr6	11714002	-	hs|6p24.1	84830	NM_032744	androgen-dependent TFPI-regulating protein	chr6:11714061-11714002	GO:0005886|GO:0016021	NM_032744	Hs.126409
A_23_P363778	-2.04438	-0.848587	2.2907	FRZB	Homo sapiens frizzled-related protein (FRZB), mRNA [NM_001463]	183699679	chr2	183699620	-	hs|2q32.1	2487	NM_001463	frizzled-related protein	chr2:183699679-183699620	GO:0008406|GO:0017147|GO:0030308|GO:0060429|GO:0008285|GO:0030178|GO:0007409|GO:0005615|GO:0060029|GO:0005737|GO:0014033|GO:0090103|GO:0016055|GO:0090090|GO:0001944|GO:0042813|GO:0010721|GO:0043065|GO:0060056|GO:0030165|GO:0032589|GO:0070367|GO:0001501|GO:0061053|GO:0016020|GO:0007420|GO:0045600|GO:0061037	NM_001463	Hs.128453
A_23_P427296	-5.84243	-4.05295	3.45692	LOC100132319	Homo sapiens ovarian cancer-related protein 2 (OCR2) mRNA, complete cds. [AF315716]	188868690	chr3	188868631	-	hs|3q28	100132319	AF315716	uncharacterized LOC100132319	chr3:188868690-188868631			Hs.338851
A_33_P3235721	-5.4246	-3.90158	2.87392	C11orf87	Homo sapiens chromosome 11 open reading frame 87 (C11orf87), mRNA [NM_207645]	109296305	chr11	109296246	+	hs|11q22.3	399947	NM_207645	chromosome 11 open reading frame 87	chr11:109296246-109296305	GO:0016021	NM_207645	Hs.172982
A_33_P3244073	-6.3243	-5.2679	2.07973	LOC100132146	Homo sapiens uncharacterized LOC100132146 (LOC100132146), mRNA [NM_001195442]	46667652	chr3	46667593	+	hs|3p21.31	100132146	NM_001195442	uncharacterized LOC100132146	chr3:46667593-46667652		NM_001195442	Hs.679623
A_33_P3221723	-0.996981	0.0100598	2.00978	MGAT4C	Homo sapiens mannosyl (alpha-1,3-)-glycoprotein beta-1,4-N-acetylglucosaminyltransferase, isozyme C (putative) (MGAT4C), mRNA [NM_013244]	86373398	chr12	86373339	-	hs|12q21.31	25834	NM_013244	mannosyl (alpha-1,3-)-glycoprotein beta-1,4-N-acetylglucosaminyltransferase, isozyme C (putative)	chr12:86373398-86373339	GO:0000139|GO:0016021|GO:0044267|GO:0046872|GO:0043687|GO:0018279|GO:0008454	NM_013244	Hs.589093
A_24_P365807	0.277164	1.41155	2.19526	EFNB1	Homo sapiens ephrin-B1 (EFNB1), mRNA [NM_004429]	68061892	chrX	68061833	+	hs|Xq13.1	1947	NM_004429	ephrin-B1	chrX:68061833-68061892	GO:0005515|GO:0001755|GO:0007267|GO:0045202|GO:0005634|GO:0009880|GO:0005737|GO:0046875|GO:0005887|GO:0007411|GO:0042102|GO:0045121|GO:0007155	NM_004429	Hs.144700
A_23_P101905	-5.04733	-2.22921	7.05245	APC2	Homo sapiens adenomatosis polyposis coli 2 (APC2), mRNA [NM_005883]	1473240	chr19	1473181	+	hs|19p13.3	10297	NM_005883	adenomatosis polyposis coli 2	chr19:1473181-1473240	GO:0005515|GO:0008017|GO:0005881|GO:0048471|GO:0005794|GO:0008013|GO:0031258|GO:0005884|GO:0016342|GO:0035414|GO:0005737|GO:0000139|GO:0016055|GO:0090090	NM_005883	Hs.446376
A_19_P00322847	-5.36953	-4.31825	2.07237	LOC100294145	Homo sapiens uncharacterized LOC100294145 (LOC100294145), transcript variant 2, long non-coding RNA [NR_037178]	32862329	chr6	32862270	+	hs|6p21.32	100294145	NR_037178	uncharacterized LOC100294145	chr6:32862270-32862329		NR_037178	Hs.559456
A_23_P338505	-6.03471	-4.48535	2.92687	C19orf40	Homo sapiens chromosome 19 open reading frame 40 (C19orf40), mRNA [NM_152266]	33465009	chr19	33464453	+	hs|19q13.11	91442	NM_152266	chromosome 19 open reading frame 40	chr19:33464453-33465009	GO:0005515|GO:0006281|GO:0003682|GO:0005730|GO:0005654|GO:0005634|GO:0003677|GO:0043240|GO:0043231	NM_152266	Hs.579899
A_33_P3356686	-6.33343	-4.86925	2.75907		testis expressed 41 (non-protein coding) [Source:HGNC Symbol;Acc:48667] [ENST00000431734]	145568842	chr2	145568783	+	hs|2q22.3		TCONS_l2_00015508		chr2:145568783-145568842
A_19_P00806200	-6.32674	-4.78776	2.90589			16239689	chr4	16239630	-	hs|4p15.32				chr4:016239689-016239630
A_19_P00809245	-6.19411	-4.78125	2.66265			17359560	chr8	17359501	-	hs|8p22				chr8:017359560-017359501
A_19_P00329941	-6.40753	-4.13237	4.84051			125862156	chr8	125862097	-	hs|8q24.13				chr8:125862156-125862097
A_33_P3316475	-6.64086	-5.28895	2.5525	DEFB132	Homo sapiens defensin, beta 132 (DEFB132), mRNA [NM_207469]	241727	chr20	241668	+	hs|20p13	400830	NM_207469	defensin, beta 132	chr20:241668-241727	GO:0005576|GO:0042742	NM_207469	Hs.516819
A_19_P00322125	-5.96676	-4.6828	2.43505			76472243	chr4	76472184	-	hs|4q21.1				chr4:076472243-076472184
A_19_P00321826	-5.51656	-4.07011	2.72536		ALU1_HUMAN (P39188) Alu subfamily J sequence contamination warning entry, partial (8%) [THC2540047]	37049298	chr20	37049239	+	hs|20q11.23				chr20:037049239-037049298
A_33_P3493097	-2.532	-1.27471	2.39047	LOC648149	Homo sapiens cDNA FLJ41355 fis, clone BRAWH2016724. [AK123349]	210557061	chr2	210557002	+	hs|2q34	648149	AK123349	uncharacterized LOC648149	chr2:210557002-210557061			Hs.658840
A_33_P3268664	-6.48815	-4.78188	3.26316		immunoglobulin kappa variable 1D-42 (non-functional) [Source:HGNC Symbol;Acc:5757] [ENST00000390278]	90229412	chr2	90229353	+	hs|2p11.2				chr2:90229353-90229412
A_19_P00806658	-6.27314	-5.15101	2.17668			52061151	chr3	52061092	-	hs|3p21.2				chr3:052061151-052061092
A_33_P3274049	-2.12338	-0.731026	2.62507	ACOXL	acyl-CoA oxidase-like [Source:HGNC Symbol;Acc:25621] [ENST00000340561]	111645556	chr2	111645497	+	hs|2q13	55289	BC022268	acyl-CoA oxidase-like	chr2:111645497-111645556	GO:0008150|GO:0003674|GO:0006635|GO:0050660|GO:0003997|GO:0003995|GO:0005575|GO:0005777		Hs.253320
A_23_P61524	0.352237	1.36475	2.01742	CCDC71	Homo sapiens coiled-coil domain containing 71 (CCDC71), mRNA [NM_022903]	49200268	chr3	49200209	-	hs|3p21.31	64925	NM_022903	coiled-coil domain containing 71	chr3:49200268-49200209		NM_022903	Hs.211472
A_33_P3253792	-6.24261	-4.71967	2.87378		chromosome X open reading frame 67 [Source:HGNC Symbol;Acc:33738] [ENST00000342995]	51151662	chrX	51151603	+	hs|Xp11.22		XR_113306		chrX:51151603-51151662		XR_113306	Hs.97053
A_23_P47904	-6.23573	-4.92687	2.47745	CCDC65	Homo sapiens coiled-coil domain containing 65 (CCDC65), transcript variant 1, mRNA [NM_033124]	49312550	chr12	49312491	+	hs|12q13.12	85478	NM_033124	coiled-coil domain containing 65	chr12:49312491-49312550		NM_033124	Hs.512805
A_19_P00810261	-6.56511	-5.16735	2.63493			131981007	chr10	131980948	-	hs|10q26.3				chr10:131981007-131980948
A_33_P3214436	-5.82395	-4.62224	2.30013	TSEN15	Homo sapiens TSEN15 tRNA splicing endonuclease subunit (TSEN15), transcript variant 3, non-coding RNA [NR_023349]	184039810	chr1	184039751	+	hs|1q25.3	116461	NR_023349	TSEN15 tRNA splicing endonuclease subunit	chr1:184039751-184039810	GO:0006397|GO:0006388|GO:0005730|GO:0000213	NR_023349	Hs.548197
A_33_P3331446	-5.99473	-4.88498	2.15808	SERP1	stress-associated endoplasmic reticulum protein 1 [Source:HGNC Symbol;Acc:10759] [ENST00000479209]	150264672	chr3	150264613	-	hs|3q25.1	27230	AK125413	stress-associated endoplasmic reticulum protein 1	chr3:150264672-150264613	GO:0007009|GO:0060124|GO:0005881|GO:0046622|GO:0005783|GO:0006950|GO:0045727|GO:0010259|GO:0015031|GO:0009791|GO:0030968|GO:0048644|GO:0001501|GO:0005789|GO:0005840|GO:0006006|GO:0032024|GO:0006486|GO:0016021|GO:0006987|GO:0044267|GO:0006464		Hs.713956
A_19_P00326694	-6.22588	-5.09857	2.18452			129172131	chr9	129172072	+	hs|9q33.3				chr9:129172072-129172131
A_33_P3314521	-6.14114	-5.06518	2.10812	FAM227A	family with sequence similarity 227, member A [Source:HGNC Symbol;Acc:44197] [ENST00000540952]	38987457	chr22	38987398	-	hs|22q13.1	646851		family with sequence similarity 227, member A	chr22:38987457-38987398
A_24_P351466	-6.32059	-4.77682	2.91555	KIAA1524	Homo sapiens KIAA1524 (KIAA1524), mRNA [NM_020890]	108269504	chr3	108269445	-	hs|3q13.13	57650	NM_020890	KIAA1524	chr3:108269504-108269445	GO:0005515|GO:0005737|GO:0005886|GO:0016021	NM_020890	Hs.591308
A_33_P3210399	-6.20689	-4.85748	2.54809	SLC14A1	Homo sapiens solute carrier family 14 (urea transporter), member 1 (SLC14A1), transcript variant 4, mRNA [NM_001146037]	43329871	chr18	43329812	+	hs|18q12.3	6563	NM_001146037	solute carrier family 14 (urea transporter), member 1	chr18:43329812-43329871	GO:0016323|GO:0005886|GO:0005887|GO:0005372|GO:0015204|GO:0055085|GO:0015840	NM_001146037	Hs.101307
A_24_P342511	-5.87121	-4.83908	2.04503	STMN1	Homo sapiens stathmin 1 (STMN1), transcript variant 4, mRNA [NM_001145454]	26211494	chr1	26211435	-	hs|1p36.11	3925	NM_001145454	stathmin 1	chr1:26211494-26211435	GO:0031115|GO:0005874|GO:0007409|GO:0009615|GO:0005829|GO:0035556|GO:0005622|GO:0007165|GO:0015631|GO:0016020|GO:0007420|GO:0004871|GO:0007052|GO:0051272|GO:0007019	NM_001145454	Hs.209983
A_19_P00808256	-5.08003	-4.06643	2.01894			114590481	chr10	114590422	-	hs|10q25.2				chr10:114590481-114590422
A_19_P00801876	-6.11761	-5.07784	2.05591			76604208	chr4	76604149	+	hs|4q21.1				chr4:076604149-076604208
A_33_P3314481	-5.41622	-4.17525	2.36358		T cell receptor alpha variable 19 [Source:HGNC Symbol;Acc:12115] [ENST00000390447]	22476370	chr14	22476311	+	hs|14q11.2		AB305728		chr14:22476311-22476370			Hs.495021
A_23_P121215	-3.81433	-2.79039	2.03346	CAMK1	Homo sapiens calcium/calmodulin-dependent protein kinase I (CAMK1), mRNA [NM_003656]	9802404	chr3	9802345	-	hs|3p25.3	8536	NM_003656	calcium/calmodulin-dependent protein kinase I	chr3:9802404-9802345	GO:0005515|GO:0005516|GO:0071902|GO:0043393|GO:0005634|GO:0005524|GO:0006913|GO:0046827|GO:0032880|GO:0007165|GO:0005737|GO:0007049|GO:0051149|GO:0051835|GO:0010976|GO:0006468|GO:0004683|GO:0060999|GO:0051147	NM_003656	Hs.434875
A_19_P00327503	-6.59468	-5.25011	2.53955			56928048	chr6	56927989	+	hs|6p12.1				chr6:056927989-056928048
A_19_P00802054	-6.32553	-5.1502	2.25845			80071691	chr8	80071632	-	hs|8q21.12				chr8:080071691-080071632
A_19_P00331848	-6.08768	-4.79466	2.4504			14101504	chr18	14101445	+	hs|18p11.21				chr18:014101445-014101504
A_33_P3325685	-6.61034	-5.15984	2.73303	SMIM21	Homo sapiens small integral membrane protein 21 (SMIM21), mRNA [NM_001037331]	73121998	chr18	73121939	-	hs|18q23	284274	NM_001037331	small integral membrane protein 21	chr18:73121998-73121939	GO:0016021	NM_001037331	Hs.666744
A_24_P37589	-6.53544	-5.19377	2.53444	ACPP	Homo sapiens acid phosphatase, prostate (ACPP), transcript variant 1, mRNA [NM_001099]	132071574	chr3	132068798	+	hs|3q22.1	55	NM_001099	acid phosphatase, prostate	chr3:132068798-132071574	GO:0033265|GO:0005515|GO:0005886|GO:0005771|GO:0003993|GO:0046085|GO:0031985|GO:0045177|GO:0005576|GO:0030175|GO:0005765|GO:0042803|GO:0042802|GO:0005622|GO:0006144|GO:0008253|GO:0016021|GO:0030141|GO:0009117	NM_001099	Hs.433060
A_32_P846696	-5.85908	-4.35038	2.84554	LINC00965	Homo sapiens long intergenic non-protein coding RNA 965 (LINC00965), long non-coding RNA [NR_027000]	7577689	chr8	7577630	-	hs|8p23.1	349196	NR_027000	long intergenic non-protein coding RNA 965	chr8:7577689-7577630		NR_027000	Hs.625429
A_19_P00802458	-6.45874	-4.95451	2.83674			54824306	chr12	54824247	-	hs|12q13.13				chr12:054824306-054824247
A_19_P00800282	-3.98292	-2.59525	2.61656		601437678F1 NIH_MGC_72 Homo sapiens cDNA clone IMAGE:3922723 5', mRNA sequence [BE894306]	5048301	chr6	5048242	+	hs|6p25.1		BE894306		chr6:005048242-005048301			Hs.634161
A_32_P486693	-6.20662	-4.71878	2.80469	NRIP3	Homo sapiens nuclear receptor interacting protein 3 (NRIP3), mRNA [NM_020645]	9003149	chr11	9003090	-	hs|11p15.4	56675	NM_020645	nuclear receptor interacting protein 3	chr11:9003149-9003090	GO:0006508|GO:0004190	NM_020645	Hs.523467
A_33_P3215347	-5.52384	-4.46429	2.08429		Q9JLD3_MOUSE (Q9JLD3) KRAB-zinc finger protein KID3 (Zinc finger protein 354C), partial (24%) [THC2625435]	145933665	chr8	145933606	+	hs|8q24.3		TCONS_l2_00028035		chr8:145933606-145933665
A_19_P00808514	-4.5546	-3.4302	2.18011	BRK1	Homo sapiens cDNA FLJ76545 complete cds, highly similar to Homo sapiens uncharacterized hematopoietic stem/progenitor cells protein MDS027 mRNA. [AK290580]	10168580	chr3	10168521	-	hs|3p25.3	55845	AK290580	BRICK1, SCAR/WAVE actin-nucleating complex subunit	chr3:10168580-10168521	GO:0008284|GO:0030036|GO:0048870|GO:0045087|GO:0005856|GO:0038096|GO:0001701|GO:0005829		Hs.649307
A_33_P3292769	-5.84101	-3.94242	3.72848	NFAM1	Homo sapiens NFAT activating protein with ITAM motif 1 (NFAM1), mRNA [NM_145912]	42776472	chr22	42776413	-	hs|22q13.2	150372	NM_145912	NFAT activating protein with ITAM motif 1	chr22:42776472-42776413	GO:0050853|GO:0045577|GO:0005886|GO:0009986|GO:0001819|GO:0050861|GO:0035556|GO:0007165|GO:0051091|GO:0006954|GO:0030183|GO:0045121|GO:0016021|GO:0004888	NM_145912	Hs.436677
A_33_P3212754	-1.53676	-0.191939	2.53998	NUTM2F	Homo sapiens NUT family member 2F (NUTM2F), mRNA [NM_017561]	97080537	chr9	97080478	-	hs|9q22.32	54754	NM_017561	NUT family member 2F	chr9:97080537-97080478		NM_017561	Hs.648183
A_33_P3246623	-5.88052	-4.54399	2.52542	CCDC18	Homo sapiens coiled-coil domain containing 18 (CCDC18), mRNA [NM_206886]	93744270	chr1	93744211	+	hs|1p22.1	343099	NM_206886	coiled-coil domain containing 18	chr1:93744211-93744270		NM_206886	Hs.745125
A_33_P3309289	-6.22677	-4.91199	2.48763	ST3GAL4	Homo sapiens cDNA FLJ11867 fis, clone HEMBA1006976, weakly similar to H.sapiens mRNA for Gal-beta(1-3/1-4)GlcNAc alpha-2.3-sialyltransferase. [AK021929]	126310248	chr11	126310189	+	hs|11q24.2	6484	AK021929	ST3 beta-galactoside alpha-2,3-sialyltransferase 4	chr11:126310189-126310248	GO:0005975|GO:0016266|GO:0047288|GO:0005576|GO:0044281|GO:0003836|GO:0042339|GO:0030173|GO:0000139|GO:0018146|GO:0032580|GO:0030203|GO:0044267|GO:0018279|GO:0043687
A_23_P168669	-6.08368	-4.32401	3.38622	CROT	Homo sapiens carnitine O-octanoyltransferase (CROT), transcript variant 2, mRNA [NM_021151]	87028057	chr7	87027998	+	hs|7q21.12	54677	NM_021151	carnitine O-octanoyltransferase	chr7:87027998-87028057	GO:0006635|GO:0005782|GO:0005102|GO:0006091|GO:0008458|GO:0044281|GO:0043231|GO:0005739|GO:0006631|GO:0051791|GO:0015908|GO:0033540|GO:0044255|GO:0005777	NM_021151	Hs.125039
A_33_P3288589	-4.78922	-3.71353	2.10773		SMCA5_HUMAN (O60264) SWI/SNF-related matrix-associated actin-dependent regulator of chromatin subfamily A member 5 (SWI/SNF-related matrix-associated actin-dependent regulator of chromatin A5) (Sucrose nonfermenting protein 2 homolog) (hSNF2 , partial (5%) [THC2670760]	144434266	chr4	144434207	-	hs|4q31.21				chr4:144434266-144434207
A_33_P3358774	-6.40396	-5.24061	2.23977	OR9Q1	Homo sapiens olfactory receptor, family 9, subfamily Q, member 1 (OR9Q1), mRNA [NM_001005212]	57948975	chr11	57948916	+	hs|11q12.1	219956	NM_001005212	olfactory receptor, family 9, subfamily Q, member 1	chr11:57948916-57948975	GO:0004984|GO:0005886|GO:0004930|GO:0016021	NM_001005212	Hs.689841
A_23_P337155	-6.44934	-5.02866	2.67712	TOM1L2	Homo sapiens target of myb1-like 2 (chicken) (TOM1L2), transcript variant 3, mRNA [NM_001082968]	17764816	chr17	17754234	-	hs|17p11.2	146691	NM_001082968	target of myb1-like 2 (chicken)	chr17:17764816-17754234	GO:0005622|GO:0006886	NM_001082968	Hs.462379
A_19_P00810542	-6.33393	-5.23388	2.14361			67344781	chr15	67344722	+	hs|15q22.33				chr15:067344722-067344781
A_33_P3744736	-6.18264	-4.59708	3.00126	LOC646736	Homo sapiens uncharacterized LOC646736 (LOC646736), long non-coding RNA [NR_046102]	227044690	chr2	227044631	+	hs|2q36.3	646736	NR_046102	uncharacterized LOC646736	chr2:227044631-227044690		NR_046102	Hs.712836
A_33_P3247320	-6.54597	-5.4885	2.08129	EMR4P	Homo sapiens egf-like module containing, mucin-like, hormone receptor-like 4 pseudogene (EMR4P), non-coding RNA [NR_024075]	6952815	chr19	6952756	-	hs|19p13.2	326342	NR_024075	egf-like module containing, mucin-like, hormone receptor-like 4 pseudogene	chr19:6952815-6952756		NR_024075	Hs.688043
A_33_P3216297	-2.84264	-1.24477	3.02695	NR3C1	Homo sapiens nuclear receptor subfamily 3, group C, member 1 (glucocorticoid receptor) (NR3C1), transcript variant 5, mRNA [NM_001018077]	142657577	chr5	142657518	-	hs|5q31.3	2908	NM_001018077	nuclear receptor subfamily 3, group C, member 1 (glucocorticoid receptor)	chr5:142657577-142657518	GO:0005515|GO:0010467|GO:0004883|GO:0003700|GO:0006367|GO:0006366|GO:0030325|GO:0005634|GO:0005829|GO:0005737|GO:0043525|GO:0005759|GO:0046983|GO:0060603|GO:0005496|GO:0005730|GO:0006351|GO:0006111|GO:0043565|GO:0007165|GO:0016020|GO:0005654|GO:0008270|GO:0008211|GO:0031946|GO:0016568	NM_001018077	Hs.122926
A_33_P3272957	-6.54035	-4.82405	3.28592	HOXA-AS3	Homo sapiens HOXA cluster antisense RNA 3 (HOXA-AS3), transcript variant 1, long non-coding RNA [NR_038831]	27192342	chr7	27192283	+	hs|7p15.2	100133311	NR_038831	HOXA cluster antisense RNA 3	chr7:27192283-27192342		NR_038831	Hs.610216
A_33_P3348061	-5.60262	-4.23058	2.58835	CABP7	Homo sapiens calcium binding protein 7 (CABP7), mRNA [NM_182527]	30127736	chr22	30127677	+	hs|22q12.2	164633	NM_182527	calcium binding protein 7	chr22:30127677-30127736	GO:0048471|GO:0005794|GO:0005886|GO:0005509|GO:0016021|GO:0032588	NM_182527	Hs.643608
A_33_P3751230	-6.28439	-5.13404	2.21967	LOC284628	Homo sapiens cDNA FLJ37373 fis, clone BRAMY2024849. [AK094692]	1545760	chr1	1545701	+	hs|1p36.33	284628	AK094692	uncharacterized LOC284628	chr1:1545701-1545760			Hs.633349
A_19_P00809401	-6.32971	-5.09863	2.34743			79786106	chr16	79786047	+	hs|16q23.2				chr16:079786047-079786106
A_33_P3254650	-5.86201	-4.39696	2.76073		Q9I2C8_PSEAE (Q9I2C8) Probable two-component sensor, partial (6%) [THC2619755]	21853084	chr14	21853025	+	hs|14q11.2				chr14:021853025-021853084
A_19_P00322512	-6.44383	-4.32677	4.33809			158487138	chr3	158487079	-	hs|3q25.32				chr3:158487138-158487079
A_33_P3398111	-5.5492	-4.11242	2.70716	ZC3H18-AS1	Homo sapiens cDNA FLJ45530 fis, clone BRTHA2028297. [AK127438]	88620171	chr16	88620112	-	hs|16q24.2	400555	AK127438	ZC3H18 antisense RNA 1 (head to head)	chr16:88620171-88620112			Hs.120392
A_23_P77859	-2.68588	-1.50432	2.26823	TMEM88	Homo sapiens transmembrane protein 88 (TMEM88), mRNA [NM_203411]	7759341	chr17	7759282	+	hs|17p13.1	92162	NM_203411	transmembrane protein 88	chr17:7759282-7759341	GO:0005886|GO:0007275|GO:0016021|GO:0016055	NM_203411	Hs.389669
A_23_P37167	-6.31749	-4.81607	2.83122	MYH6	Homo sapiens myosin, heavy chain 6, cardiac muscle, alpha (MYH6), mRNA [NM_002471]	23854238	chr14	23854179	-	hs|14q11.2	4624	NM_002471	myosin, heavy chain 6, cardiac muscle, alpha	chr14:23854238-23854179	GO:0005516|GO:0030018|GO:0055010|GO:0006200|GO:0008016|GO:0006941|GO:0005634|GO:0060420|GO:0016459|GO:0030016|GO:0030898|GO:0030017|GO:0005829|GO:0007512|GO:0005737|GO:0000146|GO:0006936|GO:0043462|GO:0030239|GO:0005859|GO:0008307|GO:0060070|GO:0016887|GO:0055009|GO:0001725|GO:0030049|GO:0019901|GO:0045214|GO:0005730|GO:0003779|GO:0030509|GO:0007522|GO:0005524|GO:0001701|GO:0048739|GO:0032982|GO:…	NM_002471	Hs.278432
A_24_P140475	-2.27767	-0.971276	2.47322	SORBS2	Homo sapiens sorbin and SH3 domain containing 2 (SORBS2), transcript variant 2, mRNA [NM_021069]	186535997	chr4	186533088	-	hs|4q35.1	8470	NM_021069	sorbin and SH3 domain containing 2	chr4:186535997-186533088	GO:0005515|GO:0008150|GO:0048471|GO:0030018|GO:0005886|GO:0019904|GO:0005200|GO:0005634|GO:0015629|GO:0008307|GO:0046872|GO:0008093	NM_021069	Hs.655143
A_33_P3268853	-6.51879	-5.51308	2.00793			525522	chr6	525463	+	hs|6p25.3				chr6:525463-525522
A_33_P3328716	-6.0546	-4.87346	2.26756	CCDC13	Homo sapiens coiled-coil domain containing 13 (CCDC13), mRNA [NM_144719]	42749934	chr3	42749875	-	hs|3p22.1	152206	NM_144719	coiled-coil domain containing 13	chr3:42749934-42749875		NM_144719	Hs.604182
A_33_P3372288	-6.55383	-5.50661	2.06655	ZNF81	zinc finger protein 81 [Source:HGNC Symbol;Acc:13156] [ENST00000334937]	47747605	chrX	47747546	+	hs|Xp11.23	347344	BC039609	zinc finger protein 81	chrX:47747546-47747605	GO:0006355|GO:0003700|GO:0005634|GO:0003677|GO:0046872|GO:0006351		Hs.114246
A_32_P68097	-6.29942	-5.29169	2.01073	FAM135B	Homo sapiens family with sequence similarity 135, member B (FAM135B), mRNA [NM_015912]	139142721	chr8	139142662	-	hs|8q24.23	51059	NM_015912	family with sequence similarity 135, member B	chr8:139142721-139142662		NM_015912	Hs.126024
A_19_P00326561	-6.56504	-5.34798	2.32473			124897546	chr7	124897487	+	hs|7q31.33				chr7:124897487-124897546
A_33_P3411260	-6.37184	-5.28218	2.12823	LOC100288884	Homo sapiens cDNA FLJ42128 fis, clone TESTI2013382. [AK124122]	10607057	chr21	10606998	+	hs|21p11.2	100288884	AK124122	uncharacterized LOC100288884	chr21:10606998-10607057			Hs.613108
A_23_P396115	-6.14066	-5.03318	2.15469	SSX7	Homo sapiens synovial sarcoma, X breakpoint 7 (SSX7), mRNA [NM_173358]	52677350	chrX	52674574	-	hs|Xp11.22	280658	NM_173358	synovial sarcoma, X breakpoint 7	chrX:52677350-52674574	GO:0006355|GO:0005634|GO:0003676|GO:0006351	NM_173358	Hs.558712
A_23_P400716	-6.56452	-4.98115	2.9967	SHE	Homo sapiens Src homology 2 domain containing E (SHE), mRNA [NM_001010846]	154452359	chr1	154452300	-	hs|1q21.3	126669	NM_001010846	Src homology 2 domain containing E	chr1:154452359-154452300		NM_001010846	Hs.591481
A_19_P00812645	-6.09496	-4.87605	2.3277			36943767	chr13	36943708	-	hs|13q13.3				chr13:036943767-036943708
A_23_P88262	-6.57816	-5.46112	2.16901		T cell receptor alpha variable 20 [Source:HGNC Symbol;Acc:12117] [ENST00000390448]	22509350	chr14	22509291	+	hs|14q11.2		S60789		chr14:22509291-22509350			Hs.508884
A_24_P246293	-6.54251	-5.41453	2.18552	FDXACB1	Homo sapiens ferredoxin-fold anticodon binding domain containing 1 (FDXACB1), transcript variant 1, mRNA [NM_138378]	111745960	chr11	111745901	-	hs|11q23.1	91893	NM_138378	ferredoxin-fold anticodon binding domain containing 1	chr11:111745960-111745901	GO:0000287|GO:0000049|GO:0006432|GO:0004826|GO:0005524|GO:0008033	NM_138378	Hs.697132
A_19_P00330453	-6.42981	-4.85162	2.98595			69906355	chr8	69906296	+	hs|8q13.2				chr8:069906296-069906355
A_33_P3211260	-5.5096	-3.68857	3.53335	DBNL	Homo sapiens mRNA for Drebrin-like protein variant protein. [AB209486]	44111108	chr7	44111049	+	hs|7p13	28988	AB209486	drebrin-like	chr7:44111049-44111108	GO:0005515|GO:0071800|GO:0030054|GO:0005886|GO:0002102|GO:0006921|GO:0030425|GO:0005829|GO:0005737|GO:0051015|GO:0005938|GO:0019904|GO:0006915|GO:0014069|GO:0003779|GO:0007257|GO:0008022|GO:0001726|GO:0007416|GO:0030027|GO:0006897|GO:0030665|GO:0016601|GO:0000139|GO:0048812|GO:0008047
A_19_P00323152	-4.34713	-2.15435	4.57185		Q99130_MOUSE (Q99130) Pro-1 protein, partial (20%) [THC2674402]	90646095	chr4	90646036	+	hs|4q22.1				chr4:090646036-090646095
A_19_P00317289	-6.15626	-5.12786	2.03976			124846474	chr4	124846415	-	hs|4q28.1				chr4:124846474-124846415
A_33_P3303309	-5.55227	-4.34045	2.3163	LINC01105	Homo sapiens long intergenic non-protein coding RNA 1105 (LINC01105), long non-coding RNA [NR_026832]	6112581	chr2	6112522	+	hs|2p25.2	150622	NR_026832	long intergenic non-protein coding RNA 1105	chr2:6112522-6112581		NR_026832	Hs.560891
A_33_P3242323	-5.56923	-4.23558	2.52039	TAF5L	TAF5-like RNA polymerase II, p300/CBP-associated factor (PCAF)-associated factor, 65kDa [Source:HGNC Symbol;Acc:17304] [ENST00000366674]	229749969	chr1	229749910	-	hs|1q42.13	27097		TAF5-like RNA polymerase II, p300/CBP-associated factor (PCAF)-associated factor, 65kDa	chr1:229749969-229749910	GO:0003700|GO:0043966|GO:0006366|GO:0030914|GO:0003713|GO:0004402|GO:0033276
A_33_P3322150	-5.75979	-4.63606	2.1791			17325979	chr7	17325920	-	hs|7p21.1		BU567630		chr7:17325979-17325920			Hs.214174
A_33_P3266255	-6.30314	-4.63321	3.182	CSGALNACT2	Homo sapiens chondroitin sulfate N-acetylgalactosaminyltransferase 2 (CSGALNACT2), mRNA [NM_018590]	43656042	chr10	43655983	+	hs|10q11.21	55454	NM_018590	chondroitin sulfate N-acetylgalactosaminyltransferase 2	chr10:43655983-43656042	GO:0050652|GO:0050653|GO:0050650|GO:0050651|GO:0005975|GO:0044281|GO:0046872|GO:0008376|GO:0030166|GO:0030173|GO:0030206|GO:0000139|GO:0032580|GO:0030204|GO:0030203|GO:0047237	NM_018590	Hs.657569
A_33_P3314828	-6.40045	-5.283	2.16964			52630131	chr6	52630072	-	hs|6p12.2				chr6:052630131-052630072
A_33_P3306085	-6.30282	-5.0114	2.44769	RAD51AP2	Homo sapiens RAD51 associated protein 2 (RAD51AP2), mRNA [NM_001099218]	17695356	chr2	17695297	-	hs|2p24.2	729475	NM_001099218	RAD51 associated protein 2	chr2:17695356-17695297		NM_001099218	Hs.722353
A_23_P214565	-6.17047	-4.96955	2.29886	MAS1L	Homo sapiens MAS1 oncogene-like (MAS1L), mRNA [NM_052967]	29455034	chr6	29454975	-	hs|6p22.1	116511	NM_052967	MAS1 oncogene-like	chr6:29455034-29454975	GO:0005737|GO:0007186|GO:0005886|GO:0004930|GO:0005730|GO:0005634|GO:0016021	NM_052967	Hs.533297
A_24_P238420	-6.28038	-4.95423	2.50733	SPTBN4	Homo sapiens spectrin, beta, non-erythrocytic 4 (SPTBN4), transcript variant sigma5, mRNA [NM_025213]	41063191	chr19	41063132	+	hs|19q13.2	57731	NM_025213	spectrin, beta, non-erythrocytic 4	chr19:41063132-41063191	GO:0005515|GO:0008091|GO:0005886|GO:0007605|GO:0007409|GO:0019226|GO:0016363|GO:0005829|GO:0070852|GO:0043194|GO:0005737|GO:0005543|GO:0005912|GO:0007411|GO:0033135|GO:0043203|GO:0043025|GO:0007628|GO:0040018|GO:0061337|GO:0016192|GO:0007016|GO:0010459|GO:0019902|GO:0030506|GO:0033270|GO:0030507|GO:0003779|GO:0021952|GO:0051693|GO:0009566|GO:0033268|GO:0045162|GO:0016020|GO:0016605|GO:0002028|GO:…	NM_025213	Hs.32706
A_23_P152620	-4.74244	-3.71312	2.04106	TNFSF13	Homo sapiens tumor necrosis factor (ligand) superfamily, member 13 (TNFSF13), transcript variant gamma, mRNA [NM_172088]	7463709	chr17	7463468	+	hs|17p13.1	8741	NM_172088	tumor necrosis factor (ligand) superfamily, member 13	chr17:7463468-7463709	GO:0005164|GO:0010467|GO:0008284|GO:0016070|GO:0016071|GO:0048298|GO:0005102|GO:0005125|GO:0005615|GO:0005829|GO:0007165|GO:0006955|GO:0016020|GO:0005654	NM_172088	Hs.54673
A_33_P3220872	-5.97065	-4.94146	2.04088	LOC1720	Homo sapiens dihydrofolate reductase pseudogene (LOC1720), non-coding RNA [NR_033423]	83084246	chr2	83084187	+	hs|2p12	1720	NR_033423	dihydrofolate reductase pseudogene	chr2:83084187-83084246		NR_033423	Hs.169235
A_33_P3230137	-5.8597	-3.48232	5.19591	ATAD3C	Homo sapiens ATPase family, AAA domain containing 3C (ATAD3C), mRNA [NM_001039211]	1404935	chr1	1404876	+	hs|1p36.33	219293	NM_001039211	ATPase family, AAA domain containing 3C	chr1:1404876-1404935	GO:0017111|GO:0005524	NM_001039211	Hs.724767
A_33_P3242508	-6.00283	-4.51742	2.79997	ZNF365	Homo sapiens zinc finger protein 365 (ZNF365), transcript variant B, mRNA [NM_199450]	64148291	chr10	64148232	+	hs|10q21.2	22891	NM_199450	zinc finger protein 365	chr10:64148232-64148291	GO:0005515|GO:0005737|GO:0005815	NM_199450	Hs.22653
A_23_P41664	-4.41333	-3.37724	2.05067	LRRC70	Homo sapiens leucine rich repeat containing 70 (LRRC70), mRNA [NM_181506]	61877109	chr5	61877050	+	hs|5q12.1	100130733	NM_181506	leucine rich repeat containing 70	chr5:61877050-61877109	GO:0016021	NM_181506	Hs.721348
A_24_P564030	-6.31019	-5.30708	2.00432	BTBD8	Homo sapiens BTB (POZ) domain containing 8 (BTBD8), mRNA [NM_183242]	92613294	chr1	92612820	+	hs|1p22.1	284697	NM_183242	BTB (POZ) domain containing 8	chr1:92612820-92613294	GO:0005730|GO:0005634	NM_183242	Hs.676102
A_32_P153071	-3.73902	-2.64892	2.1289	VIPR2	Homo sapiens vasoactive intestinal peptide receptor 2 (VIPR2), mRNA [NM_003382]	158821273	chr7	158821214	-	hs|7q36.3	7434	NM_003382	vasoactive intestinal peptide receptor 2	chr7:158821273-158821214	GO:0007190|GO:0007165|GO:0005886|GO:0004999|GO:0005887|GO:0004930|GO:0007267|GO:0048662	NM_003382	Hs.585052
A_24_P942630	-6.25856	-4.97293	2.43788	KDM6B	Homo sapiens lysine (K)-specific demethylase 6B (KDM6B), mRNA [NM_001080424]	7757386	chr17	7757327	+	hs|17p13.1	23135	NM_001080424	lysine (K)-specific demethylase 6B	chr17:7757327-7757386	GO:0043565|GO:0016577|GO:0005515|GO:0006954|GO:0045944|GO:0051213|GO:0005634|GO:0046872	NM_001080424	Hs.223678
A_19_P00802289	-5.98194	-4.81611	2.24363		Homo sapiens mRNA; cDNA DKFZp686P2327 (from clone DKFZp686P2327). [BX648197]	75623499	chr16	75623440	-	hs|16q23.1		BX648197		chr16:75623499-75623440			Hs.689142
A_33_P3336053	-6.33573	-4.77044	2.95937	ANKK1	Homo sapiens ankyrin repeat and kinase domain containing 1 (ANKK1), mRNA [NM_178510]	113270989	chr11	113270930	+	hs|11q23.2	255239	NM_178510	ankyrin repeat and kinase domain containing 1	chr11:113270930-113270989	GO:0004674|GO:0005524	NM_178510	Hs.448473
A_33_P3269885	-5.82364	-3.72104	4.29482	SLC30A10	Homo sapiens solute carrier family 30, member 10 (SLC30A10), transcript variant 1, mRNA [NM_018713]	220087746	chr1	220087687	-	hs|1q41	55532	NM_018713	solute carrier family 30, member 10	chr1:220087746-220087687	GO:0005886|GO:0008324|GO:0006829|GO:0016021	NM_018713	Hs.284450
A_33_P3216200	-5.50878	-4.37366	2.19638			64034667	chr14	64034608	+	hs|14q23.2				chr14:064034608-064034667
A_24_P331779	-6.47849	-5.12235	2.56	RSPH4A	Homo sapiens radial spoke head 4 homolog A (Chlamydomonas) (RSPH4A), transcript variant 1, mRNA [NM_001010892]	116949475	chr6	116949416	+	hs|6q22.1	345895	NM_001010892	radial spoke head 4 homolog A (Chlamydomonas)	chr6:116949416-116949475	GO:0003674|GO:0035083|GO:0031514|GO:0005730|GO:0005634|GO:0003341|GO:0035085|GO:0005856|GO:0001534	NM_001010892	Hs.160380
A_23_P90470	-5.6628	-4.63608	2.03739			15695901	chr19	15695842	+	hs|19p13.12				chr19:015695842-015695901
A_19_P00811413	-5.95392	-4.68873	2.4036			20178022	chr13	20177963	-	hs|13q12.11				chr13:020178022-020177963
A_19_P00317565	-6.01171	-4.49837	2.85469			2434721	chr6	2434662	-	hs|6p25.2				chr6:002434721-002434662
A_32_P799227	-4.06287	-2.81902	2.3683	NUTM2B	Homo sapiens NUT family member 2B (NUTM2B), mRNA [NM_001278495]	81472240	chr10	81472181	+	hs|10q22.3	729262	NM_001278495	NUT family member 2B	chr10:81472181-81472240		NM_001278495	Hs.710565
A_24_P54390	-6.55076	-4.71193	3.57718	RASGRP3	Homo sapiens RAS guanyl releasing protein 3 (calcium and DAG-regulated) (RASGRP3), transcript variant 2, mRNA [NM_170672]	33789353	chr2	33789294	+	hs|2p22.3	25780	NM_170672	RAS guanyl releasing protein 3 (calcium and DAG-regulated)	chr2:33789294-33789353	GO:0048471|GO:0005886|GO:0007264|GO:0005509|GO:0007265|GO:0032854|GO:0019992|GO:0005085|GO:0046582|GO:0000165|GO:0005887|GO:0004871|GO:0019900|GO:0017016|GO:0005088|GO:0032045	NM_170672	Hs.143674
A_24_P122746	-1.72046	-0.686988	2.04694	VWA1	Homo sapiens von Willebrand factor A domain containing 1 (VWA1), transcript variant 1, mRNA [NM_022834]	1377772	chr1	1377713	+	hs|1p36.33	64856	NM_022834	von Willebrand factor A domain containing 1	chr1:1377713-1377772	GO:0030198|GO:0005614|GO:0048266|GO:0042802|GO:0005604	NM_022834	Hs.449009
A_32_P97862	-5.8755	-4.4615	2.66475	TEX38	Homo sapiens testis expressed 38 (TEX38), mRNA [NM_001145474]	47139252	chr1	47139193	+	hs|1p33	374973	NM_001145474	testis expressed 38	chr1:47139193-47139252	GO:0016021	NM_001145474	Hs.443299
A_23_P93772	-5.1439	-3.71593	2.69069	HOXA5	Homo sapiens homeobox A5 (HOXA5), mRNA [NM_019102]	27181606	chr7	27181547	-	hs|7p15.2	3202	NM_019102	homeobox A5	chr7:27181606-27181547	GO:0005515|GO:0003700|GO:0005634|GO:0048704|GO:0030878|GO:0010870|GO:0009952|GO:0060574|GO:0003016|GO:0060644|GO:0035264|GO:0045639|GO:0045944|GO:0060435|GO:0043065|GO:0048286|GO:0060764|GO:0003677|GO:0006351|GO:0033599|GO:0043565|GO:0060441|GO:0060638|GO:0016477|GO:0045647|GO:0016525|GO:0060484|GO:0060535|GO:0060749|GO:0060480	NM_019102	Hs.655218
A_19_P00807007	-5.9459	-4.26034	3.21666			114798133	chr9	114798074	+	hs|9q31.3				chr9:114798074-114798133
A_19_P00325359	-5.76312	-4.49622	2.40644			96306510	chr7	96306451	+	hs|7q21.3				chr7:096306451-096306510
A_19_P00319258	-6.37364	-4.87467	2.82642			37452164	chr18	37452105	-	hs|18q12.3				chr18:037452164-037452105
A_33_P3405399	-6.29155	-5.25574	2.05027	ODF2L	Homo sapiens outer dense fiber of sperm tails 2-like (ODF2L), transcript variant 3, mRNA [NM_001184765]	86824530	chr1	86824471	-	hs|1p22.3	57489	NM_001184765	outer dense fiber of sperm tails 2-like	chr1:86824530-86824471	GO:0005813	NM_001184765	Hs.149360
A_33_P3321303	-5.91795	-4.9073	2.01481	ETV3	Homo sapiens ets variant 3 (ETV3), transcript variant 1, mRNA [NM_001145312]	157094692	chr1	157094633	-	hs|1q23.1	2117	NM_001145312	ets variant 3	chr1:157094692-157094633	GO:0043565|GO:0008150|GO:0003674|GO:0003700|GO:0017053|GO:0005634|GO:0000122|GO:0006351	NM_001145312	Hs.105636
A_33_P3216635	-6.53654	-4.94478	3.01416			93427578	chr1	93427519	+	hs|1p22.1				chr1:093427519-093427578
A_33_P3787635	-5.73771	-4.34759	2.62101	LOC440600	Homo sapiens uncharacterized LOC440600 (LOC440600), long non-coding RNA [NR_036595]	110829240	chr1	110829181	-	hs|1p13.3	440600	NR_036595	uncharacterized LOC440600	chr1:110829240-110829181		NR_036595	Hs.649375
A_19_P00318679	-5.63561	-4.54074	2.13593			67279824	chr15	67279765	-	hs|15q22.32		TCONS_00023706		chr15:67279824-67279765
A_33_P3212052	-6.48311	-4.8801	3.03777			49036044	chr11	49035985	-	hs|11p11.12				chr11:049036044-049035985
A_33_P3220738	-1.09413	-0.0166674	2.11032	ASTN1	Homo sapiens astrotactin 1 (ASTN1), transcript variant 2, mRNA [NM_207108]	176838044	chr1	176837985	-	hs|1q25.2	460	NM_207108	astrotactin 1	chr1:176838044-176837985	GO:0016477|GO:0007626|GO:0016021|GO:0005575|GO:0001764|GO:0009897|GO:0007158|GO:0005768	NM_207108	Hs.495897
A_32_P122226	-6.10001	-5.08878	2.01562	AMDHD1	Homo sapiens amidohydrolase domain containing 1 (AMDHD1), mRNA [NM_152435]	96362193	chr12	96362134	+	hs|12q23.1	144193	NM_152435	amidohydrolase domain containing 1	chr12:96362134-96362193	GO:0034641|GO:0003674|GO:0050480|GO:0019557|GO:0019556|GO:0006548|GO:0044281|GO:0046872|GO:0005829	NM_152435	Hs.424907
A_24_P65851	-6.30289	-4.72286	2.98976	PPP4R1L	Homo sapiens protein phosphatase 4, regulatory subunit 1-like (PPP4R1L), non-coding RNA [NR_003505]	56814335	chr20	56813347	-	hs|20q13.32	55370	NR_003505	protein phosphatase 4, regulatory subunit 1-like	chr20:56814335-56813347	GO:0008150|GO:0003674|GO:0005575	NR_003505	Hs.473179
A_33_P3252316	-6.42794	-4.98336	2.72184			44914009	chr14	44913950	-	hs|14q21.2				chr14:44914009-44913950
A_33_P3261418	-6.32561	-4.72264	3.03769	CACNA1G	Homo sapiens mRNA for NBR13, complete cds. [AB012043]	48683833	chr17	48683774	+	hs|17q21.33	8913	AB012043	calcium channel, voltage-dependent, T type, alpha 1G subunit	chr17:48683774-48683833	GO:0060371|GO:0010045|GO:0070509|GO:0002027|GO:0007411|GO:0008332|GO:0097110|GO:0042391|GO:0006810|GO:0007268|GO:0005891		Hs.591169
A_24_P274615	-4.56334	-2.91122	3.14296	ARRDC3	Homo sapiens arrestin domain containing 3 (ARRDC3), mRNA [NM_020801]	90664749	chr5	90664690	-	hs|5q14.3	57561	NM_020801	arrestin domain containing 3	chr5:90664749-90664690	GO:0005515|GO:0001659|GO:0044252|GO:0005886|GO:0090327|GO:0031699|GO:0060613|GO:0051443|GO:0031651|GO:0071879|GO:0005768	NM_020801	Hs.24684
A_24_P186114	-6.53199	-5.5174	2.02032	TTTY21	Homo sapiens testis-specific transcript, Y-linked 21 (non-protein coding) (TTTY21), long non-coding RNA [NR_001535]	6315118	chrY	6315059	+	hs|Yp11.2	252953	NR_001535	testis-specific transcript, Y-linked 21 (non-protein coding)	chrY:6315059-6315118		NR_001535	Hs.522847
A_33_P3354106	-6.32417	-4.91562	2.6547	KPNA7	Homo sapiens karyopherin alpha 7 (importin alpha 8) (KPNA7), mRNA [NM_001145715]	98775621	chr7	98775562	-	hs|7q22.1	402569	NM_001145715	karyopherin alpha 7 (importin alpha 8)	chr7:98775621-98775562	GO:0019221|GO:0008565|GO:0005654|GO:0006606|GO:0005829	NM_001145715	Hs.253050
A_23_P34510	-3.4293	-2.2671	2.23798	PHC2	Homo sapiens polyhomeotic homolog 2 (Drosophila) (PHC2), transcript variant 1, mRNA [NM_198040]	33794554	chr1	33794495	-	hs|1p35.1	1912	NM_198040	polyhomeotic homolog 2 (Drosophila)	chr1:33794554-33794495	GO:0035102|GO:0031519|GO:0005515|GO:0005730|GO:0008270|GO:0007275|GO:0005634|GO:0007283|GO:0003677	NM_198040	Hs.524271
A_19_P00331669	-6.01284	-4.55041	2.75572			20087834	chr2	20087775	-	hs|2p24.1				chr2:020087834-020087775
A_33_P3306659	-5.64264	-4.49147	2.22094	LOC728254	Homo sapiens mRNA, clone: sF2, from chromosome 5q21-q22. [AB002446]	114504749	chr5	114504690	+	hs|5q22.3	728254	AB002446	uncharacterized LOC728254	chr5:114504690-114504749			Hs.519514
A_23_P89601	-6.13566	-4.83171	2.46904	KRT32	Homo sapiens keratin 32 (KRT32), mRNA [NM_002278]	39616163	chr17	39616104	-	hs|17q21.2	3882	NM_002278	keratin 32	chr17:39616163-39616104	GO:0005882|GO:0008544|GO:0005198	NM_002278	Hs.41752
A_33_P3299942	-6.3022	-5.03571	2.40577		DEAD (Asp-Glu-Ala-Asp) box helicase 5 [Source:HGNC Symbol;Acc:2746] [ENST00000584500]	62504235	chr17	62504176	-	hs|17q23.3				chr17:62504235-62504176
A_33_P3236568	-6.32342	-3.95835	5.15179	LCE2D	Homo sapiens late cornified envelope 2D (LCE2D), mRNA [NM_178430]	152636972	chr1	152636913	+	hs|1q21.3	353141	NM_178430	late cornified envelope 2D	chr1:152636913-152636972	GO:0031424	NM_178430	Hs.490225
A_33_P3323887	-6.36669	-4.79126	2.98023			67223936	chr15	67223877	-	hs|15q22.32		TCONS_00023704		chr15:67223936-67223877
A_33_P3309130	-6.48223	-4.5094	3.92536	GDPD4	Homo sapiens glycerophosphodiester phosphodiesterase domain containing 4 (GDPD4), mRNA [NM_182833]	76927664	chr11	76927605	-	hs|11q13.5	220032	NM_182833	glycerophosphodiester phosphodiesterase domain containing 4	chr11:76927664-76927605	GO:0006629|GO:0016021|GO:0008889|GO:0006071|GO:0046872	NM_182833	Hs.249795
A_19_P00326478	-5.73983	-4.62959	2.15881			80016835	chr10	80016776	+	hs|10q22.3				chr10:080016776-080016835
A_19_P00326588	-5.72417	-4.41786	2.47309			6666471	chr4	6666412	-	hs|4p16.1				chr4:006666471-006666412
A_23_P76460	-6.37435	-5.1197	2.38609	MYF6	Homo sapiens myogenic factor 6 (herculin) (MYF6), mRNA [NM_002469]	81103018	chr12	81102959	+	hs|12q21.31	4618	NM_002469	myogenic factor 6 (herculin)	chr12:81102959-81103018	GO:0060415|GO:0003700|GO:0006357|GO:0046982|GO:0001756|GO:0070888|GO:0005634|GO:0035914|GO:0042693|GO:0042692|GO:0051149|GO:0007519|GO:0045944|GO:0005654|GO:0043403|GO:0045892	NM_002469	Hs.35937
A_19_P00320780	-3.44191	-2.43415	2.01079			39260766	chrX	39260707	-	hs|Xp11.4		TCONS_00017054		chrX:39260766-39260707
A_33_P3385441	-6.54123	-4.6641	3.67343			81172500	chr6	81172441	-	hs|6q14.1				chr6:081172500-081172441
A_33_P3245606	-5.92172	-4.90822	2.0188	BHLHA9	Homo sapiens basic helix-loop-helix family, member a9 (BHLHA9), mRNA [NM_001164405]	1173922	chr17	1173863	+	hs|17p13.3	727857	NM_001164405	basic helix-loop-helix family, member a9	chr17:1173863-1173922	GO:0006355|GO:0046983|GO:0005634|GO:0003677|GO:0006351	NM_001164405	Hs.723790
A_33_P3264790	-6.03665	-4.96274	2.10513	GJD4	Homo sapiens gap junction protein, delta 4, 40.1kDa, mRNA (cDNA clone IMAGE:5240397), partial cds. [BC035898]	35896551	chr10	35896492	-	hs|10p11.21	219770	BC035898	gap junction protein, delta 4, 40.1kDa	chr10:35896551-35896492	GO:0007154|GO:0014717|GO:0005922|GO:0016021		Hs.638922
A_33_P3329712	-6.30599	-5.16704	2.2022			4731698	chr11	4731639	+	hs|11p15.4				chr11:004731639-004731698
A_23_P91035	-5.94623	-4.14819	3.47747	TSPYL6	Homo sapiens TSPY-like 6 (TSPYL6), mRNA [NM_001003937]	54482464	chr2	54482405	-	hs|2p16.2	388951	NM_001003937	TSPY-like 6	chr2:54482464-54482405	GO:0006334|GO:0005634	NM_001003937	Hs.620508
A_32_P800179	-6.50708	-5.43161	2.10742	CARD8	caspase recruitment domain family, member 8 [Source:HGNC Symbol;Acc:17057] [ENST00000600800]	48685130	chr19	48685071	-	hs|19q13.33	22900	AK094933	caspase recruitment domain family, member 8	chr19:48685130-48685071	GO:0072559|GO:0043280|GO:0005515|GO:0005737|GO:0050718|GO:0006919|GO:0032089|GO:0005634|GO:0008656|GO:0042803|GO:0043124		Hs.68846
A_23_P32115	-6.51919	-5.38977	2.1877	LCN12	Homo sapiens lipocalin 12 (LCN12), mRNA [NM_178536]	139848706	chr9	139848647	+	hs|9q34.3	286256	NM_178536	lipocalin 12	chr9:139848647-139848706	GO:0006629|GO:0005215|GO:0001972|GO:0005576	NM_178536	Hs.440519
A_19_P00317342	-6.32833	-5.24725	2.11561		Homo sapiens cDNA FLJ12258 fis, clone MAMMA1001510. [AK022320]	64680857	chr3	64680798	+	hs|3p14.1		AK022320		chr3:64680798-64680857			Hs.660881
A_33_P3258279	-5.79869	-4.18078	3.06931	NTM	Homo sapiens neurotrimin (NTM), transcript variant 4, mRNA [NM_001144059]	132184960	chr11	132184901	+	hs|11q25	50863	NM_001144059	neurotrimin	chr11:132184901-132184960	GO:0005515|GO:0008038|GO:0005886|GO:0031225|GO:0007155	NM_001144059	Hs.504352
A_33_P3416097	-6.53796	-5.43109	2.15378	F13A1	Homo sapiens coagulation factor XIII, A1 polypeptide (F13A1), mRNA [NM_000129]	6222326	chr6	6222267	-	hs|6p25.1	2162	NM_000129	coagulation factor XIII, A1 polypeptide	chr6:6222326-6222267	GO:0018149|GO:0007596|GO:0003810|GO:0002576|GO:0030168|GO:0031093|GO:0005576|GO:0046872	NM_000129	Hs.335513
A_19_P00327297	-6.31872	-5.19019	2.18636			73072203	chrX	73072144	+	hs|Xq13.2		TCONS_00017433		chrX:73072144-73072203
A_33_P3252475	-6.39769	-4.84989	2.92371	C14orf64	Homo sapiens chromosome 14 open reading frame 64 (C14orf64), long non-coding RNA [NR_015430]	98392342	chr14	98392283	-	hs|14q32.2	388011	NR_015430	chromosome 14 open reading frame 64	chr14:98392342-98392283		NR_015430	Hs.651477
A_24_P13024	-4.54716	-2.92235	3.08401	SLC16A12	Homo sapiens solute carrier family 16, member 12 (SLC16A12), mRNA [NM_213606]	91190274	chr10	91190215	-	hs|10q23.31	387700	NM_213606	solute carrier family 16, member 12	chr10:91190274-91190215	GO:0005886|GO:0016021|GO:0015293	NM_213606	Hs.530338
A_33_P3328390	-6.53498	-4.8994	3.10712		Uncharacterized protein; cDNA FLJ34594 fis, clone KIDNE2009109 [Source:UniProtKB/TrEMBL;Acc:Q8NAX6] [ENST00000314040]	1105181	chr6	1105122	+	hs|6p25.3		AK091913		chr6:1105122-1105181
A_19_P00317087	-6.27799	-4.87903	2.63711		Homo sapiens cDNA clone IMAGE:4861280. [BC082237]	29648848	chr8	29648789	+	hs|8p12		TCONS_00014486		chr8:29648789-29648848			Hs.512440
A_23_P164253	-6.51493	-5.18205	2.51905	PPY2	Homo sapiens pancreatic polypeptide 2 (PPY2), non-coding RNA [NR_002181]	26574953	chr17	26574894	+	hs|17q11.2	23614	NR_002181	pancreatic polypeptide 2	chr17:26574894-26574953		NR_002181	Hs.744962
A_32_P158966	-6.51799	-5.31482	2.30246	KLRF1	Homo sapiens killer cell lectin-like receptor subfamily F, member 1 (KLRF1), mRNA [NM_016523]	9997383	chr12	9997324	+	hs|12p13.31	51348	NM_016523	killer cell lectin-like receptor subfamily F, member 1	chr12:9997324-9997383	GO:0016020|GO:0005887|GO:0030246|GO:0007166|GO:0032393|GO:0004888	NM_016523	Hs.183125
A_19_P00322863	-5.55275	-3.96483	3.00616		Uncharacterized protein [Source:UniProtKB/TrEMBL;Acc:E5RGM2] [ENST00000518177]	72443413	chr8	72443354	-	hs|8q13.3				chr8:72443413-72443354
A_33_P3333238	-6.4778	-5.21911	2.39278	HOXD9	Homo sapiens homeobox D9 (HOXD9), mRNA [NM_014213]	176988901	chr2	176988842	+	hs|2q31.1	3235	NM_014213	homeobox D9	chr2:176988842-176988901	GO:0035137|GO:0008344|GO:0003700|GO:0005634|GO:0009954|GO:0030879|GO:0048704|GO:0009952|GO:0006351|GO:0043565|GO:0007519|GO:0045944|GO:0048935|GO:0035115	NM_014213	Hs.236646
A_33_P3213082	-6.02373	1.16931	146.326		PREDICTED: Homo sapiens uncharacterized LOC101927770 (LOC101927770), misc_RNA [XR_248956]	52191578	chr20	52191519	+	hs|20q13.2		XR_248956		chr20:52191519-52191578		XR_248956
A_33_P3380246	-6.52822	-5.38557	2.20785		RST9658 Athersys RAGE Library Homo sapiens cDNA, mRNA sequence [BG190585]	182741240	chr4	182741181	-	hs|4q34.3		TCONS_00007919		chr4:182741240-182741181			Hs.736642
A_19_P00320288	-6.31085	-5.11755	2.28675	OXR1	Homo sapiens oxidation resistance 1 (OXR1), transcript variant 1, mRNA [NM_018002]	107371864	chr8	107371805	+	hs|8q23.1	55074	NM_018002	oxidation resistance 1	chr8:107371805-107371864	GO:0005739|GO:0003674|GO:0016998|GO:0005730|GO:0005575|GO:0006979	NM_018002	Hs.701892
A_33_P3371402	-5.75381	-4.53945	2.32038	FAM223B	Homo sapiens family with sequence similarity 223, member B (non-protein coding) (FAM223B), long non-coding RNA [NR_027402]	153861054	chrX	153860995	-	hs|Xq28	286967	NR_027402	family with sequence similarity 223, member B (non-protein coding)	chrX:153861054-153860995		NR_027402	Hs.562090
A_33_P3295917	-6.46837	-4.90376	2.95797	IL7	interleukin 7 [Source:HGNC Symbol;Acc:6023] [ENST00000379113]	79659322	chr8	79659263	-	hs|8q21.12	3574	AB102885	interleukin 7	chr8:79659322-79659263	GO:0005515|GO:0010468|GO:0043066|GO:0008284|GO:0046622|GO:0030890|GO:0045453|GO:0007267|GO:0005576|GO:0043086|GO:0005125|GO:0005615|GO:0048873|GO:0006959|GO:0009887|GO:0002360|GO:0005139|GO:0008083|GO:0045582		Hs.591873
A_33_P3289441	-6.51537	-5.46548	2.07036	LOC100131048	Homo sapiens cDNA FLJ43988 fis, clone TESTI4019417. [AK125976]	130561141	chr2	130561082	-	hs|2q21.1	100131048	AK125976	uncharacterized LOC100131048	chr2:130561141-130561082			Hs.640186
A_33_P3870906	-5.80658	-4.35183	2.74109	LOC100507634	Homo sapiens uncharacterized LOC100507634 (LOC100507634), long non-coding RNA [NR_038320]	55683065	chr1	55683006	+	hs|1p32.3	100507634	NR_038320	uncharacterized LOC100507634	chr1:55683006-55683065		NR_038320	Hs.735428
A_19_P00321187	-6.52297	-5.42633	2.13856	LOC728755	PREDICTED: Homo sapiens uncharacterized LOC728755 (LOC728755), misc_RNA [XR_110268]	27791265	chr14	27791206	-	hs|14q12	728755	XR_110268	uncharacterized LOC728755	chr14:27791265-27791206		XR_110268	Hs.652058
A_33_P3422728	-3.03499	-1.94885	2.12304	CNTNAP3	Homo sapiens contactin associated protein-like 3 (CNTNAP3), mRNA [NM_033655]	39086775	chr9	39086716	-	hs|9p13.1	79937	NM_033655	contactin associated protein-like 3	chr9:39086775-39086716	GO:0008037|GO:0005886|GO:0005576|GO:0016021|GO:0007155	NM_033655	Hs.128474
A_19_P00320647	-6.34233	-5.0972	2.3704		wa80g06.x1 Soares_NFL_T_GBC_S1 Homo sapiens cDNA clone IMAGE:2302522 3', mRNA sequence [AI698698]	1322220	chr6	1322161	+	hs|6p25.3		AI698698		chr6:1322161-1322220			Hs.519832
A_33_P3340055	-6.37763	-5.00617	2.58732		chromosome 1 open reading frame 167 [Source:HGNC Symbol;Acc:25262] [ENST00000435090]	11826165	chr1	11826106	+	hs|1p36.22		XM_003118845		chr1:11826106-11826165		XM_003118845	Hs.730573
A_32_P13113	-6.49009	-5.48007	2.01395	FAM71C	Homo sapiens family with sequence similarity 71, member C (FAM71C), mRNA [NM_153364]	100043752	chr12	100043693	+	hs|12q23.1	196472	NM_153364	family with sequence similarity 71, member C	chr12:100043693-100043752		NM_153364	Hs.591011
A_33_P3318966	-5.26743	-4.22999	2.05257	METTL20	Homo sapiens methyltransferase like 20 (METTL20), transcript variant 1, mRNA [NM_173802]	31821863	chr12	31821804	+	hs|12p11.21	254013	NM_173802	methyltransferase like 20	chr12:31821804-31821863	GO:0005737|GO:0008276	NM_173802	Hs.740628
A_33_P3352253	-5.95475	-4.84712	2.15493	MTUS1	Homo sapiens microtubule associated tumor suppressor 1 (MTUS1), transcript variant 2, mRNA [NM_001001925]	17611347	chr8	17611288	-	hs|8p22	57509	NM_001001925	microtubule associated tumor suppressor 1	chr8:17611347-17611288	GO:0005739|GO:0005794|GO:0005886|GO:0005815|GO:0071375|GO:0005874|GO:0005819|GO:0005634	NM_001001925	Hs.7946
A_33_P3315134	-5.64486	-4.35992	2.43672	DIRC3	Homo sapiens disrupted in renal carcinoma 3 (DIRC3), long non-coding RNA [NR_026597]	218148860	chr2	218148801	-	hs|2q35	729582	NR_026597	disrupted in renal carcinoma 3	chr2:218148860-218148801		NR_026597	Hs.572788
A_19_P00331971	-6.06945	-4.96646	2.14798		Q96IN8_HUMAN (Q96IN8) MGC16121 protein, partial (33%) [THC2610212]	133677343	chrX	133677284	-	hs|Xq26.3				chrX:133677343-133677284
A_19_P00330228	-6.30152	-4.85032	2.73435			34737689	chr11	34737630	-	hs|11p13				chr11:034737689-034737630
A_23_P71419	2.32073	3.91042	3.00983	COPS5	Homo sapiens COP9 signalosome subunit 5 (COPS5), mRNA [NM_006837]	67963495	chr8	67958167	-	hs|8q13.1	10987	NM_006837	COP9 signalosome subunit 5	chr8:67963495-67958167	GO:0005515|GO:0000338|GO:0048471|GO:0005852|GO:0006366|GO:0010388|GO:0003713|GO:0005730|GO:0003743|GO:0005634|GO:0006412|GO:0046872|GO:0006413|GO:0046328|GO:0005737|GO:0008180|GO:0045944|GO:0051726|GO:0006508|GO:0008237	NM_006837	Hs.491912
A_33_P3227857	-6.39051	-4.81517	2.98005	COX18	Homo sapiens COX18 cytochrome C oxidase assembly factor (COX18), mRNA [NM_173827]	73920519	chr4	73920460	-	hs|4q13.3	285521	NM_173827	COX18 cytochrome C oxidase assembly factor	chr4:73920519-73920460	GO:0008535|GO:0051204|GO:0008565|GO:0031305|GO:0015031	NM_173827	Hs.356697
A_33_P3344277	-4.67961	-3.47887	2.29858	HS1BP3	Homo sapiens HCLS1 binding protein 3, mRNA (cDNA clone IMAGE:5574764), with apparent retained intron. [BC057389]	20834599	chr2	20834540	-	hs|2p24.1	64342	BC057389	HCLS1 binding protein 3	chr2:20834599-20834540	GO:0007154|GO:0035091
A_33_P3295096	-6.50627	-5.15541	2.55064	NAG20	Homo sapiens NAG20 (NAG20) mRNA, partial cds. [AF210649]	137352618	chr7	137352559	-	hs|7q33	100129703	AF210649	NAG20	chr7:137352618-137352559			Hs.664650
A_33_P3260451	-5.63021	-4.50499	2.18135	USP17L8	Homo sapiens ubiquitin specific peptidase 17-like family member 8 (USP17L8), mRNA [NM_001256872]	7829367	chr8	7829308	-	hs|8p23.1	392188	NM_001256872	ubiquitin specific peptidase 17-like family member 8	chr8:7829367-7829308	GO:0006511|GO:0005783|GO:0005634|GO:0004221	NM_001256872	Hs.741135
A_33_P3354723	-6.32972	-5.11566	2.31991	DEDD	death effector domain containing [Source:HGNC Symbol;Acc:2755] [ENST00000368005]	161092835	chr1	161092776	-	hs|1q23.3	9191	XM_005245598	death effector domain containing	chr1:161092835-161092776	GO:0008625|GO:0005515|GO:0046697|GO:0005737|GO:0042177|GO:0005730|GO:0042981|GO:0007283|GO:0045892|GO:0003677|GO:0006351	XM_005245598	Hs.744092
A_19_P00812050	-6.34637	-5.07394	2.41568			26790621	chr4	26790562	+	hs|4p15.2		TCONS_00008017		chr4:26790562-26790621
A_24_P943894	-6.36064	-4.85474	2.84003	SCUBE3	Homo sapiens signal peptide, CUB domain, EGF-like 3 (SCUBE3), mRNA [NM_152753]	35218435	chr6	35218376	+	hs|6p21.31	222663	NM_152753	signal peptide, CUB domain, EGF-like 3	chr6:35218376-35218435	GO:0005515|GO:0009986|GO:0005509|GO:0051260|GO:0005576|GO:0051291	NM_152753	Hs.12923
A_24_P399230	-5.58916	-2.56299	8.14642	WFIKKN2	Homo sapiens WAP, follistatin/kazal, immunoglobulin, kunitz and netrin domain containing 2 (WFIKKN2), mRNA [NM_175575]	48919704	chr17	48919645	+	hs|17q21.33	124857	NM_175575	WAP, follistatin/kazal, immunoglobulin, kunitz and netrin domain containing 2	chr17:48919645-48919704	GO:0004867|GO:0008191|GO:0007179|GO:0005576	NM_175575	Hs.211475
A_19_P00810911	-6.31049	-4.62896	3.20768			70250486	chrX	70250427	-	hs|Xq13.1				chrX:070250486-070250427
A_19_P00810327	-6.47604	-5.47553	2.0007			40700228	chr13	40700169	-	hs|13q14.11				chr13:040700228-040700169
A_33_P3264394	-5.68825	-4.593	2.13651	ASPSCR1	alveolar soft part sarcoma chromosome region, candidate 1 [Source:HGNC Symbol;Acc:13825] [ENST00000583693]	79972276	chr17	79972217	+	hs|17q25.3	79058	AK127311	alveolar soft part sarcoma chromosome region, candidate 1	chr17:79972217-79972276	GO:0005515|GO:0012506|GO:0048471|GO:0005634|GO:0005575|GO:0042593|GO:0006886|GO:0005829|GO:0012505|GO:0003674|GO:0008150|GO:0046324|GO:0009898|GO:0019898
A_19_P00323386	-6.41366	-5.08978	2.50339			6700621	chr6	6700562	+	hs|6p25.1				chr6:006700562-006700621
A_19_P00802890	-6.13643	-5.02372	2.16252			101928407	chr8	101928348	+	hs|8q22.3				chr8:101928348-101928407
A_19_P00809720	-6.33642	-5.33326	2.00438			5193187	chr20	5193128	-	hs|20p12.3				chr20:005193187-005193128
A_33_P3370029	-6.49878	-5.46612	2.04579		T cell receptor gamma variable 11 (non-functional) [Source:HGNC Symbol;Acc:12286] [ENST00000390340]	38331276	chr7	38331217	-	hs|7p14.1		S60780		chr7:38331276-38331217			Hs.534032
A_33_P3229918	-6.04027	-5.01559	2.03451	PTCRA	Homo sapiens pre T-cell antigen receptor alpha (PTCRA), transcript variant 1, mRNA [NM_001243168]	42893573	chr6	42893514	+	hs|6p21.1	171558	NM_001243168	pre T-cell antigen receptor alpha	chr6:42893514-42893573	GO:0005515|GO:0070244|GO:0016021	NM_001243168	Hs.169002
A_32_P14457	-6.46886	-5.08867	2.60303		PREDICTED: Homo sapiens uncharacterized LOC101927418 (LOC101927418), misc_RNA [XR_245759]	45368248	chr14	45368189	-	hs|14q21.2		XR_245759		chr14:45368248-45368189		XR_245759
A_24_P742352	-5.19368	-3.69345	2.82888	LINC00442	Homo sapiens long intergenic non-protein coding RNA 442 (LINC00442), long non-coding RNA [NR_026852]	19586699	chr13	19586642	+	hs|13q12.11	348021	NR_026852	long intergenic non-protein coding RNA 442	chr13:19586642-19586699		NR_026852	Hs.314114
A_19_P00317199	-6.50594	-5.02616	2.78907		UI-H-BI4-aoj-f-08-0-UI.s1 NCI_CGAP_Sub8 Homo sapiens cDNA clone IMAGE:3085191 3', mRNA sequence [BF511301]	170459154	chr3	170459095	+	hs|3q26.2		BF511301		chr3:170459095-170459154			Hs.614064
A_33_P3344564	-6.43082	-5.39681	2.0477	C5orf42	chromosome 5 open reading frame 42 [Source:HGNC Symbol;Acc:25801] [ENST00000515380]	37157521	chr5	37157462	-	hs|5p13.2	65250	XM_005248351	chromosome 5 open reading frame 42	chr5:37157521-37157462	GO:0016021	XM_005248351	Hs.586199
A_33_P3372600	-5.9655	-4.87867	2.12407		immunoglobulin superfamily containing leucine-rich repeat 2 [Source:HGNC Symbol;Acc:29286] [ENST00000561975]	72929187	chr15	72929128	-	hs|15q24.1		HY009132		chr15:72929187-72929128			Hs.154829
A_19_P00800459	-6.31388	-5.19561	2.17086			55838563	chr1	55838504	-	hs|1p32.3				chr1:055838563-055838504
A_33_P3251751	-6.42886	-5.37426	2.07715	CMBL	Homo sapiens carboxymethylenebutenolidase homolog (Pseudomonas) (CMBL), mRNA [NM_138809]	10277813	chr5	10277754	-	hs|5p15.2	134147	NM_138809	carboxymethylenebutenolidase homolog (Pseudomonas)	chr5:10277813-10277754	GO:0016787|GO:0005829	NM_138809	Hs.192586
A_33_P3363001	-6.06563	-4.88615	2.26495		DA372173 BRTHA2 Homo sapiens cDNA clone BRTHA2002342 5', mRNA sequence [DA372173]	122962420	chr2	122962361	+	hs|2q14.3		DA372173		chr2:122962361-122962420			Hs.640908
A_33_P3580508	-6.43659	-4.76864	3.17762		long intergenic non-protein coding RNA 517 [Source:HGNC Symbol;Acc:19831] [ENST00000554257]	38365338	chr14	38365279	-	hs|14q21.1		AK125955		chr14:38365338-38365279			Hs.660501
A_33_P3216621	-5.30046	-3.13349	4.49079			54371228	chr16	54371169	+	hs|16q12.2				chr16:054371169-054371228
A_23_P255535	-2.69814	-1.65918	2.05474	ASMT	Homo sapiens acetylserotonin O-methyltransferase (ASMT), transcript variant 2, mRNA [NM_004043]	1761931	chrX	1761872	+	hs|Xp22.33	438	NM_004043	acetylserotonin O-methyltransferase	chrX:1761872-1761931	GO:0034641|GO:0046219|GO:2000019|GO:0030187|GO:0044281|GO:0017096|GO:0008171|GO:0006412|GO:0042803|GO:0042802|GO:0005829	NM_004043	Hs.522572
A_19_P00322301	-6.4734	-5.47208	2.00183		RST41003 Athersys RAGE Library Homo sapiens cDNA, mRNA sequence [BG221200]	127201873	chr6	127201814	+	hs|6q22.33		BG221200		chr6:127201814-127201873			Hs.126488
A_19_P00812956	-6.29557	-5.00715	2.44261			46713612	chr17	46713553	+	hs|17q21.32				chr17:046713553-046713612
A_19_P00808916	-6.47893	-4.77231	3.26396			53589384	chr4	53589325	-	hs|4q12				chr4:053589384-053589325
A_33_P3294645	-6.31456	-5.26123	2.07532	DUSP27	Homo sapiens dual specificity phosphatase 27 (putative) (DUSP27), mRNA [NM_001080426]	167097836	chr1	167097777	+	hs|1q24.1	92235	NM_001080426	dual specificity phosphatase 27 (putative)	chr1:167097777-167097836	GO:0006470|GO:0008138	NM_001080426	Hs.632462
A_23_P329835	-6.44518	-4.99596	2.73059	UTY	Homo sapiens ubiquitously transcribed tetratricopeptide repeat containing, Y-linked (UTY), transcript variant 3, mRNA [NM_007125]	15360641	chrY	15360582	-	hs|Yq11.221	7404	NM_007125	ubiquitously transcribed tetratricopeptide repeat containing, Y-linked	chrY:15360641-15360582	GO:0007507|GO:0031935|GO:0086003|GO:0005634|GO:0000978|GO:0060070|GO:0001701|GO:0051864|GO:0046872|GO:0045184	NM_007125	Hs.115277
A_33_P3312886	-6.46225	-5.27015	2.28485			184020031	chr4	184019972	+	hs|4q35.1				chr4:184019972-184020031
A_33_P3406405	-6.32548	-4.3489	3.9356			10608528	chr21	10608469	-	hs|21p11.2				chr21:010608528-010608469
A_23_P334727	-6.49388	-4.93034	2.95578	NRG4	Homo sapiens neuregulin 4 (NRG4), mRNA [NM_138573]	76301605	chr15	76301546	-	hs|15q24.2	145957	NM_138573	neuregulin 4	chr15:76301605-76301546	GO:0048011|GO:0007173|GO:0005886|GO:0008543|GO:0048015|GO:0045087|GO:0005576|GO:0016021|GO:0008083|GO:0038095	NM_138573	Hs.732438
A_33_P3245952	-5.89059	-4.77295	2.16992	LOC648570	Homo sapiens cDNA FLJ27405 fis, clone WMC04032. [AK130915]	16786970	chr9	16786911	-	hs|9p22.2	648570	AK130915	uncharacterized LOC648570	chr9:16786970-16786911			Hs.689283
A_23_P353679	-5.01959	-3.96427	2.07818	LENEP	Homo sapiens lens epithelial protein (LENEP), mRNA [NM_018655]	154966529	chr1	154966470	+	hs|1q21.3	55891	NM_018655	lens epithelial protein	chr1:154966470-154966529	GO:0007275|GO:0003677	NM_018655	Hs.272399
A_33_P3254267	-5.98831	-4.89417	2.13487			132153013	chr2	132152954	-	hs|2q21.1				chr2:132153013-132152954
A_23_P407654	-6.30895	-4.5877	3.29722	NYAP1	Homo sapiens neuronal tyrosine-phosphorylated phosphoinositide-3-kinase adaptor 1 (NYAP1), mRNA [NM_173564]	100091970	chr7	100091911	+	hs|7q22.1	222950	NM_173564	neuronal tyrosine-phosphorylated phosphoinositide-3-kinase adaptor 1	chr7:100091911-100091970	GO:0048812|GO:0014065	NM_173564	Hs.320086
A_23_P342398	-6.46691	-5.19439	2.41584	LINC00612	Homo sapiens long intergenic non-protein coding RNA 612 (LINC00612), long non-coding RNA [NR_034140]	9208273	chr12	9208214	-	hs|12p13.31	253128	NR_034140	long intergenic non-protein coding RNA 612	chr12:9208273-9208214		NR_034140	Hs.408739
A_19_P00810582	-5.21422	-3.28102	3.81901			45353211	chr18	45353152	+	hs|18q21.1				chr18:045353152-045353211
A_23_P136246	-6.48805	-4.53251	3.8786	COX7B2	Homo sapiens cytochrome c oxidase subunit VIIb2 (COX7B2), mRNA [NM_130902]	46736983	chr4	46736924	-	hs|4p12	170712	NM_130902	cytochrome c oxidase subunit VIIb2	chr4:46736983-46736924	GO:0005746|GO:0004129|GO:0016021	NM_130902	Hs.479656
A_33_P3371588	-6.49933	-5.14345	2.55953	FUNDC2	Homo sapiens FUN14 domain containing 2 (FUNDC2), mRNA [NM_023934]	154285190	chrX	154285131	+	hs|Xq28	65991	NM_023934	FUN14 domain containing 2	chrX:154285131-154285190	GO:0005739	NM_023934	Hs.356050
A_23_P4545	-6.32926	-3.90608	5.36354	MRO	Homo sapiens maestro (MRO), transcript variant 1, mRNA [NM_031939]	48327813	chr18	48327754	-	hs|18q21.2	83876	NM_031939	maestro	chr18:48327813-48327754	GO:0005730	NM_031939	Hs.30495
A_33_P3328184	-6.30912	-5.16216	2.21448		PREDICTED: Homo sapiens uncharacterized LOC101929710 (LOC101929710), misc_RNA [XR_246551]	95966734	chr5	95966675	+	hs|5q15		XR_246551		chr5:95966675-95966734		XR_246551
A_19_P00803113	-6.32577	-5.24004	2.12245			64472378	chr6	64472319	+	hs|6q12				chr6:064472319-064472378
A_23_P951	-6.36664	-5.27062	2.13765	CFHR2	Homo sapiens complement factor H-related 2 (CFHR2), mRNA [NM_005666]	196928216	chr1	196928157	+	hs|1q31.3	3080	NM_005666	complement factor H-related 2	chr1:196928157-196928216	GO:0005576	NM_005666	Hs.632450
A_33_P3359438	-6.44757	-5.14682	2.46358		PREDICTED: Homo sapiens uncharacterized LOC100128325 (LOC100128325), misc_RNA [XR_242350]	129782451	chr7	129782392	+	hs|7q32.2		XR_242350		chr7:129782392-129782451		XR_242350
A_33_P3302325	-6.31179	-4.98608	2.50656		CR737729 Soares_NFL_T_GBC_S1 Homo sapiens cDNA clone IMAGp971D0264 ; IMAGE:1578179 5', mRNA sequence [CR737729]	20740264	chr1	20740205	+	hs|1p36.12		CR737729		chr1:20740205-20740264			Hs.679084
A_24_P186539	-5.72006	-4.07416	3.12943	CD209	Homo sapiens CD209 molecule (CD209), transcript variant 1, mRNA [NM_021155]	7810701	chr19	7810642	-	hs|19p13.2	30835	NM_021155	CD209 molecule	chr19:7810701-7810642	GO:0019062|GO:0005886|GO:0009988|GO:0046790|GO:0005576|GO:0005537|GO:0019079|GO:0046872|GO:0006897|GO:0035556|GO:0046968|GO:0005737|GO:0016020|GO:0019882|GO:0045087|GO:0019048|GO:0042605|GO:0042129|GO:0007159|GO:0030246|GO:0016021|GO:0007157	NM_021155	Hs.278694
A_19_P00800270	-6.13948	-5.04517	2.13511			152627917	chr2	152627858	-	hs|2q23.3				chr2:152627917-152627858
A_33_P3230886	-6.34593	-5.32307	2.03194	OR2T11	Homo sapiens olfactory receptor, family 2, subfamily T, member 11 (OR2T11), mRNA [NM_001001964]	248789538	chr1	248789479	-	hs|1q44	127077	NM_001001964	olfactory receptor, family 2, subfamily T, member 11	chr1:248789538-248789479	GO:0004984|GO:0005886|GO:0004930|GO:0016021	NM_001001964	Hs.626619
A_32_P170547	-6.46031	-4.86899	3.01323	CT45A5	Homo sapiens cancer/testis antigen family 45, member A5 (CT45A5), transcript variant 1, mRNA [NM_001007551]	134948134	chrX	134948075	-	hs|Xq26.3	441521	NM_001007551	cancer/testis antigen family 45, member A5	chrX:134948134-134948075		NM_001007551	Hs.535081
A_33_P3424694	-6.48211	-5.46447	2.02461		Q5VU43_HUMAN (Q5VU43) Phosphodiesterase 4D interacting protein (Myomegalin), partial (3%) [THC2539983]	147564475	chr1	147564416	+	hs|1q21.2		TCONS_l2_00000569		chr1:147564416-147564475
A_33_P3223602	-6.48458	-4.70616	3.4305	SATL1	Homo sapiens spermidine/spermine N1-acetyl transferase-like 1 (SATL1), mRNA [NM_001012980]	84349188	chrX	84347566	-	hs|Xq21.1	340562	NM_001012980	spermidine/spermine N1-acetyl transferase-like 1	chrX:84349188-84347566	GO:0008080	NM_001012980	Hs.640783
A_33_P3253902	-5.99848	-4.94035	2.08223			29279479	chr16	29279420	-	hs|16p11.2				chr16:029279479-029279420
A_33_P3285132	-6.39259	-5.24036	2.22258	ZNF599	Homo sapiens zinc finger protein 599 (ZNF599), mRNA [NM_001007248]	35250283	chr19	35250224	-	hs|19q13.11	148103	NM_001007248	zinc finger protein 599	chr19:35250283-35250224	GO:0006355|GO:0005634|GO:0003677|GO:0046872|GO:0006351	NM_001007248	Hs.590961
A_19_P00324378	-6.32389	-4.78436	2.90701			104617704	chr7	104617645	-	hs|7q22.3				chr7:104617704-104617645
A_23_P169909	-5.98157	-4.19681	3.44561	DGKI	Homo sapiens diacylglycerol kinase, iota (DGKI), mRNA [NM_004717]	137074580	chr7	137074521	-	hs|7q33	9162	NM_004717	diacylglycerol kinase, iota	chr7:137074580-137074521	GO:0005515|GO:0048471|GO:0005886|GO:0030168|GO:0046579|GO:0005634|GO:0005524|GO:0046872|GO:0007205|GO:0035556|GO:0005737|GO:0003951|GO:0007596|GO:0004143|GO:0005095|GO:0017016|GO:0032317|GO:0032045	NM_004717	Hs.242947
A_23_P146274	-4.54116	-3.53111	2.01398	STMN2	Homo sapiens stathmin-like 2 (STMN2), transcript variant 2, mRNA [NM_007029]	80577221	chr8	80577162	+	hs|8q21.13	11075	NM_007029	stathmin-like 2	chr8:80577162-80577221	GO:0005515|GO:0030424|GO:0031115|GO:0048471|GO:0005794|GO:0031117|GO:0031982|GO:0030426|GO:0016020|GO:0030182|GO:0010976|GO:0007026|GO:0010977|GO:0005768	NM_007029	Hs.521651
A_32_P410753	-6.34273	-4.89355	2.73053	CHDC2	Homo sapiens calponin homology domain containing 2 (CHDC2), mRNA [NM_173695]	36156508	chrX	36156157	+	hs|Xp21.1	286464	NM_173695	calponin homology domain containing 2	chrX:36156157-36156508	GO:0016021	NM_173695	Hs.376425
A_33_P3413025	-6.10831	-4.23158	3.67242		T cell receptor alpha variable 27 [Source:HGNC Symbol;Acc:12125] [ENST00000390457]	22616548	chr14	22616489	+	hs|14q11.2		D13075		chr14:22616489-22616548			Hs.495143
A_33_P3410011	-6.4346	-4.6634	3.41339	PBXIP1	Homo sapiens pre-B-cell leukemia homeobox interacting protein 1 (PBXIP1), mRNA [NM_020524]	154924007	chr1	154923948	-	hs|1q21.3	57326	NM_020524	pre-B-cell leukemia homeobox interacting protein 1	chr1:154924007-154923948	GO:0005515|GO:0005737|GO:0003714|GO:0005874|GO:0007275|GO:0005634|GO:0045892|GO:0030154|GO:0043231|GO:0005829	NM_020524	Hs.505806
A_33_P3419314	-6.1333	-4.29482	3.57633	CHD5	Homo sapiens chromodomain helicase DNA binding protein 5 (CHD5), mRNA [NM_015557]	6165202	chr1	6165143	-	hs|1p36.31	26038	NM_015557	chromodomain helicase DNA binding protein 5	chr1:6165202-6165143	GO:0008026|GO:0006355|GO:0008270|GO:0005634|GO:0005524|GO:0003677|GO:0006351|GO:0016568	NM_015557	Hs.522898
A_33_P3373009	-6.43123	-5.37683	2.07685			81293517	chr15	81293458	-	hs|15q25.1				chr15:081293517-081293458
A_23_P139192	-2.59661	-1.55915	2.0526	GNG3	Homo sapiens guanine nucleotide binding protein (G protein), gamma 3 (GNG3), mRNA [NM_012202]	62475866	chr11	62475807	+	hs|11q12.3	2785	NM_012202	guanine nucleotide binding protein (G protein), gamma 3	chr11:62475807-62475866	GO:0006184|GO:0000187|GO:0006112|GO:0007186|GO:0005886|GO:0071377|GO:0005834|GO:0003924|GO:0007268|GO:0044281|GO:0004871	NM_012202	Hs.179915
A_33_P3406572	-5.87469	-4.54021	2.52184	APCDD1L-AS1	APCDD1L antisense RNA 1 (head to head) [Source:HGNC Symbol;Acc:27152] [ENST00000447767]	57099816	chr20	57099757	+	hs|20q13.32	149773	TCONS_l2_00016801	APCDD1L antisense RNA 1 (head to head)	chr20:57099757-57099816			Hs.729646
A_33_P3416922	-5.82358	-4.77405	2.06986		Q3SWV3_HUMAN (Q3SWV3) LOC389833 protein (Fragment), partial (8%) [THC2563836]	78440	chrUn_gl000221	78381	+					chrUn_gl000221:000078381-000078440
A_19_P00811811	-5.80522	-4.58453	2.33059			33817658	chr7	33817599	+	hs|7p14.3				chr7:033817599-033817658
A_33_P3345831	-6.48143	-5.03454	2.7262	TECRL	Homo sapiens trans-2,3-enoyl-CoA reductase-like (TECRL), mRNA [NM_001010874]	65144430	chr4	65144371	-	hs|4q13.1	253017	NM_001010874	trans-2,3-enoyl-CoA reductase-like	chr4:65144430-65144371	GO:0006629|GO:0005737|GO:0016021|GO:0016627	NM_001010874	Hs.227752
A_33_P3389558	-4.64569	-3.04675	3.02922			50424886	chr16	50424827	-	hs|16q12.1				chr16:50424886-50424827
A_23_P18342	-5.91872	-4.77678	2.20677	EPHA6	Homo sapiens EPH receptor A6 (EPHA6), transcript variant 3, mRNA [NM_001278300]	97367383	chr3	97367324	+	hs|3q11.2	285220	NM_001278300	EPH receptor A6	chr3:97367324-97367383	GO:0008150|GO:0003674|GO:0005003|GO:0005887|GO:0005575|GO:0005524	NM_001278300	Hs.653244
A_19_P00321812	-6.0318	-4.12164	3.75852			74240881	chr18	74240822	-	hs|18q23				chr18:074240881-074240822
A_33_P3386562	-5.49287	-4.03343	2.75001	AGBL4	Homo sapiens ATP/GTP binding protein-like 4 (AGBL4), mRNA [NM_032785]	49511326	chr1	49511267	-	hs|1p33	84871	NM_032785	ATP/GTP binding protein-like 4	chr1:49511326-49511267	GO:0035610|GO:0015631|GO:0006508|GO:0008270|GO:0035609|GO:0005829|GO:0004181	NM_032785	Hs.679809
A_23_P131024	-4.8732	-3.66954	2.30324	ZBTB32	Homo sapiens zinc finger and BTB domain containing 32 (ZBTB32), mRNA [NM_014383]	36207925	chr19	36207866	+	hs|19q13.12	27033	NM_014383	zinc finger and BTB domain containing 32	chr19:36207866-36207925	GO:0005515|GO:0030097|GO:0006366|GO:0003714|GO:0005634|GO:0000122|GO:0000228|GO:0001817|GO:0003677|GO:0006281|GO:0042098|GO:0005654|GO:0008270	NM_014383	Hs.99430
A_33_P3234949	-6.33753	-5.10369	2.35191	GRID1	Homo sapiens glutamate receptor, ionotropic, delta 1 (GRID1), mRNA [NM_017551]	87407019	chr10	87406960	-	hs|10q23.1	2894	NM_017551	glutamate receptor, ionotropic, delta 1	chr10:87407019-87406960	GO:0030054|GO:0045211|GO:0005234|GO:0004970|GO:0016021	NM_017551	Hs.530653
A_19_P00801180	-4.33699	-3.05165	2.43739	LOC101927104	PREDICTED: Homo sapiens uncharacterized LOC101927104 (LOC101927104), transcript variant X2, misc_RNA [XR_247563]	97658719	chr10	97658660	-	hs|10q24.1	101927104	XR_247563	uncharacterized LOC101927104	chr10:97658719-97658660		XR_247563
A_19_P00809474	-6.35818	-5.28857	2.09886			18343791	chr7	18343732	+	hs|7p21.1				chr7:018343732-018343791
A_33_P3249291	-5.7596	-3.85262	3.75022	VWA3A	Homo sapiens von Willebrand factor A domain containing 3A (VWA3A), mRNA [NM_173615]	22128187	chr16	22128128	+	hs|16p12.2	146177	NM_173615	von Willebrand factor A domain containing 3A	chr16:22128128-22128187	GO:0005576	NM_173615	Hs.10697
A_23_P61317	-6.45837	-4.94317	2.85837	GKN2	Homo sapiens gastrokine 2 (GKN2), mRNA [NM_182536]	69172471	chr2	69172412	-	hs|2p13.3	200504	NM_182536	gastrokine 2	chr2:69172471-69172412	GO:0005576	NM_182536	Hs.16757
A_33_P3419567	-5.40879	-3.70085	3.26695	RAD21L1	Homo sapiens RAD21-like 1 (S. pombe) (RAD21L1), mRNA [NM_001136566]	1223489	chr20	1223430	+	hs|20p13	642636	NM_001136566	RAD21-like 1 (S. pombe)	chr20:1223430-1223489	GO:0007129|GO:0007128|GO:0007059|GO:0005694|GO:0030893|GO:0005634|GO:0007283|GO:0000800|GO:0070197|GO:0006302	NM_001136566	Hs.713451
A_32_P31963	-6.43898	-4.1668	4.83053			173214053	chr5	173213994	-	hs|5q35.2		TCONS_00010563		chr5:173214053-173213994
A_33_P3226735	-6.42811	-4.91199	2.86021	STL	Homo sapiens six-twelve leukemia (STL), long non-coding RNA [NR_026876]	125229565	chr6	125229506	-	hs|6q22.31	7955	NR_026876	six-twelve leukemia	chr6:125229565-125229506		NR_026876	Hs.544438
A_24_P151121	-6.03303	-4.90315	2.18841	A1BG	alpha-1-B glycoprotein [Source:HGNC Symbol;Acc:5] [ENST00000596924]	58857206	chr19	58857147	-	hs|19q13.43	1	AK056201	alpha-1-B glycoprotein	chr19:58857206-58857147	GO:0008150|GO:0003674|GO:0005576		Hs.529161
A_19_P00809327	-5.72034	-4.27359	2.72594			53522453	chr18	53522394	+	hs|18q21.2				chr18:053522394-053522453
A_33_P3372318	-6.16668	-5.15714	2.01327	EML6	echinoderm microtubule associated protein like 6 [Source:HGNC Symbol;Acc:35412] [ENST00000490828]	55193982	chr2	55193923	+	hs|2p16.1	400954	AK131467	echinoderm microtubule associated protein like 6	chr2:55193923-55193982	GO:0005737|GO:0005874
A_33_P3260362	-6.02686	-3.99976	4.07584		olfactory receptor, family 6, subfamily J, member 1 (gene/pseudogene) [Source:HGNC Symbol;Acc:14707] [ENST00000540461]	23102786	chr14	23102727	-	hs|14q11.2				chr14:23102786-23102727
A_33_P3290354	-5.90483	-3.81515	4.25654	FNDC1	Homo sapiens fibronectin type III domain containing 1 (FNDC1), mRNA [NM_032532]	159646753	chr6	159646694	+	hs|6q25.3	84624	NM_032532	fibronectin type III domain containing 1	chr6:159646694-159646753	GO:0031966|GO:0005886|GO:0005911|GO:0001934|GO:0071456|GO:0010666|GO:0005576|GO:0051223	NM_032532	Hs.520525
A_33_P3262421	-5.84887	-4.72011	2.18671		Homo sapiens mRNA for KIAA1659 protein, partial cds. [AB051446]	40878509	chr22	40878450	-	hs|22q13.1		AB051446		chr22:40878509-40878450
A_33_P3230541	-6.24662	-5.02143	2.33785		BC063067 Rho interacting protein 3, isoform 1 {Mus musculus} (exp=-1; wgp=0; cg=0), partial (4%) [THC2725169]	16961264	chr17	16961205	+	hs|17p11.2				chr17:016961205-016961264
A_24_P145216	-6.1366	-3.7432	5.25393	LOC100291323	Homo sapiens, clone IMAGE:4108565, mRNA, partial cds. [BC030635]	3737327	chrX	3737268	-	hs|Xp22.33	100291323	BC030635	uncharacterized LOC100291323	chrX:3737327-3737268			Hs.636199
A_23_P425814	-6.31614	-5.09486	2.33153	DEFB106B	Homo sapiens defensin, beta 106B (DEFB106B), mRNA [NM_001040704]	7686539	chr8	7686480	+	hs|8p23.1	503841	NM_001040704	defensin, beta 106B	chr8:7686480-7686539	GO:0005576|GO:0042742	NM_001040704	Hs.511958
A_19_P00803499	-6.42199	-4.76728	3.14859			177494364	chr2	177494305	-	hs|2q31.1				chr2:177494364-177494305
A_33_P3230188	-6.43688	-3.50311	7.64105	LINC00328	Homo sapiens melanoma antigen mRNA, complete cds. [AF172850]	143401090	chr1	143401031	-	hs|1q21.1	51152	AF172850	long intergenic non-protein coding RNA 328	chr1:143401090-143401031			Hs.721805
A_33_P3357738	-6.31621	-5.10307	2.3184	LOC728196	Homo sapiens cDNA clone IMAGE:4820483. [BC021736]	111384354	chr11	111384295	+	hs|11q23.1	728196	BC021736	uncharacterized LOC728196	chr11:111384295-111384354			Hs.363156
A_19_P00331524	-4.32015	-3.03827	2.43156			82151180	chr15	82151121	-	hs|15q25.2				chr15:082151180-082151121
A_33_P3271850	-5.59797	-4.58751	2.01454		PREDICTED: Homo sapiens uncharacterized LOC101930094 (LOC101930094), misc_RNA [XR_254037]	43917517	chr21	43917458	+	hs|21q22.3		XR_254037		chr21:43917458-43917517		XR_254037	Hs.670903
A_33_P3336347	-6.43397	-4.85534	2.98686		chromosome 9 open reading frame 141 [Source:HGNC Symbol;Acc:18147] [ENST00000371629]	139866209	chr9	139866150	+	hs|9q34.3				chr9:139866150-139866209
A_33_P3261438	-6.34862	-5.33826	2.01441			72120107	chr15	72120048	+	hs|15q23				chr15:072120048-072120107
A_24_P349196	-6.2317	-4.53649	3.23822	CCDC30	Homo sapiens coiled-coil domain containing 30 (CCDC30), mRNA [NM_001080850]	43119849	chr1	43119790	+	hs|1p34.2	728621	NM_001080850	coiled-coil domain containing 30	chr1:43119790-43119849		NM_001080850	Hs.729640
A_33_P3748410	-6.37863	-5.15111	2.34165	LOC654841	Homo sapiens uncharacterized LOC654841 (LOC654841), long non-coding RNA [NR_102371]	228085832	chr2	228085773	-	hs|2q36.3	654841	NR_102371	uncharacterized LOC654841	chr2:228085832-228085773		NR_102371	Hs.659982
A_24_P362193	-6.43088	-5.23125	2.2968	CD84	Homo sapiens CD84 molecule (CD84), transcript variant 2, mRNA [NM_003874]	160535340	chr1	160535281	-	hs|1q23.3	8832	NM_003874	CD84 molecule	chr1:160535340-160535281	GO:0005515|GO:0005886|GO:0007596|GO:0005887|GO:0006952|GO:0004872|GO:0050900|GO:0007156	NM_003874	Hs.398093
A_19_P00810652	-5.92675	-4.7551	2.2527			14615059	chr5	14615000	-	hs|5p15.2				chr5:014615059-014615000
A_23_P70102	-6.4615	-5.15548	2.47257	SLC36A2	Homo sapiens solute carrier family 36 (proton/amino acid symporter), member 2 (SLC36A2), mRNA [NM_181776]	150695400	chr5	150695341	-	hs|5q33.1	153201	NM_181776	solute carrier family 36 (proton/amino acid symporter), member 2	chr5:150695400-150695341	GO:0015193|GO:0015180|GO:0005737|GO:0005280|GO:0005886|GO:0035524|GO:0006865|GO:0015187|GO:0016021|GO:0055085|GO:0006811	NM_181776	Hs.483877
A_19_P00800797	-5.89926	-3.93581	3.89993			8357298	chr4	8357239	+	hs|4p16.1				chr4:008357239-008357298
A_19_P00318113	-5.28266	-3.33828	3.84874		Homo sapiens cDNA clone IMAGE:4826598. [BC032043]	29204192	chr4	29204133	+	hs|4p15.1		TCONS_00007500		chr4:29204133-29204192			Hs.547793
A_24_P199251	-6.20914	-4.10397	4.30248	RASSF9	Homo sapiens Ras association (RalGDS/AF-6) domain family (N-terminal) member 9 (RASSF9), mRNA [NM_005447]	86198859	chr12	86198800	-	hs|12q21.31	9182	NM_005447	Ras association (RalGDS/AF-6) domain family (N-terminal) member 9	chr12:86198859-86198800	GO:0005515|GO:0007165|GO:0005215|GO:0016197|GO:0006605|GO:0012510|GO:0005829|GO:0005768	NM_005447	Hs.527881
A_33_P3311145	-6.44731	-4.05065	5.26583	CEP164	Homo sapiens centrosomal protein 164kDa (CEP164), transcript variant 2, mRNA [NM_001271933]	117265701	chr11	117265642	+	hs|11q23.3	22897	NM_001271933	centrosomal protein 164kDa	chr11:117265642-117265701	GO:0005515|GO:0005813|GO:0005814|GO:0005730|GO:0005634|GO:0005829|GO:0005929|GO:0042384|GO:0005737|GO:0007067|GO:0006281|GO:0000086|GO:0000278|GO:0051301	NM_001271933	Hs.504009
A_19_P00800472	-5.75852	-3.6691	4.25576			225240419	chr1	225240360	+	hs|1q42.12				chr1:225240360-225240419
A_33_P3293903	-6.34971	-5.25735	2.13223	AFF2	AF4/FMR2 family, member 2 [Source:HGNC Symbol;Acc:3776] [ENST00000370458]	147985890	chrX	147985831	+	hs|Xq28	2334	X95463	AF4/FMR2 family, member 2	chrX:147985831-147985890	GO:0008380|GO:0006397|GO:0016607|GO:0007420|GO:0002151|GO:0007611|GO:0043484		Hs.496911
A_33_P3208951	-6.39784	-4.56312	3.56701	OR51L1	Homo sapiens olfactory receptor, family 51, subfamily L, member 1 (OR51L1), mRNA [NM_001004755]	5021160	chr11	5021101	+	hs|11p15.4	119682	NM_001004755	olfactory receptor, family 51, subfamily L, member 1	chr11:5021101-5021160	GO:0004984|GO:0005886|GO:0004930|GO:0016021	NM_001004755	Hs.553559
A_32_P538180	-4.35283	-2.41268	3.83744	PAQR7	Homo sapiens progestin and adipoQ receptor family member VII (PAQR7), mRNA [NM_178422]	26188759	chr1	26188700	-	hs|1p36.11	164091	NM_178422	progestin and adipoQ receptor family member VII	chr1:26188759-26188700	GO:0048477|GO:0005886|GO:0007275|GO:0016021|GO:0005496|GO:0030154	NM_178422	Hs.523652
A_33_P3279654	-6.44721	-5.01434	2.69984	FSIP2	Homo sapiens fibrous sheath interacting protein 2 (FSIP2), mRNA [NM_173651]	186673352	chr2	186673293	+	hs|2q32.1	401024	NM_173651	fibrous sheath interacting protein 2	chr2:186673293-186673352		NM_173651	Hs.98025
A_19_P00322060	-6.04868	-4.72141	2.50928		Uncharacterized protein [Source:UniProtKB/TrEMBL;Acc:E5RGM2] [ENST00000518177]	72443415	chr8	72443356	-	hs|8q13.3				chr8:72443415-72443356
A_24_P370172	-6.44474	-4.25698	4.55596	LILRA5	Homo sapiens leukocyte immunoglobulin-like receptor, subfamily A (with TM domain), member 5 (LILRA5), transcript variant 3, mRNA [NM_181879]	54822777	chr19	54822718	-	hs|19q13.42	353514	NM_181879	leukocyte immunoglobulin-like receptor, subfamily A (with TM domain), member 5	chr19:54822777-54822718	GO:0045087|GO:0005576|GO:0016021	NM_181879	Hs.710986
A_33_P3235631	-6.45821	-4.12429	5.04173		immunoglobulin kappa variable 5-2 [Source:HGNC Symbol;Acc:5835] [ENST00000390244]	89197300	chr2	89197243	+	hs|2p11.2		JN111512		chr2:89197243-89197300			Hs.742004
A_33_P3255051	-6.39214	-5.11604	2.42183			37064301	chr13	37064242	-	hs|13q13.3				chr13:037064301-037064242
A_33_P3239455	-6.38972	-4.93077	2.74907	GTF2IRD2B	Homo sapiens GTF2I repeat domain containing 2B (GTF2IRD2B), mRNA [NM_001003795]	74554834	chr7	74554775	+	hs|7q11.23	389524	NM_001003795	GTF2I repeat domain containing 2B	chr7:74554775-74554834	GO:0006355|GO:0005634|GO:0003677|GO:0006351	NM_001003795	Hs.647039
A_24_P229234	-6.43735	-5.00486	2.69912	MYO16	Homo sapiens myosin XVI (MYO16), transcript variant 2, mRNA [NM_015011]	109661347	chr13	109661288	+	hs|13q33.3	23026	NM_015011	myosin XVI	chr13:109661288-109661347	GO:0048471|GO:0008285|GO:0005886|GO:0019903|GO:0005730|GO:2000134|GO:0005634|GO:0021549|GO:0016459|GO:0005524|GO:0014065|GO:0005829|GO:0003774|GO:0005737|GO:0051015|GO:0048812|GO:0005654	NM_015011	Hs.656587
A_23_P366983	-6.32477	-4.08004	4.73949	TRHDE	Homo sapiens thyrotropin-releasing hormone degrading enzyme (TRHDE), mRNA [NM_013381]	73058879	chr12	73058821	+	hs|12q21.1	29953	NM_013381	thyrotropin-releasing hormone degrading enzyme	chr12:73058821-73058879	GO:0007165|GO:0005887|GO:0004177|GO:0007267|GO:0006508|GO:0008270|GO:0008237	NM_013381	Hs.199814
A_33_P3423760	-6.3415	-5.17041	2.25182		Uncharacterized protein [Source:UniProtKB/TrEMBL;Acc:E7EXB8] [ENST00000325811]	74987295	chr13	74987236	-	hs|13q22.1		AK093158		chr13:74987295-74987236			Hs.532467
A_23_P322632	-6.4062	-4.3436	4.17739	LINC00277	Homo sapiens long intergenic non-protein coding RNA 277 (LINC00277), long non-coding RNA [NR_026949]	69387289	chr15	69387230	+	hs|15q23	283673	NR_026949	long intergenic non-protein coding RNA 277	chr15:69387230-69387289		NR_026949	Hs.177927
A_19_P00329258	-6.44225	-4.13349	4.95456		CEL243905 SF1 protein {Caenorhabditis elegans} (exp=-1; wgp=0; cg=0), partial (3%) [THC2667591]	129611700	chr3	129611641	+	hs|3q22.1				chr3:129611641-129611700
A_33_P3366175	-6.45447	-5.1391	2.48865	LOC100130298	Homo sapiens hCG1816373-like (LOC100130298), long non-coding RNA [NR_034003]	61878759	chr8	61878700	-	hs|8q12.2	100130298	NR_034003	hCG1816373-like	chr8:61878759-61878700		NR_034003	Hs.636194
A_23_P210164	-6.26413	-3.48589	6.86015	HOXD8	Homo sapiens homeobox D8 (HOXD8), transcript variant 1, mRNA [NM_019558]	176996168	chr2	176996109	+	hs|2q31.1	3234	NM_019558	homeobox D8	chr2:176996109-176996168	GO:0043565|GO:0006355|GO:0003700|GO:0048705|GO:0005634|GO:0000122|GO:0008595|GO:0006351	NM_019558	Hs.301963
A_33_P3424491	-6.32795	-4.63973	3.22258	OR51E1	Homo sapiens olfactory receptor, family 51, subfamily E, member 1 (OR51E1), mRNA [NM_152430]	4676715	chr11	4676656	+	hs|11p15.4	143503	NM_152430	olfactory receptor, family 51, subfamily E, member 1	chr11:4676656-4676715	GO:0004984|GO:0005886|GO:0004930|GO:0016021	NM_152430	Hs.470038
A_23_P131534	-4.62102	-3.46771	2.22424	GPR45	Homo sapiens G protein-coupled receptor 45 (GPR45), mRNA [NM_007227]	105859396	chr2	105859337	+	hs|2q12.1	11250	NM_007227	G protein-coupled receptor 45	chr2:105859337-105859396	GO:0005886|GO:0004930|GO:0016021	NM_007227	Hs.590903
A_33_P3320503	-4.30631	-3.03494	2.41391	RAI1	Homo sapiens retinoic acid induced 1 (RAI1), mRNA [NM_030665]	17699090	chr17	17699031	+	hs|17p11.2	10743	NM_030665	retinoic acid induced 1	chr17:17699031-17699090	GO:0005737|GO:0001501|GO:0040015|GO:0006357|GO:0008270|GO:0005634	NM_030665	Hs.655395
A_33_P3230951	-4.19568	-2.95755	2.35892	MIMT1	Homo sapiens MER1 repeat containing imprinted transcript 1 (non-protein coding) (MIMT1), long non-coding RNA [NR_024059]	57359834	chr19	57359775	+	hs|19q13.43	100073347	NR_024059	MER1 repeat containing imprinted transcript 1 (non-protein coding)	chr19:57359775-57359834		NR_024059	Hs.467337
A_33_P3363732	-6.14149	-5.08734	2.07649	PRM3	Homo sapiens protamine 3 (PRM3), mRNA [NM_021247]	11367367	chr16	11367308	-	hs|16p13.13	58531	NM_021247	protamine 3	chr16:11367367-11367308	GO:0008150|GO:0003674|GO:0005737|GO:0030261|GO:0007275|GO:0005634|GO:0030317|GO:0007283|GO:0005575|GO:0000786|GO:0003677|GO:0030154	NM_021247	Hs.259636
A_33_P3304576	-4.78769	-3.46303	2.50474	KRTAP5-5	Homo sapiens keratin associated protein 5-5 (KRTAP5-5), mRNA [NM_001001480]	1651727	chr11	1651668	+	hs|11p15.5	439915	NM_001001480	keratin associated protein 5-5	chr11:1651668-1651727	GO:0045095	NM_001001480	Hs.653467
A_33_P3391521	-6.32564	-5.29847	2.03803	ERO1LB	ERO1-like beta (S. cerevisiae) [Source:HGNC Symbol;Acc:14355] [ENST00000366589]	236444878	chr1	236444819	-	hs|1q42.3	56605		ERO1-like beta (S. cerevisiae)	chr1:236444878-236444819	GO:0005515|GO:0006457|GO:0005783|GO:0016671|GO:0016491|GO:0005789|GO:0003756|GO:0051082
A_19_P00328443	-5.95371	-4.70913	2.3695			185547508	chr3	185547449	-	hs|3q27.2				chr3:185547508-185547449
A_19_P00801295	-6.07321	-4.53259	2.90919			16911643	chr16	16911584	-	hs|16p12.3				chr16:016911643-016911584
A_33_P3315979	-5.8329	-3.94697	3.69592	OR4Q3	Homo sapiens olfactory receptor, family 4, subfamily Q, member 3 (OR4Q3), mRNA [NM_172194]	20216408	chr14	20216349	+	hs|14q11.2	441669	NM_172194	olfactory receptor, family 4, subfamily Q, member 3	chr14:20216349-20216408	GO:0004984|GO:0005886|GO:0004930|GO:0016021	NM_172194	Hs.553828
A_33_P3301932	-6.35092	-4.43302	3.77873		AGENCOURT_13629183 NIH_MGC_148 Homo sapiens cDNA clone IMAGE:30339882 5', mRNA sequence [CB993317]	39323734	chr21	39323727	-	hs|21q22.13		CB993317		chr21:39323734-39323727			Hs.580861
A_19_P00330733	-5.60719	-4.54987	2.08106			162110846	chr2	162110787	-	hs|2q24.2				chr2:162110846-162110787
A_33_P3365995	-5.98338	-3.2937	6.45169	MAST4	microtubule associated serine/threonine kinase family member 4 [Source:HGNC Symbol;Acc:19037] [ENST00000405643]	66255072	chr5	66255013	+	hs|5q12.3	375449	AK299538	microtubule associated serine/threonine kinase family member 4	chr5:66255013-66255072	GO:0005737|GO:0000287|GO:0004674|GO:0005524		Hs.595458
A_33_P3296220	-6.4111	-4.8929	2.86433			86134723	chr8	86134664	-	hs|8q21.2				chr8:086134723-086134664
A_33_P3270136	-6.38129	-3.80267	5.97368		CDNA FLJ26875 fis, clone PRS08969; Uncharacterized protein [Source:UniProtKB/TrEMBL;Acc:Q6ZNY7] [ENST00000595203]	44075525	chr20	44075466	+	hs|20q13.12		AK130385		chr20:44075466-44075525			Hs.729907
A_24_P765552	-6.20384	-4.90132	2.4666	LOC100128644	Homo sapiens clone DNA147258 LMNE6487 (UNQ6487) mRNA, complete cds. [AY358240]	12949305	chr3	12949246	-	hs|3p25.2	100128644	AY358240	LMNE6487	chr3:12949305-12949246			Hs.729644
A_19_P00805954	-6.39539	-4.96542	2.69442			5043823	chr6	5043764	+	hs|6p25.1		TCONS_00011660		chr6:5043764-5043823
A_24_P940275	-6.42661	-5.3492	2.11024	FRMPD4	Homo sapiens FERM and PDZ domain containing 4 (FRMPD4), mRNA [NM_014728]	12740018	chrX	12739959	+	hs|Xp22.2	9758	NM_014728	FERM and PDZ domain containing 4	chrX:12739959-12740018	GO:0005515|GO:0043197|GO:0051835|GO:0005546|GO:0005856	NM_014728	Hs.657507
A_19_P00324770	-5.81006	-4.50407	2.47254			95994887	chr14	95994828	-	hs|14q32.13				chr14:095994887-095994828
A_33_P3299696	-6.33784	-4.10968	4.68536	SPATA31D3	Homo sapiens SPATA31 subfamily D, member 3 (SPATA31D3), mRNA [NM_207416]	84564772	chr9	84564713	+	hs|9q21.32	389762	NM_207416	SPATA31 subfamily D, member 3	chr9:84564713-84564772	GO:0016021|GO:0007283|GO:0030154	NM_207416	Hs.522246
A_23_P75529	-3.90266	-2.59584	2.47396	PKNOX2	Homo sapiens PBX/knotted 1 homeobox 2 (PKNOX2), mRNA [NM_022062]	125303015	chr11	125302956	+	hs|11q24.2	63876	NM_022062	PBX/knotted 1 homeobox 2	chr11:125302956-125303015	GO:0043565|GO:0003785|GO:0005737|GO:0051015|GO:0003700|GO:0006357|GO:0015630|GO:0005634|GO:0015629|GO:0003677	NM_022062	Hs.278564
A_23_P212608	-6.44556	-4.80359	3.12091	CLSTN2	Homo sapiens calsyntenin 2 (CLSTN2), mRNA [NM_022131]	140286438	chr3	140286379	+	hs|3q23	64084	NM_022131	calsyntenin 2	chr3:140286379-140286438	GO:0000139|GO:0045211|GO:0005509|GO:0005789|GO:0016021|GO:0007156	NM_022131	Hs.158529
A_32_P780817	-6.13859	-5.09862	2.05619	CT45A1	Homo sapiens cancer/testis antigen family 45, member A1 (CT45A1), mRNA [NM_001017417]	134855442	chrX	134855002	+	hs|Xq26.3	541466	NM_001017417	cancer/testis antigen family 45, member A1	chrX:134855002-134855442		NM_001017417	Hs.460937
A_33_P3855484	-6.05803	-4.02454	4.09396
A_23_P323898	-3.81891	-2.32827	2.81014	ZSCAN12	Homo sapiens zinc finger and SCAN domain containing 12 (ZSCAN12), transcript variant 2, non-coding RNA [NR_028077]	28347778	chr6	28347719	-	hs|6p22.1	9753	NR_028077	zinc finger and SCAN domain containing 12	chr6:28347778-28347719	GO:0003700|GO:0005634|GO:0003677|GO:0046872|GO:0006351	NR_028077	Hs.134816
A_19_P00800903	-6.44102	-5.15625	2.43643			106284150	chr4	106284091	+	hs|4q24				chr4:106284091-106284150
A_33_P3218872	-5.74653	-4.59183	2.22638	METTL6	Homo sapiens methyltransferase like 6 (METTL6), mRNA [NM_152396]	15451443	chr3	15451384	-	hs|3p25.1	131965	NM_152396	methyltransferase like 6	chr3:15451443-15451384	GO:0008168	NM_152396	Hs.149487
A_33_P3284019	4.97939	6.69041	3.27392	FOXP4	Homo sapiens forkhead box P4 (FOXP4), transcript variant 1, mRNA [NM_001012426]	41567697	chr6	41567638	+	hs|6p21.1	116113	NM_001012426	forkhead box P4	chr6:41567638-41567697	GO:0043565|GO:0007507|GO:0003700|GO:0046982|GO:0048617|GO:0005634|GO:0046872|GO:0042803|GO:0006351	NM_001012426	Hs.131436
A_33_P3323975	-6.3656	-4.78728	2.98622			42487953	chr22	42487894	+	hs|22q13.2				chr22:042487894-042487953
A_24_P138022	-0.654464	0.466484	2.1749	FAM120A	Homo sapiens family with sequence similarity 120A (FAM120A), transcript variant 1, mRNA [NM_014612]	96326608	chr9	96326549	+	hs|9q22.31	23196	NM_014612	family with sequence similarity 120A	chr9:96326549-96326608	GO:0005737|GO:0005886|GO:0003723	NM_014612	Hs.372003
A_23_P55518	-0.295516	0.767565	2.08939	SMAD7	Homo sapiens SMAD family member 7 (SMAD7), transcript variant 1, mRNA [NM_005904]	46446841	chr18	46446782	-	hs|18q21.1	4092	NM_005904	SMAD family member 7	chr18:46446841-46446782	GO:0005515|GO:0010467|GO:0001657|GO:0006367|GO:0003700|GO:0008013|GO:0044212|GO:0055010|GO:0005518|GO:0016342|GO:0048844|GO:0060373|GO:0010944|GO:0031398|GO:0051444|GO:0007179|GO:0031397|GO:0017015|GO:0031625|GO:0030336|GO:0022409|GO:0030509|GO:0000122|GO:0032925|GO:0010801|GO:0055117|GO:0005654|GO:0060389|GO:0030617|GO:0005886|GO:0034333|GO:0032436|GO:0005634|GO:0010719|GO:0060394|GO:0043433|GO:…	NM_005904	Hs.465087
A_23_P212119	-6.43068	-4.98633	2.7214	GALNT15	Homo sapiens UDP-N-acetyl-alpha-D-galactosamine:polypeptide N-acetylgalactosaminyltransferase 15 (GALNT15), mRNA [NM_054110]	16269863	chr3	16269804	+	hs|3p25.1	117248	NM_054110	UDP-N-acetyl-alpha-D-galactosamine:polypeptide N-acetylgalactosaminyltransferase 15	chr3:16269804-16269863	GO:0030133|GO:0004653|GO:0000139|GO:0016266|GO:0016021|GO:0044267|GO:0043687	NM_054110	Hs.411308
A_23_P75063	-2.19172	-0.8755	2.49012	DYDC2	Homo sapiens DPY30 domain containing 2 (DYDC2), transcript variant 1, mRNA [NM_032372]	82126758	chr10	82126699	+	hs|10q23.1	84332	NM_032372	DPY30 domain containing 2	chr10:82126699-82126758		NM_032372	Hs.741500
A_23_P88678	0.0427184	1.22816	2.27433	C15orf27	Homo sapiens chromosome 15 open reading frame 27 (C15orf27), mRNA [NM_152335]	76497198	chr15	76497139	+	hs|15q24.2	123591	NM_152335	chromosome 15 open reading frame 27	chr15:76497139-76497198	GO:0016021	NM_152335	Hs.661411
A_33_P3403270	-4.86421	-3.6651	2.29598		PREDICTED: Homo sapiens coiled-coil domain-containing protein 33-like (LOC101929303), mRNA [XM_005254827]	74510898	chr15	74510839	+	hs|15q24.1		XM_005254827		chr15:74510839-74510898		XM_005254827
A_19_P00810896	-5.30063	-4.10276	2.29401			143453960	chr1	143453901	-	hs|1q21.1				chr1:143453960-143453901
A_33_P3252286	-0.213077	0.836382	2.06975	CRLF1	Homo sapiens cytokine receptor-like factor 1 (CRLF1), mRNA [NM_004750]	18704106	chr19	18704047	-	hs|19p13.11	9244	NM_004750	cytokine receptor-like factor 1	chr19:18704106-18704047	GO:0005515|GO:0001657|GO:0008284|GO:0005886|GO:0046982|GO:0042517|GO:2000672|GO:0005125|GO:0005615|GO:0097058|GO:0005127|GO:0005737|GO:0043524|GO:0019955|GO:0004872	NM_004750	Hs.114948
A_33_P3211862	-6.43099	-3.85351	5.96899
A_23_P133338	-5.25451	-3.51035	3.34999	CDHR2	Homo sapiens cadherin-related family member 2 (CDHR2), transcript variant 2, mRNA [NM_017675]	176017680	chr5	176017621	+	hs|5q35.2	54825	NM_017675	cadherin-related family member 2	chr5:176017621-176017680	GO:0005515|GO:0030308|GO:0016324|GO:0030054|GO:0005509|GO:0016021|GO:0007155|GO:0007156	NM_017675	Hs.4205
A_23_P45234	-5.40489	-4.3077	2.13938	ZNF41	Homo sapiens zinc finger protein 41 (ZNF41), transcript variant 2, mRNA [NM_153380]	47306840	chrX	47306781	-	hs|Xp11.23	7592	NM_153380	zinc finger protein 41	chrX:47306840-47306781	GO:0006355|GO:0003700|GO:0005634|GO:0003677|GO:0046872|GO:0006351	NM_153380	Hs.496074
A_33_P3379004	-3.77915	-2.1353	3.12497		Homo sapiens cDNA FLJ27213 fis, clone SYN03652. [AK130723]	99205558	chr13	99205499	-	hs|13q32.2		AK130723		chr13:99205558-99205499
A_33_P3310327	-6.43108	-4.85133	2.98918			75744999	chr2	75744940	-	hs|2p12				chr2:075744999-075744940
A_19_P00319456	-1.75836	0.871055	6.18774	ZNF83	Homo sapiens zinc finger protein 83, mRNA (cDNA clone IMAGE:4423835), with apparent retained intron. [BC017737]	53151478	chr19	53151419	-	hs|19q13.41	55769	BC017737	zinc finger protein 83	chr19:53151478-53151419	GO:0006355|GO:0003700|GO:0005634|GO:0003677|GO:0046872|GO:0006351		Hs.659798
A_33_P3405957	-0.501716	0.870811	2.58924	BCL9L	Homo sapiens B-cell CLL/lymphoma 9-like (BCL9L), mRNA [NM_182557]	118768593	chr11	118768534	-	hs|11q23.3	283149	NM_182557	B-cell CLL/lymphoma 9-like	chr11:118768593-118768534	GO:0008013|GO:0045944|GO:0022604|GO:0003713|GO:0010718|GO:0005730|GO:0005634|GO:0035914|GO:0060070|GO:0035019|GO:0030512|GO:0006351	NM_182557	Hs.414740
A_32_P117693	-6.39342	-4.92798	2.76146	FAM19A1	Homo sapiens family with sequence similarity 19 (chemokine (C-C motif)-like), member A1 (FAM19A1), transcript variant 1, mRNA [NM_213609]	68594434	chr3	68594375	+	hs|3p14.1	407738	NM_213609	family with sequence similarity 19 (chemokine (C-C motif)-like), member A1	chr3:68594375-68594434	GO:0005783|GO:0005576	NM_213609	Hs.655061
A_24_P370471	-3.73827	-1.07118	6.35147	ATG10	Homo sapiens autophagy related 10 (ATG10), transcript variant 2, mRNA [NM_031482]	81354375	chr5	81354316	+	hs|5q14.1	83734	NM_031482	autophagy related 10	chr5:81354316-81354375	GO:0005622|GO:0005737|GO:0019777|GO:0006914|GO:0006497|GO:0032446|GO:0034263|GO:0015031|GO:0031401	NM_031482	Hs.713698
A_24_P226970	-5.18782	-4.18408	2.00518	ZNF365	Homo sapiens zinc finger protein 365 (ZNF365), transcript variant A, mRNA [NM_014951]	64161967	chr10	64161908	+	hs|10q21.2	22891	NM_014951	zinc finger protein 365	chr10:64161908-64161967	GO:0005515|GO:0005737|GO:0005815	NM_014951	Hs.22653
A_19_P00801159	-4.2901	-3.17798	2.16164			9149100	chr2	9149041	+	hs|2p25.1				chr2:009149041-009149100
A_24_P280803	5.33447	7.10185	3.40437	RPS21	ribosomal protein S21 [Source:HGNC Symbol;Acc:10409] [ENST00000492356]	60963557	chr20	60963498	+	hs|20q13.33	6227	BC018140	ribosomal protein S21	chr20:60963498-60963557	GO:0010467|GO:0000461|GO:0003735|GO:0016070|GO:0016071|GO:0019083|GO:0006614|GO:0019058|GO:0015935|GO:0006415|GO:0006412|GO:0006413|GO:0005829|GO:0006414|GO:0005737|GO:0047485|GO:0000184|GO:0022627|GO:0016032|GO:0042274|GO:0000447|GO:0044267		Hs.190968
A_33_P3287646	1.25665	4.72886	11.0979	HSPB1	Homo sapiens heat shock 27kDa protein 1 (HSPB1), mRNA [NM_001540]	75933609	chr7	75933550	+	hs|7q11.23	3315	NM_001540	heat shock 27kDa protein 1	chr7:75933550-75933609	GO:0006986|GO:0005515|GO:0043130|GO:0008219|GO:0010467|GO:0030018|GO:0035924|GO:0005886|GO:0032731|GO:0038033|GO:0006928|GO:0005634|GO:0007243|GO:0042802|GO:0005829|GO:0005737|GO:0005080|GO:0005856|GO:0043122|GO:0043066|GO:0000502|GO:0009986|GO:0016070|GO:0019901|GO:0016071|GO:0042535|GO:0005819|GO:0009615|GO:0045766|GO:0043536|GO:0006446|GO:0008426|GO:2001028|GO:0006469	NM_001540	Hs.520973
A_19_P00316800	-5.94137	-4.67506	2.40546		BX335788 Homo sapiens PLACENTA COT 25-NORMALIZED Homo sapiens cDNA clone CS0DI020YI19 3-PRIME, mRNA sequence [BX335788]	64479078	chr2	64479020	-	hs|2p14		BX335788		chr2:64479078-64479020			Hs.442789
A_33_P3354429	1.92402	3.36718	2.71915	TRIM71	Homo sapiens tripartite motif containing 71, E3 ubiquitin protein ligase (TRIM71), mRNA [NM_001039111]	32933600	chr3	32933541	+	hs|3p22.3	131405	NM_001039111	tripartite motif containing 71, E3 ubiquitin protein ligase	chr3:32933541-32933600	GO:2000177|GO:0004842|GO:2000637|GO:0072089|GO:0001843|GO:0010586|GO:0051865|GO:0060964|GO:0035278|GO:0000082|GO:0035198|GO:0000932|GO:0008543|GO:0021915|GO:0008270	NM_001039111	Hs.567678
A_32_P221822	-3.11795	-0.37323	6.70258	RRP15	Homo sapiens ribosomal RNA processing 15 homolog (S. cerevisiae) (RRP15), mRNA [NM_016052]	218511161	chr1	218511102	+	hs|1q41	51018	NM_016052	ribosomal RNA processing 15 homolog (S. cerevisiae)	chr1:218511102-218511161	GO:0005739|GO:0005730|GO:0005634	NM_016052	Hs.660109
A_33_P3364869	-3.0789	0.179864	9.57161	NAMPT	Homo sapiens cDNA FLJ13279 fis, clone OVARC1001055, moderately similar to PRE-B CELL ENHANCING FACTOR PRECURSOR. [AK023341]	105900620	chr7	105900561	-	hs|7q22.3	10135	AK023341	nicotinamide phosphoribosyltransferase	chr7:105900620-105900561	GO:0005515|GO:0008286|GO:0047280|GO:0008284|GO:0007267|GO:0019674|GO:0006767|GO:0044281|GO:0006769|GO:0005125|GO:0005829|GO:0007165|GO:0006766|GO:0045944|GO:0004514|GO:0009435|GO:0051770|GO:0060612
A_32_P183609	-2.56976	0.151473	6.59437	ASB1	Homo sapiens ankyrin repeat and SOCS box containing 1 (ASB1), mRNA [NM_001040445]	239360476	chr2	239360417	+	hs|2q37.3	51665	NM_001040445	ankyrin repeat and SOCS box containing 1	chr2:239360417-239360476	GO:0042036|GO:0035556|GO:0005622|GO:0030539|GO:0003674|GO:0016567	NM_001040445	Hs.516788
A_33_P3377719	-4.35137	-2.82085	2.8889	LOC100129112	Homo sapiens cDNA FLJ41845 fis, clone NT2RI3003095. [AK123839]	60083527	chr17	60083468	-	hs|17q23.2	100129112	AK123839	uncharacterized LOC100129112	chr17:60083527-60083468			Hs.659741
A_33_P3318763	-4.81782	-2.69033	4.36957			92546320	chr7	92546261	+	hs|7q21.2		XR_242313		chr7:92546261-92546320		XR_242313	Hs.453788
A_23_P48109	-5.51367	-3.46277	4.14365	NINJ2	Homo sapiens ninjurin 2 (NINJ2), mRNA [NM_016533]	674505	chr12	674446	-	hs|12p13.33	4815	NM_016533	ninjurin 2	chr12:674505-674446	GO:0005887|GO:0042246|GO:0007399|GO:0007158	NM_016533	Hs.656450
A_19_P00320977	-6.43483	-4.58857	3.59566	LOC149134	Homo sapiens cDNA FLJ43187 fis, clone FCBBF3023443. [AK125177]	246955033	chr1	246954974	+	hs|1q44	149134	AK125177	uncharacterized LOC149134	chr1:246954974-246955033			Hs.720494
A_23_P19243	-3.94894	-1.42746	5.74171		Homo sapiens PRO2266 mRNA, complete cds. [AF119870]	88410191	chr6	88410132	-	hs|6q15		AF119870		chr6:88410191-88410132
A_33_P3272281	-6.27198	-4.72566	2.9207		Homo sapiens cDNA FLJ44874 fis, clone BRAMY2025495. [AK126822]	5475997	chr12	5475938	-	hs|12p13.31		AK126822		chr12:5475997-5475938			Hs.738701
A_33_P3468614	-6.40078	-4.34895	4.14631	DCAF8L2	DDB1 and CUL4 associated factor 8-like 2 [Source:HGNC Symbol;Acc:31811] [ENST00000580017]	27651867	chrX	27651808	+	hs|Xp21.3	347442	AK057304	DDB1 and CUL4 associated factor 8-like 2	chrX:27651808-27651867			Hs.722222
A_19_P00324183	-2.9254	-1.40141	2.87585			37068743	chr19	37068684	-	hs|19q13.12				chr19:037068743-037068684
A_23_P323094	-1.51843	1.27322	6.92425	PHC1	Homo sapiens polyhomeotic homolog 1 (Drosophila) (PHC1), mRNA [NM_004426]	9092352	chr12	9092293	+	hs|12p13.31	1911	NM_004426	polyhomeotic homolog 1 (Drosophila)	chr12:9092293-9092352	GO:0035102|GO:0031519|GO:0016604|GO:0071300|GO:0003682|GO:0005730|GO:0008270|GO:0007275|GO:0005634|GO:0003677|GO:0001739	NM_004426	Hs.744902
A_19_P00807575	-3.1356	-1.7083	2.68942		Homo sapiens mRNA similar to ribosomal protein L35a (cDNA clone IMAGE:3355533). [BC001783]	26801663	chr1	26801605	-	hs|1p36.11		BC001783		chr1:26801663-26801605
A_23_P303833	-3.92931	-2.32083	3.04929	SCN4B	Homo sapiens sodium channel, voltage-gated, type IV, beta subunit (SCN4B), transcript variant 1, mRNA [NM_174934]	118004356	chr11	118004297	-	hs|11q23.3	6330	NM_174934	sodium channel, voltage-gated, type IV, beta subunit	chr11:118004356-118004297	GO:0005248|GO:2000649|GO:0060307|GO:0086091|GO:0060048|GO:0044325|GO:0086067|GO:0014704|GO:0010765|GO:0086002|GO:0001518|GO:0035725|GO:0086012|GO:0006814|GO:0086006|GO:0017080	NM_174934	Hs.65239
A_19_P00813432	-6.20633	-4.31562	3.70815			112676715	chr10	112676656	+	hs|10q25.2				chr10:112676656-112676715
A_33_P3224135	-3.89218	-1.41708	5.56004	ANKRD42	ankyrin repeat domain 42 [Source:HGNC Symbol;Acc:26752] [ENST00000393389]	82909683	chr11	82909624	+	hs|11q14.1	338699	XM_005273968	ankyrin repeat domain 42	chr11:82909624-82909683	GO:1900017|GO:0051092|GO:0051059|GO:0005634	XM_005273968	Hs.503438
A_33_P3225552	-5.47788	-3.96445	2.85488	SDAD1	Homo sapiens PRO1405 mRNA, complete cds. [AF132198]	76877288	chr4	76877229	+	hs|4q21.1	55153	AF132198	SDA1 domain containing 1	chr4:76877229-76877288	GO:0003674|GO:0030036|GO:0005730|GO:0042273|GO:0005634|GO:0015031|GO:0000055		Hs.632604
A_33_P3329765	-6.34733	-4.72011	3.08916			59522591	chr2	59522532	-	hs|2p16.1				chr2:59522591-59522532
A_33_P3464749	-6.25453	-4.47592	3.43095	LOC253044	Homo sapiens uncharacterized LOC253044 (LOC253044), long non-coding RNA [NR_045123]	77941580	chr15	77941521	+	hs|15q24.3	253044	NR_045123	uncharacterized LOC253044	chr15:77941521-77941580		NR_045123	Hs.667685
A_19_P00808695	-5.54543	-2.90115	6.2518			111941454	chr2	111941395	+	hs|2q13				chr2:111941395-111941454
A_24_P927716	-5.31206	-3.13038	4.5368	SLED1	Homo sapiens proteoglycan 3 pseudogene (SLED1), non-coding RNA [NR_003542]	185719599	chr4	185719540	-	hs|4q35.1	643036	NR_003542	proteoglycan 3 pseudogene	chr4:185719599-185719540		NR_003542	Hs.689630
A_33_P3272399	-3.9707	-2.44899	2.87132	LOC645427	Homo sapiens cDNA FLJ37088 fis, clone BRACE2017124. [AK094407]	21316160	chr17	21316101	+	hs|17p11.2	645427	AK094407	uncharacterized LOC645427	chr17:21316101-21316160			Hs.683873
A_33_P3480561	-5.35946	-3.46249	3.72431	AKR1E2	Homo sapiens aldo-keto reductase family 1, member E2 (AKR1E2), transcript variant 3, mRNA [NM_001271025]	4875642	chr10	4875583	+	hs|10p15.1	83592	NM_001271025	aldo-keto reductase family 1, member E2	chr10:4875583-4875642	GO:0005737|GO:0050571	NM_001271025	Hs.657944
A_33_P3371109	-6.39183	-5.29969	2.1319	LOC100130597	Homo sapiens cDNA FLJ45767 fis, clone NETRP2000439. [AK127669]	46955262	chr21	46955203	-	hs|21q22.3	100130597	AK127669	uncharacterized LOC100130597	chr21:46955262-46955203			Hs.84190
A_19_P00319257	-6.30878	-4.66789	3.11858			37452102	chr18	37452043	-	hs|18q12.3				chr18:037452102-037452043
A_23_P328740	-6.29706	-5.24904	2.06769	NEURL3	Homo sapiens neuralized E3 ubiquitin protein ligase 3 (NEURL3), transcript variant 2, mRNA [NM_001285486]	97163478	chr2	97163419	-	hs|2q11.2	93082	NM_001285486	neuralized E3 ubiquitin protein ligase 3	chr2:97163478-97163419	GO:0016567|GO:0016874|GO:0008270	NM_001285486	Hs.149219
A_19_P00810063	-1.02154	0.294843	2.4904			26307238	chr8	26307179	+	hs|8p21.2				chr8:026307179-026307238
A_33_P3317442	-4.58661	-3.02978	2.94207	MCF2L	Homo sapiens MCF.2 cell line derived transforming sequence-like (MCF2L), transcript variant 2, mRNA [NM_024979]	113743989	chr13	113743930	+	hs|13q34	23263	NM_024979	MCF.2 cell line derived transforming sequence-like	chr13:113743930-113743989	GO:0051056|GO:0048011|GO:0043065|GO:0005886|GO:0007264|GO:0035023|GO:0007266|GO:0097190|GO:0030027|GO:0005829|GO:0005545|GO:0045944|GO:0005089	NM_024979	Hs.170422
A_33_P3219755	-5.51502	-3.90282	3.05718	C6orf132	Homo sapiens chromosome 6 open reading frame 132 (C6orf132), mRNA [NM_001164446]	42110659	chr6	42110600	-	hs|6p21.1	647024	NM_001164446	chromosome 6 open reading frame 132	chr6:42110659-42110600		NM_001164446	Hs.444277
A_19_P00317054	-4.19421	-3.01653	2.26212			18568817	chr3	18568758	+	hs|3p24.3		XR_245191		chr3:18568758-18568817		XR_245191
A_23_P424900	-3.57201	-2.18909	2.60795	PIFO	Homo sapiens primary cilia formation (PIFO), mRNA [NM_181643]	111894722	chr1	111894663	+	hs|1p13.2	128344	NM_181643	primary cilia formation	chr1:111894663-111894722	GO:0005515|GO:0005802|GO:0033674|GO:0017137|GO:0005794|GO:0019901|GO:0043015|GO:0048487|GO:0005634|GO:0031344|GO:0030030|GO:0016023|GO:0005932|GO:0019894	NM_181643	Hs.172510
A_33_P3324383	0.962534	2.02006	2.08136	FIGNL2	Homo sapiens fidgetin-like 2 (FIGNL2), mRNA [NM_001013690]	52211752	chr12	52211693	-	hs|12q13.13	401720	NM_001013690	fidgetin-like 2	chr12:52211752-52211693	GO:0017111|GO:0005524	NM_001013690	Hs.648218
A_19_P00805364	-6.3993	-4.52087	3.67673			138266345	chrX	138266286	+	hs|Xq27.1				chrX:138266286-138266345
A_23_P356667	-6.43306	-4.71637	3.28683	CCDC83	Homo sapiens coiled-coil domain containing 83 (CCDC83), transcript variant 1, mRNA [NM_173556]	85630789	chr11	85630730	+	hs|11q14.2	220047	NM_173556	coiled-coil domain containing 83	chr11:85630730-85630789		NM_173556	Hs.567774
A_33_P3393689	-6.10265	-4.90354	2.29598
A_33_P3307049	-5.52538	-4.1509	2.59275	LOC100129363	Homo sapiens cDNA FLJ46623 fis, clone TLUNG2001810. [AK128478]	89196484	chr15	89196425	+	hs|15q26.1	100129363	AK128478	uncharacterized LOC100129363	chr15:89196425-89196484			Hs.679166
A_33_P3359453	-6.2303	-2.94068	9.77858			143861318	chr4	143861259	-	hs|4q31.21				chr4:143861318-143861259
A_33_P3337584	-6.21945	-4.12354	4.27496	LOC283482	PREDICTED: Homo sapiens uncharacterized LOC283482 (LOC283482), misc_RNA [XR_247950]	103351555	chr13	103351496	-	hs|13q33.1	283482	XR_247950	uncharacterized LOC283482	chr13:103351555-103351496		XR_247950	Hs.732796
A_23_P11644	-5.55856	-4.40107	2.2307	SPRR2D	Homo sapiens small proline-rich protein 2D (SPRR2D), mRNA [NM_006945]	153012412	chr1	153012353	-	hs|1q21.3	6703	NM_006945	small proline-rich protein 2D	chr1:153012412-153012353	GO:0005737|GO:0008544|GO:0030216|GO:0031424|GO:0001533	NM_006945	Hs.505327
A_23_P362183	-0.387637	3.4329	14.1285	ANKS6	Homo sapiens ankyrin repeat and sterile alpha motif domain containing 6 (ANKS6), mRNA [NM_173551]	101494363	chr9	101494304	-	hs|9q22.33	203286	NM_173551	ankyrin repeat and sterile alpha motif domain containing 6	chr9:101494363-101494304	GO:0005929|GO:0005737|GO:0042803	NM_173551	Hs.406890
A_33_P3266564	-5.14433	-3.93558	2.31138	KRTAP5-6	Homo sapiens keratin associated protein 5-6 (KRTAP5-6), mRNA [NM_001012416]	1718985	chr11	1718926	+	hs|11p15.5	440023	NM_001012416	keratin associated protein 5-6	chr11:1718926-1718985	GO:0045095	NM_001012416	Hs.534863
A_33_P3280426	-6.17555	-2.7079	11.0628		Synthetic construct DNA, clone: pF1KE0852, Homo sapiens OR10D4 gene for Putative olfactory receptor 10D4, without stop codon, in Flexi system. [AB529273]	123964402	chr11	123964346	-	hs|11q24.2		AB529273		chr11:123964402-123964346
A_33_P3368920	-5.82254	-4.77045	2.07354			5488434	chr20	5488375	-	hs|20p12.3		TCONS_00028309		chr20:5488434-5488375
A_33_P3311041	-6.33565	-4.03241	4.93566	SHB	Homo sapiens cDNA FLJ38908 fis, clone NT2NE2005358. [AK096227]	37923039	chr9	37922980	-	hs|9p13.2	6461	AK096227	Src homology 2 domain containing adaptor protein B	chr9:37923039-37922980	GO:0005515|GO:0007165|GO:0005737|GO:0005886|GO:0005070|GO:0006915|GO:0001525|GO:0030154		Hs.521482
A_33_P3350684	-6.35033	-3.88072	5.53894			66666663	chr9	66666604	+	hs|9q13				chr9:066666604-066666663
A_23_P318890	-6.38734	-4.17285	4.64117	OR1F1	Homo sapiens olfactory receptor, family 1, subfamily F, member 1 (OR1F1), mRNA [NM_012360]	3255185	chr16	3255126	+	hs|16p13.3	4992	NM_012360	olfactory receptor, family 1, subfamily F, member 1	chr16:3255126-3255185	GO:0007165|GO:0004984|GO:0005886|GO:0004930|GO:0016021	NM_012360	Hs.664502
A_33_P3361671	-5.28455	-2.94881	5.04809		Q9NQN3_HUMAN (Q9NQN3) OTTHUMP00000017266, complete [THC2561393]	135811140	chr6	135811081	-	hs|6q23.3				chr6:135811140-135811081
A_33_P3419958	-6.31036	-5.2574	2.07477		olfactory receptor, family 10, subfamily D, member 3 (non-functional) [Source:HGNC Symbol;Acc:8168] [ENST00000318666]	124056915	chr11	124056856	+	hs|11q24.2		AB529246		chr11:124056856-124056915
A_19_P00320528	-6.38461	-4.3875	3.99199		Homo sapiens cDNA: FLJ21454 fis, clone COL04629. [AK025107]	43389523	chr22	43389464	-	hs|22q13.2		AK025107		chr22:43389523-43389464			Hs.162877
A_33_P3441031	-6.30319	-5.27536	2.03896	LINC00944	Homo sapiens cDNA clone IMAGE:5267655. [BC038732]	127220071	chr12	127220012	-	hs|12q24.32	387895	BC038732	long intergenic non-protein coding RNA 944	chr12:127220071-127220012			Hs.534660
A_19_P00332515	-3.62199	-2.53792	2.12	TSIX	Homo sapiens TSIX transcript, XIST antisense RNA (TSIX), antisense RNA [NR_003255]	73047145	chrX	73047086	+	hs|Xq13.2	9383	NR_003255	TSIX transcript, XIST antisense RNA	chrX:73047086-73047145		NR_003255
A_24_P100517	-0.469956	1.97106	5.43024	SAPCD2	Homo sapiens suppressor APC domain containing 2 (SAPCD2), mRNA [NM_178448]	139957282	chr9	139957223	-	hs|9q34.3	89958	NM_178448	suppressor APC domain containing 2	chr9:139957282-139957223	GO:0005737|GO:0005730|GO:0005634	NM_178448	Hs.19322
A_33_P3304247	-4.04248	-2.72046	2.50016		Homo sapiens cDNA FLJ26757 fis, clone PRS02255. [AK130267]	19679296	chr1	19679237	-	hs|1p36.13		AK130267		chr1:19679296-19679237
A_33_P3403018	-6.35849	-3.44819	7.51776	LCE5A	Homo sapiens late cornified envelope 5A (LCE5A), mRNA [NM_178438]	152484633	chr1	152484574	+	hs|1q21.3	254910	NM_178438	late cornified envelope 5A	chr1:152484574-152484633	GO:0031424	NM_178438	Hs.516410
A_33_P3338788	-6.35552	-3.20864	8.85738			105878291	chr14	105878232	-	hs|14q32.33				chr14:105878291-105878232
A_33_P3325502	-5.60065	-3.006	6.04041	ARHGAP29	Homo sapiens Rho GTPase activating protein 29 (ARHGAP29), mRNA [NM_004815]	94634524	chr1	94634465	-	hs|1p22.1	9411	NM_004815	Rho GTPase activating protein 29	chr1:94634524-94634465	GO:0051056|GO:0032321|GO:0007264|GO:0007266|GO:0046872|GO:0005100|GO:0005829	NM_004815	Hs.483238
A_19_P00329018	-6.14342	-4.75951	2.60975			97002612	chr12	97002553	+	hs|12q23.1				chr12:097002553-097002612
A_32_P494620	-6.09138	-4.57162	2.86743	LHFPL5	Homo sapiens lipoma HMGIC fusion partner-like 5 (LHFPL5), mRNA [NM_182548]	35782391	chr6	35782332	+	hs|6p21.31	222662	NM_182548	lipoma HMGIC fusion partner-like 5	chr6:35782332-35782391	GO:0016324|GO:0050910|GO:0060088|GO:0016021|GO:0032426|GO:0006811	NM_182548	Hs.367947
A_33_P3350247	-6.43105	-4.13853	4.89913			147719287	chr1	147719228	+	hs|1q21.2				chr1:147719228-147719287
A_33_P3325497	-6.43032	-4.44814	3.95088	FIBIN	Homo sapiens fin bud initiation factor homolog (zebrafish) (FIBIN), mRNA [NM_203371]	27018558	chr11	27018499	+	hs|11p14.2	387758	NM_203371	fin bud initiation factor homolog (zebrafish)	chr11:27018499-27018558	GO:0005794|GO:0005783|GO:0005576	NM_203371	Hs.712718
A_24_P21985	-3.95848	-2.7964	2.23779	FOXJ2	Homo sapiens forkhead box J2 (FOXJ2), mRNA [NM_018416]	8207552	chr12	8207493	+	hs|12p13.31	55810	NM_018416	forkhead box J2	chr12:8207493-8207552	GO:0043565|GO:0007389|GO:0003700|GO:0008301|GO:0009888|GO:0005730|GO:0005634|GO:0009790|GO:0045893|GO:0006351	NM_018416	Hs.120844
A_33_P3359513	-6.41795	-4.97579	2.71726		Q6XBG3_MOUSE (Q6XBG3) ATP-binding cassette transporter sub-family A member 14, partial (7%) [THC2732607]	21956260	chr16	21956201	+	hs|16p12.2				chr16:021956201-021956260
A_33_P3378081	-6.39016	-4.15669	4.70266	AGBL1	Homo sapiens ATP/GTP binding protein-like 1 (AGBL1), mRNA [NM_152336]	87531317	chr15	87531258	+	hs|15q25.3	123624	NM_152336	ATP/GTP binding protein-like 1	chr15:87531258-87531317	GO:0035610|GO:0015631|GO:0006508|GO:0008270|GO:0035609|GO:0005829|GO:0004181	NM_152336	Hs.679833
A_33_P3310274	-5.54586	-3.28626	4.78858		Q5T511_HUMAN (Q5T511) Leucine-rich repeat-containing G protein-coupled receptor 6 (Fragment), complete [THC2755556]	202166212	chr1	202166153	+	hs|1q32.1				chr1:202166153-202166212
A_33_P3379391	-4.73292	-2.69625	4.10296	H2AFJ	Homo sapiens H2A histone family, member J (H2AFJ), transcript variant 1, mRNA [NM_177925]	14928345	chr12	14928286	+	hs|12p12.3	55766	NM_177925	H2A histone family, member J	chr12:14928286-14928345	GO:0046982|GO:0006334|GO:0005634|GO:0000786|GO:0003677	NM_177925	Hs.524280
A_33_P3211138	-6.26575	-4.88138	2.61057	CADM1	cell adhesion molecule 1 [Source:HGNC Symbol;Acc:5951] [ENST00000603607]	115043388	chr11	115043329	-	hs|11q23.3	23705	AK131376	cell adhesion molecule 1	chr11:115043388-115043329	GO:0005515|GO:0030424|GO:0008037|GO:0005886|GO:0050715|GO:0007283|GO:0042803|GO:0030154|GO:0030425|GO:0016323|GO:0051606|GO:0016338|GO:0005911|GO:0042271|GO:0050839|GO:0007156|GO:0007157|GO:0034329|GO:0005102|GO:0006915|GO:0008022|GO:0030165|GO:0007416|GO:0045216|GO:0009826|GO:0008021|GO:0001889|GO:0060348|GO:0007420|GO:0001913|GO:0045954|GO:0050798|GO:0016021|GO:0034332		Hs.711624
A_33_P3255324	-6.22154	-4.32491	3.72341	CXXC1P1	Homo sapiens CXXC finger protein 1 pseudogene 1 (CXXC1P1), non-coding RNA [NR_033924]	47596003	chrX	47595944	+	hs|Xp11.23	392459	NR_033924	CXXC finger protein 1 pseudogene 1	chrX:47595944-47596003		NR_033924	Hs.562045
A_33_P3734981	-6.36174	-5.07422	2.44108	TTLL11-IT1	TTLL11 intronic transcript 1 (non-protein coding) [Source:HGNC Symbol;Acc:24214] [ENST00000411790]	124646983	chr9	124646924	-	hs|9q33.2	401550	XR_108994	TTLL11 intronic transcript 1 (non-protein coding)	chr9:124646983-124646924		XR_108994	Hs.644347
A_33_P3387110	-6.2149	-3.00271	9.26758	LOC145783	Homo sapiens uncharacterized LOC145783 (LOC145783), long non-coding RNA [NR_015419]	57178455	chr15	57178396	-	hs|15q21.3	145783	NR_015419	uncharacterized LOC145783	chr15:57178455-57178396		NR_015419	Hs.620525
A_19_P00320085	-6.36035	-5.1543	2.30705			129111818	chr8	129111759	-	hs|8q24.21				chr8:129111818-129111759
A_19_P00808633	-4.15227	-2.38544	3.40304			13970518	chr17	13970459	-	hs|17p12				chr17:013970518-013970459
A_19_P00321005	-6.43054	-5.25735	2.2551		Human autonomously replicating sequence (ARS); O-family homologous repeat region mRNA. [L08443]	72071825	chr6	72071766	+	hs|6q13		L08443		chr6:72071766-72071825			Hs.648906
A_19_P00317256	-3.82938	-2.36354	2.76223			2461876	chr4	2461817	-	hs|4p16.3				chr4:002461876-002461817
A_33_P3211223	-5.50271	-4.08499	2.67163			65188606	chr7	65188547	+	hs|7q11.21				chr7:065188547-065188606
A_19_P00813226	-4.8793	-2.4869	5.25029			35316477	chr1	35316418	+	hs|1p34.3				chr1:35316418-35316477
A_33_P3255814	-0.984546	0.837895	3.53679	MRS2	Homo sapiens MRS2 magnesium transporter (MRS2), transcript variant 1, mRNA [NM_001286264]	24425709	chr6	24425650	+	hs|6p22.3	57380	NM_001286264	MRS2 magnesium transporter	chr6:24425650-24425709	GO:0015095|GO:0005743|GO:0016021	NM_001286264	Hs.658612
A_33_P3249135	-5.46674	-4.23467	2.34903	NBEAL1	Homo sapiens neurobeachin-like 1 (NBEAL1), mRNA [NM_001114132]	204082596	chr2	204082537	+	hs|2q33.2	65065	NM_001114132	neurobeachin-like 1	chr2:204082537-204082596		NM_001114132	Hs.648846
