# Supplementary material for: A Stable Chimeric Fibroblast Growth Factor (FGF) Can Successfully Replace Basic FGF in Human Pluripotent Stem Cell Culture
Source: PLoS One. 2015 Apr 7;10(4):e0118931. doi: 10.1371/journal.pone.0118931 (PMC4388338; doi:10.1371/journal.pone.0118931)
Supplement: S3 Table — H1 ESCs were cultured in E8 medium with either bFGF or FGFC for 30 days through 10 passages. The full array data set was deposited in the GEO databank (GSE55428). (XLSX) [file pone.0118931.s006.xlsx]

## Sheet: TableS3
Table S3. List of 2,204 probes exhibiting reduced expression (by 2-fold or more) under FGFC culture conditions compared with bFGF culture conditions.
ProbeName	Average value of WA01 (H1)_p58_30_bFGF	Average value of WA01 (H1)_p58_30_FGFC	Fold change	GeneSymbol	Description	Chromosome End Index_Avadis_	Chromosome Number_Avadis_	Chromosome Start Index_Avadis_	Chromosome Strand_Avadis_	Cytoband	EntrezGeneID	GenbankAccession	GeneName	GenomicCoordinates	Go	RefSeqAccession	UniGeneID
A_23_P73609	-5.32356	-6.75109	2.68986	NDP	Homo sapiens Norrie disease (pseudoglioma) (NDP), mRNA [NM_000266]	43808897	chrX	43808838	-	hs|Xp11.3	4693	NM_000266	Norrie disease (pseudoglioma)	chrX:43808897-43808838	GO:0009986|GO:0008283|GO:0007605|GO:0007267|GO:0061299|GO:0001890|GO:0035426|GO:0005125|GO:0005615|GO:0042803|GO:0007399|GO:0031012|GO:0005109|GO:0007165|GO:0051091|GO:0007033|GO:0045893|GO:0016055|GO:0060070|GO:0007601|GO:0008083	NM_000266	Hs.522615
A_24_P918907	-5.64406	-6.92595	2.43158	LOC154761	Homo sapiens family with sequence similarity 115, member C pseudogene (LOC154761), non-coding RNA [NR_015421]	143509926	chr7	143509867	-	hs|7q35	154761	NR_015421	family with sequence similarity 115, member C pseudogene	chr7:143509926-143509867		NR_015421	Hs.716689
A_33_P3411907	-4.03858	-5.19935	2.23576	FGF5	Homo sapiens fibroblast growth factor 5 (FGF5), transcript variant 2, mRNA [NM_033143]	81188152	chr4	81188093	+	hs|4q21.21	2250	NM_033143	fibroblast growth factor 5	chr4:81188093-81188152	GO:0008286|GO:0048011|GO:0008284|GO:0008283|GO:0023019|GO:0048015|GO:0007267|GO:0005104|GO:0005576|GO:0005615|GO:0007399|GO:0007173|GO:0008543|GO:0045087|GO:0010001|GO:0051781|GO:0008083|GO:0038095	NM_033143	Hs.37055
A_33_P3293925	-2.93328	-3.98502	2.07304	CXorf36	Homo sapiens chromosome X open reading frame 36 (CXorf36), transcript variant 1, mRNA [NM_176819]	45008855	chrX	45008796	-	hs|Xp11.3	79742	NM_176819	chromosome X open reading frame 36	chrX:45008855-45008796	GO:0005576	NM_176819	Hs.98321
A_19_P00323062	-1.9169	-3.0367	2.17317			124748189	chr5	124748130	+	hs|5q23.2				chr5:124748130-124748189
A_32_P705474	-3.84883	-7.00199	8.89598	LOC100507530	PREDICTED: Homo sapiens uncharacterized LOC100507530 (LOC100507530), misc_RNA [XR_132725]	6474255	chr8	6474196	-	hs|8p23.1	100507530	XR_132725	uncharacterized LOC100507530	chr8:6474255-6474196		XR_132725	Hs.490892
A_19_P00802615	-4.04424	-6.41092	5.15754	LOC100131564	Homo sapiens uncharacterized LOC100131564 (LOC100131564), long non-coding RNA [NR_034089]	93775805	chr1	93775746	-	hs|1p22.1	100131564	NR_034089	uncharacterized LOC100131564	chr1:93775805-93775746		NR_034089	Hs.732666
A_33_P3216570	-2.50921	-3.72632	2.32482	MUC5AC	PREDICTED: Homo sapiens mucin 5AC, oligomeric mucus/gel-forming (MUC5AC), partial mRNA [XM_003119481]						4586	XM_003119481	mucin 5AC, oligomeric mucus/gel-forming		GO:0005796|GO:0007586|GO:0016266|GO:0043205|GO:0043206|GO:0007155|GO:0044267|GO:0043687|GO:0005201	XM_003119481	Hs.721515
A_33_P3305780	-3.51304	-4.8727	2.56625	CCNI2	Homo sapiens cyclin I family, member 2 (CCNI2), mRNA [NM_001039780]	132089786	chr5	132089727	+	hs|5q31.1	645121	NM_001039780	cyclin I family, member 2	chr5:132089727-132089786	GO:0019901|GO:0000079	NM_001039780	Hs.714496
A_33_P3345225	-5.75024	-7.16582	2.66768			194746690	chr2	194746631	-	hs|2q32.3		TCONS_00003473		chr2:194746690-194746631
A_23_P346093	-3.7911	-4.95915	2.24708	TMC8	Homo sapiens transmembrane channel-like 8 (TMC8), mRNA [NM_152468]	76138768	chr17	76138709	+	hs|17q25.3	147138	NM_152468	transmembrane channel-like 8	chr17:76138709-76138768	GO:0005789|GO:0016021|GO:0006811	NM_152468	Hs.592102
A_33_P3377346	-4.78911	-6.637	3.59974	FGD5P1	Homo sapiens FYVE, RhoGEF and PH domain containing 5 pseudogene 1 (FGD5P1), non-coding RNA [NR_036481]	13977951	chr3	13977892	+	hs|3p25.1	100132526	NR_036481	FYVE, RhoGEF and PH domain containing 5 pseudogene 1	chr3:13977892-13977951		NR_036481	Hs.637770
A_33_P3286722	-4.00271	-6.7373	6.65574	ADAMTS7P1	Homo sapiens ADAMTS7 pseudogene 1 (ADAMTS7P1), non-coding RNA [NR_045529]	82599636	chr15	82599577	+	hs|15q25.2	390660	NR_045529	ADAMTS7 pseudogene 1	chr15:82599577-82599636		NR_045529	Hs.569516
A_23_P114423	-2.15861	-3.35338	2.28908	RGN	Homo sapiens regucalcin (RGN), transcript variant 2, mRNA [NM_152869]	46952595	chrX	46952536	+	hs|Xp11.23	9104	NM_152869	regucalcin	chrX:46952536-46952595	GO:0050848|GO:0005737|GO:0004341|GO:0005509|GO:0006874|GO:0030234|GO:0008270|GO:0005634|GO:0032781	NM_152869	Hs.77854
A_33_P3851346	-3.30152	-4.71059	2.65565	LINC00928	Homo sapiens long intergenic non-protein coding RNA 928 (LINC00928), transcript variant 1, long non-coding RNA [NR_027074]	90048243	chr15	90048184	-	hs|15q26.1	283761	NR_027074	long intergenic non-protein coding RNA 928	chr15:90048243-90048184		NR_027074	Hs.459288
A_24_P307653	-3.03615	-5.21804	4.53748	SLC6A15	Homo sapiens solute carrier family 6 (neutral amino acid transporter), member 15 (SLC6A15), transcript variant 1, mRNA [NM_182767]	85254418	chr12	85254359	-	hs|12q21.31	55117	NM_182767	solute carrier family 6 (neutral amino acid transporter), member 15	chr12:85254418-85254359	GO:0005886|GO:0005328|GO:0005326|GO:0006865|GO:0005298|GO:0055085|GO:0015804|GO:0015820|GO:0005887|GO:0015824|GO:0006836|GO:0016021|GO:0006811	NM_182767	Hs.44424
A_23_P205531	-4.6275	-6.12811	2.82961	RNASE4	Homo sapiens ribonuclease, RNase A family, 4 (RNASE4), transcript variant 4, mRNA [NM_001282192]	21168028	chr14	21167969	+	hs|14q11.2	6038	NM_001282192	ribonuclease, RNase A family, 4	chr14:21167969-21168028	GO:0006379|GO:0005576|GO:0004522|GO:0003676	NM_001282192	Hs.283749
A_24_P73577	-4.31262	-7.01056	6.48874	ALDH1A2	Homo sapiens aldehyde dehydrogenase 1 family, member A2 (ALDH1A2), transcript variant 3, mRNA [NM_170697]	58246591	chr15	58246532	-	hs|15q21.3	8854	NM_170697	aldehyde dehydrogenase 1 family, member A2	chr15:58246591-58246532	GO:0048471|GO:0008284|GO:0008285|GO:0001758|GO:0071300|GO:0030324|GO:0033189|GO:0021983|GO:0016918|GO:0005634|GO:0009954|GO:0009952|GO:0005829|GO:0031076|GO:0005737|GO:0014032|GO:0042574|GO:0042573|GO:0006776|GO:0030182|GO:0042572|GO:0034097|GO:0032355|GO:0035799|GO:0043065|GO:0001568|GO:0001822|GO:0004028|GO:0048566|GO:0048738|GO:0048384|GO:0001889|GO:0010628|GO:0003007|GO:0031016|GO:0016331|GO:…	NM_170697	Hs.643455
A_19_P00317562	-3.83759	-7.02292	9.09665			67516474	chr2	67516415	+	hs|2p14		TCONS_00002927		chr2:67516415-67516474
A_33_P3212630	-1.81988	-3.10756	2.44136	FAM90A1	Homo sapiens family with sequence similarity 90, member A1 (FAM90A1), mRNA [NM_018088]	8374477	chr12	8374418	-	hs|12p13.31	55138	NM_018088	family with sequence similarity 90, member A1	chr12:8374477-8374418	GO:0008270|GO:0003676	NM_018088	Hs.196086
A_19_P00327734	-4.7972	-7.03373	4.71263			37374751	chr18	37374692	+	hs|18q12.3				chr18:037374692-037374751
A_23_P155848	-4.69991	-6.76175	4.1752	DKK2	Homo sapiens dickkopf WNT signaling pathway inhibitor 2 (DKK2), mRNA [NM_014421]	107843709	chr4	107843650	-	hs|4q25	27123	NM_014421	dickkopf WNT signaling pathway inhibitor 2	chr4:107843709-107843650	GO:0090263|GO:0007275|GO:0016055|GO:0090090|GO:0005615	NM_014421	Hs.211869
A_33_P3369029	-2.05973	-4.30035	4.72601	CSPG4P8	Homo sapiens chondroitin sulfate proteoglycan 4 pseudogene 8 (CSPG4P8), non-coding RNA [NR_033579]	82756862	chr15	82756803	+	hs|15q25.2	440297	NR_033579	chondroitin sulfate proteoglycan 4 pseudogene 8	chr15:82756803-82756862		NR_033579	Hs.498322
A_33_P3718699	-3.28435	-6.87758	12.069	LOC283737	Homo sapiens cDNA FLJ39578 fis, clone SKMUS2003034. [AK096897]	87459386	chr15	87459327	+	hs|15q25.3	283737	AK096897	uncharacterized LOC283737	chr15:87459327-87459386			Hs.31795
A_33_P3266619	-4.77372	-6.76883	3.98647	LOC728114	PREDICTED: Homo sapiens uncharacterized LOC728114 (LOC728114), misc_RNA [XR_245977]	48413644	chr12	48413585	-	hs|12q13.11	728114	XR_245977	uncharacterized LOC728114	chr12:48413644-48413585		XR_245977	Hs.382689
A_33_P3826460	-3.99956	-5.9486	3.86116		cancer/testis antigen 49 (non-protein coding) [Source:HGNC Symbol;Acc:37171] [ENST00000505877]	12655707	chr5	12655648	+	hs|5p15.2		AY328030		chr5:12655648-12655707			Hs.552273
A_33_P3275381	-0.81687	-2.12387	2.47426	MAP9	Homo sapiens microtubule-associated protein 9 (MAP9), mRNA [NM_001039580]	156289798	chr4	156289739	-	hs|4q32.1	79884	NM_001039580	microtubule-associated protein 9	chr4:156289798-156289739	GO:0000910|GO:0007088|GO:0007067|GO:0005737|GO:0005794|GO:0005874|GO:0005819|GO:0005730|GO:0005634|GO:0051225	NM_001039580	Hs.61271
A_23_P206724	0.127486	-1.00941	2.19907	MT1E	Homo sapiens metallothionein 1E (MT1E), mRNA [NM_175617]	56660912	chr16	56660853	+	hs|16q12.2	4493	NM_175617	metallothionein 1E	chr16:56660853-56660912	GO:0071294|GO:0048471|GO:0005737|GO:0005507|GO:0008270|GO:0005634|GO:0071276|GO:0046870|GO:0045926	NM_175617	Hs.744893
A_19_P00807882	-5.53709	-7.06289	2.87946			111872796	chr5	111872737	+	hs|5q22.2				chr5:111872737-111872796
A_33_P3330418	-5.20384	-7.04258	3.57697	OR7A5	Homo sapiens olfactory receptor, family 7, subfamily A, member 5 (OR7A5), mRNA [NM_017506]	14938153	chr19	14938094	-	hs|19p13.12	26659	NM_017506	olfactory receptor, family 7, subfamily A, member 5	chr19:14938153-14938094	GO:0050911|GO:0007608|GO:0004984|GO:0005886|GO:0004930|GO:0016021	NM_017506	Hs.137573
A_23_P140716	-4.57025	-6.63596	4.18639	TPSD1	Homo sapiens tryptase delta 1 (TPSD1), mRNA [NM_012217]	1308218	chr16	1308159	+	hs|16p13.3	23430	NM_012217	tryptase delta 1	chr16:1308159-1308218	GO:0004252|GO:0006508|GO:0008236|GO:0005576	NM_012217	Hs.677789
A_33_P3364278	-3.37728	-6.95255	11.9196			100845784	chr7	100845725	-	hs|7q22.1				chr7:100845784-100845725
A_33_P3357653	-2.12588	-3.58701	2.75323		Homo sapiens cDNA FLJ38302 fis, clone FCBBF3017681. [AK095621]	12658655	chr18	12658596	+	hs|18p11.21		AK095621		chr18:12658596-12658655			Hs.664097
A_19_P00809088	-1.86236	-3.37711	2.85749			11762637	chr19	11762578	-	hs|19p13.2				chr19:011762637-011762578
A_33_P3305335	-1.93077	-6.99326	33.4165			192564264	chr2	192564205	-	hs|2q32.3				chr2:192564264-192564205
A_33_P3345001	-1.99354	-4.31685	5.0048			74213470	chr2	74213411	+	hs|2p13.1		XM_005264187		chr2:74213411-74213470		XM_005264187
A_32_P509677	-4.25569	-6.51856	4.79947	C20orf203	Homo sapiens chromosome 20 open reading frame 203 (C20orf203), mRNA [NM_182584]	31221188	chr20	31221129	-	hs|20q11.21	284805	NM_182584	chromosome 20 open reading frame 203	chr20:31221188-31221129	GO:0005737	NM_182584	Hs.353262
A_19_P00804022	-1.58551	-7.06297	44.5534			22144165	chr6	22144106	-	hs|6p22.3				chr6:022144165-022144106
A_24_P353638	-4.22086	-5.77946	2.94568	SLAMF7	Homo sapiens SLAM family member 7 (SLAMF7), transcript variant 1, mRNA [NM_021181]	160724461	chr1	160724402	+	hs|1q23.3	57823	NM_021181	SLAM family member 7	chr1:160724402-160724461	GO:0030101|GO:0016020|GO:0005886|GO:0042267|GO:0032814|GO:0004872|GO:0016021|GO:0007155	NM_021181	Hs.517265
A_19_P00806676	-2.30608	-5.87195	11.8423			39610560	chr21	39610501	+	hs|21q22.13				chr21:039610501-039610560
A_23_P416666	-4.20983	-6.69138	5.58497	GJA10	Homo sapiens gap junction protein, alpha 10, 62kDa (GJA10), mRNA [NM_032602]	90605097	chr6	90605038	+	hs|6q15	84694	NM_032602	gap junction protein, alpha 10, 62kDa	chr6:90605038-90605097	GO:0005243|GO:0005886|GO:0050908|GO:0007276|GO:0007268|GO:0005922|GO:0016021|GO:0007416	NM_032602	Hs.334499
A_19_P00804859	-2.55421	-5.91962	10.306	MIR221	Homo sapiens microRNA 221 (MIR221), microRNA [NR_029635]	45605661	chrX	45605602	-	hs|Xp11.3	407006	NR_029635	microRNA 221	chrX:45605661-45605602		NR_029635	Hs.729879
A_33_P3320415	-3.59618	-5.70531	4.31431			161037663	chr6	161037604	-	hs|6q26				chr6:161037663-161037604
A_23_P217428	-3.96383	-7.15388	9.12644	ARHGAP6	Homo sapiens Rho GTPase activating protein 6 (ARHGAP6), transcript variant 1, mRNA [NM_013427]	11155690	chrX	11155663	-	hs|Xp22.2	395	NM_013427	Rho GTPase activating protein 6	chrX:11155690-11155663	GO:0051056|GO:0017124|GO:0007264|GO:0005884|GO:0010518|GO:0007202|GO:0007266|GO:0015629|GO:0043087|GO:0005100|GO:0051895|GO:0005829|GO:0051497|GO:0005737|GO:0016004|GO:0043274|GO:0048041|GO:0005070|GO:0030041	NM_013427	Hs.435291
A_33_P3399480	-4.34311	-6.21975	3.67218		PREDICTED: Homo sapiens uncharacterized LOC101928307 (LOC101928307), transcript variant X1, misc_RNA [XR_250013]	69344248	chr6	69344189	-	hs|6q12		XR_250013		chr6:69344248-69344189		XR_250013	Hs.535825
A_23_P134454	-2.83683	-4.28279	2.72444	CAV1	Homo sapiens caveolin 1, caveolae protein, 22kDa (CAV1), transcript variant 1, mRNA [NM_001753]	116200801	chr7	116200742	+	hs|7q31.2	857	NM_001753	caveolin 1, caveolae protein, 22kDa	chr7:116200742-116200801	GO:0005515|GO:0043627|GO:0019915|GO:0010524|GO:0030879|GO:0006940|GO:0030301|GO:0050900|GO:0005113|GO:0005622|GO:0016050|GO:0000165|GO:0031397|GO:0032507|GO:0005938|GO:0042632|GO:0005811|GO:0000122|GO:0019217|GO:0016504|GO:0043234|GO:0005929|GO:0048554|GO:0005887|GO:0007519|GO:0002931|GO:0032570|GO:0006641|GO:0045121|GO:0019899|GO:0050998|GO:0032091|GO:0048471|GO:0005886|GO:0005783|GO:0031295|GO:…	NM_001753	Hs.74034
A_33_P3301291	-4.49185	-5.832	2.53178	FOXB2	Homo sapiens forkhead box B2 (FOXB2), mRNA [NM_001013735]	79635428	chr9	79635369	+	hs|9q21.2	442425	NM_001013735	forkhead box B2	chr9:79635369-79635428	GO:0005667|GO:0007389|GO:0008301|GO:0003705|GO:0005634|GO:0000122|GO:0009790|GO:0048513|GO:0043565|GO:0051090|GO:0003690|GO:0009888|GO:0008134	NM_001013735	Hs.553843
A_19_P00803908	-2.89849	-4.72743	3.55275			62816254	chr2	62816195	-	hs|2p15				chr2:062816254-062816195
A_33_P3278362	-3.80495	-5.04098	2.3555	ANKRD2	Homo sapiens ankyrin repeat domain 2 (stretch responsive muscle) (ANKRD2), transcript variant 1, mRNA [NM_020349]	99343616	chr10	99343557	+	hs|10q24.2	26287	NM_020349	ankyrin repeat domain 2 (stretch responsive muscle)	chr10:99343557-99343616	GO:0007517|GO:0006936|GO:0035914|GO:0008307|GO:0043231|GO:0031674|GO:0031432	NM_020349	Hs.73708
A_33_P3268783	-2.56982	-3.61501	2.06363	AMZ1	Homo sapiens archaelysin family metallopeptidase 1 (AMZ1), transcript variant 1, mRNA [NM_133463]	2755061	chr7	2755002	+	hs|7p22.3	155185	NM_133463	archaelysin family metallopeptidase 1	chr7:2755002-2755061	GO:0006508|GO:0008270|GO:0008237	NM_133463	Hs.42221
A_33_P3322395	-3.38506	-5.47897	4.26904	LOC654780	Homo sapiens cDNA FLJ38012 fis, clone CTONG2012554. [AK095331]	84228454	chr16	84228395	-	hs|16q24.1	654780	AK095331	SFPQ	chr16:84228454-84228395			Hs.614079
A_23_P34637	-3.57147	-4.84288	2.41398	REN	Homo sapiens renin (REN), mRNA [NM_000537]	204124299	chr1	204124240	-	hs|1q32.1	5972	NM_000537	renin	chr1:204124299-204124240	GO:0005886|GO:0002003|GO:0005159|GO:0070305|GO:0005615|GO:0051591|GO:0005622|GO:0002018|GO:0043408|GO:0006508|GO:0032496|GO:0048469|GO:0001822|GO:0001823|GO:0006950|GO:0005102|GO:0005576|GO:0035690|GO:0050435|GO:0009755|GO:0042756|GO:0008217|GO:0008233|GO:0004190|GO:0044267|GO:0008584	NM_000537	Hs.3210
A_33_P3376140	-4.10405	-6.62519	5.74037	KCNJ15	Homo sapiens potassium inwardly-rectifying channel, subfamily J, member 15 (KCNJ15), transcript variant 1, mRNA [NM_170736]	39673412	chr21	39673353	+	hs|21q22.13	3772	NM_170736	potassium inwardly-rectifying channel, subfamily J, member 15	chr21:39673353-39673412	GO:0005515|GO:0005242|GO:0005886|GO:0005887|GO:0007268|GO:0006813	NM_170736	Hs.411299
A_33_P3723827	-5.37211	-6.95121	2.98785			200343410	chr1	200343351	+	hs|1q32.1				chr1:200343351-200343410
A_23_P2322	-3.23038	-5.8015	5.9427	TSPAN19	Homo sapiens tetraspanin 19 (TSPAN19), mRNA [NM_001100917]	85411264	chr12	85409721	-	hs|12q21.31	144448	NM_001100917	tetraspanin 19	chr12:85411264-85409721	GO:0016021	NM_001100917	Hs.156962
A_19_P00801153	-4.02128	-6.36596	5.07949			171527076	chr3	171527017	+	hs|3q26.31				chr3:171527017-171527076
A_23_P212354	-5.30504	-7.07408	3.40826	CCR2	Homo sapiens chemokine (C-C motif) receptor 2 (CCR2), transcript variant A, mRNA [NM_001123041]	46401975	chr3	46401916	+	hs|3p21.31	729230	NM_001123041	chemokine (C-C motif) receptor 2	chr3:46401916-46401975	GO:0048471|GO:0043310|GO:0005886|GO:2000451|GO:0019221|GO:2000439|GO:0090265|GO:0007194|GO:0007204|GO:0042803|GO:0030425|GO:0005829|GO:0006955|GO:0005737|GO:0006954|GO:0006935|GO:0002829|GO:0002827|GO:0031727|GO:0043025|GO:0004950|GO:0046641|GO:0043204|GO:0035705|GO:0032729|GO:0019725|GO:0070098|GO:0032743|GO:2000464|GO:0042535|GO:0010820|GO:0006874|GO:0002407|GO:0009611|GO:0007259|GO:0010574|GO:…	NM_001123041	Hs.511794
A_19_P00321731	-4.47106	-7.04566	5.95704			30517380	chr3	30517321	-	hs|3p24.1				chr3:030517380-030517321
A_19_P00331743	-2.26309	-3.58378	2.49785			41413339	chr6	41413280	-	hs|6p21.1				chr6:041413339-041413280
A_19_P00802864	-1.78565	-4.20181	5.33749			17093057	chr17	17092998	-	hs|17p11.2				chr17:017093057-017092998
A_23_P13548	-0.969697	-2.80104	3.55868	CHRDL2	Homo sapiens chordin-like 2 (CHRDL2), transcript variant 1, mRNA [NM_015424]	74407549	chr11	74407490	-	hs|11q13.4	25884	NM_015424	chordin-like 2	chr11:74407549-74407490	GO:0005739|GO:0001503|GO:0051216|GO:0005576|GO:0030154	NM_015424	Hs.432379
A_23_P204801	-1.64579	-4.677	8.17493	SLC41A2	Homo sapiens solute carrier family 41 (magnesium transporter), member 2 (SLC41A2), mRNA [NM_032148]	105198910	chr12	105198851	-	hs|12q23.3	84102	NM_032148	solute carrier family 41 (magnesium transporter), member 2	chr12:105198910-105198851	GO:0005886|GO:0008324|GO:0016021|GO:0055085	NM_032148	Hs.577463
A_33_P3333787	-2.14338	-5.33537	9.13872		Homo sapiens PRO2259 mRNA, complete cds. [AF132204]	144163026	chr3	144162967	+	hs|3q24		AF132204		chr3:144162967-144163026
A_19_P00802450	-2.729	-5.69207	7.79781			132271228	chr9	132271169	+	hs|9q34.11		TCONS_l2_00029068		chr9:132271169-132271228
A_23_P133153	-5.56023	-6.98523	2.68516	DMP1	Homo sapiens dentin matrix acidic phosphoprotein 1 (DMP1), transcript variant 1, mRNA [NM_004407]	88585343	chr4	88585284	+	hs|4q22.1	1758	NM_004407	dentin matrix acidic phosphoprotein 1	chr4:88585284-88585343	GO:0005737|GO:0005178|GO:0001503|GO:0030198|GO:0010811|GO:0005509|GO:0050840|GO:0005730|GO:0005578|GO:0005634|GO:0031214|GO:0043231	NM_004407	Hs.652366
A_19_P00325781	-2.71841	-4.3703	3.14246			3655648	chr4	3655589	-	hs|4p16.3				chr4:003655648-003655589
A_19_P00323165	-2.07982	-6.40363	20.0262			138957070	chrX	138957011	+	hs|Xq27.1				chrX:138957011-138957070
A_23_P60009	-3.91442	-5.41869	2.83681	ANXA13	Homo sapiens annexin A13 (ANXA13), transcript variant 2, mRNA [NM_001003954]	124693447	chr8	124693388	-	hs|8q24.13	312	NM_001003954	annexin A13	chr8:124693447-124693388	GO:0005544|GO:0005886|GO:0005509|GO:0030154	NM_001003954	Hs.181107
A_33_P3258462	-2.51922	-4.319	3.48168	LOC100192426	Homo sapiens uncharacterized LOC100192426 (LOC100192426), long non-coding RNA [NR_024419]	8360931	chr18	8360872	-	hs|18p11.23	100192426	NR_024419	uncharacterized LOC100192426	chr18:8360931-8360872		NR_024419	Hs.666655
A_33_P3342300	-4.41067	-5.59896	2.27881	VSX1	Homo sapiens visual system homeobox 1 (VSX1), transcript variant 4, mRNA [NM_001256272]	25052185	chr20	25052126	-	hs|20p11.21	30813	NM_001256272	visual system homeobox 1	chr20:25052185-25052126	GO:0043565|GO:0003700|GO:0060040|GO:0042551|GO:0005634|GO:0005575|GO:0007601|GO:0050896|GO:0006351	NM_001256272	Hs.274264
A_33_P3388006	-4.35542	-5.82692	2.7731	SPICE1	Homo sapiens spindle and centriole associated protein 1 (SPICE1), mRNA [NM_144718]	113161839	chr3	113161780	-	hs|3q13.2	152185	NM_144718	spindle and centriole associated protein 1	chr3:113161839-113161780	GO:0005813|GO:0005814|GO:0005819|GO:0090307|GO:0046599|GO:0051310|GO:0051301	NM_144718	Hs.477144
A_23_P256948	-4.78326	-6.44921	3.17323	MSC	Homo sapiens musculin (MSC), mRNA [NM_005098]	72754906	chr8	72754847	-	hs|8q13.3	9242	NM_005098	musculin	chr8:72754906-72754847	GO:0003700|GO:0006366|GO:0003714|GO:0060539|GO:0046983|GO:0060021|GO:0005634|GO:0014707|GO:0003677	NM_005098	Hs.442619
A_24_P185945	-3.96261	-5.18737	2.33718	MAGEA4	Homo sapiens melanoma antigen family A, 4 (MAGEA4), transcript variant 2, mRNA [NM_002362]	151092533	chrX	151092474	+	hs|Xq28	4103	NM_002362	melanoma antigen family A, 4	chrX:151092474-151092533	GO:0005515|GO:0008150|GO:0003674|GO:0005575	NM_002362	Hs.37107
A_33_P3240249	-4.24252	-7.15505	7.52938		Homo sapiens cDNA FLJ43724 fis, clone TESOP2007688. [AK125712]	19623054	chr17	19622995	+	hs|17p11.2		AK125712		chr17:19622995-19623054			Hs.640196
A_23_P150467	-5.1437	-6.81395	3.18272	OR5I1	Homo sapiens olfactory receptor, family 5, subfamily I, member 1 (OR5I1), mRNA [NM_006637]	55703231	chr11	55703172	-	hs|11q12.1	10798	NM_006637	olfactory receptor, family 5, subfamily I, member 1	chr11:55703231-55703172	GO:0007165|GO:0004984|GO:0005886|GO:0004930|GO:0016021	NM_006637	Hs.533706
A_33_P3289401	-2.44482	-6.14727	13.0181	OR52J3	Homo sapiens olfactory receptor, family 52, subfamily J, member 3 (OR52J3), mRNA [NM_001001916]	5068691	chr11	5068632	+	hs|11p15.4	119679	NM_001001916	olfactory receptor, family 52, subfamily J, member 3	chr11:5068632-5068691	GO:0004984|GO:0005886|GO:0004930|GO:0016021	NM_001001916	Hs.553558
A_33_P3262625	-4.45435	-5.54824	2.13449	CECR7	Homo sapiens cat eye syndrome chromosome region, candidate 7 (non-protein coding) (CECR7), long non-coding RNA [NR_015352]	17539682	chr22	17539623	+	hs|22q11.1	100130418	NR_015352	cat eye syndrome chromosome region, candidate 7 (non-protein coding)	chr22:17539623-17539682		NR_015352	Hs.660640
A_33_P3398406	-4.53182	-6.06524	2.89471	GLP2R	Homo sapiens glucagon-like peptide 2 receptor (GLP2R), mRNA [NM_004246]	9765406	chr17	9765347	+	hs|17p13.1	9340	NM_004246	glucagon-like peptide 2 receptor	chr17:9765347-9765406	GO:0008284|GO:0005886|GO:0004930|GO:0007188|GO:0016021|GO:0004967	NM_004246	Hs.248202
A_23_P47924	-4.9157	-7.12776	4.63338	PTPRR	Homo sapiens protein tyrosine phosphatase, receptor type, R (PTPRR), transcript variant 1, mRNA [NM_002849]	71032555	chr12	71032496	-	hs|12q15	5801	NM_002849	protein tyrosine phosphatase, receptor type, R	chr12:71032555-71032496	GO:0005515|GO:0048471|GO:0005886|GO:0009986|GO:0019901|GO:0005730|GO:0005634|GO:0001701|GO:0005737|GO:0006470|GO:0005001|GO:0016021|GO:0004725	NM_002849	Hs.506076
A_33_P3286121	-3.92265	-7.00941	8.49588	LOC730159	Homo sapiens uncharacterized LOC730159 (LOC730159), mRNA [NM_001195190]	173606163	chr1	173606104	+	hs|1q25.1	730159	NM_001195190	uncharacterized LOC730159	chr1:173606104-173606163		NM_001195190	Hs.647757
A_19_P00808367	-3.28843	-4.35421	2.09329	PPP4R1L	Homo sapiens protein phosphatase 4, regulatory subunit 1-like (PPP4R1L), non-coding RNA [NR_003505]	56847884	chr20	56847825	-	hs|20q13.32	55370	NR_003505	protein phosphatase 4, regulatory subunit 1-like	chr20:56847884-56847825	GO:0008150|GO:0003674|GO:0005575	NR_003505	Hs.473179
A_23_P165504	-4.17301	-5.18038	2.01024	TNP1	Homo sapiens transition protein 1 (during histone to protamine replacement) (TNP1), mRNA [NM_003284]	217724698	chr2	217724639	-	hs|2q35	7141	NM_003284	transition protein 1 (during histone to protamine replacement)	chr2:217724698-217724639	GO:0000012|GO:0006342|GO:0007289|GO:0035042|GO:0007286|GO:0007290|GO:0007275|GO:0006337|GO:0030317|GO:0003677|GO:0019953|GO:0006338|GO:0000786|GO:0001673|GO:0045892	NM_003284	Hs.3017
A_24_P191013	-2.70749	-3.92231	2.32111	CYP4A11	Homo sapiens cytochrome P450, family 4, subfamily A, polypeptide 11 (CYP4A11), mRNA [NM_000778]	47398708	chr1	47398504	-	hs|1p33	1579	NM_000778	cytochrome P450, family 4, subfamily A, polypeptide 11	chr1:47398708-47398504	GO:0019369|GO:0001676|GO:0006805|GO:0044281|GO:0055078|GO:0006691|GO:0043231|GO:0036101|GO:0016324|GO:0005737|GO:0006631|GO:0044255|GO:0008392|GO:0005506|GO:0019373|GO:0018685|GO:0050051|GO:0052869|GO:0003091|GO:0003095|GO:0097267|GO:0032305|GO:0005789|GO:0020037|GO:0055114	NM_000778	Hs.1645
A_19_P00808747	-3.04941	-4.64257	3.01709			139227854	chr2	139227795	-	hs|2q22.1				chr2:139227854-139227795
A_33_P3364904	-4.87461	-6.42602	2.93102	ZNF662	Homo sapiens zinc finger protein 662 (ZNF662), transcript variant 1, mRNA [NM_207404]	42958927	chr3	42958868	+	hs|3p22.1	389114	NM_207404	zinc finger protein 662	chr3:42958868-42958927	GO:0006355|GO:0005634|GO:0003677|GO:0046872|GO:0006351	NM_207404	Hs.720173
A_33_P3367889	-3.37144	-6.94004	11.8646	LOC100130657	Homo sapiens cDNA FLJ44090 fis, clone TESTI4041903. [AK126078]	66166142	chr17	66166083	-	hs|17q24.2	100130657	AK126078	uncharacterized LOC100130657	chr17:66166142-66166083			Hs.679182
A_19_P00327448	-3.07073	-4.65071	2.98966		AF250348 heterodisulfide reductase subunit A {Carboxydothermus hydrogenoformans} (exp=-1; wgp=0; cg=0), partial (4%) [THC2684598]	238634053	chr1	238633994	-	hs|1q43				chr1:238634053-238633994
A_19_P00812904	-2.27668	-6.68712	21.2655	LOC101928600	PREDICTED: Homo sapiens uncharacterized LOC101928600 (LOC101928600), misc_RNA [XR_241800]	57841983	chr5	57841924	-	hs|5q11.2	101928600	XR_241800	uncharacterized LOC101928600	chr5:57841983-57841924		XR_241800	Hs.694699
A_33_P3308476	-2.0681	-6.02815	15.563	POM121L2	Homo sapiens POM121 transmembrane nucleoporin-like 2 (POM121L2), mRNA [NM_033482]	27276923	chr6	27276864	-	hs|6p22.1	94026	NM_033482	POM121 transmembrane nucleoporin-like 2	chr6:27276923-27276864		NM_033482	Hs.729955
A_23_P95790	-4.45232	-5.72586	2.41753	ITLN1	Homo sapiens intelectin 1 (galactofuranose binding) (ITLN1), mRNA [NM_017625]	160846425	chr1	160846366	-	hs|1q23.3	55600	NM_017625	intelectin 1 (galactofuranose binding)	chr1:160846425-160846366	GO:0046326|GO:0001934|GO:0045121|GO:0005576|GO:0031526|GO:0031225|GO:0009624	NM_017625	Hs.50813
A_24_P550924	-2.42653	-5.54287	8.67188	BTBD19	Homo sapiens BTB (POZ) domain containing 19 (BTBD19), mRNA [NM_001136537]	45279334	chr1	45279137	+	hs|1p34.1	149478	NM_001136537	BTB (POZ) domain containing 19	chr1:45279137-45279334		NM_001136537	Hs.632400
A_23_P152605	-3.72464	-6.24429	5.73445	GSDMA	Homo sapiens gasdermin A (GSDMA), mRNA [NM_178171]	38133546	chr17	38133487	+	hs|17q21.1	284110	NM_178171	gasdermin A	chr17:38133487-38133546	GO:0048471|GO:0006915	NM_178171	Hs.448873
A_33_P3398712	-1.79429	-6.86229	33.5443		DB201663 TRACH2 Homo sapiens cDNA clone TRACH2011388 5', mRNA sequence [DB201663]	74274881	chr8	74274822	+	hs|8q21.11		DB201663		chr8:74274822-74274881			Hs.586405
A_23_P301846	-2.96895	-5.14819	4.52915	CALCA	Homo sapiens calcitonin-related polypeptide alpha (CALCA), transcript variant 2, mRNA [NM_001033952]	14990247	chr11	14990188	-	hs|11p15.2	796	NM_001033952	calcitonin-related polypeptide alpha	chr11:14990247-14990188	GO:0005515|GO:0009408|GO:0010523|GO:0005615|GO:0032403|GO:0032757|GO:0042802|GO:0031623|GO:0001984|GO:0007218|GO:0051482|GO:0043025|GO:0001944|GO:0007566|GO:0007568|GO:0045651|GO:0002031|GO:0002027|GO:0005179|GO:0043542|GO:0007189|GO:0045892|GO:0007631|GO:0032730|GO:0030819|GO:0007267|GO:0005634|GO:0045776|GO:0007204|GO:0045778|GO:0045779|GO:0032147|GO:0007190|GO:0005737|GO:0030279|GO:0006954|GO:…	NM_001033952	Hs.37058
A_19_P00319151	-2.81466	-7.09335	19.4095	XIST	Homo sapiens X inactive specific transcript (non-protein coding) (XIST), long non-coding RNA [NR_001564]	73040791	chrX	73040732	-	hs|Xq13.2	7503	NR_001564	X inactive specific transcript (non-protein coding)	chrX:73040791-73040732		NR_001564	Hs.655450
A_33_P3367850	-3.04985	-4.37186	2.50015	CHRM4	Homo sapiens cholinergic receptor, muscarinic 4 (CHRM4), mRNA [NM_000741]	46406728	chr11	46406669	-	hs|11p11.2	1132	NM_000741	cholinergic receptor, muscarinic 4	chr11:46406728-46406669	GO:0040012|GO:0007165|GO:0030054|GO:0005886|GO:0008283|GO:0005887|GO:0045211|GO:0007197|GO:0007213|GO:0016907|GO:0007166	NM_000741	Hs.248100
A_24_P213715	-3.33127	-4.8678	2.90096	LOC90834	Homo sapiens uncharacterized protein BC001742 (LOC90834), long non-coding RNA [NR_026993]	50172731	chr22	50172672	-	hs|22q13.33	90834	NR_026993	uncharacterized protein BC001742	chr22:50172731-50172672		NR_026993	Hs.679408
A_33_P3268726	-5.86534	-7.14124	2.4215			139741176	chr4	139741117	-	hs|4q31.1		TCONS_00007857		chr4:139741176-139741117
A_19_P00812176	-5.47028	-7.1496	3.20277			9150969	chr2	9150910	-	hs|2p25.1				chr2:009150969-009150910
A_33_P3232498	-3.49739	-7.16549	12.7118	C2orf71	Homo sapiens chromosome 2 open reading frame 71 (C2orf71), mRNA [NM_001029883]	29284637	chr2	29284578	-	hs|2p23.2	388939	NM_001029883	chromosome 2 open reading frame 71	chr2:29284637-29284578	GO:0007601|GO:0050896|GO:0001750	NM_001029883	Hs.354243
A_23_P27107	-3.89564	-6.09948	4.60705	TM4SF5	Homo sapiens transmembrane 4 L six family member 5 (TM4SF5), mRNA [NM_003963]	4686307	chr17	4686248	+	hs|17p13.2	9032	NM_003963	transmembrane 4 L six family member 5	chr17:4686248-4686307	GO:0005887	NM_003963	Hs.184194
A_19_P00319318	-3.88224	-5.53892	3.15289	LOC100505474		53763230	chr18	53763171	-	hs|18q21.2	100505474		uncharacterized LOC100505474	chr18:53763230-53763171
A_23_P380871	-4.80584	-7.0257	4.65849	DEFB105B	Homo sapiens defensin, beta 105B (DEFB105B), mRNA [NM_001040703]	7346996	chr8	7345688	+	hs|8p23.1	504180	NM_001040703	defensin, beta 105B	chr8:7345688-7346996	GO:0005576|GO:0042742	NM_001040703	Hs.381378
A_19_P00318415	-3.4878	-7.16008	12.7487	LOC100996266	PREDICTED: Homo sapiens uncharacterized LOC100996266 (LOC100996266), misc_RNA [XR_158832]	116211265	chr7	116211206	-	hs|7q31.2	100996266	XR_158832	uncharacterized LOC100996266	chr7:116211265-116211206		XR_158832	Hs.607491
A_33_P3414591	-3.3669	-5.0162	3.1368	TWIST1	Homo sapiens twist family bHLH transcription factor 1 (TWIST1), mRNA [NM_000474]	19156521	chr7	19156462	-	hs|7p21.1	7291	NM_000474	twist family bHLH transcription factor 1	chr7:19156521-19156462	GO:0005515|GO:0006366|GO:0003180|GO:0000981|GO:0003183|GO:0048701|GO:0042803|GO:2000147|GO:2000793|GO:0071639|GO:0030500|GO:0032760|GO:0046982|GO:0019904|GO:0032720|GO:0001843|GO:0070888|GO:0014067|GO:0000122|GO:0048642|GO:0001701|GO:0001649|GO:0007517|GO:0001503|GO:2000276|GO:0042733|GO:0008134|GO:2000780|GO:2000679|GO:0010718|GO:0035359|GO:0005634|GO:0035067|GO:0043433|GO:2000778|GO:0045944|GO:…	NM_000474	Hs.66744
A_23_P354965	-4.40023	-6.77323	5.1802	SCD5	Homo sapiens stearoyl-CoA desaturase 5 (SCD5), transcript variant 2, mRNA [NM_024906]	83581667	chr4	83581608	-	hs|4q21.22	79966	NM_024906	stearoyl-CoA desaturase 5	chr4:83581667-83581608	GO:0005506|GO:0004768|GO:0005789|GO:0006633|GO:0016021	NM_024906	Hs.379191
A_33_P3219720	4.21038	1.72543	5.59813	ZNF248	zinc finger protein 248 [Source:HGNC Symbol;Acc:13041] [ENST00000485560]	38091839	chr10	38091780	-	hs|10p11.1	57209	BC021819	zinc finger protein 248	chr10:38091839-38091780	GO:0006355|GO:0005634|GO:0003677|GO:0046872|GO:0006351		Hs.528423
A_24_P917759	-5.20565	-6.55308	2.5446			20755117	chr16	20755058	-	hs|16p12.3				chr16:20755117-20755058
A_32_P112752	-4.35501	-6.13229	3.42778			11583204	chr12	11583145	-	hs|12p13.2				chr12:011583204-011583145
A_33_P3278764	-4.45094	-6.75483	4.93787	LOC100132078	Homo sapiens uncharacterized LOC100132078 (LOC100132078), long non-coding RNA [NR_046085]	111285026	chr11	111284967	-	hs|11q23.1	100132078	NR_046085	uncharacterized LOC100132078	chr11:111285026-111284967		NR_046085	Hs.672662
A_23_P139786	-5.68947	-7.00452	2.4881	OASL	Homo sapiens 2'-5'-oligoadenylate synthetase-like (OASL), transcript variant 1, mRNA [NM_003733]	121458379	chr12	121458320	-	hs|12q24.31	8638	NM_003733	2'-5'-oligoadenylate synthetase-like	chr12:121458379-121458320	GO:0003725|GO:0001730|GO:0019221|GO:0005730|GO:0009615|GO:0003677|GO:0005524|GO:0005829|GO:0046966|GO:0005737|GO:0051607|GO:0060337|GO:0045071|GO:0060333	NM_003733	Hs.118633
A_19_P00330864	-5.12994	-6.92433	3.46868			139345852	chr2	139345793	+	hs|2q22.1				chr2:139345793-139345852
A_23_P371758	-2.29178	-6.92644	24.8412	SDR9C7	Homo sapiens short chain dehydrogenase/reductase family 9C, member 7 (SDR9C7), mRNA [NM_148897]	57323286	chr12	57323227	-	hs|12q13.3	121214	NM_148897	short chain dehydrogenase/reductase family 9C, member 7	chr12:57323286-57323227	GO:0005737|GO:0005730|GO:0004745|GO:0055114	NM_148897	Hs.380178
A_19_P00325827	-4.118	-5.13355	2.02168			54361441	chr12	54361382	-	hs|12q13.13				chr12:054361441-054361382
A_33_P3364929	-3.58214	-5.42318	3.5827			225097	chrX	225038	+	hs|Xp22.33				chrX:000225038-000225097
A_23_P32805	-4.98332	-6.91809	3.82318	GRID1	Homo sapiens glutamate receptor, ionotropic, delta 1 (GRID1), mRNA [NM_017551]	87361903	chr10	87361844	-	hs|10q23.1	2894	NM_017551	glutamate receptor, ionotropic, delta 1	chr10:87361903-87361844	GO:0030054|GO:0045211|GO:0005234|GO:0004970|GO:0016021	NM_017551	Hs.530653
A_19_P00811460	-0.846772	-1.88789	2.05783	VSTM4	Homo sapiens V-set and transmembrane domain containing 4 (VSTM4), transcript variant 1, mRNA [NM_001031746]	50222472	chr10	50222413	-	hs|10q11.23	196740	NM_001031746	V-set and transmembrane domain containing 4	chr10:50222472-50222413	GO:0005886|GO:0016021	NM_001031746	Hs.522928
A_33_P3312217	-3.91545	-7.07078	8.9094			17528973	chr5	17528914	+	hs|5p15.1				chr5:017528914-017528973
A_33_P3390008	-3.32047	-6.18634	7.28977		immunoglobulin lambda variable 11-55 (non-functional) [Source:HGNC Symbol;Acc:5886] [ENST00000390286]	22556495	chr22	22556436	+	hs|22q11.22				chr22:22556436-22556495
A_33_P3280950	0.157347	-0.861254	2.02595	A2M-AS1	Homo sapiens A2M antisense RNA 1 (A2M-AS1), long non-coding RNA [NR_026971]	9220651	chr12	9220592	+	hs|12p13.31	144571	NR_026971	A2M antisense RNA 1	chr12:9220592-9220651		NR_026971	Hs.592432
A_33_P3302577	-4.54143	-6.93279	5.24651	GPR133	Homo sapiens G protein-coupled receptor 133 (GPR133), mRNA [NM_198827]	131602995	chr12	131602936	+	hs|12q24.33	283383	NM_198827	G protein-coupled receptor 133	chr12:131602936-131602995	GO:0007186|GO:0005886|GO:0007218|GO:0004930|GO:0016021	NM_198827	Hs.719239
A_33_P3232032	-5.561	-7.16542	3.04074		long intergenic non-protein coding RNA 596 [Source:HGNC Symbol;Acc:23167] [ENST00000559615]	24391515	chr14	24391456	-	hs|14q11.2		BX161431		chr14:24391515-24391456
A_23_P409888	-3.39389	-5.68656	4.89962	FAM83C	Homo sapiens family with sequence similarity 83, member C (FAM83C), mRNA [NM_178468]	33874427	chr20	33874368	-	hs|20q11.22	128876	NM_178468	family with sequence similarity 83, member C	chr20:33874427-33874368		NM_178468	Hs.592149
A_33_P3325653	-3.79106	-5.34949	2.94533		GB	124116677	chr7	124116618	+	hs|7q31.33				chr7:124116618-124116677
A_33_P3210488	-5.19165	-7.01582	3.54103	COL6A3	Homo sapiens collagen, type VI, alpha 3 (COL6A3), transcript variant 1, mRNA [NM_004369]	238234263	chr2	238234204	-	hs|2q37.3	1293	NM_004369	collagen, type VI, alpha 3	chr2:238234263-238234204	GO:0004867|GO:0005576|GO:0005589|GO:0005615|GO:0031012|GO:0042383|GO:0007517|GO:0022617|GO:0007411|GO:0030198|GO:0030574|GO:0005788|GO:0007155	NM_004369	Hs.233240
A_19_P00324030	-2.26007	-4.21242	3.87004			79942102	chr1	79942043	-	hs|1p31.1				chr1:079942102-079942043
A_33_P3316088	-3.49138	-4.69923	2.30993			52509950	chr1	52509891	+	hs|1p32.3				chr1:52509891-52509950
A_23_P20172	-5.90276	-7.04136	2.20166	GPR22	Homo sapiens G protein-coupled receptor 22 (GPR22), mRNA [NM_005295]	107115802	chr7	107115743	+	hs|7q22.3	2845	NM_005295	G protein-coupled receptor 22	chr7:107115743-107115802	GO:0007186|GO:0005887|GO:0004930	NM_005295	Hs.657277
A_19_P00324364	-2.19585	-4.14257	3.85498			33011958	chr9	33011899	-	hs|9p21.1				chr9:033011958-033011899
A_19_P00813413	-3.53051	-6.22713	6.48279			229385175	chr1	229385116	-	hs|1q42.13				chr1:229385175-229385116
A_23_P117261	-5.98918	-7.00792	2.02615	RXFP2	Homo sapiens relaxin/insulin-like family peptide receptor 2 (RXFP2), transcript variant 1, mRNA [NM_130806]	32367101	chr13	32367042	+	hs|13q13.1	122042	NM_130806	relaxin/insulin-like family peptide receptor 2	chr13:32367042-32367101	GO:0043066|GO:0008285|GO:0005886|GO:0030819|GO:0016021|GO:0007189|GO:0001556|GO:0017046|GO:0007193|GO:0008584|GO:0016500	NM_130806	Hs.680763
A_23_P158725	-0.172391	-1.5838	2.65996	SLC16A3	Homo sapiens solute carrier family 16 (monocarboxylate transporter), member 3 (SLC16A3), transcript variant 2, mRNA [NM_001042422]	80197347	chr17	80197288	+	hs|17q25.3	9123	NM_001042422	solute carrier family 16 (monocarboxylate transporter), member 3	chr17:80197288-80197347	GO:0031965|GO:0005886|GO:0008028|GO:0044281|GO:0050900|GO:0015629|GO:0055085|GO:0015718|GO:0016020|GO:0005887|GO:0006090|GO:0007596|GO:0015355|GO:0044237|GO:0015293	NM_001042422	Hs.500761
A_33_P3420862	-4.18256	-5.39652	2.31973	PAGE2	Homo sapiens P antigen family, member 2 (prostate associated) (PAGE2), mRNA [NM_207339]	55117889	chrX	55117830	+	hs|Xp11.21	203569	NM_207339	P antigen family, member 2 (prostate associated)	chrX:55117830-55117889		NM_207339	Hs.662489
A_19_P00322116	-3.76717	-5.33571	2.96605			53152723	chrX	53152664	+	hs|Xp11.22				chrX:53152664-53152723
A_23_P382811	-4.00639	-6.81737	7.01765	SNX31	Homo sapiens sorting nexin 31 (SNX31), mRNA [NM_152628]	101585979	chr8	101585920	-	hs|8q22.2	169166	NM_152628	sorting nexin 31	chr8:101585979-101585920	GO:0007154|GO:0035091|GO:0015031	NM_152628	Hs.567758
A_33_P3310644	-3.17298	-6.54	10.3175	OR4L1	Homo sapiens olfactory receptor, family 4, subfamily L, member 1 (OR4L1), mRNA [NM_001004717]	20529142	chr14	20529083	+	hs|14q11.2	122742	NM_001004717	olfactory receptor, family 4, subfamily L, member 1	chr14:20529083-20529142	GO:0004984|GO:0005886|GO:0004930|GO:0016021	NM_001004717	Hs.553574
A_33_P3262704	-4.72828	-6.97576	4.74852			89870090	chr7	89870031	+	hs|7q21.13				chr7:089870031-089870090
A_33_P3282624	-4.3576	-7.00745	6.27602			52552771	chr6	52552712	-	hs|6p12.2				chr6:052552771-052552712
A_33_P3397061	-5.01463	-6.77274	3.38256	LINC00051	Homo sapiens long intergenic non-protein coding RNA 51 (LINC00051), long non-coding RNA [NR_024378]	143290297	chr8	143290238	+	hs|8q24.3	619434	NR_024378	long intergenic non-protein coding RNA 51	chr8:143290238-143290297		NR_024378	Hs.393308
A_33_P3307960	-2.17875	-6.90394	26.4499	AADACL3	Homo sapiens arylacetamide deacetylase-like 3 (AADACL3), transcript variant 1, mRNA [NM_001103170]	12785963	chr1	12785904	+	hs|1p36.21	126767	NM_001103170	arylacetamide deacetylase-like 3	chr1:12785904-12785963	GO:0016787	NM_001103170	Hs.464705
A_33_P3261373	-0.866124	-7.08877	74.6797		olfactory receptor, family 4, subfamily C, member 5 [Source:HGNC Symbol;Acc:14702] [ENST00000319813]	48387097	chr11	48387038	-	hs|11p11.2				chr11:48387097-48387038
A_33_P3257020	-2.73701	-6.42034	12.8467	LOC100131691	Homo sapiens uncharacterized LOC100131691 (LOC100131691), long non-coding RNA [NR_027334]	59084164	chr19	59084105	+	hs|19q13.43	100131691	NR_027334	uncharacterized LOC100131691	chr19:59084105-59084164		NR_027334	Hs.743767
A_24_P822931	-4.72121	-7.15249	5.39368	TRPC5OS	Homo sapiens TRPC5 opposite strand (TRPC5OS), transcript variant 1, mRNA [NM_001195576]	111146825	chrX	111146766	+	hs|Xq23	100329135	NM_001195576	TRPC5 opposite strand	chrX:111146766-111146825		NM_001195576	Hs.745438
A_23_P210503	-5.93452	-7.15671	2.333	EPPIN-WFDC6	Homo sapiens EPPIN-WFDC6 readthrough (EPPIN-WFDC6), mRNA [NM_001198986]	44171464	chr20	44171405	-	hs|20q13.12	100526773	NM_001198986	EPPIN-WFDC6 readthrough	chr20:44171464-44171405		NM_001198986	Hs.121084
A_33_P3403666	-2.00231	-3.24032	2.35872	NDOR1	Homo sapiens NADPH dependent diflavin oxidoreductase 1 (NDOR1), transcript variant 1, mRNA [NM_001144026]	140112432	chr9	140112373	+	hs|9q34.3	27158	NM_001144026	NADPH dependent diflavin oxidoreductase 1	chr9:140112373-140112432	GO:0050661|GO:0005515|GO:0036245|GO:0008219|GO:0048471|GO:0005506|GO:0010181|GO:0050660|GO:0005634|GO:0044281|GO:0005829|GO:0005737|GO:0003958|GO:0016709|GO:0016491|GO:0045111|GO:0055114	NM_001144026	Hs.512564
A_19_P00809277	-4.09931	-5.43956	2.53195			79721622	chr16	79721563	-	hs|16q23.2				chr16:079721622-079721563
A_33_P3215640	-3.33653	-4.71296	2.59626	PI16	Homo sapiens peptidase inhibitor 16 (PI16), transcript variant 1, mRNA [NM_153370]	36932611	chr6	36932552	+	hs|6p21.2	221476	NM_153370	peptidase inhibitor 16	chr6:36932552-36932611	GO:0005576|GO:0016021|GO:0030414	NM_153370	Hs.25391
A_24_P350303	-4.33534	-7.16366	7.10243	C6orf201	Homo sapiens chromosome 6 open reading frame 201 (C6orf201), transcript variant 1, mRNA [NM_001085401]	4099292	chr6	4087960	+	hs|6p25.2	404220	NM_001085401	chromosome 6 open reading frame 201	chr6:4087960-4099292		NM_001085401	Hs.716731
A_33_P3211864	-1.27364	-2.30672	2.04639	ARMCX4	Homo sapiens armadillo repeat containing, X-linked 4 (ARMCX4), transcript variant 2, non-coding RNA [NR_028407]	100788446	chrX	100788387	+	hs|Xq22.1	100131755	NR_028407	armadillo repeat containing, X-linked 4	chrX:100788387-100788446	GO:0016021	NR_028407	Hs.729062
A_19_P00329368	-2.09973	-3.27926	2.26503			90749939	chr10	90749880	+	hs|10q23.31				chr10:090749880-090749939
A_33_P3247858	-3.57511	-4.86611	2.44698	MPP1	Homo sapiens membrane protein, palmitoylated 1, 55kDa (MPP1), transcript variant 3, mRNA [NM_001166461]	154019318	chrX	154019259	-	hs|Xq28	4354	NM_001166461	membrane protein, palmitoylated 1, 55kDa	chrX:154019318-154019259	GO:0005622|GO:0005515|GO:0007165|GO:0016020|GO:0005887|GO:0090022|GO:0032420|GO:0004385|GO:0030863	NM_001166461	Hs.496984
A_33_P3223497	-3.8257	-6.70152	7.3402	FRY	Homo sapiens furry homolog (Drosophila) (FRY), mRNA [NM_023037]	32828510	chr13	32828451	+	hs|13q13.1	10129	NM_023037	furry homolog (Drosophila)	chr13:32828451-32828510	GO:0005737|GO:0000922|GO:0005815	NM_023037	Hs.507669
A_19_P00321636	-3.98737	-6.83895	7.2179			27122675	chr22	27122616	+	hs|22q12.1		TCONS_00029547		chr22:27122616-27122675
A_33_P3715843	-4.73258	-7.05109	4.98815	MGC40069	Homo sapiens hypothetical protein MGC40069, mRNA (cDNA clone IMAGE:5216694). [BC032242]	22324274	chr14	22324215	+	hs|14q11.2	348035	BC032242	uncharacterized protein MGC40069	chr14:22324215-22324274			Hs.369380
A_33_P3379556	-4.43995	-6.91233	5.54957	C10orf71	Homo sapiens chromosome 10 open reading frame 71 (C10orf71), mRNA [NM_001135196]	50533707	chr10	50533648	+	hs|10q11.23	118461	NM_001135196	chromosome 10 open reading frame 71	chr10:50533648-50533707		NM_001135196	Hs.585480
A_19_P00326935	-3.4773	-4.48967	2.01721			128147183	chr3	128147124	-	hs|3q21.3				chr3:128147183-128147124
A_19_P00330231	-3.98491	-5.20786	2.33423			162110848	chr2	162110789	+	hs|2q24.2				chr2:162110789-162110848
A_33_P3334748	-5.16295	-6.31641	2.22447		17000424515715 GRN_EB Homo sapiens cDNA 5', mRNA sequence [CN282820]	33353172	chr1	33353113	-	hs|1p35.1		CN282820		chr1:33353172-33353113			Hs.576209
A_23_P32308	-5.40513	-6.97562	2.97006	ATP4B	Homo sapiens ATPase, H+/K+ exchanging, beta polypeptide (ATP4B), mRNA [NM_000705]	114303537	chr13	114303478	-	hs|13q34	496	NM_000705	ATPase, H+/K+ exchanging, beta polypeptide	chr13:114303537-114303478	GO:0034220|GO:0005886|GO:0032496|GO:0010243|GO:0008900|GO:0007155|GO:0006814|GO:0005890|GO:0055085	NM_000705	Hs.434202
A_19_P00322681	-3.31368	-6.92366	12.2099		PREDICTED: Homo sapiens uncharacterized LOC101929268 (LOC101929268), misc_RNA [XR_242464]	49611056	chr8	49610997	+	hs|8q11.21		XR_242464		chr8:49610997-49611056		XR_242464	Hs.683934
A_33_P3317327	-4.30573	-5.82881	2.87403	TRPM8	transient receptor potential cation channel, subfamily M, member 8 [Source:HGNC Symbol;Acc:17961] [ENST00000355722]	234851437	chr2	234851378	+	hs|2q37.1	79054	AY532376	transient receptor potential cation channel, subfamily M, member 8	chr2:234851378-234851437	GO:0070207|GO:0005262|GO:0051289|GO:0009409|GO:0050955|GO:0006874|GO:0005789|GO:0045121|GO:0016021|GO:0042803|GO:0009897		Hs.366053
A_23_P4662	-0.744018	-2.08106	2.52632	BCL3	Homo sapiens B-cell CLL/lymphoma 3 (BCL3), mRNA [NM_005178]	45263250	chr19	45263191	+	hs|19q13.32	602	NM_005178	B-cell CLL/lymphoma 3	chr19:45263191-45263250	GO:0005515|GO:0042345|GO:0048471|GO:0003700|GO:0007249|GO:0005634|GO:0042088|GO:0048536|GO:0005737|GO:0032996|GO:0030198|GO:0045944|GO:0002467|GO:0030674|GO:0033257|GO:0042742|GO:0000060|GO:0032729|GO:0043066|GO:0045415|GO:0030330|GO:0002268|GO:0042536|GO:0042832|GO:0045727|GO:0042981|GO:0009615|GO:0003677|GO:0006974|GO:0006351|GO:0043234|GO:0042771|GO:0010225|GO:0051457|GO:0045064|GO:0051101|GO:…	NM_005178	Hs.31210
A_33_P3253124	-2.21326	-4.41793	4.6097			105709697	chrX	105709638	-	hs|Xq22.3				chrX:105709697-105709638
A_19_P00329412	-3.55972	-5.55302	3.98146			110796622	chr9	110796563	-	hs|9q31.2				chr9:110796622-110796563
A_24_P23921	-1.92621	-5.94578	16.2185	C17orf98	Homo sapiens chromosome 17 open reading frame 98 (C17orf98), mRNA [NM_001080465]	36991569	chr17	36991510	-	hs|17q12	388381	NM_001080465	chromosome 17 open reading frame 98	chr17:36991569-36991510		NM_001080465	Hs.250182
A_33_P3364776	-5.7681	-6.97276	2.30482		Interleukin-like; Uncharacterized protein [Source:UniProtKB/TrEMBL;Acc:Q1AN28] [ENST00000396843]	39932074	chr19	39932015	+	hs|19q13.2		XR_158938		chr19:39932015-39932074		XR_158938	Hs.743150
A_19_P00324345	-2.65875	-4.47879	3.53091			96966164	chr12	96966105	-	hs|12q23.1				chr12:096966164-096966105
A_19_P00805146	-4.59136	-7.00446	5.32615			66170767	chr12	66170708	+	hs|12q14.3				chr12:066170708-066170767
A_33_P3385782	-2.2707	-3.66907	2.63603	ZNF713	Homo sapiens zinc finger protein 713 (ZNF713), mRNA [NM_182633]	56007738	chr7	56007679	+	hs|7p11.2	349075	NM_182633	zinc finger protein 713	chr7:56007679-56007738	GO:0006355|GO:0005634|GO:0003677|GO:0046872|GO:0006351	NM_182633	Hs.660834
A_33_P3424057	-2.24668	-3.38446	2.20042	PEG3	Homo sapiens paternally expressed 3 (PEG3), transcript variant 1, mRNA [NM_006210]	57325766	chr19	57325707	-	hs|19q13.43	5178	NM_006210	paternally expressed 3	chr19:57325766-57325707	GO:0005737|GO:0035264|GO:0006366|GO:0006357|GO:0071514|GO:0000981|GO:0005730|GO:0006915|GO:0005634|GO:0003676|GO:0001701|GO:0046872	NM_006210	Hs.731875
A_32_P16918	-4.14926	-7.11014	7.78597	C21orf62	Homo sapiens chromosome 21 open reading frame 62 (C21orf62), transcript variant 2, mRNA [NM_019596]	34163215	chr21	34163156	-	hs|21q22.11	56245	NM_019596	chromosome 21 open reading frame 62	chr21:34163215-34163156	GO:0008150|GO:0003674|GO:0005575	NM_019596	Hs.517235
A_23_P204847	-1.54801	-2.93571	2.6166	LCP1	Homo sapiens lymphocyte cytosolic protein 1 (L-plastin) (LCP1), mRNA [NM_002298]	46700396	chr13	46700337	-	hs|13q14.13	3936	NM_002298	lymphocyte cytosolic protein 1 (L-plastin)	chr13:46700396-46700337	GO:0030054|GO:0005886|GO:0005884|GO:0005509|GO:0031100|GO:0001891|GO:0003779|GO:0032587|GO:0015629|GO:0042802|GO:0005829|GO:0005737|GO:0051015|GO:0033157|GO:0051017|GO:0002286	NM_002298	Hs.381099
A_33_P3256844	-6.03614	-7.16327	2.18425	WDR49	WD repeat domain 49 [Source:HGNC Symbol;Acc:26587] [ENST00000453925]	167338277	chr3	167338218	-	hs|3q26.1	151790	XM_005247131	WD repeat domain 49	chr3:167338277-167338218		XM_005247131	Hs.213762
A_33_P3348352	-5.59088	-7.02301	2.69845	LOC339535	Homo sapiens uncharacterized LOC339535 (LOC339535), long non-coding RNA [NR_015407]	238643747	chr1	238643688	-	hs|1q43	339535	NR_015407	uncharacterized LOC339535	chr1:238643747-238643688		NR_015407	Hs.532047
A_33_P3768992	-3.69589	-6.78986	8.53843	DCAF4L2	Homo sapiens DDB1 and CUL4 associated factor 4-like 2 (DCAF4L2), mRNA [NM_152418]	88883038	chr8	88882979	-	hs|8q21.3	138009	NM_152418	DDB1 and CUL4 associated factor 4-like 2	chr8:88883038-88882979		NM_152418	Hs.371738
A_19_P00800130	-3.65989	-5.68433	4.06835			22730477	chr7	22730418	+	hs|7p15.3				chr7:022730418-022730477
A_33_P3376546	-5.47773	-7.17558	3.24417	PTGFR	Homo sapiens prostaglandin F receptor (FP) (PTGFR), transcript variant 2, mRNA [NM_001039585]	79006355	chr1	79006296	+	hs|1p31.1	5737	NM_001039585	prostaglandin F receptor (FP)	chr1:79006296-79006355	GO:0043066|GO:0005737|GO:0007567|GO:0007186|GO:0005886|GO:0005887|GO:0032496|GO:0005576|GO:0004958	NM_001039585	Hs.654365
A_24_P704446	-4.9191	-7.07348	4.45177	TMEM72	Homo sapiens transmembrane protein 72 (TMEM72), mRNA [NM_001123376]	45427494	chr10	45423425	+	hs|10q11.21	643236	NM_001123376	transmembrane protein 72	chr10:45423425-45427494	GO:0016021	NM_001123376	Hs.292788
A_33_P3364028	-4.23074	-7.06767	7.14499		Synthetic construct DNA, clone: pF1KE0823, Homo sapiens OR9I1 gene for olfactory receptor, family 9, subfamily I, member 1, without stop codon, in Flexi system. [AB529254]	57876500	chr11	57876441	-	hs|11q12.1		AB529254		chr11:57876500-57876441
A_33_P3259092	-3.61593	-4.62723	2.01574	FKTN	Homo sapiens fukutin (FKTN), transcript variant 1, mRNA [NM_001079802]	108399075	chr9	108399016	+	hs|9q31.2	2218	NM_001079802	fukutin	chr9:108399016-108399075	GO:0005801|GO:0005794|GO:0008285|GO:0005783|GO:0005634|GO:0060049|GO:0005615|GO:0007399|GO:0007517|GO:0046329|GO:0000139|GO:0016021|GO:0016740	NM_001079802	Hs.55777
A_23_P312837	-4.7819	-6.65799	3.6708	GLIS3-AS1	Homo sapiens GLIS3 antisense RNA 1 (GLIS3-AS1), long non-coding RNA [NR_026663]	3898896	chr9	3898837	+	hs|9p24.2	84850	NR_026663	GLIS3 antisense RNA 1	chr9:3898837-3898896		NR_026663	Hs.676113
A_19_P00321891	-4.87975	-6.78316	3.74097			16139191	chr3	16139132	+	hs|3p25.1				chr3:016139132-016139191
A_23_P216756	-5.71871	-7.06173	2.53682	FCN2	Homo sapiens ficolin (collagen/fibrinogen domain containing lectin) 2 (FCN2), transcript variant SV0, mRNA [NM_004108]	137779223	chr9	137779164	+	hs|9q34.3	2220	NM_004108	ficolin (collagen/fibrinogen domain containing lectin) 2	chr9:137779164-137779223	GO:0005515|GO:0006956|GO:0005581|GO:0045087|GO:0005509|GO:0030246|GO:0005576|GO:0003823|GO:0008228|GO:0048306|GO:0001867	NM_004108	Hs.54517
A_19_P00315502	-1.28984	-2.92663	3.10973		RASH_MSVHA (P01115) Transforming protein p29 precursor [Contains: Transforming protein p21], partial (6%) [THC2657193]	6780844	chr10	6780785	+	hs|10p14		TCONS_00017779		chr10:6780785-6780844
A_33_P3307535	-5.66399	-6.95137	2.44084	FAM230C	Homo sapiens family with sequence similarity 230, member C (FAM230C), long non-coding RNA [NR_027278]	58359	chrUn_gl000212	58300	+		26080	NR_027278	family with sequence similarity 230, member C	chrUn_gl000212:58300-58359		NR_027278	Hs.448583
A_33_P3349506	-4.15144	-6.58501	5.40228		PREDICTED: Homo sapiens ovostatin 2 (OVOS2), transcript variant X2, misc_RNA [XR_253040]	9714077	chr12	9714018	+	hs|12p13.31		XR_253040		chr12:9714018-9714077		XR_253040
A_33_P3259693	-4.67386	-6.81522	4.41178	OR6P1	Homo sapiens olfactory receptor, family 6, subfamily P, member 1 (OR6P1), mRNA [NM_001160325]	158532600	chr1	158532541	-	hs|1q23.1	128366	NM_001160325	olfactory receptor, family 6, subfamily P, member 1	chr1:158532600-158532541	GO:0004984|GO:0005886|GO:0004930|GO:0016021	NM_001160325	Hs.723122
A_19_P00811387	-5.80714	-7.00969	2.30147			95550682	chr5	95550623	+	hs|5q15				chr5:095550623-095550682
A_24_P844984	-5.59393	-6.99102	2.6337	PIGR	Homo sapiens polymeric immunoglobulin receptor (PIGR), mRNA [NM_002644]	207101994	chr1	207101935	-	hs|1q32.1	5284	NM_002644	polymeric immunoglobulin receptor	chr1:207101994-207101935	GO:0005887|GO:0005576	NM_002644	Hs.497589
A_33_P3382867	-4.43327	-6.925	5.6245	LOC389834	Homo sapiens ankyrin repeat domain 57 pseudogene (LOC389834), non-coding RNA [NR_027420]	9915274	chr21	9915250	-	hs|21p11.2	389834	NR_027420	ankyrin repeat domain 57 pseudogene	chr21:9915274-9915250		NR_027420	Hs.720653
A_33_P3271276	-2.86017	-5.99398	8.7775	PSG5	Homo sapiens pregnancy specific beta-1-glycoprotein 5 (PSG5), transcript variant 2, mRNA [NM_001130014]	43674267	chr19	43674208	-	hs|19q13.31	5673	NM_001130014	pregnancy specific beta-1-glycoprotein 5	chr19:43674267-43674208	GO:0005515|GO:0007565|GO:0005576	NM_001130014	Hs.654415
A_23_P36120	-4.18457	-5.9631	3.43076	MS4A6A	Homo sapiens membrane-spanning 4-domains, subfamily A, member 6A (MS4A6A), transcript variant 2, mRNA [NM_022349]	59947371	chr11	59947312	-	hs|11q12.2	64231	NM_022349	membrane-spanning 4-domains, subfamily A, member 6A	chr11:59947371-59947312	GO:0016021	NM_022349	Hs.523702
A_24_P148590	-5.20936	-6.78995	2.99092	TACR1	Homo sapiens tachykinin receptor 1 (TACR1), transcript variant short, mRNA [NM_015727]	75347719	chr2	75280843	-	hs|2p12	6869	NM_015727	tachykinin receptor 1	chr2:75347719-75280843	GO:0005515|GO:0009408|GO:0010996|GO:0004995|GO:0070474|GO:0002118|GO:0046887|GO:0007610|GO:0045760|GO:0032355|GO:0008306|GO:0050679|GO:0002526|GO:0009986|GO:0007616|GO:0010193|GO:0050671|GO:0007217|GO:0043278|GO:0032230|GO:0060083|GO:0032224|GO:0046878|GO:0005887|GO:0016496|GO:0035815|GO:0051496|GO:0032570|GO:0005886|GO:0045471|GO:0014910|GO:0007200|GO:0045777|GO:0007204|GO:0030425|GO:0005737|GO:…	NM_015727	Hs.633301
A_24_P254762	-4.45343	-7.00144	5.84829	VENTXP1	Homo sapiens VENT homeobox pseudogene 1 (VENTXP1), non-coding RNA [NR_001559]	26578435	chrX	26578376	+	hs|Xp21.3	139538	NR_001559	VENT homeobox pseudogene 1	chrX:26578376-26578435		NR_001559	Hs.447377
A_33_P3370692	-5.96784	-7.02384	2.07916			33528344	chr13	33528285	-	hs|13q13.1				chr13:033528344-033528285
A_19_P00806396	-2.76487	-3.84714	2.11736			38836293	chr5	38836234	+	hs|5p13.1				chr5:038836234-038836293
A_19_P00317688	-4.6514	-7.0941	5.43659			201637782	chr2	201637723	-	hs|2q33.1				chr2:201637782-201637723
A_33_P3380196	-2.88567	-5.20636	4.99572	AKAP9	Homo sapiens A kinase (PRKA) anchor protein (yotiao) 9, mRNA (cDNA clone IMAGE:3914749), complete cds. [BC015533]	91625334	chr7	91625275	+	hs|7q21.2	10142	BC015533	A kinase (PRKA) anchor protein 9	chr7:91625275-91625334	GO:0005515|GO:0005813|GO:0005794|GO:0005102|GO:0007268|GO:0044325|GO:0043231|GO:0005829|GO:0007165|GO:0032947|GO:0000086|GO:0008076|GO:0006810|GO:0000278|GO:0005856|GO:0000242		Hs.651221
A_19_P00813003	-3.91885	-5.44587	2.88189			91211026	chr8	91210967	-	hs|8q21.3				chr8:091211026-091210967
A_19_P00321912	-1.36598	-2.49582	2.18835	PCBP1-AS1	PCBP1 antisense RNA 1 [Source:HGNC Symbol;Acc:42948] [ENST00000458698]	70273492	chr2	70273433	-	hs|2p13.3	400960	BX426172	PCBP1 antisense RNA 1	chr2:70273492-70273433			Hs.676243
A_23_P140797	-4.99258	-7.12118	4.37293	CDH8	Homo sapiens cadherin 8, type 2 (CDH8), mRNA [NM_001796]	61687756	chr16	61687697	-	hs|16q21	1006	NM_001796	cadherin 8, type 2	chr16:61687756-61687697	GO:0005886|GO:0034329|GO:0009409|GO:0005509|GO:0035249|GO:0043679|GO:0043083|GO:0016021|GO:0007155|GO:0007156|GO:0045216|GO:0034332	NM_001796	Hs.368322
A_33_P3375334	-3.16009	-5.29924	4.40504	DAB1	Dab, reelin signal transducer, homolog 1 (Drosophila) [Source:HGNC Symbol;Acc:2661] [ENST00000371230]	57536532	chr1	57536473	-	hs|1p32.2	1600		Dab, reelin signal transducer, homolog 1 (Drosophila)	chr1:57536532-57536473	GO:0043005|GO:0048471|GO:0007264|GO:0021942|GO:0021517|GO:0005829|GO:0045860|GO:0007628|GO:0043025|GO:0051645|GO:0042493|GO:0014069|GO:0045177|GO:0021813|GO:0016358|GO:0046426|GO:0021589|GO:0005903|GO:0048712|GO:0007162|GO:0016020|GO:0045666|GO:0007494|GO:0050771|GO:0001764|GO:0043548
A_19_P00317807	-5.72902	-7.14303	2.66476	LOC101929467	PREDICTED: Homo sapiens uncharacterized LOC101929467 (LOC101929467), misc_RNA [XR_242532]	12759176	chr9	12759117	-	hs|9p23	101929467	XR_242532	uncharacterized LOC101929467	chr9:12759176-12759117		XR_242532
A_19_P00317838	-5.07997	-7.11842	4.10804		PPNK_PYRFU (Q8U1V2) Probable inorganic polyphosphate/ATP-NAD kinase (Poly(P)/ATP NAD kinase) , partial (8%) [THC2674393]	86433515	chr5	86433456	+	hs|5q14.3				chr5:86433456-86433515
A_23_P96291	-5.77525	-7.09092	2.48917	MAGEA1	Homo sapiens melanoma antigen family A, 1 (directs expression of antigen MZ2-E) (MAGEA1), mRNA [NM_004988]	152481769	chrX	152481710	-	hs|Xq28	4100	NM_004988	melanoma antigen family A, 1 (directs expression of antigen MZ2-E)	chrX:152481769-152481710	GO:0005515|GO:0045746|GO:0005737|GO:0042826|GO:0005886|GO:0005634|GO:0000122|GO:0006351	NM_004988	Hs.72879
A_33_P3216625	-4.41742	-5.72724	2.47911	LOC100128482	PREDICTED: Homo sapiens uncharacterized LOC100128482 (LOC100128482), misc_RNA [XR_112792]	172093448	chr5	172093389	+	hs|5q35.1	100128482	XR_112792	uncharacterized LOC100128482	chr5:172093389-172093448		XR_112792	Hs.711349
A_19_P00321294	-4.9113	-7.04823	4.39826			582526	chr8	582467	-	hs|8p23.3				chr8:000582526-000582467
A_23_P158118	-5.39137	-7.01506	3.08163	USP26	Homo sapiens ubiquitin specific peptidase 26 (USP26), mRNA [NM_031907]	132159760	chrX	132159701	-	hs|Xq26.2	83844	NM_031907	ubiquitin specific peptidase 26	chrX:132159760-132159701	GO:0005515|GO:0006511|GO:0016579|GO:0005634|GO:0008234|GO:0004221	NM_031907	Hs.333137
A_24_P942921	-4.99873	-6.08597	2.12467	UBXN10	Homo sapiens UBX domain protein 10 (UBXN10), mRNA [NM_152376]	20519148	chr1	20519089	+	hs|1p36.12	127733	NM_152376	UBX domain protein 10	chr1:20519089-20519148		NM_152376	Hs.432503
A_23_P40240	-0.93272	-1.97113	2.05397	CTSZ	Homo sapiens cathepsin Z (CTSZ), mRNA [NM_001336]	57570420	chr20	57570361	-	hs|20q13.32	1522	NM_001336	cathepsin Z	chr20:57570420-57570361	GO:0060441|GO:0005886|GO:0002003|GO:0005783|GO:0006508|GO:0008234|GO:0044267|GO:0005764|GO:0005615	NM_001336	Hs.252549
A_23_P408280	-4.99772	-6.91793	3.78477	CCDC79	Homo sapiens coiled-coil domain containing 79 (CCDC79), mRNA [NM_001136505]	66801370	chr16	66793187	-	hs|16q22.1	283847	NM_001136505	coiled-coil domain containing 79	chr16:66801370-66793187	GO:0003682|GO:0003677	NM_001136505	Hs.376505
A_33_P3240687	-4.05522	-6.42676	5.17494		UI-E-EJ0-ahj-p-20-0-UI.r2 UI-E-EJ0 Homo sapiens cDNA clone UI-E-EJ0-ahj-p-20-0-UI 5', mRNA sequence [BM715986]	20980072	chr15	20980013	+	hs|15q11.2		BM715986		chr15:20980013-20980072			Hs.448470
A_33_P3545095	-4.67948	-6.73251	4.14976	LOC100287704	Homo sapiens uncharacterized LOC100287704 (LOC100287704), long non-coding RNA [NR_028348]	62812122	chr7	62812063	+	hs|7q11.21	100287704	NR_028348	uncharacterized LOC100287704	chr7:62812063-62812122		NR_028348	Hs.740703
A_33_P3212860	-5.87237	-7.021	2.21704	AMTN	Homo sapiens amelotin (AMTN), transcript variant 1, mRNA [NM_212557]	71398455	chr4	71398396	+	hs|4q13.3	401138	NM_212557	amelotin	chr4:71398396-71398455	GO:0003674|GO:0005911|GO:0005605|GO:0005578|GO:0042475|GO:0007155|GO:0031214	NM_212557	Hs.453069
A_19_P00804271	-3.5071	-4.95751	2.73286			79676613	chr15	79676554	-	hs|15q25.1				chr15:079676613-079676554
A_23_P392470	-4.34217	-6.27769	3.82517	NR3C2	Homo sapiens nuclear receptor subfamily 3, group C, member 2 (NR3C2), transcript variant 1, mRNA [NM_000901]	149000423	chr4	149000364	-	hs|4q31.23	4306	NM_000901	nuclear receptor subfamily 3, group C, member 2	chr4:149000423-149000364	GO:0043565|GO:0005515|GO:0010467|GO:0007165|GO:0006367|GO:0003700|GO:0005789|GO:0003707|GO:0008270|GO:0005654|GO:0005496	NM_000901	Hs.163924
A_33_P3355326	-5.47298	-7.16688	3.23529	SLC17A2	Homo sapiens solute carrier family 17, member 2 (SLC17A2), transcript variant 1, mRNA [NM_001286123]	25915791	chr6	25915732	-	hs|6p22.2	10246	NM_001286123	solute carrier family 17, member 2	chr6:25915791-25915732	GO:0005436|GO:0016020|GO:0005887|GO:0006796|GO:0006814	NM_001286123	Hs.591802
A_33_P3340352	-5.85379	-7.16681	2.48462			64216413	chr4	64216354	+	hs|4q13.1				chr4:064216354-064216413
A_23_P53891	-5.59325	-6.95706	2.57365	KLF5	Homo sapiens Kruppel-like factor 5 (intestinal) (KLF5), transcript variant 1, mRNA [NM_001730]	73651038	chr13	73650979	+	hs|13q22.1	688	NM_001730	Kruppel-like factor 5 (intestinal)	chr13:73650979-73651038	GO:0005515|GO:0003700|GO:0005794|GO:0006366|GO:0030033|GO:0005730|GO:0005634|GO:0001525|GO:0035914|GO:0003677|GO:0046872|GO:0043231|GO:0045893	NM_001730	Hs.508234
A_24_P12626	-2.83783	-4.34187	2.83636	CAV1	Homo sapiens caveolin 1, caveolae protein, 22kDa (CAV1), transcript variant 1, mRNA [NM_001753]	116199060	chr7	116199001	+	hs|7q31.2	857	NM_001753	caveolin 1, caveolae protein, 22kDa	chr7:116199001-116199060	GO:0005515|GO:0043627|GO:0019915|GO:0010524|GO:0030879|GO:0006940|GO:0030301|GO:0050900|GO:0005113|GO:0005622|GO:0016050|GO:0000165|GO:0031397|GO:0032507|GO:0005938|GO:0042632|GO:0005811|GO:0000122|GO:0019217|GO:0016504|GO:0043234|GO:0005929|GO:0048554|GO:0005887|GO:0007519|GO:0002931|GO:0032570|GO:0006641|GO:0045121|GO:0019899|GO:0050998|GO:0032091|GO:0048471|GO:0005886|GO:0005783|GO:0031295|GO:…	NM_001753	Hs.74034
A_19_P00318170	-4.2007	-6.55631	5.11808			98275985	chr6	98275926	+	hs|6q16.1		TCONS_00012548		chr6:98275926-98275985
A_23_P127495	-5.88052	-7.08389	2.30277	BBOX1	Homo sapiens butyrobetaine (gamma), 2-oxoglutarate dioxygenase (gamma-butyrobetaine hydroxylase) 1 (BBOX1), mRNA [NM_003986]	27149015	chr11	27148956	+	hs|11p14.2	8424	NM_003986	butyrobetaine (gamma), 2-oxoglutarate dioxygenase (gamma-butyrobetaine hydroxylase) 1	chr11:27148956-27149015	GO:0005739|GO:0034641|GO:0008336|GO:0005506|GO:0045329|GO:0008270|GO:0044281|GO:0015629|GO:0043231|GO:0005829	NM_003986	Hs.591996
A_19_P00332517	-2.47553	-3.64456	2.24859			234833518	chr1	234833459	+	hs|1q42.3				chr1:234833459-234833518
A_33_P3289661	-4.10581	-6.44105	5.04635	OCR1	Homo sapiens ovarian cancer-related protein 1 (OCR1) mRNA, complete cds. [AF314543]	202499590	chr1	202499531	+	hs|1q32.1	100128298	AF314543	ovarian cancer-related protein 1	chr1:202499531-202499590			Hs.679412
A_19_P00808693	-3.95621	-5.42632	2.77042			56815851	chr6	56815792	-	hs|6p12.1				chr6:056815851-056815792
A_33_P3373243	-4.98369	-7.09485	4.3204	MGC34800	PREDICTED: Homo sapiens uncharacterized protein MGC34800 (MGC34800), misc_RNA [XR_110135]	34258558	chr16	34258499	+	hs|16p11.2	162137	XR_110135	uncharacterized protein MGC34800	chr16:34258499-34258558		XR_110135	Hs.617031
A_23_P358917	-3.68428	-4.87885	2.28878	CYP3A7	Homo sapiens cytochrome P450, family 3, subfamily A, polypeptide 7 (CYP3A7), mRNA [NM_000765]	99303096	chr7	99303037	-	hs|7q22.1	1551	NM_000765	cytochrome P450, family 3, subfamily A, polypeptide 7	chr7:99303096-99303037	GO:0004497|GO:0006805|GO:0070330|GO:0019825|GO:0005506|GO:0005789|GO:0044281|GO:0020037	NM_000765	Hs.111944
A_33_P3352038	-2.90417	-5.46516	5.90116	MUC12	Homo sapiens mucin 12, cell surface associated (MUC12), mRNA [NM_001164462]	100646125	chr7	100646066	+	hs|7q22.1	10071	NM_001164462	mucin 12, cell surface associated	chr7:100646066-100646125	GO:0003674|GO:0005887|GO:0005796|GO:0016266|GO:0044267|GO:0001558|GO:0043687	NM_001164462	Hs.489355
A_33_P3318384	-3.81539	-5.69257	3.67357			55535190	chrX	55535131	-	hs|Xp11.21				chrX:055535190-055535131
A_33_P3415625	-3.26015	-4.81931	2.94683	LRRIQ1	Homo sapiens leucine-rich repeats and IQ motif containing 1 (LRRIQ1), mRNA [NM_001079910]	85518294	chr12	85518235	+	hs|12q21.31	84125	NM_001079910	leucine-rich repeats and IQ motif containing 1	chr12:85518235-85518294		NM_001079910	Hs.402200
A_19_P00332370	-4.32168	-6.70376	5.21288			113697287	chr6	113697228	-	hs|6q21				chr6:113697287-113697228
A_33_P3403474	-5.13586	-7.01238	3.67186	TMPRSS11BNL	Homo sapiens TMPRSS11B N-terminal like (TMPRSS11BNL), non-coding RNA [NR_104048]	69054301	chr4	69054242	-	hs|4q13.2	401136	NR_104048	TMPRSS11B N-terminal like	chr4:69054301-69054242	GO:0016021	NR_104048	Hs.652046
A_19_P00329328	-2.86622	-5.79645	7.62236			178000807	chr1	178000748	+	hs|1q25.2				chr1:178000748-178000807
A_24_P180242	-4.44985	-5.87507	2.68556	STIM2	Homo sapiens stromal interaction molecule 2 (STIM2), transcript variant 2, mRNA [NM_020860]	27025946	chr4	27025887	+	hs|4p15.2	57620	NM_020860	stromal interaction molecule 2	chr4:27025887-27025946	GO:0005515|GO:0032237|GO:0005886|GO:0051928|GO:0005783|GO:0005246|GO:0005509|GO:0006874|GO:0005789|GO:0015279|GO:0016021	NM_020860	Hs.744950
A_33_P3362392	-4.08433	-7.1666	8.46946			202001319	chr2	202001260	-	hs|2q33.1				chr2:202001319-202001260
A_19_P00321656	-4.16062	-6.97013	7.01046	DDAH1	Homo sapiens dimethylarginine dimethylaminohydrolase 1 (DDAH1), transcript variant 2, mRNA [NM_001134445]	85961928	chr1	85961869	-	hs|1p22.3	23576	NM_001134445	dimethylarginine dimethylaminohydrolase 1	chr1:85961928-85961869	GO:0005739|GO:0003073|GO:0007263|GO:0000052|GO:0006527|GO:0003824|GO:0016597|GO:0046872|GO:0045766|GO:0016403|GO:0045429	NM_001134445	Hs.713411
A_33_P3212305	-4.4231	-6.17418	3.3661	LZTS1	Homo sapiens leucine zipper, putative tumor suppressor 1 (LZTS1), mRNA [NM_021020]	20107292	chr8	20107233	-	hs|8p21.3	11178	NM_021020	leucine zipper, putative tumor suppressor 1	chr8:20107292-20107233	GO:0005515|GO:0010467|GO:0006386|GO:0003700|GO:0006385|GO:0030054|GO:0005886|GO:0016242|GO:0005634|GO:0006383|GO:0005829|GO:0005737|GO:0016324|GO:0043197|GO:0043198|GO:0045211|GO:0032481|GO:0006355|GO:0005794|GO:0005730|GO:0014069|GO:0003677|GO:0006351|GO:0044297|GO:0048814|GO:0007049|GO:0045087|GO:0005654	NM_021020	Hs.521432
A_19_P00318444	-4.13652	-6.00398	3.6489		PREDICTED: Homo sapiens uncharacterized LOC101927149 (LOC101927149), misc_RNA [XR_241560]	127252528	chr3	127252469	-	hs|3q21.3		XR_241560		chr3:127252528-127252469		XR_241560	Hs.407798
A_23_P367420	-5.9711	-7.04457	2.10449	ADAM21	Homo sapiens ADAM metallopeptidase domain 21 (ADAM21), mRNA [NM_003813]	70926322	chr14	70926263	+	hs|14q24.2	8747	NM_003813	ADAM metallopeptidase domain 21	chr14:70926263-70926322	GO:0007338|GO:0005886|GO:0006508|GO:0008270|GO:0016021|GO:0007339|GO:0004222|GO:0008237|GO:0032504	NM_003813	Hs.178748
A_23_P94501	-2.2828	-4.01942	3.33253	ANXA1	Homo sapiens annexin A1 (ANXA1), mRNA [NM_000700]	75785061	chr9	75785002	+	hs|9q21.13	301	NM_000700	annexin A1	chr9:75785002-75785061	GO:0005515|GO:0070301|GO:0046632|GO:0060206|GO:0005615|GO:0042803|GO:0042127|GO:0030674|GO:0032355|GO:0033031|GO:0070062|GO:0031966|GO:0005509|GO:0031394|GO:0002674|GO:0071385|GO:0042063|GO:0005929|GO:0043234|GO:0007049|GO:0050709|GO:0030073|GO:0001780|GO:0010165|GO:0005886|GO:0006928|GO:0031340|GO:0043434|GO:0005634|GO:0001533|GO:0005544|GO:0016323|GO:0005737|GO:0006954|GO:0005543|GO:0070555|GO:…	NM_000700	Hs.494173
A_19_P00331176	-2.90654	-4.81482	3.75361			17035473	chr4	17035414	+	hs|4p15.32				chr4:017035414-017035473
A_19_P00322002	-2.79382	-5.17685	5.21632	LINC-PINT	Homo sapiens long intergenic non-protein coding RNA, p53 induced transcript (LINC-PINT), transcript variant 1, long non-coding RNA [NR_015431]	130629627	chr7	130629568	-	hs|7q32.3	378805	NR_015431	long intergenic non-protein coding RNA, p53 induced transcript	chr7:130629627-130629568		NR_015431	Hs.744176
A_33_P3303925	-3.98423	-5.60485	3.07506	LOC100129175	Homo sapiens uncharacterized LOC100129175 (LOC100129175), long non-coding RNA [NR_046086]	219880444	chr2	219880385	+	hs|2q35	100129175	NR_046086	uncharacterized LOC100129175	chr2:219880385-219880444		NR_046086	Hs.147762
A_33_P3326822	-2.33396	-4.68182	5.09069	INMT	indolethylamine N-methyltransferase [Source:HGNC Symbol;Acc:6069] [ENST00000461246]	30739806	chr7	30739747	+	hs|7p14.3	11185		indolethylamine N-methyltransferase	chr7:30739747-30739806	GO:0030748|GO:0004790|GO:0009636|GO:0009308|GO:0032259|GO:0005829
A_23_P251151	-5.12879	-6.77411	3.12818	NELL1	Homo sapiens NEL-like 1 (chicken) (NELL1), transcript variant 1, mRNA [NM_006157]	21596833	chr11	21596774	+	hs|11p15.1	4745	NM_006157	NEL-like 1 (chicken)	chr11:21596774-21596833	GO:0005515|GO:0010468|GO:0048471|GO:0030501|GO:0033689|GO:0005509|GO:0005576|GO:0005635|GO:0030154|GO:0007399|GO:0045669|GO:2000599|GO:0005737	NM_006157	Hs.657172
A_33_P3262391	-5.86822	-7.06042	2.28501			80631264	chr15	80631205	-	hs|15q25.1				chr15:080631264-080631205
A_19_P00322909	-2.53829	-3.78217	2.36835		op29f06.s1 Soares_NFL_T_GBC_S1 Homo sapiens cDNA clone IMAGE:1578275 3', mRNA sequence [AA974719]	53763365	chr18	53763306	-	hs|18q21.2		AA974719		chr18:53763365-53763306			Hs.733929
A_19_P00318845	-3.1837	-6.9171	13.3005		Human oral cancer candidate gene mRNA, clone G15, 3' end. [U55055]	4284600	chr10	4284541	-	hs|10p15.1		U55055		chr10:4284600-4284541			Hs.538635
A_19_P00807891	-3.40448	-6.50342	8.56788			53718146	chr5	53718087	+	hs|5q11.2				chr5:053718087-053718146
A_33_P3261024	-1.74545	-2.87125	2.18223			137520411	chr6	137520352	+	hs|6q23.3				chr6:137520352-137520411
A_33_P3380850	-3.70449	-5.04534	2.53299	PAX2	Homo sapiens paired box 2 (PAX2), transcript variant e, mRNA [NM_003990]	102568980	chr10	102568921	+	hs|10q24.31	5076	NM_003990	paired box 2	chr10:102568921-102568980	GO:0000987|GO:0005515|GO:0021554|GO:0001658|GO:0070301|GO:0006366|GO:0044212|GO:0071300|GO:0034451|GO:0001655|GO:0048793|GO:0007409|GO:0005764|GO:0021650|GO:0072075|GO:0043069|GO:0072179|GO:0032993|GO:0072177|GO:0031667|GO:0050679|GO:0003406|GO:0035799|GO:0042472|GO:0005815|GO:0001709|GO:0007568|GO:0060231|GO:0001843|GO:0039003|GO:0000122|GO:0072205|GO:0072108|GO:0061360|GO:0043234|GO:0072189|GO:…	NM_003990	Hs.155644
A_33_P3263293	-5.43513	-7.04032	3.04235			19825123	chr14	19825064	-	hs|14q11.2				chr14:019825123-019825064
A_33_P3211198	-3.25907	-6.84142	11.9782	NCMAP	Homo sapiens noncompact myelin associated protein (NCMAP), mRNA [NM_001010980]	24935790	chr1	24935731	+	hs|1p36.11	400746	NM_001010980	noncompact myelin associated protein	chr1:24935731-24935790	GO:0043220|GO:0005887|GO:0032290|GO:0033270|GO:0019911|GO:0031643	NM_001010980	Hs.200253
A_23_P145606	-1.84504	-3.01582	2.25133	CHRM2	Homo sapiens cholinergic receptor, muscarinic 2 (CHRM2), transcript variant 1, mRNA [NM_001006630]	136700849	chr7	136700790	+	hs|7q33	1129	NM_001006630	cholinergic receptor, muscarinic 2	chr7:136700790-136700849	GO:0030054|GO:0007186|GO:0005886|GO:0007187|GO:0005887|GO:0045211|GO:0008016|GO:0007207|GO:0007188|GO:0009615|GO:0016907|GO:0007399	NM_001006630	Hs.535891
A_33_P3716108	-3.43809	-5.80415	5.15533	LINC00533	DA096222 BRACE3 Homo sapiens cDNA clone BRACE3006332 5', mRNA sequence [DA096222]	28616217	chr6	28616158	+	hs|6p22.1	387055	DA096222	long intergenic non-protein coding RNA 533	chr6:28616158-28616217			Hs.369401
A_33_P3292064	-5.0661	-6.93378	3.64946	BPIFC	Homo sapiens cDNA clone IMAGE:4081306, partial cds. [BC062656]	32849380	chr22	32849321	-	hs|22q12.3	254240	BC062656	BPI fold containing family C	chr22:32849380-32849321	GO:0001530|GO:0005543|GO:0005576		Hs.372939
A_23_P31755	-6.02309	-7.08571	2.08872	CRH	Homo sapiens corticotropin releasing hormone (CRH), mRNA [NM_000756]	67088820	chr8	67088761	-	hs|8q13.1	1392	NM_000756	corticotropin releasing hormone	chr8:67088820-67088761	GO:0005515|GO:0043627|GO:0032811|GO:0006704|GO:0033685|GO:2000310|GO:2000854|GO:0005615|GO:0060548|GO:0007611|GO:0005184|GO:0010942|GO:0035641|GO:0008306|GO:0014062|GO:0051412|GO:0007565|GO:0007616|GO:0007567|GO:0071314|GO:0050801|GO:0010841|GO:0010700|GO:0033494|GO:0005179|GO:0016101|GO:0007631|GO:0045472|GO:0008284|GO:0030325|GO:0030324|GO:0045471|GO:0030819|GO:0007268|GO:0045776|GO:0090280|GO:…	NM_000756	Hs.75294
A_23_P6943	-2.94173	-4.69265	3.36572	GPR15	Homo sapiens G protein-coupled receptor 15 (GPR15), mRNA [NM_005290]	98251702	chr3	98251643	+	hs|3q11.2	2838	NM_005290	G protein-coupled receptor 15	chr3:98251643-98251702	GO:0007186|GO:0005887|GO:0004930	NM_005290	Hs.563128
A_23_P133722	-5.55349	-7.00844	2.74147	CRISP1	Homo sapiens cysteine-rich secretory protein 1 (CRISP1), transcript variant 1, mRNA [NM_001131]	49803137	chr6	49803078	-	hs|6p12.3	167	NM_001131	cysteine-rich secretory protein 1	chr6:49803137-49803078	GO:0007342|GO:0005615	NM_001131	Hs.109620
A_19_P00804485	-3.84593	-5.04867	2.30177			33224217	chr18	33224158	-	hs|18q12.2				chr18:033224217-033224158
A_33_P3310401	-4.33762	-6.76185	5.3674			52576914	chrX	52576855	+	hs|Xp11.22				chrX:052576855-052576914
A_19_P00316305	-5.44056	-6.91849	2.78547			2287793	chr9	2287734	+	hs|9p24.2				chr9:002287734-002287793
A_23_P335388	-5.34363	-6.74642	2.64412	C17orf78	Homo sapiens chromosome 17 open reading frame 78 (C17orf78), mRNA [NM_173625]	35749584	chr17	35749525	+	hs|17q12	284099	NM_173625	chromosome 17 open reading frame 78	chr17:35749525-35749584	GO:0016021	NM_173625	Hs.439154
A_19_P00810933	-2.82197	-3.87383	2.07321	POLR2M	polymerase (RNA) II (DNA directed) polypeptide M [Source:HGNC Symbol;Acc:14862] [ENST00000562260]	58043623	chr15	58043564	+	hs|15q21.3	81488	AK074767	polymerase (RNA) II (DNA directed) polypeptide M	chr15:58043564-58043623	GO:0003899|GO:0016591|GO:0043025|GO:0051685|GO:0005635		Hs.437256
A_33_P3281577	-4.13499	-7.16847	8.18784	BTN1A1	Homo sapiens butyrophilin, subfamily 1, member A1 (BTN1A1), mRNA [NM_001732]	26509167	chr6	26509108	+	hs|6p22.2	696	NM_001732	butyrophilin, subfamily 1, member A1	chr6:26509108-26509167	GO:0005887|GO:0005576|GO:0004872	NM_001732	Hs.153058
A_33_P3347887	-5.87725	-7.1688	2.44791	LOC221122	Homo sapiens uncharacterized LOC221122 (LOC221122), long non-coding RNA [NR_026681]	44999577	chr11	44999518	+	hs|11p11.2	221122	NR_026681	uncharacterized LOC221122	chr11:44999518-44999577		NR_026681	Hs.551656
A_24_P165864	-5.29655	-6.92216	3.08574	P2RY14	Homo sapiens purinergic receptor P2Y, G-protein coupled, 14 (P2RY14), transcript variant 2, mRNA [NM_014879]	150930118	chr3	150930059	-	hs|3q25.1	9934	NM_014879	purinergic receptor P2Y, G-protein coupled, 14	chr3:150930118-150930059	GO:0045029|GO:0007186|GO:0005886|GO:0045028|GO:0016021	NM_014879	Hs.2465
A_19_P00315905	-0.916426	-3.73782	7.06847			106151197	chr5	106151138	-	hs|5q21.3		TCONS_00009749		chr5:106151197-106151138
A_33_P3245228	-4.17746	-5.38891	2.31571	BPIFA1	Homo sapiens BPI fold containing family A, member 1 (BPIFA1), transcript variant 2, mRNA [NM_130852]	31831111	chr20	31831052	+	hs|20q11.21	51297	NM_130852	BPI fold containing family A, member 1	chr20:31831052-31831111	GO:0003674|GO:0045087|GO:0005576|GO:0008289	NM_130852	Hs.211092
A_23_P158851	-5.61616	-7.01259	2.6325	PCDH10	Homo sapiens protocadherin 10 (PCDH10), transcript variant 1, mRNA [NM_032961]	134112449	chr4	134112390	+	hs|4q28.3	57575	NM_032961	protocadherin 10	chr4:134112390-134112449	GO:0005886|GO:0005509|GO:0016021|GO:0007156	NM_032961	Hs.192859
A_23_P200489	-0.307623	-1.58842	2.42973	TMEM63A	Homo sapiens transmembrane protein 63A (TMEM63A), mRNA [NM_014698]	226033746	chr1	226033687	-	hs|1q42.12	9725	NM_014698	transmembrane protein 63A	chr1:226033746-226033687	GO:0000166|GO:0016021|GO:0005765	NM_014698	Hs.119387
A_19_P00326572	-3.4897	-4.72098	2.34775			139250798	chr2	139250739	+	hs|2q22.1				chr2:139250739-139250798
A_19_P00329877	-2.19859	-3.29942	2.14479			41445323	chr14	41445264	+	hs|14q21.1				chr14:041445264-041445323
A_24_P374244	-5.35643	-6.73575	2.60145	GATA1	Homo sapiens GATA binding protein 1 (globin transcription factor 1) (GATA1), mRNA [NM_002049]	48651615	chrX	48650853	+	hs|Xp11.23	2623	NM_002049	GATA binding protein 1 (globin transcription factor 1)	chrX:48650853-48651615	GO:0005515|GO:0003700|GO:0006366|GO:0071733|GO:0050731|GO:0017053|GO:0033690|GO:0000976|GO:0031965|GO:0010559|GO:0000977|GO:0008301|GO:0000122|GO:0000978|GO:0030502|GO:0001701|GO:0031490|GO:0035854|GO:0045648|GO:0008270|GO:0005654|GO:0070742|GO:0001158|GO:0097067|GO:0008285|GO:0007267|GO:0005634|GO:2000678|GO:0097028|GO:0002039|GO:0045944|GO:0048821|GO:0001085|GO:2001240|GO:0030222|GO:0030221|GO:…	NM_002049	Hs.765
A_33_P3346638	-4.86728	-6.2765	2.65593			34242059	chr17	34242000	-	hs|17q12				chr17:034242059-034242000
A_23_P251412	-5.45649	-6.68654	2.34576	SCGN	Homo sapiens secretagogin, EF-hand calcium binding protein (SCGN), mRNA [NM_006998]	25701946	chr6	25701887	+	hs|6p22.2	10590	NM_006998	secretagogin, EF-hand calcium binding protein	chr6:25701887-25701946	GO:0008150|GO:0005737|GO:0005509|GO:0005576|GO:0030658	NM_006998	Hs.116428
A_23_P56347	-5.56253	-7.17555	3.05891	PSG3	Homo sapiens pregnancy specific beta-1-glycoprotein 3 (PSG3), mRNA [NM_021016]	43226189	chr19	43226130	-	hs|19q13.2	5671	NM_021016	pregnancy specific beta-1-glycoprotein 3	chr19:43226189-43226130	GO:0007565|GO:0006952|GO:0005576	NM_021016	Hs.654413
A_19_P00316782	-3.99558	-7.15706	8.94749		Homo sapiens cDNA clone IMAGE:5285293. [BC033946]	131695366	chr5	131695307	+	hs|5q31.1		BC033946		chr5:131695307-131695366			Hs.637022
A_23_P101434	-2.54123	-3.8172	2.42162	NLRP12	Homo sapiens NLR family, pyrin domain containing 12 (NLRP12), transcript variant 3, mRNA [NM_001277126]	54297367	chr19	54297308	-	hs|19q13.42	91662	NM_001277126	NLR family, pyrin domain containing 12	chr19:54297367-54297308	GO:0005515|GO:0045381|GO:0045751|GO:0006919|GO:0045409|GO:0032088|GO:0050710|GO:0005524|GO:0008656|GO:0050711|GO:0031953|GO:0007165|GO:0005737|GO:0008588|GO:0050718|GO:0050728|GO:0050729|GO:0009968|GO:0043124	NM_001277126	Hs.631573
A_23_P216023	-3.34626	-4.43086	2.12079	ANGPT1	Homo sapiens angiopoietin 1 (ANGPT1), transcript variant 1, mRNA [NM_001146]	108262371	chr8	108262312	-	hs|8q23.1	284	NM_001146	angiopoietin 1	chr8:108262371-108262312	GO:0051897|GO:0005886|GO:0072012|GO:0050731|GO:0002040|GO:0050900|GO:0005615|GO:0030154|GO:0007171|GO:0033138|GO:0031398|GO:0070374|GO:0030097|GO:0030971|GO:0043066|GO:0048014|GO:0031589|GO:0014068|GO:0005576|GO:0001701|GO:0050918|GO:0045785|GO:0010595|GO:0005902|GO:0043536|GO:0007162|GO:0007596|GO:0001936|GO:0034394|GO:0045121|GO:0014842|GO:2000352|GO:0002092|GO:0043116|GO:0030210	NM_001146	Hs.369675
A_33_P3289865	-5.74952	-7.02545	2.42155	PLCL1	Homo sapiens phospholipase C-like 1 (PLCL1), mRNA [NM_006226]	199012902	chr2	199012843	+	hs|2q33.1	5334	NM_006226	phospholipase C-like 1	chr2:199012843-199012902	GO:0035556|GO:0006629|GO:0004629|GO:0005737|GO:0005543|GO:0004435|GO:0005509|GO:0007610|GO:0004871	NM_006226	Hs.153322
A_33_P3376821	-5.3607	-6.93832	2.98477	GZMA	Homo sapiens granzyme A (granzyme 1, cytotoxic T-lymphocyte-associated serine esterase 3) (GZMA), mRNA [NM_006144]	54406057	chr5	54405998	+	hs|5q11.2	3001	NM_006144	granzyme A (granzyme 1, cytotoxic T-lymphocyte-associated serine esterase 3)	chr5:54405998-54406057	GO:0001772|GO:0005515|GO:0043065|GO:0051354|GO:0004252|GO:0006915|GO:0005576|GO:0005634|GO:0042803|GO:0006922|GO:0043392|GO:0006955|GO:0032078|GO:0051603|GO:0019835	NM_006144	Hs.90708
A_33_P3212555	-5.74831	-6.98957	2.36405	PROS1	Homo sapiens protein S (alpha) (PROS1), mRNA [NM_000313]	90251481	chr3	90251422	-	hs|3p11.1	5627	NM_000313	protein S (alpha)	chr3:090251481-090251422	GO:0030449|GO:0004866|GO:0005796|GO:0005509|GO:0030168|GO:0005576|GO:0050900|GO:0010951|GO:0017187|GO:0000139|GO:0007596|GO:0045087|GO:0002576|GO:0005789|GO:0006508|GO:0031093|GO:0044267|GO:0042730|GO:0043687	NM_000313	Hs.64016
A_19_P00331234	-3.38383	-5.97827	6.03951			147355845	chr5	147355786	+	hs|5q32				chr5:147355786-147355845
A_33_P3286929	-2.86425	-4.11642	2.38199	LOC100653133	PREDICTED: Homo sapiens golgin subfamily A member 6-like protein 1-like (LOC100653133), mRNA [XM_005254825]	32781387	chr15	32781328	-	hs|15q13.3	100653133	XM_005254825	golgin subfamily A member 6-like protein 1-like	chr15:32781387-32781328		XM_005254825
A_33_P3212117	-3.9881	-5.00764	2.02728		Uncharacterized protein [Source:UniProtKB/TrEMBL;Acc:E7EPV4] [ENST00000381466]	1017162	chr10	1017103	-	hs|10p15.3		AK130873		chr10:1017162-1017103			Hs.639992
A_23_P66593	-5.48726	-6.97034	2.79545	GFAP	Homo sapiens glial fibrillary acidic protein (GFAP), transcript variant 1, mRNA [NM_002055]	42983374	chr17	42983315	-	hs|17q21.31	2670	NM_002055	glial fibrillary acidic protein	chr17:42983374-42983315	GO:0005882|GO:0045109|GO:0031102|GO:0009611|GO:0060291|GO:0051580|GO:0044297|GO:0005829|GO:0005737|GO:0005178|GO:0010625|GO:0016020|GO:0014002|GO:0030198|GO:0060020|GO:0005200|GO:0010977|GO:0019900	NM_002055	Hs.514227
A_33_P3273623	-4.07729	-5.29019	2.31803	CCL21	Homo sapiens chemokine (C-C motif) ligand 21 (CCL21), mRNA [NM_002989]	34709633	chr9	34709574	-	hs|9p13.3	6366	NM_002989	chemokine (C-C motif) ligand 21	chr9:34709633-34709574	GO:0051897|GO:0031295|GO:0046330|GO:0007267|GO:0051491|GO:0005615|GO:2000147|GO:0097026|GO:0031529|GO:0006955|GO:0006954|GO:0050921|GO:0030838|GO:0034695|GO:0043552|GO:0045860|GO:0031274|GO:0048469|GO:0070374|GO:0043123|GO:0008009|GO:0001771|GO:0051209|GO:2000529|GO:2000548|GO:0002407|GO:0033630|GO:0005576|GO:0042379|GO:0032862|GO:0002606|GO:0010560|GO:2000107|GO:0048260|GO:0090023|GO:0001768|GO:…	NM_002989	Hs.57907
A_33_P3304097	-1.50694	-2.82472	2.49283			148344398	chr7	148344339	-	hs|7q36.1				chr7:148344398-148344339
A_19_P00812704	-3.92428	-5.47836	2.93647			54271222	chr2	54271163	-	hs|2p16.2				chr2:054271222-054271163
A_23_P52761	-5.21474	-7.1514	3.82818	MMP7	Homo sapiens matrix metallopeptidase 7 (matrilysin, uterine) (MMP7), mRNA [NM_002423]	102394088	chr11	102394029	-	hs|11q22.2	4316	NM_002423	matrix metallopeptidase 7 (matrilysin, uterine)	chr11:102394088-102394029	GO:0050830|GO:0042493|GO:0005578|GO:0005576|GO:0005615|GO:0050829|GO:0022617|GO:0030198|GO:0042127|GO:0030574|GO:0006508|GO:0008270|GO:0004222|GO:0002779	NM_002423	Hs.2256
A_23_P63158	-6.13505	-7.20566	2.10031	SPTA1	Homo sapiens spectrin, alpha, erythrocytic 1 (elliptocytosis 2) (SPTA1), mRNA [NM_003126]	158580696	chr1	158580637	-	hs|1q23.1	6708	NM_003126	spectrin, alpha, erythrocytic 1 (elliptocytosis 2)	chr1:158580696-158580637	GO:0030097|GO:0005515|GO:0007009|GO:0008091|GO:0046982|GO:0008360|GO:0005509|GO:0031235|GO:0032437|GO:0014731|GO:0015629|GO:0051693|GO:0032092|GO:0005829|GO:0051015|GO:0006779|GO:0007411|GO:0042102|GO:0005200|GO:0007015|GO:0002260	NM_003126	Hs.119825
A_33_P3663974	-5.50523	-7.16057	3.14997	THRB	Homo sapiens thyroid hormone receptor, beta (THRB), transcript variant 4, mRNA [NM_001252634]	24164537	chr3	24164478	-	hs|3p24.2	7068	NM_001252634	thyroid hormone receptor, beta	chr3:24164537-24164478	GO:0005515|GO:0010467|GO:0003700|GO:0006367|GO:0003714|GO:0007605|GO:0008016|GO:0003707|GO:0005634|GO:0000122|GO:0070324|GO:0003677|GO:0031490|GO:0006351|GO:0043565|GO:0045944|GO:0008050|GO:0009887|GO:0008270|GO:0005654|GO:0007621|GO:0019899|GO:0004887	NM_001252634	Hs.187861
A_23_P256821	-5.93073	-7.13922	2.31096	CR1	Homo sapiens complement component (3b/4b) receptor 1 (Knops blood group) (CR1), transcript variant S, mRNA [NM_000651]	207813075	chr1	207813016	+	hs|1q32.2	1378	NM_000651	complement component (3b/4b) receptor 1 (Knops blood group)	chr1:207813016-207813075	GO:0030449|GO:0005886|GO:0009986|GO:0001861|GO:0001855|GO:0001851|GO:0005887|GO:0045087|GO:0006958|GO:1900005|GO:0045959|GO:1900004|GO:0045957|GO:0004877	NM_000651	Hs.334019
A_33_P3300032	-5.40101	-6.75193	2.55076			24780754	chr14	24780695	-	hs|14q12				chr14:024780754-024780695
A_33_P3279515	-4.83042	-7.13058	4.92513	LOC729451	Homo sapiens cDNA FLJ39579 fis, clone SKMUS2003168. [AK096898]	55152515	chr14	55152456	-	hs|14q22.2	729451	AK096898	uncharacterized LOC729451	chr14:55152515-55152456			Hs.647554
A_33_P3503284	-3.70491	-6.22122	5.72119	BOD1L2	Homo sapiens biorientation of chromosomes in cell division 1-like 2 (BOD1L2), mRNA [NM_001257964]	54815499	chr18	54815440	+	hs|18q21.31	284257	NM_001257964	biorientation of chromosomes in cell division 1-like 2	chr18:54815440-54815499		NM_001257964	Hs.127882
A_19_P00319266	-2.82906	-4.16581	2.52582		ov97h05.x1 Soares_testis_NHT Homo sapiens cDNA clone IMAGE:1645305 3', mRNA sequence [AI026802]	106949902	chr3	106949843	-	hs|3q13.12		AI026802		chr3:106949902-106949843			Hs.666749
A_19_P00808323	-2.95855	-3.9707	2.01691			147718143	chr1	147718084	-	hs|1q21.2				chr1:147718143-147718084
A_32_P167076	-5.73142	-6.98669	2.38713	CAPN14	Homo sapiens calpain 14 (CAPN14), mRNA [NM_001145122]	31396260	chr2	31396201	-	hs|2p23.1	440854	NM_001145122	calpain 14	chr2:31396260-31396201	GO:0005622|GO:0004198|GO:0005509|GO:0006508	NM_001145122	Hs.468059
A_33_P3508342	-5.17633	-7.05096	3.66708	FAM135B	Homo sapiens family with sequence similarity 135, member B (FAM135B), mRNA [NM_015912]	139144895	chr8	139144836	-	hs|8q24.23	51059	NM_015912	family with sequence similarity 135, member B	chr8:139144895-139144836		NM_015912	Hs.126024
A_33_P3219939	-5.47196	-6.84753	2.5947	CUBN	Homo sapiens cubilin (intrinsic factor-cobalamin receptor) (CUBN), mRNA [NM_001081]	16866024	chr10	16865965	-	hs|10p13	8029	NM_001081	cubilin (intrinsic factor-cobalamin receptor)	chr10:16866024-16865965	GO:0005215|GO:0015889|GO:0005886|GO:0005783|GO:0006767|GO:0030139|GO:0044281|GO:0031526|GO:0005765|GO:0042803|GO:0005829|GO:0042953|GO:0016324|GO:0001894|GO:0004872|GO:0008202|GO:0043202|GO:0008203|GO:0005794|GO:0009235|GO:0031419|GO:0042359|GO:0005509|GO:0031232|GO:0006898|GO:0005905|GO:0016020|GO:0006766|GO:0042157|GO:0010008	NM_001081	Hs.166206
A_19_P00325761	-2.63147	-3.9196	2.44211			56149423	chr13	56149364	+	hs|13q21.1				chr13:056149364-056149423
A_24_P160225	-4.57235	-7.09841	5.75999	CXorf36	Homo sapiens chromosome X open reading frame 36 (CXorf36), transcript variant 2, mRNA [NM_024689]	45021867	chrX	45021808	-	hs|Xp11.3	79742	NM_024689	chromosome X open reading frame 36	chrX:45021867-45021808	GO:0005576	NM_024689	Hs.98321
A_33_P3346057	-5.15392	-6.19815	2.06227	ANKRD26P1	Homo sapiens ankyrin repeat domain 26 pseudogene 1 (ANKRD26P1), non-coding RNA [NR_026556]	46503309	chr16	46503250	-	hs|16q11.2	124149	NR_026556	ankyrin repeat domain 26 pseudogene 1	chr16:46503309-46503250		NR_026556	Hs.97414
A_33_P3338808	-5.94825	-7.16791	2.32891			71346689	chr4	71346630	-	hs|4q13.3				chr4:071346689-071346630
A_19_P00318783	-1.96555	-3.26357	2.4589			28135355	chr22	28135296	-	hs|22q12.1				chr22:028135355-028135296
A_23_P419641	-6.00671	-7.02956	2.03192	DLL4	Homo sapiens delta-like 4 (Drosophila) (DLL4), mRNA [NM_019074]	41229714	chr15	41229655	+	hs|15q15.1	54567	NM_019074	delta-like 4 (Drosophila)	chr15:41229655-41229714	GO:0035912|GO:0035924|GO:0007220|GO:0008285|GO:0005886|GO:0008015|GO:0005112|GO:0061314|GO:0050767|GO:0007219|GO:0003222|GO:0090051|GO:0001569|GO:0005509|GO:0001525|GO:0000122|GO:0072554|GO:0003208|GO:0044344|GO:0003344|GO:0003209|GO:0007165|GO:0010596|GO:0001974|GO:0016021	NM_019074	Hs.511076
A_32_P207169	-2.92905	-4.05703	2.18552	SERTAD4-AS1	Homo sapiens SERTAD4 antisense RNA 1 (SERTAD4-AS1), long non-coding RNA [NR_024337]	210404928	chr1	210404869	-	hs|1q32.2	574036	NR_024337	SERTAD4 antisense RNA 1	chr1:210404928-210404869		NR_024337	Hs.446946
A_33_P3238636	-6.03338	-7.10443	2.10096	CCDC173	Homo sapiens coiled-coil domain containing 173 (CCDC173), mRNA [NM_001085447]	170501995	chr2	170501936	-	hs|2q31.1	129881	NM_001085447	coiled-coil domain containing 173	chr2:170501995-170501936		NM_001085447	Hs.370111
A_33_P3299776	-1.45679	-3.26203	3.49488	NODAL	Homo sapiens nodal growth differentiation factor (NODAL), mRNA [NM_018055]	72192130	chr10	72192071	-	hs|10q22.1	4838	NM_018055	nodal growth differentiation factor	chr10:72192130-72192071	GO:0033505|GO:0035987|GO:0005615|GO:0048701|GO:1900224|GO:0009880|GO:0001947|GO:0016015|GO:0042074|GO:0090010|GO:1900164|GO:0010470|GO:0070374|GO:0048018|GO:0001944|GO:0050679|GO:0022409|GO:0060136|GO:0001892|GO:0060766|GO:0032927|GO:0000122|GO:0001890|GO:0005125|GO:0048546|GO:0060391|GO:0001842|GO:2000036|GO:0010085|GO:0001889|GO:0043280|GO:0007420|GO:0040007|GO:0008083|GO:0048382|GO:0001831|GO:…	NM_018055	Hs.370414
A_23_P15174	-1.21924	-2.27971	2.08561	MT1F	Homo sapiens metallothionein 1F (MT1F), mRNA [NM_005949]	56693136	chr16	56693077	+	hs|16q12.2	4494	NM_005949	metallothionein 1F	chr16:56693077-56693136	GO:0071294|GO:0048471|GO:0005737|GO:0005507|GO:0008270|GO:0005634|GO:0071276|GO:0046870|GO:0045926	NM_005949	Hs.513626
A_33_P3261530	-5.64761	-6.85657	2.31171			37778766	chr17	37778707	+	hs|17q12				chr17:37778707-37778766
A_33_P3274731	-5.02114	-6.15564	2.19542	CLTC	Homo sapiens clathrin, heavy chain (Hc) (CLTC), mRNA [NM_004859]	57774317	chr17	57774258	+	hs|17q23.1	1213	NM_004859	clathrin, heavy chain (Hc)	chr17:57774258-57774317	GO:0003725|GO:0005515|GO:0042470|GO:0030132|GO:0030136|GO:0005819|GO:0006892|GO:0032588|GO:0006886|GO:0006898|GO:0005829|GO:0030118|GO:0031623|GO:0005739|GO:0043234|GO:0033572|GO:0019886|GO:0007067|GO:0005198|GO:0030130|GO:0030669|GO:0070062	NM_004859	Hs.491351
A_33_P3497502	-5.71364	-6.73572	2.03084	LOC283475	Homo sapiens mRNA; cDNA DKFZp686K1548 (from clone DKFZp686K1548) [AL833568]	96869110	chr13	96869051	+	hs|13q32.1	283475	AL833568	uncharacterized LOC283475	chr13:96869051-96869110			Hs.683973
A_23_P325593	-3.40918	-6.61969	9.25681	C15orf43	Homo sapiens chromosome 15 open reading frame 43 (C15orf43), mRNA [NM_152448]	45270706	chr15	45266114	+	hs|15q21.1	145645	NM_152448	chromosome 15 open reading frame 43	chr15:45266114-45270706		NM_152448	Hs.567701
A_19_P00329970	-4.98996	-6.7634	3.41869			1102553	chr1	1102494	-	hs|1p36.33				chr1:001102553-001102494
A_23_P86064	-3.98069	-6.08939	4.31304	HHIPL2	Homo sapiens HHIP-like 2 (HHIPL2), mRNA [NM_024746]	222696964	chr1	222696181	-	hs|1q41	79802	NM_024746	HHIP-like 2	chr1:222696964-222696181	GO:0048038|GO:0016901|GO:0005975|GO:0005576	NM_024746	Hs.665660
A_24_P340128	-4.89761	-7.04047	4.41636	P2RY8	Homo sapiens purinergic receptor P2Y, G-protein coupled, 8 (P2RY8), mRNA [NM_178129]	1581746	chrX	1581687	-	hs|Xp22.33	286530	NM_178129	purinergic receptor P2Y, G-protein coupled, 8	chrX:1581746-1581687	GO:0005886|GO:0045028|GO:0016021	NM_178129	Hs.111377
A_24_P39928	-1.91105	-4.53466	6.16291	SYCN	Homo sapiens syncollin (SYCN), mRNA [NM_001080468]	39694625	chr19	39694566	-	hs|19q13.2	342898	NM_001080468	syncollin	chr19:39694625-39694566	GO:0006887|GO:0030667|GO:0030658	NM_001080468	Hs.124123
A_33_P3356877	-4.46443	-7.16799	6.51408	OR13C3	Homo sapiens olfactory receptor, family 13, subfamily C, member 3 (OR13C3), mRNA [NM_001001961]	107298199	chr9	107298140	-	hs|9q31.1	138803	NM_001001961	olfactory receptor, family 13, subfamily C, member 3	chr9:107298199-107298140	GO:0004984|GO:0005886|GO:0004930|GO:0016021	NM_001001961	Hs.553600
A_33_P3216090	-2.16301	-3.20559	2.05991	SHC3	Homo sapiens SHC (Src homology 2 domain containing) transforming protein 3 (SHC3), mRNA [NM_016848]	91653107	chr9	91653048	-	hs|9q22.1	53358	NM_016848	SHC (Src homology 2 domain containing) transforming protein 3	chr9:91653107-91653048	GO:0005515|GO:0008286|GO:0048011|GO:0035249|GO:0007265|GO:0005575|GO:0007417|GO:0005829|GO:0035556|GO:0007173|GO:0007611|GO:0004871|GO:0007169	NM_016848	Hs.292737
A_33_P3293773	-2.70516	-5.1015	5.26468	FSIP2	Homo sapiens fibrous sheath interacting protein 2 (FSIP2), mRNA [NM_173651]	186657065	chr2	186657006	+	hs|2q32.1	401024	NM_173651	fibrous sheath interacting protein 2	chr2:186657006-186657065		NM_173651	Hs.98025
A_24_P152968	-1.77932	-3.52432	3.35195	AKR1C1	Homo sapiens aldo-keto reductase family 1, member C1 (AKR1C1), mRNA [NM_001353]	5005695	chr10	5005636	+	hs|10p15.1	1645	NM_001353	aldo-keto reductase family 1, member C1	chr10:5005636-5005695	GO:0031406|GO:0044598|GO:0046683|GO:0032052|GO:0006805|GO:0044597|GO:0007603|GO:0047086|GO:0005829|GO:0030299|GO:0016655|GO:0071395|GO:0042574|GO:0047115|GO:0051260|GO:0008206|GO:0047042|GO:0042632|GO:0047718|GO:0007586|GO:0047006|GO:0001523|GO:0004032|GO:0004033|GO:0015721|GO:0042448|GO:0018636|GO:0055114	NM_001353	Hs.460260
A_19_P00812860	-3.9345	-6.85992	7.59698			56183181	chr14	56183122	-	hs|14q22.3				chr14:056183181-056183122
A_33_P3301097	-2.74951	-4.52201	3.41645			3912744	chr4	3912685	-	hs|4p16.3				chr4:003912744-003912685
A_23_P146233	-0.978506	-2.22789	2.37739	LPL	Homo sapiens lipoprotein lipase (LPL), mRNA [NM_000237]	19824246	chr8	19824187	+	hs|8p21.3	4023	NM_000237	lipoprotein lipase	chr8:19824187-19824246	GO:0005515|GO:0004806|GO:0007603|GO:0005886|GO:0042627|GO:0070328|GO:0044281|GO:0031225|GO:0005615|GO:0034361|GO:0019432|GO:0006633|GO:0019433|GO:0008201|GO:0009986|GO:0010744|GO:0042493|GO:0005102|GO:0005576|GO:0004620|GO:0010886|GO:0004465|GO:0001523|GO:0031012|GO:0034372|GO:0034371|GO:0010890|GO:0042157|GO:0006641|GO:0034185|GO:0006644|GO:0017129	NM_000237	Hs.180878
A_33_P3305458	-2.38732	-3.73404	2.54334	ATF6B	Homo sapiens activating transcription factor 6 beta (ATF6B), transcript variant 1, mRNA [NM_004381]	32083106	chr6	32083047	-	hs|6p21.33	1388	NM_004381	activating transcription factor 6 beta	chr6:32083106-32083047	GO:0043565|GO:0006986|GO:0005622|GO:0007165|GO:0003700|GO:0005789|GO:0005730|GO:0005634|GO:0016021|GO:0005925|GO:0006351	NM_004381	Hs.42853
A_33_P3271284	-4.20244	-5.29278	2.12924	C20orf112	Homo sapiens chromosome 20 open reading frame 112 (C20orf112), transcript variant 1, mRNA [NM_001256798]	31040747	chr20	31040688	-	hs|20q11.21	140688	NM_001256798	chromosome 20 open reading frame 112	chr20:31040747-31040688		NM_001256798	Hs.516978
A_23_P420334	-1.63084	-2.93591	2.47096	PGBD4	Homo sapiens piggyBac transposable element derived 4 (PGBD4), mRNA [NM_152595]	34396170	chr15	34396111	+	hs|15q14	161779	NM_152595	piggyBac transposable element derived 4	chr15:34396111-34396170		NM_152595	Hs.156317
A_23_P203972	-3.30612	-4.73033	2.68367	FZD10	Homo sapiens frizzled family receptor 10 (FZD10), mRNA [NM_007197]	130650233	chr12	130650174	+	hs|12q24.33	11211	NM_007197	frizzled family receptor 10	chr12:130650174-130650233	GO:0042813|GO:0005515|GO:0008406|GO:0017147|GO:0005886|GO:0009986|GO:0071300|GO:0034259|GO:0004930|GO:0038031|GO:0042995|GO:0009790|GO:0030165|GO:0032855|GO:0005737|GO:0005887|GO:0007420|GO:0032956|GO:0030182|GO:0043507|GO:0060070|GO:0001944	NM_007197	Hs.733275
A_33_P3347201	-4.93337	-6.41761	2.79772	VSTM2A	V-set and transmembrane domain containing 2A [Source:HGNC Symbol;Acc:28499] [ENST00000407838]	54638138	chr7	54638079	+	hs|7p11.2	222008	BC045679	V-set and transmembrane domain containing 2A	chr7:54638079-54638138	GO:0005576		Hs.335933
A_19_P00804882	-2.03522	-4.05933	4.06741			9288392	chr12	9288333	+	hs|12p13.31				chr12:009288333-009288392
A_23_P112086	-5.72995	-6.78615	2.07945	DEFA5	Homo sapiens defensin, alpha 5, Paneth cell-specific (DEFA5), mRNA [NM_021010]	6914063	chr8	6913022	-	hs|8p23.1	1670	NM_021010	defensin, alpha 5, Paneth cell-specific	chr8:6914063-6913022	GO:0030133|GO:0005796|GO:0045087|GO:0050832|GO:0031640|GO:0005576|GO:0005615|GO:0042742|GO:0034774	NM_021010	Hs.655233
A_33_P3419790	-3.35486	-5.15187	3.475	ADTRP	androgen-dependent TFPI-regulating protein [Source:HGNC Symbol;Acc:21214] [ENST00000379413]	11717597	chr6	11717538	-	hs|6p24.1	84830	AK123258	androgen-dependent TFPI-regulating protein	chr6:11717597-11717538	GO:0005886|GO:0016021		Hs.126409
A_19_P00317026	-3.81702	-5.08299	2.40489	KC6	17000531861922 GRN_ES Homo sapiens cDNA 5', mRNA sequence [CN267978]	39101415	chr18	39101356	-	hs|18q12.3	641516	CN267978	keratoconus gene 6	chr18:39101415-39101356			Hs.722666
A_23_P102000	-2.83775	-4.01872	2.26729	CXCR4	Homo sapiens chemokine (C-X-C motif) receptor 4 (CXCR4), transcript variant 1, mRNA [NM_001008540]	136872012	chr2	136871953	-	hs|2q22.1	7852	NM_001008540	chemokine (C-X-C motif) receptor 4	chr2:136872012-136871953	GO:0005515|GO:0043130|GO:0019722|GO:0030054|GO:0030260|GO:0007281|GO:0005764|GO:0001618|GO:0031625|GO:0032027|GO:0030334|GO:0009986|GO:0004930|GO:0008045|GO:0019955|GO:0007186|GO:0071345|GO:0007420|GO:0016494|GO:0042119|GO:0009897|GO:0005886|GO:0007204|GO:0030426|GO:0061351|GO:0000187|GO:0005737|GO:0006954|GO:0042098|GO:0050920|GO:0016032|GO:0031252|GO:0001666|GO:0008354|GO:0001569|GO:0005770|GO:…	NM_001008540	Hs.593413
A_33_P3230588	-3.69194	-5.22605	2.89611		DB321672 MESAN2 Homo sapiens cDNA clone MESAN2003490 3', mRNA sequence [DB321672]	68743719	chr9	68743660	+	hs|9q21.11		DB321672		chr9:68743660-68743719			Hs.692158
A_19_P00805333	-2.66606	-4.68	4.03886	C15orf57	chromosome 15 open reading frame 57 [Source:HGNC Symbol;Acc:28295] [ENST00000559291]	40828472	chr15	40828413	-	hs|15q15.1	90416	AL832032	chromosome 15 open reading frame 57	chr15:40828472-40828413
A_23_P388124	-5.05531	-6.80471	3.36217	ABCD2	Homo sapiens ATP-binding cassette, sub-family D (ALD), member 2 (ABCD2), mRNA [NM_005164]	39947009	chr12	39946950	-	hs|12q12	225	NM_005164	ATP-binding cassette, sub-family D (ALD), member 2	chr12:39947009-39946950	GO:0005515|GO:0000038|GO:0006635|GO:0042626|GO:0055085|GO:0005524|GO:0042803|GO:0043231|GO:0005829|GO:0005739|GO:0032000|GO:0016021|GO:0005778|GO:0042760|GO:0005777	NM_005164	Hs.117852
A_32_P88240	-5.74613	-6.99417	2.37518	KBTBD12	Homo sapiens kelch repeat and BTB (POZ) domain containing 12 (KBTBD12), mRNA [NM_207335]	127706324	chr3	127706265	+	hs|3q21.3	166348	NM_207335	kelch repeat and BTB (POZ) domain containing 12	chr3:127706265-127706324		NM_207335	Hs.132087
A_33_P3256883	-3.19664	-4.2013	2.00647			50646123	chr19	50646064	-	hs|19q13.33				chr19:050646123-050646064
A_23_P66241	-4.11774	-5.36459	2.37322	MT1M	Homo sapiens metallothionein 1M (MT1M), mRNA [NM_176870]	56667869	chr16	56667810	+	hs|16q12.2	4499	NM_176870	metallothionein 1M	chr16:56667810-56667869	GO:0071294|GO:0048471|GO:0005737|GO:0008270|GO:0005634|GO:0045926	NM_176870	Hs.647370
A_19_P00321866	-3.77396	-5.43776	3.16848	C1orf132	Homo sapiens cDNA FLJ41182 fis, clone BRACE2043349. [AK123177]	208039591	chr1	208039532	-	hs|1q32.2	100128537	AK123177	chromosome 1 open reading frame 132	chr1:208039591-208039532			Hs.445414
A_19_P00804024	-5.05744	-6.68213	3.08376	OOSP1	PREDICTED: Homo sapiens oocyte-secreted protein 1 homolog (OOSP1), misc_RNA [XR_247225]	59737619	chr11	59737560	+	hs|11q12.1	255649	XR_247225	oocyte secreted protein 1	chr11:59737560-59737619	GO:0005576	XR_247225	Hs.722773
A_19_P00320671	-4.84689	-6.83018	3.95394			92907328	chr5	92907269	-	hs|5q15				chr5:092907328-092907269
A_32_P488818	-5.79499	-6.86747	2.10304	YIPF7	Homo sapiens Yip1 domain family, member 7 (YIPF7), mRNA [NM_182592]	44638015	chr4	44637956	-	hs|4p12	285525	NM_182592	Yip1 domain family, member 7	chr4:44638015-44637956	GO:0005789|GO:0016021	NM_182592	Hs.596000
A_23_P97112	-5.81511	-7.15467	2.53075	SELE	Homo sapiens selectin E (SELE), mRNA [NM_000450]	169692108	chr1	169692049	-	hs|1q24.2	6401	NM_000450	selectin E	chr1:169692108-169692049	GO:0005515|GO:0048471|GO:0019722|GO:0005886|GO:0007202|GO:0050900|GO:0050901|GO:0005615|GO:0006954|GO:0070492|GO:0043274|GO:0007159|GO:0032496|GO:0033691|GO:0070555|GO:0007157|GO:0030029|GO:0002523|GO:0050727|GO:0005905|GO:0007596|GO:0005901|GO:0002687|GO:0030863|GO:0034612|GO:0045121|GO:0016021|GO:0002092|GO:0004888	NM_000450	Hs.82848
A_23_P92349	-0.489162	-1.57487	2.12242	FGFRL1	Homo sapiens fibroblast growth factor receptor-like 1 (FGFRL1), transcript variant 1, mRNA [NM_001004356]	1019998	chr4	1019939	+	hs|4p16.3	53834	NM_001004356	fibroblast growth factor receptor-like 1	chr4:1019939-1019998	GO:0005007|GO:0001501|GO:0008285|GO:0005886|GO:0017134|GO:0060412|GO:0060539|GO:0016021|GO:0003179|GO:0008201|GO:0001558	NM_001004356	Hs.193326
A_19_P00807412	-2.60391	-4.77975	4.51847			168229565	chr1	168229506	-	hs|1q24.2				chr1:168229565-168229506
A_19_P00321973	-5.89206	-6.91211	2.028	LOC101930489	PREDICTED: Homo sapiens uncharacterized LOC101930489 (LOC101930489), misc_RNA [XR_249188]	111954669	chr2	111954610	-	hs|2q13	101930489	XR_249188	uncharacterized LOC101930489	chr2:111954669-111954610		XR_249188
A_19_P00801749	-1.92112	-4.17228	4.76067			216617497	chr2	216617438	-	hs|2q35				chr2:216617497-216617438
A_33_P3276703	1.50313	0.387328	2.16716	VGF	Homo sapiens VGF nerve growth factor inducible (VGF), mRNA [NM_003378]	100805858	chr7	100805799	-	hs|7q22.1	7425	NM_003378	VGF nerve growth factor inducible	chr7:100805858-100805799	GO:0030133|GO:0032868|GO:0009409|GO:0042593|GO:0006091|GO:0031410|GO:0051591|GO:0002021|GO:0005615|GO:0003674|GO:0019953|GO:0001541|GO:0005184|GO:0008083|GO:0030073|GO:0042742	NM_003378	Hs.587325
A_19_P00321096	-5.32771	-6.84028	2.85317		BX424349 Homo sapiens FETAL LIVER Homo sapiens cDNA clone CS0DM012YG18 5-PRIME, mRNA sequence [BX424349]	23574496	chr2	23574437	+	hs|2p24.1		TCONS_00002854		chr2:23574437-23574496			Hs.625087
A_32_P57160	-5.36041	-7.15643	3.47261	FAM74A1	Homo sapiens family with sequence similarity 74, member A1 (FAM74A1), long non-coding RNA [NR_026803]	39900842	chr9	39900783	+	hs|9p13.1	401507	NR_026803	family with sequence similarity 74, member A1	chr9:39900783-39900842		NR_026803	Hs.553802
A_33_P3407643	-3.6552	-5.78296	4.37038	PLET1	Homo sapiens placenta expressed transcript 1 (PLET1), mRNA [NM_001145024]	112126186	chr11	112126127	-	hs|11q23.1	349633	NM_001145024	placenta expressed transcript 1	chr11:112126186-112126127	GO:0016324|GO:0035313|GO:0030335|GO:0016021|GO:0009897|GO:0001953	NM_001145024	Hs.632097
A_33_P3411291	-4.33197	-6.03248	3.25015	DGKE	Homo sapiens diacylglycerol kinase, epsilon 64kDa (DGKE), mRNA [NM_003647]	54940923	chr17	54940864	+	hs|17q22	8526	NM_003647	diacylglycerol kinase, epsilon 64kDa	chr17:54940864-54940923	GO:0005886|GO:0030168|GO:0008654|GO:0005524|GO:0007205|GO:0046872|GO:0035556|GO:0005737|GO:0003951|GO:0016020|GO:0007596|GO:0004143|GO:0016021	NM_003647	Hs.239514
A_33_P3317453	-5.09963	-7.16736	4.19227		Q8N1G1_HUMAN (Q8N1G1) Transcription elongation factor B polypeptide 3 binding protein 1, partial (3%) [THC2636181]	1824782	chr19	1824723	+	hs|19p13.3				chr19:001824723-001824782
A_19_P00806902	-2.60555	-4.16585	2.94914			8397492	chr7	8397433	+	hs|7p21.3				chr7:008397433-008397492
A_23_P87011	2.57883	1.43049	2.21659	TAGLN	Homo sapiens transgelin (TAGLN), transcript variant 1, mRNA [NM_001001522]	117075214	chr11	117075155	+	hs|11q23.3	6876	NM_001001522	transgelin	chr11:117075155-117075214	GO:0005515|GO:0005737|GO:0007517|GO:0003779	NM_001001522	Hs.410977
A_33_P3396686	-4.88988	-6.90681	4.04722	CAGE1	Homo sapiens cancer antigen 1 (CAGE1), transcript variant 2, mRNA [NM_001170693]	7366097	chr6	7366038	-	hs|6p24.3	285782	NM_001170693	cancer antigen 1	chr6:7366097-7366038		NM_001170693	Hs.721486
A_23_P16953	-5.53313	-6.82158	2.44267	HTR2B	Homo sapiens 5-hydroxytryptamine (serotonin) receptor 2B, G protein-coupled (HTR2B), mRNA [NM_000867]	231973300	chr2	231973241	-	hs|2q37.1	3357	NM_000867	5-hydroxytryptamine (serotonin) receptor 2B, G protein-coupled	chr2:231973300-231973241	GO:0019722|GO:0030054|GO:0001755|GO:0045202|GO:0001819|GO:0048598|GO:0004993|GO:0014033|GO:0060548|GO:0007610|GO:0051781|GO:0070374|GO:0043123|GO:0070371|GO:0005262|GO:0051209|GO:0010513|GO:0014065|GO:0007210|GO:0002031|GO:0016310|GO:0007186|GO:0005887|GO:0051000|GO:0006182|GO:0070588|GO:0010507|GO:0043005|GO:0008284|GO:0005886|GO:0007202|GO:0050715|GO:0051378|GO:0007205|GO:0003300|GO:0001965|GO:…	NM_000867	Hs.421649
A_19_P00808479	-5.57499	-6.96304	2.61725			32619837	chr5	32619778	+	hs|5p13.3				chr5:032619778-032619837
A_33_P3222788	1.49972	0.292363	2.30914	LOC100188947	Homo sapiens uncharacterized LOC100188947 (LOC100188947), long non-coding RNA [NR_024467]	93067120	chr10	93067061	-	hs|10q23.32	100188947	NR_024467	uncharacterized LOC100188947	chr10:93067120-93067061		NR_024467	Hs.535293
A_33_P3237050	-3.02376	-5.85024	7.09339	OR4K14	Homo sapiens olfactory receptor, family 4, subfamily K, member 14 (OR4K14), mRNA [NM_001004712]	20482479	chr14	20482420	-	hs|14q11.2	122740	NM_001004712	olfactory receptor, family 4, subfamily K, member 14	chr14:20482479-20482420	GO:0004984|GO:0005886|GO:0004930|GO:0016021	NM_001004712	Hs.626814
A_19_P00801212	-4.82195	-6.50154	3.20337			35309094	chr21	35309035	-	hs|21q22.11				chr21:035309094-035309035
A_24_P98047	-2.74858	-3.78109	2.04557	SLC16A10	Homo sapiens solute carrier family 16 (aromatic amino acid transporter), member 10 (SLC16A10), mRNA [NM_018593]	111543716	chr6	111543660	+	hs|6q21	117247	NM_018593	solute carrier family 16 (aromatic amino acid transporter), member 10	chr6:111543660-111543716	GO:0016323|GO:0015801|GO:0005886|GO:0006865|GO:0016021|GO:0055085|GO:0006811	NM_018593	Hs.591327
A_33_P3352004	-1.10517	-2.80208	3.24204			117244906	chr7	117244847	-	hs|7q31.2				chr7:117244906-117244847
A_33_P3277898	-5.78765	-6.9066	2.17189	VSTM2A	Homo sapiens V-set and transmembrane domain containing 2A (VSTM2A), mRNA [NM_182546]	54636819	chr7	54636760	+	hs|7p11.2	222008	NM_182546	V-set and transmembrane domain containing 2A	chr7:54636760-54636819	GO:0005576	NM_182546	Hs.731937
A_19_P00331773	-4.06442	-5.19025	2.18227			113506927	chr1	113506868	-	hs|1p13.2				chr1:113506927-113506868
A_33_P3432961	-2.36494	-3.59931	2.35278	LOC401320	Homo sapiens uncharacterized LOC401320 (LOC401320), long non-coding RNA [NR_038889]	30588083	chr7	30588024	-	hs|7p14.3	401320	NR_038889	uncharacterized LOC401320	chr7:30588083-30588024		NR_038889	Hs.561708
A_33_P3346032	-3.79171	-7.12004	10.0445		Homo sapiens cDNA FLJ42952 fis, clone BRSTN2008283. [AK124942]	30115938	chr15	30115879	+	hs|15q13.1		AK124942		chr15:30115879-30115938			Hs.738712
A_33_P3748769	-5.05438	-7.11115	4.16053	LOC388406	PREDICTED: Homo sapiens uncharacterized LOC388406 (FLJ27502), misc_RNA [XR_243737]	58663942	chr17	58663883	+	hs|17q23.2	388406	XR_243737	uncharacterized LOC388406	chr17:58663883-58663942		XR_243737	Hs.368309
A_33_P3269817	-5.71475	-6.90491	2.28178	LOC101928697	PREDICTED: Homo sapiens uncharacterized LOC101928697 (LOC101928697), misc_RNA [XR_245407]	19761401	chr13	19761342	+	hs|13q12.11	101928697	XR_245407	uncharacterized LOC101928697	chr13:19761342-19761401		XR_245407	Hs.742697
A_19_P00320579	-1.83807	-3.08566	2.37444	LINC-PINT	Homo sapiens long intergenic non-protein coding RNA, p53 induced transcript (LINC-PINT), transcript variant 1, long non-coding RNA [NR_015431]	130792595	chr7	130792536	-	hs|7q32.3	378805	NR_015431	long intergenic non-protein coding RNA, p53 induced transcript	chr7:130792595-130792536		NR_015431	Hs.744176
A_23_P1102	1.03695	-1.64977	6.43851	ACTA1	Homo sapiens actin, alpha 1, skeletal muscle (ACTA1), mRNA [NM_001100]	229567168	chr1	229567109	-	hs|1q42.13	58	NM_001100	actin, alpha 1, skeletal muscle	chr1:229567168-229567109	GO:0030240|GO:0005515|GO:0001725|GO:0030049|GO:0005884|GO:0009991|GO:0048741|GO:0048545|GO:0015629|GO:0030017|GO:0005524|GO:0005829|GO:0009612|GO:0006936|GO:0010226|GO:0043531|GO:0043503|GO:0005200|GO:0005865|GO:0016049|GO:0017022|GO:0070062	NM_001100	Hs.1288
A_33_P3257027	-2.13494	-3.87587	3.34252	FGF7	Homo sapiens fibroblast growth factor 7 (FGF7), mRNA [NM_002009]	49776869	chr15	49776810	+	hs|15q21.2	2252	NM_002009	fibroblast growth factor 7	chr15:49776810-49776869	GO:0008286|GO:0005515|GO:0010838|GO:0008284|GO:0051549|GO:0010463|GO:0050731|GO:0031069|GO:0060665|GO:0007173|GO:0060501|GO:0051781|GO:0008201|GO:0050679|GO:0048011|GO:0005794|GO:0031532|GO:0048015|GO:0009611|GO:0005576|GO:0005104|GO:0042056|GO:0050918|GO:0007165|GO:0008544|GO:0008543|GO:0034394|GO:0045087|GO:0061033|GO:0008083|GO:0038095|GO:0060445	NM_002009	Hs.567268
A_23_P47019	-5.88353	-7.18636	2.46712	LIPF	Homo sapiens lipase, gastric (LIPF), transcript variant 2, mRNA [NM_004190]	90435407	chr10	90435348	+	hs|10q23.31	8513	NM_004190	lipase, gastric	chr10:90435348-90435407	GO:0016042|GO:0005739|GO:0004806|GO:0016615|GO:0006641|GO:0006108|GO:0005576|GO:0005575|GO:0008289	NM_004190	Hs.523130
A_33_P3236868	1.46328	0.0828109	2.60353	MT1X	Homo sapiens metallothionein 1X (MT1X), mRNA [NM_005952]	56718021	chr16	56717962	+	hs|16q13	4501	NM_005952	metallothionein 1X	chr16:56717962-56718021	GO:0071294|GO:0048471|GO:0005737|GO:0010038|GO:0008270|GO:0005634|GO:0071276|GO:0046872|GO:0045926|GO:0036018	NM_005952	Hs.374950
A_33_P3295178	-4.30735	-5.48886	2.26814	HSPB11	heat shock protein family B (small), member 11 [Source:HGNC Symbol;Acc:25019] [ENST00000371376]	54395242	chr1	54395183	-	hs|1p32.3	51668	AK128270	heat shock protein family B (small), member 11	chr1:54395242-54395183	GO:0005929|GO:0006950|GO:0030992|GO:0007155		Hs.525462
A_23_P432448	-3.91309	-5.73834	3.54368	ZNF205-AS1	Homo sapiens ZNF205 antisense RNA 1 (ZNF205-AS1), transcript variant 1, long non-coding RNA [NR_024166]	3160523	chr16	3160464	-	hs|16p13.3	81854	NR_024166	ZNF205 antisense RNA 1	chr16:3160523-3160464		NR_024166	Hs.669490
A_19_P00807979	-4.43951	-5.82386	2.61054			74400265	chr4	74400206	+	hs|4q13.3				chr4:074400206-074400265
A_33_P3335366	-3.86809	-4.88374	2.02182	MAML3	Homo sapiens mastermind-like 3 (Drosophila) (MAML3), mRNA [NM_018717]	140637604	chr4	140637545	-	hs|4q31.1	55534	NM_018717	mastermind-like 3 (Drosophila)	chr4:140637604-140637545	GO:0010467|GO:0006367|GO:0016607|GO:0007219|GO:0045944|GO:0003713|GO:0005730|GO:0005654|GO:0005634	NM_018717	Hs.586165
A_32_P160561	-3.56584	-5.10954	2.91542	DOK6	Homo sapiens docking protein 6 (DOK6), mRNA [NM_152721]	67406329	chr18	67406270	+	hs|18q22.2	220164	NM_152721	docking protein 6	chr18:67406270-67406329	GO:0005515|GO:0005543|GO:0005158	NM_152721	Hs.278285
A_33_P3233645	-1.46624	-3.94665	5.58055	MT1G	Homo sapiens metallothionein 1G (MT1G), mRNA [NM_005950]	56700752	chr16	56700693	-	hs|16q13	4495	NM_005950	metallothionein 1G	chr16:56700752-56700693	GO:0071294|GO:0005515|GO:0071280|GO:0048471|GO:0035924|GO:0005737|GO:0042117|GO:0030224|GO:0008270|GO:0005634|GO:0071276|GO:0045926	NM_005950	Hs.433391
A_19_P00331472	-5.59352	-7.11009	2.86111			129599638	chr8	129599579	-	hs|8q24.21				chr8:129599638-129599579
A_33_P3511265	-3.91186	-5.19037	2.42589	POSTN	Homo sapiens periostin, osteoblast specific factor (POSTN), transcript variant 1, mRNA [NM_006475]	38137425	chr13	38137366	-	hs|13q13.3	10631	NM_006475	periostin, osteoblast specific factor	chr13:38137425-38137366	GO:0031012|GO:0001501|GO:0005794|GO:0030198|GO:0009888|GO:0005578|GO:0007155|GO:0008201|GO:0008593	NM_006475	Hs.136348
A_23_P101683	-2.10198	-4.45174	5.0974	CLC	Homo sapiens Charcot-Leyden crystal galectin (CLC), mRNA [NM_001828]	40222060	chr19	40222001	-	hs|19q13.2	1178	NM_001828	Charcot-Leyden crystal galectin	chr19:40222060-40222001	GO:0005515|GO:0002667|GO:0097153|GO:0046006|GO:0004622|GO:0070231|GO:0030246|GO:0002724|GO:0007275|GO:0005829	NM_001828	Hs.889
A_23_P13442	-2.93967	-5.68325	6.69732	MICAL2	Homo sapiens microtubule associated monooxygenase, calponin and LIM domain containing 2 (MICAL2), transcript variant 1, mRNA [NM_014632]	12265572	chr11	12264299	+	hs|11p15.3	9645	NM_014632	microtubule associated monooxygenase, calponin and LIM domain containing 2	chr11:12264299-12265572	GO:0071949|GO:0005737|GO:0019417|GO:0016709|GO:0030042|GO:0008270|GO:0003779|GO:0005856|GO:0055114	NM_014632	Hs.501928
A_23_P14255	-4.32301	-5.60873	2.43802	GUCY1B2	Homo sapiens guanylate cyclase 1, soluble, beta 2 (pseudogene) (GUCY1B2), non-coding RNA [NR_003923]	51568868	chr13	51568809	-	hs|13q14.3	2974	NR_003923	guanylate cyclase 1, soluble, beta 2 (pseudogene)	chr13:51568868-51568809		NR_003923	Hs.411573
A_19_P00327273	-0.913471	-3.51448	6.06711			106562403	chr3	106562344	+	hs|3q13.12				chr3:106562344-106562403
A_33_P3387985	-3.49729	-6.81731	9.98676	LINC00957	Homo sapiens long intergenic non-protein coding RNA 957 (LINC00957), transcript variant 3, long non-coding RNA [NR_072981]	44079718	chr7	44078835	+	hs|7p13	255031	NR_072981	long intergenic non-protein coding RNA 957	chr7:44078835-44079718		NR_072981	Hs.633978
A_23_P5968	-6.00595	-7.01472	2.01218	SEMG2	Homo sapiens semenogelin II (SEMG2), mRNA [NM_003008]	43851444	chr20	43851385	+	hs|20q13.12	6407	NM_003008	semenogelin II	chr20:43851385-43851444	GO:0019953|GO:0005198|GO:0030141|GO:0005615	NM_003008	Hs.537218
A_33_P3390924	-4.42342	-5.67276	2.37732	HECW1-IT1	Homo sapiens cDNA FLJ35943 fis, clone TESTI2011750. [AK093262]	43158002	chr7	43157943	+	hs|7p14.1	100127950	AK093262	HECW1 intronic transcript 1 (non-protein coding)	chr7:43157943-43158002			Hs.666610
A_32_P70927	-5.48489	-6.8205	2.52383	PAGE2	Homo sapiens P antigen family, member 2 (prostate associated) (PAGE2), mRNA [NM_207339]	55117813	chrX	55117033	+	hs|Xp11.21	203569	NM_207339	P antigen family, member 2 (prostate associated)	chrX:55117033-55117813		NM_207339	Hs.662489
A_19_P00331553	-4.22331	-6.73012	5.6836			162472151	chr3	162472092	+	hs|3q26.1				chr3:162472092-162472151
A_23_P419696	-4.81226	-7.12034	4.95224	LYPD1	Homo sapiens LY6/PLAUR domain containing 1 (LYPD1), transcript variant 1, mRNA [NM_144586]	133403458	chr2	133403399	-	hs|2q21.2	116372	NM_144586	LY6/PLAUR domain containing 1	chr2:133403458-133403399	GO:0005886|GO:0031225	NM_144586	Hs.432395
A_23_P58328	-5.01897	-6.92402	3.74524	ANXA10	Homo sapiens annexin A10 (ANXA10), mRNA [NM_007193]	169108623	chr4	169108564	+	hs|4q32.3	11199	NM_007193	annexin A10	chr4:169108564-169108623	GO:0005739|GO:0005544|GO:0005509	NM_007193	Hs.188401
A_23_P134484	-3.10864	-5.14755	4.10933	CALCR	Homo sapiens calcitonin receptor (CALCR), transcript variant 2, mRNA [NM_001742]	93054128	chr7	93054069	-	hs|7q21.3	799	NM_001742	calcitonin receptor	chr7:93054128-93054069	GO:0004948|GO:0005515|GO:0032841|GO:0005886|GO:0030819|GO:0051384|GO:0045762|GO:0007202|GO:0015031|GO:0072659|GO:0007204|GO:0031623|GO:0007190|GO:0005887|GO:0008565|GO:0004872|GO:0007189	NM_001742	Hs.489127
A_23_P366035	-5.83983	-7.00826	2.24767	ABHD12B	Homo sapiens abhydrolase domain containing 12B (ABHD12B), transcript variant 1, mRNA [NM_001206673]	51371271	chr14	51371212	+	hs|14q22.1	145447	NM_001206673	abhydrolase domain containing 12B	chr14:51371212-51371271	GO:0047372	NM_001206673	Hs.271896
A_23_P313652	-5.62583	-7.05521	2.6933	AKAP14	Homo sapiens A kinase (PRKA) anchor protein 14 (AKAP14), transcript variant 1, mRNA [NM_178813]	119054478	chrX	119053875	+	hs|Xq24	158798	NM_178813	A kinase (PRKA) anchor protein 14	chrX:119053875-119054478	GO:0005737|GO:0007283|GO:0051018	NM_178813	Hs.592245
A_24_P498652	-5.86567	-6.96526	2.14293	KCNA1	Homo sapiens potassium voltage-gated channel, shaker-related subfamily, member 1 (episodic ataxia with myokymia) (KCNA1), mRNA [NM_000217]	5026677	chr12	5026618	+	hs|12p13.32	3736	NM_000217	potassium voltage-gated channel, shaker-related subfamily, member 1 (episodic ataxia with myokymia)	chr12:5026618-5026677	GO:0005251|GO:0005515|GO:0015079|GO:0005886|GO:0044224|GO:0005267|GO:0007268|GO:0030425|GO:0016324|GO:0008076|GO:0043025|GO:0051260|GO:0006813	NM_000217	Hs.416139
A_19_P00325502	-3.95803	-6.34831	5.24257			114723548	chr6	114723489	-	hs|6q22.1				chr6:114723548-114723489
A_33_P3217278	-5.40696	-7.14906	3.34521	LOC100129316	Homo sapiens uncharacterized LOC100129316 (LOC100129316), long non-coding RNA [NR_033912]	93837092	chr9	93837033	-	hs|9q22.2	100129316	NR_033912	uncharacterized LOC100129316	chr9:93837092-93837033		NR_033912	Hs.458154
A_33_P3268294	-5.15048	-6.50054	2.54923
A_33_P3376419	-4.53729	-6.20351	3.17381		ik22g01.x6 HR85 islet Homo sapiens cDNA clone IMAGE:5781697 3', mRNA sequence [CK825693]	77544142	chr1	77544083	+	hs|1p31.1		TCONS_00000237		chr1:77544083-77544142			Hs.664313
A_24_P148717	-5.807	-7.13883	2.51723	CCR1	Homo sapiens chemokine (C-C motif) receptor 1 (CCR1), mRNA [NM_001295]	46243888	chr3	46243829	-	hs|3p21.31	1230	NM_001295	chemokine (C-C motif) receptor 1	chr3:46243888-46243829	GO:0071791|GO:0005515|GO:0005886|GO:0051928|GO:0019221|GO:0007267|GO:0006887|GO:0007204|GO:0019957|GO:0006955|GO:0006954|GO:0006935|GO:0004950|GO:0006816|GO:0070374|GO:0007155|GO:0070098|GO:0006874|GO:0002407|GO:0009611|GO:0045672|GO:0030502|GO:0005887|GO:0004435|GO:0007187|GO:0010629|GO:0016493|GO:0035717|GO:0090026|GO:0007166|GO:0009897	NM_001295	Hs.301921
A_33_P3356995	-4.72194	-6.09856	2.5966	ARFGEF1	PREDICTED: Homo sapiens ADP-ribosylation factor guanine nucleotide-exchange factor 1 (brefeldin A-inhibited) (ARFGEF1), transcript variant X3, mRNA [XM_005251136]	68087312	chr8	68087253	-	hs|8q13.2	10565	XM_005251136	ADP-ribosylation factor guanine nucleotide-exchange factor 1 (brefeldin A-inhibited)	chr8:68087312-68087253	GO:0005802|GO:0005515|GO:0034237|GO:0048471|GO:0034259|GO:0090303|GO:0090284|GO:0005634|GO:0006887|GO:0015031|GO:0010256|GO:0016363|GO:0005829|GO:0005085|GO:0005086|GO:0005737|GO:0030837|GO:0007030|GO:0030532|GO:0016192|GO:0005794|GO:2000114|GO:0005730|GO:0008060|GO:0000139|GO:0032012|GO:0017022	XM_005251136	Hs.656902
A_19_P00316276	-5.23571	-6.56095	2.50575			132104193	chr9	132104134	-	hs|9q34.11				chr9:132104193-132104134
A_33_P3327462	-2.27258	-3.67679	2.64674	TMEM108	Homo sapiens transmembrane protein 108 (TMEM108), transcript variant 1, mRNA [NM_023943]	133099791	chr3	133099732	+	hs|3q22.1	66000	NM_023943	transmembrane protein 108	chr3:133099732-133099791	GO:0008150|GO:0003674|GO:0016021|GO:0005575	NM_023943	Hs.191616
A_33_P3320022	-4.61617	-7.05712	5.43	GALNTL6	Homo sapiens UDP-N-acetyl-alpha-D-galactosamine:polypeptide N-acetylgalactosaminyltransferase-like 6 (GALNTL6), mRNA [NM_001034845]	173961559	chr4	173961500	+	hs|4q34.1	442117	NM_001034845	UDP-N-acetyl-alpha-D-galactosamine:polypeptide N-acetylgalactosaminyltransferase-like 6	chr4:173961500-173961559	GO:0004653|GO:0000139|GO:0006486|GO:0016021|GO:0046872	NM_001034845	Hs.386236
A_33_P3342375	-5.71948	-7.08278	2.57273	MAGEA6	Homo sapiens melanoma antigen family A, 6 (MAGEA6), transcript variant 2, mRNA [NM_175868]	151870804	chrX	151870745	+	hs|Xq28	4105	NM_175868	melanoma antigen family A, 6	chrX:151870745-151870804	GO:0005515|GO:0008150|GO:0003674|GO:0005575	NM_175868	Hs.441113
A_19_P00320740	-4.2723	-6.86157	6.01795		MIR143 host gene (non-protein coding) [Source:HGNC Symbol;Acc:42872] [ENST00000505254]	148795144	chr5	148795085	+	hs|5q32		TCONS_00009539		chr5:148795085-148795144			Hs.744892
A_33_P3399534	-4.52201	-6.25601	3.32648	RNU105B	Homo sapiens RNA, U105B small nucleolar (RNU105B), small nucleolar RNA [NR_004386]	8811975	chr20	8811916	+	hs|20p12.3	26767	NR_004386	RNA, U105B small nucleolar	chr20:8811916-8811975		NR_004386
A_19_P00324625	-4.79925	-7.01432	4.64305			109916578	chr13	109916519	+	hs|13q33.3				chr13:109916519-109916578
A_23_P106117	-1.52095	-3.18129	3.16091	SIX6	Homo sapiens SIX homeobox 6 (SIX6), mRNA [NM_007374]	60978337	chr14	60978278	+	hs|14q23.1	4990	NM_007374	SIX homeobox 6	chr14:60978278-60978337	GO:0043565|GO:0003700|GO:0009887|GO:0005634|GO:0007601	NM_007374	Hs.194756
A_19_P00321829	-1.78377	-3.30403	2.86842			8037876	chr2	8037817	+	hs|2p25.1				chr2:008037817-008037876
A_24_P101704	-5.10479	-6.44936	2.53955	ROR2	Homo sapiens receptor tyrosine kinase-like orphan receptor 2 (ROR2), mRNA [NM_004560]	94486791	chr9	94486732	-	hs|9q22.31	4920	NM_004560	receptor tyrosine kinase-like orphan receptor 2	chr9:94486791-94486732	GO:0005515|GO:0017147|GO:0042472|GO:0030335|GO:0008285|GO:0001756|GO:0090263|GO:0007254|GO:0007275|GO:0005524|GO:0030154|GO:0007223|GO:0005109|GO:0007165|GO:0001502|GO:0005887|GO:0030538|GO:0045893|GO:0004714|GO:0090090|GO:0007169|GO:0060071	NM_004560	Hs.98255
A_19_P00803024	-5.81041	-7.15214	2.53456			79471	chrUn_gl000221	79412	+					chrUn_gl000221:000079412-000079471
A_33_P3409225	-4.54675	-7.01168	5.52101		T cell receptor beta variable 5-3 (non-functional) [Source:HGNC Symbol;Acc:12220] [ENST00000390362]	142242416	chr7	142242357	-	hs|7q34				chr7:142242416-142242357
A_23_P381577	-3.29085	-4.8988	3.04819	ZNF25	Homo sapiens zinc finger protein 25 (ZNF25), mRNA [NM_145011]	38239068	chr10	38239009	-	hs|10p11.1	219749	NM_145011	zinc finger protein 25	chr10:38239068-38239009	GO:0006355|GO:0005634|GO:0003677|GO:0046872|GO:0006351	NM_145011	Hs.499429
A_33_P3374907	-6.13379	-7.15578	2.03072			85071462	chr10	85071403	-	hs|10q23.1				chr10:085071462-085071403
A_33_P3363465	1.75441	0.748178	2.00866		Homo sapiens cDNA FLJ43298 fis, clone NCRRP1000129. [AK125288]	91355247	chrX	91355188	-	hs|Xq21.31		AK125288		chrX:91355247-91355188			Hs.688447
A_24_P935682	-2.3005	-3.34153	2.0577	LOC100131541	Homo sapiens clone DNA166629 MRSS6228 (UNQ6228) mRNA, complete cds. [AY358248]	95988484	chr11	95988425	-	hs|11q21	100131541	AY358248	uncharacterized LOC100131541	chr11:95988484-95988425			Hs.661972
A_19_P00320499	0.326405	-2.98046	9.89615			132228642	chr6	132228583	+	hs|6q23.2		TCONS_l2_00025239		chr6:132228583-132228642
A_32_P123143	-3.32453	-4.9648	3.11726	HCN1	Homo sapiens hyperpolarization activated cyclic nucleotide-gated potassium channel 1 (HCN1), mRNA [NM_021072]	45259474	chr5	45259415	-	hs|5p12	348980	NM_021072	hyperpolarization activated cyclic nucleotide-gated potassium channel 1	chr5:45259474-45259415	GO:0030424|GO:0046549|GO:0005886|GO:0005272|GO:0005267|GO:0007268|GO:0045176|GO:0030425|GO:0030552|GO:0005887|GO:0005249|GO:0042391|GO:0016021|GO:0006813|GO:0071805	NM_021072	Hs.353176
A_23_P167723	-5.44348	-6.81988	2.59619	FBXL21	Homo sapiens F-box and leucine-rich repeat protein 21 (gene/pseudogene) (FBXL21), mRNA [NM_012159]	135276978	chr5	135276919	+	hs|5q31.1	26223	NM_012159	F-box and leucine-rich repeat protein 21 (gene/pseudogene)	chr5:135276919-135276978	GO:0004842|GO:0016567|GO:0000151|GO:0005634|GO:0048511|GO:0043153|GO:0019005|GO:0005829	NM_012159	Hs.591275
A_23_P137573	-1.98831	-3.87932	3.70894	LEFTY2	Homo sapiens left-right determination factor 2 (LEFTY2), transcript variant 1, mRNA [NM_003240]	226125133	chr1	226125074	-	hs|1q42.12	7044	NM_003240	left-right determination factor 2	chr1:226125133-226125074	GO:0007596|GO:0002576|GO:0030168|GO:0016049|GO:0031093|GO:0007275|GO:0007179|GO:0005576|GO:0008083|GO:0005615|GO:0005160|GO:0005125	NM_003240	Hs.520187
A_33_P3211659	-4.91322	-7.06401	4.4407			120602721	chr9	120602662	-	hs|9q33.1		TCONS_l2_00030072		chr9:120602721-120602662
A_19_P00322594	-5.16617	-7.12525	3.88815		UI-H-DT1-awl-m-11-0-UI.s1 NCI_CGAP_DT1 Homo sapiens cDNA clone IMAGE:5891122 3', mRNA sequence [BQ018844]	590748	chr8	590689	+	hs|8p23.3		BQ018844		chr8:590689-590748			Hs.682725
A_33_P3283679	-4.72467	-7.00011	4.84144	LOC100129717	Homo sapiens cDNA FLJ53524 complete cds. [AK296186]	24813419	chr8	24813360	+	hs|8p21.2	100129717	AK296186	uncharacterized LOC100129717	chr8:24813360-24813419			Hs.521461
A_19_P00317742	-5.98613	-7.00784	2.03033		Q68V37_9GEMI (Q68V37) AC3 protein, partial (7%) [THC2761991]	98333471	chr6	98333412	+	hs|6q16.1				chr6:98333412-98333471
A_23_P502957	-1.50954	-2.63918	2.18805	CDH26	Homo sapiens cadherin 26 (CDH26), transcript variant b, mRNA [NM_021810]	58587758	chr20	58587699	+	hs|20q13.33	60437	NM_021810	cadherin 26	chr20:58587699-58587758	GO:0005886|GO:0005509|GO:0016021|GO:0007156	NM_021810	Hs.729046
A_19_P00808195	-2.76511	-4.03591	2.41296			24697880	chr13	24697821	+	hs|13q12.12				chr13:024697821-024697880
A_33_P3343010	-6.03458	-7.07535	2.05733	HYPK	huntingtin interacting protein K [Source:HGNC Symbol;Acc:18418] [ENST00000406925]	44092044	chr15	44091985	+	hs|15q15.3	25764	AK094716	huntingtin interacting protein K	chr15:44091985-44092044	GO:0005737|GO:0005634
A_24_P262127	-5.51831	-6.69241	2.25652	RRAD	Homo sapiens Ras-related associated with diabetes (RRAD), transcript variant 2, mRNA [NM_004165]	66956234	chr16	66956175	-	hs|16q22.1	6236	NM_004165	Ras-related associated with diabetes	chr16:66956234-66956175	GO:0005515|GO:0005516|GO:0005886|GO:0007264|GO:0003924|GO:0005525	NM_004165	Hs.1027
A_19_P00325977	-5.8558	-7.19913	2.53737			106361361	chr7	106361302	+	hs|7q22.3				chr7:106361302-106361361
A_33_P3343360	-4.45581	-6.75288	4.91457	CCSER1	Homo sapiens coiled-coil serine-rich protein 1 (CCSER1), transcript variant 2, mRNA [NM_207491]	91703127	chr4	91703068	+	hs|4q22.1	401145	NM_207491	coiled-coil serine-rich protein 1	chr4:91703068-91703127		NM_207491	Hs.654735
A_19_P00802712	-5.863	-6.89821	2.0494			193766974	chr3	193766915	+	hs|3q29				chr3:193766915-193766974
A_24_P41850	-5.59195	-6.85772	2.40457	MASP1	Homo sapiens mannan-binding lectin serine peptidase 1 (C4/C2 activating component of Ra-reactive factor) (MASP1), transcript variant 3, mRNA [NM_001031849]	186969451	chr3	186968088	-	hs|3q27.3	5648	NM_001031849	mannan-binding lectin serine peptidase 1 (C4/C2 activating component of Ra-reactive factor)	chr3:186969451-186968088	GO:0005515|GO:0004252|GO:0005509|GO:0005576|GO:0005615|GO:0042803|GO:0001867|GO:0045916|GO:0006956|GO:0045087|GO:0006508|GO:0008233|GO:0048306	NM_001031849	Hs.89983
A_23_P391396	-4.30674	-7.12815	7.06856	EBF3	Homo sapiens early B-cell factor 3 (EBF3), mRNA [NM_001005463]	131633847	chr10	131633788	-	hs|10q26.3	253738	NM_001005463	early B-cell factor 3	chr10:131633847-131633788	GO:0046983|GO:0007275|GO:0005634|GO:0045893|GO:0003677|GO:0046872|GO:0006351	NM_001005463	Hs.591374
A_23_P77043	-5.72422	-7.1489	2.68454	CATSPERB	Homo sapiens catsper channel auxiliary subunit beta (CATSPERB), mRNA [NM_024764]	92054338	chr14	92053578	-	hs|14q32.12	79820	NM_024764	catsper channel auxiliary subunit beta	chr14:92054338-92053578	GO:0007338|GO:0035036|GO:0005929|GO:0005886|GO:0036128|GO:0007275|GO:0007283|GO:0030154|GO:0032504	NM_024764	Hs.131755
A_33_P3240482	-5.08646	-6.15107	2.09161	VENTXP7	Homo sapiens VENT homeobox pseudogene 7 (VENTXP7), non-coding RNA [NR_002311]	21448179	chr3	21448120	+	hs|3p24.3	391518	NR_002311	VENT homeobox pseudogene 7	chr3:21448120-21448179		NR_002311	Hs.543226
A_33_P3380702	-5.02154	-6.77502	3.37172	OR5L1	Homo sapiens olfactory receptor, family 5, subfamily L, member 1 (OR5L1), mRNA [NM_001004738]	55579878	chr11	55579819	+	hs|11q11	219437	NM_001004738	olfactory receptor, family 5, subfamily L, member 1	chr11:55579819-55579878	GO:0004984|GO:0005886|GO:0004930|GO:0016021	NM_001004738	Hs.553623
A_23_P28334	-5.16276	-6.81208	3.13686	IL18RAP	Homo sapiens interleukin 18 receptor accessory protein (IL18RAP), mRNA [NM_003853]	103068944	chr2	103068885	+	hs|2q12.1	8807	NM_003853	interleukin 18 receptor accessory protein	chr2:103068885-103068944	GO:0006955|GO:0006954|GO:0004872|GO:0016021|GO:0007166	NM_003853	Hs.158315
A_33_P3397473	-5.78493	-6.8353	2.07105			33768156	chr16	33768097	-	hs|16p11.2				chr16:033768156-033768097
A_23_P39881	-4.67626	-6.53157	3.61831	CYP4F30P	Homo sapiens cytochrome P450, family 4, subfamily F, polypeptide 30, pseudogene (CYP4F30P), non-coding RNA [NR_023391]	131443371	chr2	131443312	+	hs|2q21.1	100132708	NR_023391	cytochrome P450, family 4, subfamily F, polypeptide 30, pseudogene	chr2:131443312-131443371		NR_023391	Hs.734862
A_33_P3772739	-5.03235	-6.74745	3.2832	LINC00309	Homo sapiens long intergenic non-protein coding RNA 309 (LINC00309), long non-coding RNA [NR_033837]	64412372	chr2	64412313	-	hs|2p14	150992	NR_033837	long intergenic non-protein coding RNA 309	chr2:64412372-64412313		NR_033837	Hs.272318
A_33_P3413038	-3.78695	-4.9394	2.22291	PLXNB3	Homo sapiens plexin B3 (PLXNB3), transcript variant 2, mRNA [NM_001163257]	153044785	chrX	153044726	+	hs|Xq28	5365	NM_001163257	plexin B3	chrX:153044726-153044785	GO:0005622|GO:0005515|GO:0007165|GO:0005886|GO:0007411|GO:0004872|GO:0016021	NM_001163257	Hs.632833
A_19_P00315538	-3.72268	-6.9069	9.08961		PREDICTED: Homo sapiens uncharacterized LOC101929470 (LOC101929470), misc_RNA [XR_247154]	29672633	chr8	29672574	-	hs|8p12		XR_247154		chr8:29672633-29672574		XR_247154	Hs.204721
A_23_P121676	-2.78523	-4.86494	4.22723	CXXC4	Homo sapiens CXXC finger protein 4 (CXXC4), mRNA [NM_025212]	105393495	chr4	105393436	-	hs|4q24	80319	NM_025212	CXXC finger protein 4	chr4:105393495-105393436	GO:0005737|GO:0030178|GO:0008270|GO:0031410|GO:0007352|GO:0030165|GO:0016055|GO:0003677	NM_025212	Hs.12248
A_23_P78353	-5.01438	-7.02525	4.03023	MEP1B	Homo sapiens meprin A, beta (MEP1B), mRNA [NM_005925]	29795186	chr18	29795127	+	hs|18q12.1	4225	NM_005925	meprin A, beta	chr18:29795127-29795186	GO:0005515|GO:0006954|GO:0005886|GO:0005887|GO:0007586|GO:0006508|GO:0008270|GO:0004222|GO:0005615	NM_005925	Hs.194777
A_19_P00813411	-5.42836	-6.63418	2.30667			41461678	chr6	41461619	+	hs|6p21.1				chr6:041461619-041461678
A_23_P13244	-5.16196	-7.11972	3.88459	OR8J1	Homo sapiens olfactory receptor, family 8, subfamily J, member 1 (OR8J1), mRNA [NM_001005205]	56128561	chr11	56128502	+	hs|11q12.1	219477	NM_001005205	olfactory receptor, family 8, subfamily J, member 1	chr11:56128502-56128561	GO:0004984|GO:0005886|GO:0004930|GO:0016021	NM_001005205	Hs.626841
A_33_P3350853	-2.10852	-3.29374	2.27399	PAXIP1-AS1	Homo sapiens PAXIP1 antisense RNA 1 (head to head) (PAXIP1-AS1), long non-coding RNA [NR_028090]	154797407	chr7	154797348	+	hs|7q36.2	202781	NR_028090	PAXIP1 antisense RNA 1 (head to head)	chr7:154797348-154797407		NR_028090	Hs.193172
A_19_P00322890	-3.66955	-4.77037	2.14477			53763442	chr18	53763383	+	hs|18q21.2		TCONS_00026624		chr18:53763383-53763442
A_19_P00316367	-3.90828	-5.45786	2.92731		XM_805519 mucin-associated surface protein (MASP) {Trypanosoma cruzi strain CL Brener} (exp=-1; wgp=0; cg=0), partial (10%) [THC2569393]	26533775	chr7	26533716	-	hs|7p15.2				chr7:026533775-026533716
A_19_P00812359	-4.0471	-5.40721	2.56705			113623726	chrX	113623667	-	hs|Xq23				chrX:113623726-113623667
A_33_P3227400	-3.1983	-4.70822	2.84795	COL4A4	Homo sapiens collagen, type IV, alpha 4 (COL4A4), mRNA [NM_000092]	227867523	chr2	227867464	-	hs|2q36.3	1286	NM_000092	collagen, type IV, alpha 4	chr2:227867523-227867464	GO:0022617|GO:0030198|GO:0007411|GO:0030574|GO:0005605|GO:0005587|GO:0005788|GO:0005576|GO:0032836|GO:0005201	NM_000092	Hs.591645
A_19_P00319345	-4.97277	-6.27178	2.4606		xd43c10.x1 NCI_CGAP_Ov23 Homo sapiens cDNA clone IMAGE:2596530 3', mRNA sequence [AW103089]	27901654	chr3	27901595	-	hs|3p24.1		AW103089		chr3:27901654-27901595			Hs.452697
A_33_P3379492	-2.17018	-4.14451	3.92945	LOC100131581	Homo sapiens cDNA FLJ35225 fis, clone PROST2001116. [AK092544]	12436748	chr8	12436689	+	hs|8p23.1	100131581	AK092544	uncharacterized LOC100131581	chr8:12436689-12436748			Hs.638992
A_33_P3365312	-5.92447	-6.93999	2.02163		CHL1 antisense RNA 2 [Source:HGNC Symbol;Acc:40147] [ENST00000452919]	237500	chr3	237441	-	hs|3p26.3				chr3:237500-237441
A_19_P00800854	-5.25942	-6.30935	2.07044			1024528	chr18	1024469	+	hs|18p11.32				chr18:001024469-001024528
A_19_P00318461	0.0320749	-0.974955	2.00977		Homo sapiens cDNA FLJ26070 fis, clone PRS09374. [AK129581]	1625146	chr2	1625087	-	hs|2p25.3		TCONS_00003150		chr2:1625146-1625087			Hs.640051
A_33_P3680462	-5.25528	-6.68793	2.69942	LOC339539	Homo sapiens uncharacterized LOC339539 (LOC339539), long non-coding RNA [NR_104171]	43354462	chr1	43354403	+	hs|1p34.2	339539	NR_104171	uncharacterized LOC339539	chr1:43354403-43354462		NR_104171	Hs.434301
A_19_P00323232	-5.36849	-6.53441	2.24377			103214296	chr14	103214237	-	hs|14q32.32				chr14:103214296-103214237
A_33_P3301050	-5.21588	-6.90942	3.23448	HHLA1	Homo sapiens HERV-H LTR-associating 1 (HHLA1), mRNA [NM_001145095]	133073792	chr8	133073733	-	hs|8q24.22	10086	NM_001145095	HERV-H LTR-associating 1	chr8:133073792-133073733	GO:0005576	NM_001145095	Hs.285026
A_19_P00317034	-5.97838	-7.017	2.05427			11775288	chr4	11775229	+	hs|4p15.33		TCONS_00007474		chr4:11775229-11775288
A_32_P61495	-4.71392	-6.43944	3.30701	FHAD1	Homo sapiens forkhead-associated (FHA) phosphopeptide binding domain 1 (FHAD1), mRNA [NM_052929]	15708590	chr1	15708531	+	hs|1p36.21	114827	NM_052929	forkhead-associated (FHA) phosphopeptide binding domain 1	chr1:15708531-15708590		NM_052929	Hs.659997
A_19_P00319544	-4.56219	-7.20797	6.25833		BX335788 Homo sapiens PLACENTA COT 25-NORMALIZED Homo sapiens cDNA clone CS0DI020YI19 3-PRIME, mRNA sequence [BX335788]	64479083	chr2	64479024	-	hs|2p14		BX335788		chr2:64479083-64479024			Hs.442789
A_33_P3223958	-5.24817	-6.73604	2.80474	NAT8B	Homo sapiens N-acetyltransferase 8B (GCN5-related, putative, gene/pseudogene) (NAT8B), mRNA [NM_016347]	73927999	chr2	73927940	-	hs|2p13.1	51471	NM_016347	N-acetyltransferase 8B (GCN5-related, putative, gene/pseudogene)	chr2:73927999-73927940	GO:0008080|GO:0016021|GO:0001702	NM_016347	Hs.278983
A_33_P3237492	-4.87877	-6.10203	2.33473		ir69g09.y1 HR85 islet Homo sapiens cDNA clone IMAGE:6607866 5', mRNA sequence [CA849059]	19325111	chr2	19325052	-	hs|2p24.1		CA849059		chr2:19325111-19325052			Hs.745507
A_33_P3358601	-4.09665	-5.14461	2.06761	IFITM10	Homo sapiens interferon induced transmembrane protein 10 (IFITM10), mRNA [NM_001170820]	1753699	chr11	1753640	-	hs|11p15.5	402778	NM_001170820	interferon induced transmembrane protein 10	chr11:1753699-1753640	GO:0009607|GO:0005886|GO:0016021	NM_001170820	Hs.121575
A_23_P347610	-5.90036	-7.0054	2.15104	HAVCR1	Homo sapiens hepatitis A virus cellular receptor 1 (HAVCR1), transcript variant 1, mRNA [NM_012206]	156456630	chr5	156456571	-	hs|5q33.3	26762	NM_012206	hepatitis A virus cellular receptor 1	chr5:156456630-156456571	GO:0001618|GO:0019048|GO:0016021	NM_012206	Hs.129711
A_32_P194312	-2.67042	-3.93655	2.40515	SDK2	Homo sapiens sidekick cell adhesion molecule 2 (SDK2), mRNA [NM_001144952]	71330743	chr17	71330684	-	hs|17q25.1	54549	NM_001144952	sidekick cell adhesion molecule 2	chr17:71330743-71330684	GO:0016021|GO:0007155	NM_001144952	Hs.435719
A_19_P00321447	-5.17008	-6.91303	3.34719			19970921	chr7	19970862	+	hs|7p21.1				chr7:019970862-019970921
A_19_P00320492	-3.18599	-4.61142	2.68594		Homo sapiens alpha-actinin-like mRNA, partial sequence. [DQ272581]	44060297	chr6	44060238	-	hs|6p21.1		TCONS_l2_00025392		chr6:44060297-44060238			Hs.380358
A_33_P3228773	-2.03166	-3.49363	2.75483	CYYR1	PREDICTED: Homo sapiens cysteine/tyrosine-rich 1 (CYYR1), transcript variant X1, mRNA [XM_005260918]	27850367	chr21	27850308	-	hs|21q21.3	116159	XM_005260918	cysteine/tyrosine-rich 1	chr21:27850367-27850308	GO:0008150|GO:0003674|GO:0016021	XM_005260918
A_19_P00801495	-3.1751	-4.45472	2.42775			76139826	chr8	76139767	-	hs|8q21.11				chr8:076139826-076139767
A_33_P3326568	-5.18824	-6.61476	2.68798	GLIS3	GLIS family zinc finger 3 [Source:HGNC Symbol;Acc:28510] [ENST00000467497]	3855540	chr9	3855481	-	hs|9p24.2	169792	DQ438879	GLIS family zinc finger 3	chr9:3855540-3855481	GO:0003700|GO:0006366|GO:0045944|GO:0005634|GO:0000122|GO:0003677|GO:0046872		Hs.162125
A_19_P00316358	-5.51152	-7.10584	3.01952			193550282	chr3	193550223	-	hs|3q29				chr3:193550282-193550223
A_19_P00319217	-4.19088	-5.89288	3.25352	LINC00698	long intergenic non-protein coding RNA 698 [Source:HGNC Symbol;Acc:27720] [ENST00000497573]	63099571	chr3	63099512	+	hs|3p14.2	285401		long intergenic non-protein coding RNA 698	chr3:63099512-63099571
A_33_P3238479	-5.05629	-6.07063	2.01998		Q86XV3_HUMAN (Q86XV3) DIP2C protein (Fragment), partial (24%) [THC2715287]	370917	chr10	370858	-	hs|10p15.3				chr10:000370917-000370858
A_23_P105923	-4.07112	-5.87319	3.48721	DIO3	Homo sapiens deiodinase, iodothyronine, type III (DIO3), mRNA [NM_001362]	102029533	chr14	102029474	+	hs|14q32.31	1735	NM_001362	deiodinase, iodothyronine, type III	chr14:102029474-102029533	GO:0034641|GO:0008150|GO:0005886|GO:0042446|GO:0004800|GO:0006590|GO:0044281|GO:0016021|GO:0033798|GO:0010008	NM_001362	Hs.49322
A_24_P110780	-2.78777	-4.62828	3.58137	NEXN-AS1	Homo sapiens NEXN antisense RNA 1 (NEXN-AS1), long non-coding RNA [NR_103535]	78353507	chr1	78353448	-	hs|1p31.1	374987	NR_103535	NEXN antisense RNA 1	chr1:78353507-78353448		NR_103535	Hs.632414
A_23_P344125	-3.92392	-4.94484	2.02921	ISM2	Homo sapiens isthmin 2 (ISM2), transcript variant 1, mRNA [NM_199296]	77941362	chr14	77941303	-	hs|14q24.3	145501	NM_199296	isthmin 2	chr14:77941362-77941303	GO:0005730|GO:0005634|GO:0005576	NM_199296	Hs.29742
A_19_P00321954	3.26721	2.04203	2.33784		U92818 unnamed HERV-H protein {Homo sapiens} (exp=-1; wgp=0; cg=0), partial (96%) [THC2617917]	88847965	chr4	88847906	+	hs|4q22.1				chr4:088847906-088847965
A_24_P307964	-6.00515	-7.21406	2.31162	SOHLH1	Homo sapiens spermatogenesis and oogenesis specific basic helix-loop-helix 1 (SOHLH1), transcript variant 2, mRNA [NM_001012415]	138585325	chr9	138585266	-	hs|9q34.3	402381	NM_001012415	spermatogenesis and oogenesis specific basic helix-loop-helix 1	chr9:138585325-138585266	GO:0005737|GO:0001541|GO:0003700|GO:0048477|GO:0046983|GO:0005634|GO:0007283|GO:0045893|GO:0003677|GO:0030154|GO:0006351	NM_001012415	Hs.120464
A_23_P370454	-2.61311	-3.81659	2.30295	KCNAB3	Homo sapiens potassium voltage-gated channel, shaker-related subfamily, beta member 3 (KCNAB3), mRNA [NM_004732]	7826089	chr17	7826030	-	hs|17p13.1	9196	NM_004732	potassium voltage-gated channel, shaker-related subfamily, beta member 3	chr17:7826089-7826030	GO:0005737|GO:0005886|GO:0005249|GO:0015459|GO:0007268|GO:0016021|GO:0006813	NM_004732	Hs.435074
A_33_P3320708	-3.34923	-6.89009	11.6387			193591586	chr2	193591527	+	hs|2q32.3				chr2:193591527-193591586
A_19_P00802646	-4.43108	-5.82806	2.63349			227847268	chr1	227847209	-	hs|1q42.13				chr1:227847268-227847209
A_33_P3387591	-4.97436	-6.77907	3.49361		olfactory receptor, family 12, subfamily D, member 1 pseudogene [Source:HGNC Symbol;Acc:8177] [ENST00000514827]	29386003	chr6	29385944	+	hs|6p22.1				chr6:29385944-29386003
A_33_P3400578	-5.63862	-6.93548	2.45693	HLF	Homo sapiens hepatic leukemia factor (HLF), mRNA [NM_002126]	53402393	chr17	53402334	+	hs|17q22	3131	NM_002126	hepatic leukemia factor	chr17:53402334-53402393	GO:0043565|GO:0003700|GO:0003690|GO:0006366|GO:0007275|GO:0005634|GO:0048511|GO:0035914|GO:0003677	NM_002126	Hs.196952
A_23_P41498	-4.8775	-6.95669	4.22569	ADH6	Homo sapiens alcohol dehydrogenase 6 (class V) (ADH6), transcript variant 2, mRNA [NM_000672]	100128617	chr4	100126176	-	hs|4q23	130	NM_000672	alcohol dehydrogenase 6 (class V)	chr4:100128617-100126176	GO:0004022|GO:0006805|GO:0045471|GO:0006069|GO:0008270|GO:0044281|GO:0005575|GO:0005829	NM_000672	Hs.586161
A_33_P3213675	-4.66709	-5.69725	2.04226	AZFP	Homo sapiens AML-associated zinc finger protein (AZFP) mRNA, partial cds. [AY371499]	133089399	chr2	133089340	-	hs|2q21.2	100128406	AY371499	AML-associated zinc finger protein	chr2:133089399-133089340			Hs.654329
A_23_P146783	-2.97411	-4.41464	2.71421	NEB	Homo sapiens nebulin (NEB), transcript variant 3, mRNA [NM_004543]	152342251	chr2	152342192	-	hs|2q23.3	4703	NM_004543	nebulin	chr2:152342251-152342192	GO:0005515|GO:0030832|GO:0030018|GO:0030049|GO:0007517|GO:0003779|GO:0015629|GO:0008307|GO:0007525|GO:0005829	NM_004543	Hs.588655
A_19_P00803120	-4.26158	-6.01921	3.38141			92205322	chr12	92205263	-	hs|12q21.33				chr12:092205322-092205263
A_33_P3283863	-3.73796	-4.91025	2.25369	TENM1	Homo sapiens teneurin transmembrane protein 1 (TENM1), transcript variant 1, mRNA [NM_001163278]	123512026	chrX	123511967	-	hs|Xq25	10178	NM_001163278	teneurin transmembrane protein 1	chrX:123512026-123511967	GO:0048471|GO:0008285|GO:0005886|GO:0005783|GO:0051491|GO:0005634|GO:0016363|GO:0042803|GO:0006955|GO:0005737|GO:0033138|GO:0030838|GO:0007218|GO:0043406|GO:0005856|GO:0008201|GO:0005794|GO:0046982|GO:0006359|GO:0006950|GO:0005576|GO:0090316|GO:0006351|GO:0007399|GO:0016607|GO:0005887	NM_001163278	Hs.23796
A_19_P00331719	-5.29499	-6.4266	2.19103			203171703	chr1	203171644	-	hs|1q32.1				chr1:203171703-203171644
A_33_P3264528	-5.70249	-7.03243	2.51392	HOXA11	Homo sapiens homeobox A11 (HOXA11), mRNA [NM_005523]	27220835	chr7	27220776	-	hs|7p15.2	3207	NM_005523	homeobox A11	chr7:27220835-27220776	GO:0001656|GO:0001658|GO:0003700|GO:0009954|GO:0001759|GO:0009953|GO:0030326|GO:0009952|GO:0009653|GO:0005737|GO:0048589|GO:0032993|GO:0060351|GO:0032332|GO:0005667|GO:0010720|GO:0005730|GO:0007275|GO:0006351|GO:0043565|GO:0043234|GO:0007501|GO:0001501|GO:0060272|GO:0035115|GO:0045893|GO:0042733	NM_005523	Hs.249171
A_33_P3293381	-4.43663	-5.61423	2.26201	RASSF4	Ras association (RalGDS/AF-6) domain family member 4 [Source:HGNC Symbol;Acc:20793] [ENST00000428466]	45478469	chr10	45478410	+	hs|10q11.21	83937		Ras association (RalGDS/AF-6) domain family member 4	chr10:45478410-45478469	GO:0005515|GO:0007165|GO:0007049
A_23_P4782	-2.32148	-3.53497	2.31898	CACNG7	Homo sapiens calcium channel, voltage-dependent, gamma subunit 7 (CACNG7), mRNA [NM_031896]	54444841	chr19	54444782	+	hs|19q13.42	59284	NM_031896	calcium channel, voltage-dependent, gamma subunit 7	chr19:54444782-54444841	GO:0005245|GO:0032281|GO:2000311|GO:0006816|GO:0005891	NM_031896	Hs.631597
A_19_P00316197	-2.14543	-3.2985	2.22386		Q5GVX2_XANOR (Q5GVX2) ISRSO17-transposase protein, partial (5%) [THC2496163]	37050850	chr20	37050791	+	hs|20q11.23				chr20:037050791-037050850
A_19_P00327420	-4.65583	-6.41837	3.39293			80128147	chr15	80128088	+	hs|15q25.1				chr15:080128088-080128147
A_19_P00318912	-3.07664	-4.50044	2.6829			8036296	chr2	8036237	+	hs|2p25.1				chr2:008036237-008036296
A_19_P00812789	-5.88139	-7.1104	2.34407			102001444	chr9	102001385	-	hs|9q22.33				chr9:102001444-102001385
A_23_P142830	-5.38357	-7.04678	3.1672	PLA2R1	Homo sapiens phospholipase A2 receptor 1, 180kDa (PLA2R1), transcript variant 1, mRNA [NM_007366]	160807857	chr2	160806235	-	hs|2q24.2	22925	NM_007366	phospholipase A2 receptor 1, 180kDa	chr2:160807857-160806235	GO:0005886|GO:0009986|GO:0072593|GO:0090403|GO:0090238|GO:0005576|GO:0001816|GO:0006898|GO:0005887|GO:0043274|GO:1900138|GO:0043517|GO:1900139|GO:0030246|GO:0004872|GO:0016021|GO:0090399	NM_007366	Hs.410477
A_33_P3374673	-3.46727	-6.38507	7.55692	GNN	Homo sapiens Grp94 neighboring nucleotidase pseudogene (GNN), non-coding RNA [NR_027249]	104237609	chr12	104237550	-	hs|12q23.3	253724	NR_027249	Grp94 neighboring nucleotidase pseudogene	chr12:104237609-104237550	GO:0005737	NR_027249	Hs.506549
A_24_P273756	-5.11105	-6.50681	2.63126	TP63	Homo sapiens tumor protein p63 (TP63), transcript variant 1, mRNA [NM_003722]	189586492	chr3	189586433	+	hs|3q28	8626	NM_003722	tumor protein p63	chr3:189586433-189586492	GO:0005515|GO:0000790|GO:0003700|GO:0044212|GO:0051402|GO:0031069|GO:0042802|GO:0045617|GO:0043523|GO:0034644|GO:0003690|GO:0007219|GO:0048745|GO:0002064|GO:0048807|GO:0006978|GO:0000785|GO:0010332|GO:0045747|GO:0005794|GO:2000381|GO:0007569|GO:0000122|GO:0048485|GO:0042771|GO:0001501|GO:0005654|GO:0045893|GO:0045892|GO:0060529|GO:0001736|GO:0010165|GO:0005634|GO:0009954|GO:0010259|GO:0030326|GO:…	NM_003722	Hs.137569
A_33_P3261595	-1.65746	-2.67158	2.01967	ANKRD34B	Homo sapiens ankyrin repeat domain 34B (ANKRD34B), mRNA [NM_001004441]	79852689	chr5	79852630	-	hs|5q14.1	340120	NM_001004441	ankyrin repeat domain 34B	chr5:79852689-79852630	GO:0005737|GO:0005634	NM_001004441	Hs.519404
A_19_P00813263	-4.80765	-6.19415	2.61444			22146379	chr6	22146320	+	hs|6p22.3				chr6:022146320-022146379
A_19_P00323636	-4.71269	-7.11515	5.28704		UI-H-BI1-afk-d-05-0-UI.s1 NCI_CGAP_Sub3 Homo sapiens cDNA clone IMAGE:2722208 3', mRNA sequence [AW207563]	115308633	chr8	115308574	-	hs|8q23.3		AW207563		chr8:115308633-115308574			Hs.182433
A_33_P3306267	-4.97016	-6.66953	3.24759	PAX6	Homo sapiens paired box 6 (PAX6), transcript variant 1, mRNA [NM_000280]	31822337	chr11	31822278	-	hs|11p13	5080	NM_000280	paired box 6	chr11:31822337-31822278	GO:0005515|GO:0004842|GO:0000790|GO:0003700|GO:0006366|GO:0048708|GO:0000981|GO:0001654|GO:0050680|GO:0048596|GO:0007224|GO:0021796|GO:0003690|GO:0021798|GO:0007411|GO:0021797|GO:0009887|GO:0031625|GO:0035035|GO:0030334|GO:0048505|GO:0019901|GO:0001709|GO:0023019|GO:0003322|GO:0007417|GO:0000979|GO:0045893|GO:0042462|GO:0008134|GO:0016567|GO:0021983|GO:0061072|GO:0042660|GO:0005634|GO:0009950|GO:…	NM_000280	Hs.270303
A_24_P126210	-6.03973	-7.10208	2.08833	MRAP	Homo sapiens melanocortin 2 receptor accessory protein (MRAP), transcript variant 1, mRNA [NM_178817]	33684385	chr21	33684326	+	hs|21q22.11	56246	NM_178817	melanocortin 2 receptor accessory protein	chr21:33684326-33684385	GO:0070996|GO:0031783|GO:0005886|GO:0050873|GO:0005783|GO:0034394|GO:0031781|GO:0031782|GO:0030819|GO:0005789|GO:0016021|GO:0031780	NM_178817	Hs.584940
A_23_P252556	-5.42148	-6.67622	2.38623	BAI3	Homo sapiens brain-specific angiogenesis inhibitor 3 (BAI3), mRNA [NM_001704]	70098925	chr6	70098866	+	hs|6q13	577	NM_001704	brain-specific angiogenesis inhibitor 3	chr6:70098866-70098925	GO:0007186|GO:0005886|GO:0007218|GO:0004930|GO:0016525|GO:0016021	NM_001704	Hs.13261
A_24_P229025	-1.92623	-3.32901	2.6441	GRIA3	Homo sapiens glutamate receptor, ionotropic, AMPA 3 (GRIA3), transcript variant 3, mRNA [NM_001256743]	122338294	chrX	122336618	+	hs|Xq25	2892	NM_001256743	glutamate receptor, ionotropic, AMPA 3	chrX:122336618-122338294	GO:0030666|GO:0030054|GO:0005886|GO:0045211|GO:0005234|GO:0004971|GO:0032281|GO:0006810|GO:0007268|GO:0007215	NM_001256743	Hs.377070
A_33_P3323535	-5.86209	-6.94905	2.12425		T cell receptor alpha variable 24 [Source:HGNC Symbol;Acc:12121] [ENST00000390453]	22574103	chr14	22574044	+	hs|14q11.2		Y16433		chr14:22574044-22574103			Hs.508885
A_33_P3248962	-4.15866	-5.70115	2.91297	LOC100131742	Homo sapiens cDNA FLJ26662 fis, clone MPG02040. [AK130172]	2495769	chr1	2495710	+	hs|1p36.32	100131742	AK130172	uncharacterized LOC100131742	chr1:2495710-2495769			Hs.512898
A_19_P00808924	-4.71118	-7.01879	4.95063			112369003	chr3	112368944	-	hs|3q13.2				chr3:112369003-112368944
A_33_P3302000	-5.58122	-7.09485	2.85527	ATXN8OS	Homo sapiens ATXN8 opposite strand (non-protein coding) (ATXN8OS), antisense RNA [NR_002717]	70713885	chr13	70713826	+	hs|13q21.33	6315	NR_002717	ATXN8 opposite strand (non-protein coding)	chr13:70713826-70713885		NR_002717
A_19_P00323668	0.757634	-1.74246	5.6572			132250551	chr6	132250492	+	hs|6q23.2				chr6:132250492-132250551
A_33_P3373273	-2.98306	-4.1732	2.28174	SLC15A1	Homo sapiens solute carrier family 15 (oligopeptide transporter), member 1 (SLC15A1), mRNA [NM_005073]	99336152	chr13	99336093	-	hs|13q32.3	6564	NM_005073	solute carrier family 15 (oligopeptide transporter), member 1	chr13:99336152-99336093	GO:0005427|GO:0016020|GO:0005886|GO:0005887|GO:0007586|GO:0006810|GO:0015031|GO:0055085|GO:0015333|GO:0006811	NM_005073	Hs.436893
A_19_P00324627	-5.23175	-7.10329	3.65921		Q9XHE2_CHLRE (Q9XHE2) Class II DNA photolyase, partial (5%) [THC2671412]	32145755	chr22	32145696	+	hs|22q12.2				chr22:032145696-032145755
A_33_P3391511	-5.28266	-7.14769	3.64274			36881850	chr17	36881791	-	hs|17q12				chr17:036881850-036881791
A_33_P3331233	-5.03332	-7.02951	3.98944		immunoglobulin heavy variable 3-74 [Source:HGNC Symbol;Acc:5624] [ENST00000424969]	33630041	chr16	33629982	+	hs|16p11.2		TCONS_l2_00009699		chr16:33629982-33630041			Hs.595878
A_33_P3222653	-1.42369	-2.56289	2.2026	LINC00605	Homo sapiens long intergenic non-protein coding RNA 605 (LINC00605), long non-coding RNA [NR_033938]	103653619	chr14	103653560	-	hs|14q32.32	100131366	NR_033938	long intergenic non-protein coding RNA 605	chr14:103653619-103653560		NR_033938	Hs.147881
A_32_P492524	-5.74339	-6.99861	2.38704	GALNT13	Homo sapiens UDP-N-acetyl-alpha-D-galactosamine:polypeptide N-acetylgalactosaminyltransferase 13 (GalNAc-T13) (GALNT13), mRNA [NM_052917]	155310430	chr2	155310371	+	hs|2q24.1	114805	NM_052917	UDP-N-acetyl-alpha-D-galactosamine:polypeptide N-acetylgalactosaminyltransferase 13 (GalNAc-T13)	chr2:155310371-155310430	GO:0004653|GO:0000139|GO:0016266|GO:0016021|GO:0044267|GO:0043687	NM_052917	Hs.470277
A_23_P162171	-0.705094	-2.06347	2.56396	MCAM	Homo sapiens melanoma cell adhesion molecule (MCAM), mRNA [NM_006500]	119180061	chr11	119180002	-	hs|11q23.3	4162	NM_006500	melanoma cell adhesion molecule	chr11:119180061-119180002	GO:0061042|GO:0005886|GO:0003094|GO:0016021|GO:0007155|GO:0009653|GO:0009897	NM_006500	Hs.599039
A_33_P3311974	-1.89621	-3.09265	2.29174	PROX2	Homo sapiens prospero homeobox 2 (PROX2), transcript variant 1, mRNA [NM_001243007]	75320910	chr14	75320851	-	hs|14q24.3	283571	NM_001243007	prospero homeobox 2	chr14:75320910-75320851	GO:0006355|GO:0007275|GO:0005634|GO:0003677|GO:0006351	NM_001243007	Hs.675293
A_33_P3328352	-5.86371	-7.2274	2.57343	DEFB115	Homo sapiens defensin, beta 115 (DEFB115), mRNA [NM_001037730]	29847435	chr20	29847376	+	hs|20q11.21	245929	NM_001037730	defensin, beta 115	chr20:29847376-29847435	GO:0005576|GO:0042742	NM_001037730	Hs.580793
A_19_P00813575	-5.02337	-6.53984	2.8609			121233274	chr11	121233215	+	hs|11q24.1				chr11:121233215-121233274
A_19_P00320026	-5.84758	-6.97766	2.1887		deleted in lymphocytic leukemia 1 (non-protein coding) [Source:HGNC Symbol;Acc:13747] [ENST00000484529]	50849128	chr13	50849069	+	hs|13q14.2		AJ412041		chr13:50849069-50849128			Hs.712880
A_24_P334130	-3.9875	-6.01021	4.06346	FN1	Homo sapiens fibronectin 1 (FN1), transcript variant 7, mRNA [NM_054034]	216288895	chr2	216288217	-	hs|2q35	2335	NM_054034	fibronectin 1	chr2:216288895-216288217	GO:0005515|GO:0008360|GO:0005518|GO:0050900|GO:0005615|GO:0016324|GO:0030198|GO:0034446|GO:0031093|GO:0007155|GO:0008201|GO:0005793|GO:0005578|GO:0009611|GO:0005577|GO:0030168|GO:0005576|GO:0006953|GO:0001525|GO:0005604|GO:0031012|GO:0016504|GO:0018149|GO:0016477|GO:0007161|GO:0007596|GO:0002576|GO:0007044|GO:0005201	NM_054034	Hs.203717
A_33_P3244117	-3.72048	-4.7599	2.0554	STARD9	StAR-related lipid transfer (START) domain containing 9 [Source:HGNC Symbol;Acc:19162] [ENST00000568493]	42955834	chr15	42955775	+	hs|15q15.2	57519	TCONS_l2_00008607	StAR-related lipid transfer (START) domain containing 9	chr15:42955775-42955834	GO:0008017|GO:0005737|GO:0005814|GO:0008152|GO:0005634|GO:0003777|GO:0051225|GO:0005524|GO:0008289|GO:0007018		Hs.122061
A_23_P31161	-5.62414	-6.88526	2.39682	CPA2	Homo sapiens carboxypeptidase A2 (pancreatic) (CPA2), mRNA [NM_001869]	129912928	chr7	129910582	+	hs|7q32.2	1358	NM_001869	carboxypeptidase A2 (pancreatic)	chr7:129910582-129912928	GO:0007039|GO:0006508|GO:0004180|GO:0008270|GO:0005576|GO:0004181	NM_001869	Hs.490038
A_23_P370733	-4.08374	-7.22153	8.80179	AKR1C6P	Homo sapiens aldo-keto reductase family 1, member C6, pseudogene (AKR1C6P), non-coding RNA [NR_026743]	4934157	chr10	4934098	-	hs|10p15.1	389932	NR_026743	aldo-keto reductase family 1, member C6, pseudogene	chr10:4934157-4934098		NR_026743	Hs.631812
A_23_P250302	-4.84032	-6.51034	3.18218	CCR3	Homo sapiens chemokine (C-C motif) receptor 3 (CCR3), transcript variant 1, mRNA [NM_001837]	46307887	chr3	46307828	+	hs|3p21.31	1232	NM_001837	chemokine (C-C motif) receptor 3	chr3:46307828-46307887	GO:0005515|GO:0070098|GO:0005886|GO:0007204|GO:0005615|GO:0045766|GO:0006968|GO:0006954|GO:0001938|GO:0006935|GO:0005887|GO:0019048|GO:0002551|GO:0048245|GO:0004950|GO:0016493|GO:0007188|GO:0070371|GO:0007155|GO:0035476|GO:0005768	NM_001837	Hs.506190
A_23_P150053	-2.46038	-3.47298	2.01754	ACTA2	Homo sapiens actin, alpha 2, smooth muscle, aorta (ACTA2), transcript variant 2, mRNA [NM_001613]	90697958	chr10	90697899	-	hs|10q23.31	59	NM_001613	actin, alpha 2, smooth muscle, aorta	chr10:90697958-90697899	GO:0043234|GO:0005737|GO:0006936|GO:0008217|GO:0015629|GO:0009615|GO:0072144|GO:0005524|GO:0030485|GO:0014829|GO:0005829	NM_001613	Hs.500483
A_33_P3341686	-5.12934	-6.26968	2.20432	XIST	Homo sapiens X inactive specific transcript (non-protein coding) (XIST), long non-coding RNA [NR_001564]	73040565	chrX	73040506	-	hs|Xq13.2	7503	NR_001564	X inactive specific transcript (non-protein coding)	chrX:73040565-73040506		NR_001564	Hs.655450
A_23_P145006	3.18042	0.422092	6.76611	SCGB3A2	Homo sapiens secretoglobin, family 3A, member 2 (SCGB3A2), mRNA [NM_054023]	147261721	chr5	147261662	+	hs|5q32	117156	NM_054023	secretoglobin, family 3A, member 2	chr5:147261662-147261721	GO:0071682|GO:0005576	NM_054023	Hs.483765
A_33_P3383283	6.39612	5.00211	2.62808	CASP10	Homo sapiens caspase 10, apoptosis-related cysteine peptidase (CASP10), transcript variant 1, mRNA [NM_032977]	202086303	chr2	202086244	+	hs|2q33.1	843	NM_032977	caspase 10, apoptosis-related cysteine peptidase	chr2:202086244-202086303	GO:0005515|GO:0004197|GO:0005886|GO:0045087|GO:0006508|GO:0006915|GO:0042981|GO:0043123|GO:0097190|GO:0031625|GO:0005829	NM_032977	Hs.5353
A_33_P3745020	-3.68852	-6.91667	9.37065	LOC100126584	PREDICTED: Homo sapiens uncharacterized LOC100126584 (LOC100126584), misc_RNA [XR_245591]	125504148	chr6	125504089	-	hs|6q22.31	100126584	XR_245591	uncharacterized LOC100126584	chr6:125504148-125504089		XR_245591	Hs.640031
A_23_P44867	-4.32803	-5.35565	2.03866	AMBN	Homo sapiens ameloblastin (enamel matrix protein) (AMBN), mRNA [NM_016519]	71472529	chr4	71472470	+	hs|4q13.3	258	NM_016519	ameloblastin (enamel matrix protein)	chr4:71472470-71472529	GO:0030345|GO:0008283|GO:0005578|GO:0042475|GO:0030282|GO:0007155|GO:0008083	NM_016519	Hs.272396
A_24_P154868	-4.93524	-5.93751	2.00315	MEP1A	Homo sapiens meprin A, alpha (PABA peptide hydrolase) (MEP1A), mRNA [NM_005588]	46803241	chr6	46803182	+	hs|6p12.3	4224	NM_005588	meprin A, alpha (PABA peptide hydrolase)	chr6:46803182-46803241	GO:0005515|GO:0005887|GO:0017090|GO:0007586|GO:0006508|GO:0008270|GO:0004222|GO:0005615	NM_005588	Hs.179704
A_19_P00322922	-5.63873	-7.01252	2.5915			53717370	chr18	53717311	-	hs|18q21.2				chr18:053717370-053717311
A_23_P74088	-1.20046	-2.49526	2.45343	MMP23B	Homo sapiens matrix metallopeptidase 23B (MMP23B), mRNA [NM_006983]	1569846	chr1	1569668	+	hs|1p36.33	8510	NM_006983	matrix metallopeptidase 23B	chr1:1569668-1569846	GO:0005622|GO:0006508|GO:0005789|GO:0005578|GO:0008270|GO:0016021|GO:0004222|GO:0008237	NM_006983	Hs.192316
A_33_P3333485	-3.98428	-5.3858	2.64179			95122	chrUn_gl000220	95063	+					chrUn_gl000220:000095063-000095122
A_33_P3340229	-3.97994	-5.69203	3.27636			57910345	chr19	57910286	-	hs|19q13.43				chr19:057910345-057910286
A_24_P231104	-4.60417	-6.18181	2.9848	LEPR	Homo sapiens leptin receptor (LEPR), transcript variant 3, mRNA [NM_001003679]	66100708	chr1	66100649	+	hs|1p31.3	3953	NM_001003679	leptin receptor	chr1:66100649-66100708	GO:0005515|GO:0006112|GO:0004896|GO:0005886|GO:0051346|GO:0007275|GO:0005576|GO:0016021|GO:0007166|GO:0042802|GO:0008203|GO:0004888	NM_001003679	Hs.723178
A_33_P3662000	-2.80516	-4.1151	2.47932		Homo sapiens cDNA FLJ31684 fis, clone NT2RI2005358. [AK056246]	237968136	chr2	237968077	-	hs|2q37.3		AK056246		chr2:237968136-237968077			Hs.447665
A_19_P00315797	-6.08585	-7.21063	2.18069			74283008	chr18	74282949	+	hs|18q23				chr18:074282949-074283008
A_33_P3210653	-4.64496	-7.21351	5.93213	OR51A4	Homo sapiens olfactory receptor, family 51, subfamily A, member 4 (OR51A4), mRNA [NM_001005329]	4967472	chr11	4967413	-	hs|11p15.4	401666	NM_001005329	olfactory receptor, family 51, subfamily A, member 4	chr11:4967472-4967413	GO:0004984|GO:0005886|GO:0004930|GO:0016021	NM_001005329	Hs.555481
A_19_P00321093	-3.87678	-6.50627	6.18805		DB083232 TESTI4 Homo sapiens cDNA clone TESTI4029793 5', mRNA sequence [DB083232]	16701737	chr8	16701678	-	hs|8p22		DB083232		chr8:16701737-16701678			Hs.650845
A_33_P3360412	-2.58898	-3.67706	2.12591	PIGQ	Homo sapiens phosphatidylinositol glycan anchor biosynthesis, class Q (PIGQ), transcript variant 1, mRNA [NM_148920]	624507	chr16	624448	+	hs|16p13.3	9091	NM_148920	phosphatidylinositol glycan anchor biosynthesis, class Q	chr16:624448-624507	GO:0017176|GO:0006501|GO:0005975|GO:0016254|GO:0005789|GO:0016021|GO:0044267|GO:0000506|GO:0043687	NM_148920	Hs.744949
A_33_P3237344	-2.5222	-3.59454	2.10285			55975136	chr19	55975077	-	hs|19q13.42				chr19:055975136-055975077
A_23_P60079	-5.50058	-6.70872	2.31041	ANGPT2	Homo sapiens angiopoietin 2 (ANGPT2), transcript variant 1, mRNA [NM_001147]	6360349	chr8	6360290	-	hs|8p23.1	285	NM_001147	angiopoietin 2	chr8:6360349-6360290	GO:0005515|GO:0014070|GO:0005886|GO:0072012|GO:0031100|GO:0010812|GO:0005634|GO:0042995|GO:0050928|GO:0050900|GO:0007281|GO:0005615|GO:0046872|GO:0009314|GO:0001666|GO:0014823|GO:0030971|GO:0048014|GO:0060135|GO:0005102|GO:0005576|GO:0001525|GO:0045766|GO:0009612|GO:0009749|GO:0007165|GO:0071363|GO:0007596|GO:0016525|GO:0043537	NM_001147	Hs.583870
A_33_P3248405	-4.22747	-5.87574	3.13458	NRK	Nik related kinase [Source:HGNC Symbol;Acc:25391] [ENST00000536164]	105139308	chrX	105139249	+	hs|Xq22.3	203447	BC108702	Nik related kinase	chrX:105139249-105139308	GO:0005083|GO:0004674|GO:0005524		Hs.209527
A_33_P3314421	-5.36225	-6.6303	2.40836		Homo sapiens cDNA FLJ14126 fis, clone MAMMA1002571. [AK024188]	23860180	chr2	23860121	+	hs|2p24.1		AK024188		chr2:23860121-23860180
A_33_P3277514	-3.94511	-6.62274	6.39803	BTK	Homo sapiens Bruton agammaglobulinemia tyrosine kinase (BTK), mRNA [NM_000061]	100604520	chrX	100604461	-	hs|Xq22.1	695	NM_000061	Bruton agammaglobulinemia tyrosine kinase	chrX:100604520-100604461	GO:0050853|GO:0005515|GO:0019722|GO:0034142|GO:0005886|GO:0045579|GO:0007249|GO:0005634|GO:0046872|GO:0043231|GO:0042802|GO:0005829|GO:0035556|GO:0005737|GO:0051092|GO:0002755|GO:0002902|GO:0048469|GO:0038124|GO:0038123|GO:0034134|GO:0005547|GO:0031410|GO:0002224|GO:0097190|GO:0005524|GO:0002721|GO:0006351|GO:0002250|GO:0042113|GO:0045087|GO:0045121|GO:0006468|GO:0007498|GO:0004713|GO:0004715|GO:…	NM_000061	Hs.159494
A_33_P3403693	-2.69665	-4.78767	4.26049	PCDHA1	Homo sapiens protocadherin alpha 1 (PCDHA1), transcript variant 2, mRNA [NM_031410]	140168299	chr5	140168240	+	hs|5q31.3	56147	NM_031410	protocadherin alpha 1	chr5:140168240-140168299	GO:0005887|GO:0005509|GO:0005576|GO:0007155|GO:0007156|GO:0007399	NM_031410	Hs.199343
A_33_P3780834	-4.79395	-7.00995	4.64604	LOC340090	PREDICTED: Homo sapiens uncharacterized LOC340090 (LOC340090), misc_RNA [XR_241819]	72491211	chr5	72491152	-	hs|5q13.2	340090	XR_241819	uncharacterized LOC340090	chr5:72491211-72491152		XR_241819	Hs.434311
A_23_P146539	-5.9378	-7.06455	2.18366	IFNA8	Homo sapiens interferon, alpha 8 (IFNA8), mRNA [NM_002170]	21409959	chr9	21409900	+	hs|9p21.3	3445	NM_002170	interferon, alpha 8	chr9:21409900-21409959	GO:0051607|GO:0060337|GO:0060338|GO:0007596|GO:0045087|GO:0019221|GO:0005576|GO:0005615|GO:0005125|GO:0005126	NM_002170	Hs.73890
A_19_P00315917	-3.67677	-6.98135	9.88047			22567503	chr18	22567444	-	hs|18q11.2				chr18:22567503-22567444
A_24_P75127	-5.40665	-6.78995	2.60865		hemicentin 2 [Source:HGNC Symbol;Acc:21293] [ENST00000487727]	133284198	chr9	133284139	+	hs|9q34.11		XM_001726942		chr9:133284139-133284198		XM_001726942	Hs.32194
A_23_P19650	-5.80546	-6.90108	2.13704	VIP	Homo sapiens vasoactive intestinal peptide (VIP), transcript variant 1, mRNA [NM_003381]	153077355	chr6	153077296	+	hs|6q25.2	7432	NM_003381	vasoactive intestinal peptide	chr6:153077296-153077355	GO:0005515|GO:0007589|GO:0045732|GO:0043066|GO:0008284|GO:0043267|GO:0010579|GO:0048662|GO:0005576|GO:0009966|GO:0032880|GO:0001938|GO:0005179|GO:0007186|GO:0045909|GO:0007611|GO:0043025|GO:0005184|GO:0051930	NM_003381	Hs.53973
A_19_P00805655	-3.78625	-6.89075	8.60101			105847095	chr12	105847036	+	hs|12q23.3				chr12:105847036-105847095
A_23_P377434	-3.37842	-5.24512	3.64698	TNRC18	Homo sapiens trinucleotide repeat containing 18 (TNRC18), mRNA [NM_001080495]	5346514	chr7	5346455	-	hs|7p22.1	84629	NM_001080495	trinucleotide repeat containing 18	chr7:5346514-5346455	GO:0003677	NM_001080495	Hs.520638
A_33_P3298099	-4.93919	-6.15469	2.3222	FAM230C	PREDICTED: Homo sapiens family with sequence similarity 230, member C (FAM230C), transcript variant X1, partial misc_RNA [XR_246982]	61437	chrUn_gl000212	61378	+		26080	XR_246982	family with sequence similarity 230, member C	chrUn_gl000212:61378-61437		XR_246982
A_19_P00801695	-5.53556	-6.97674	2.71544			70250604	chrX	70250545	-	hs|Xq13.1				chrX:070250604-070250545
A_33_P3340847	-5.42026	-6.81294	2.62564	CARD6	Homo sapiens caspase recruitment domain family, member 6 (CARD6), mRNA [NM_032587]	40843810	chr5	40843751	+	hs|5p13.1	84674	NM_032587	caspase recruitment domain family, member 6	chr5:40843751-40843810	GO:0005622|GO:0006915|GO:0042981	NM_032587	Hs.200242
A_19_P00806527	-6.00838	-7.22772	2.32839			42240407	chr12	42240348	-	hs|12q12				chr12:042240407-042240348
A_32_P480330	-5.71509	-7.14788	2.69968	EYS	Homo sapiens eyes shut homolog (Drosophila) (EYS), transcript variant 1, mRNA [NM_001142800]	64430507	chr6	64430448	-	hs|6q12	346007	NM_001142800	eyes shut homolog (Drosophila)	chr6:64430507-64430448	GO:0005509|GO:0005576|GO:0007601|GO:0050896	NM_001142800	Hs.25067
A_33_P3407049	-5.38932	-6.44376	2.07692			143342842	chr7	143342783	-	hs|7q35				chr7:143342842-143342783
A_23_P362148	-2.5977	-4.26455	3.1752	DNER	Homo sapiens delta/notch-like EGF repeat containing (DNER), mRNA [NM_139072]	230222968	chr2	230222909	-	hs|2q36.3	92737	NM_139072	delta/notch-like EGF repeat containing	chr2:230222968-230222909	GO:0005515|GO:0007220|GO:0005886|GO:0005509|GO:0048741|GO:0005112|GO:0007417|GO:0007416|GO:0030425|GO:0006897|GO:0007219|GO:0030276|GO:0043025|GO:0010001|GO:0016021|GO:0001764|GO:0005769|GO:0004888	NM_139072	Hs.234074
A_19_P00325366	-0.406403	-2.20465	3.47796			132290067	chr6	132290008	+	hs|6q23.2				chr6:132290008-132290067
A_33_P3420701	-5.85032	-6.91885	2.09729			160261147	chr2	160261088	+	hs|2q24.2				chr2:160261088-160261147
A_33_P3391796	-5.52725	-7.15196	3.0838	NOG	Homo sapiens noggin (NOG), mRNA [NM_005450]	54672515	chr17	54672456	+	hs|17q22	9241	NM_005450	noggin	chr17:54672456-54672515	GO:0005515|GO:0071773|GO:0060044|GO:0051216|GO:0048706|GO:0060302|GO:0005615|GO:0060676|GO:2000313|GO:0042803|GO:0090193|GO:0050679|GO:0030336|GO:0001706|GO:0001707|GO:0001843|GO:0030509|GO:0000122|GO:0001701|GO:0001649|GO:0008045|GO:0001501|GO:0061053|GO:0019955|GO:0060825|GO:0060272|GO:0042060|GO:0060173|GO:0042733|GO:0021533|GO:0021510|GO:0060425|GO:0021983|GO:0001839|GO:0009953|GO:0001837|GO:…	NM_005450	Hs.248201
A_33_P3231342	-6.22766	-7.2336	2.00826			18961565	chr11	18961506	+	hs|11p15.1				chr11:018961506-018961565
A_23_P29965	-5.61582	-7.23828	3.07899	SMR3B	Homo sapiens submaxillary gland androgen regulated protein 3B (SMR3B), mRNA [NM_006685]	71255881	chr4	71255822	+	hs|4q13.3	10879	NM_006685	submaxillary gland androgen regulated protein 3B	chr4:71255822-71255881	GO:0008150|GO:0003674|GO:0005615	NM_006685	Hs.650650
A_33_P3641456	-5.53864	-7.24607	3.26578	LOC642422	Homo sapiens cDNA FLJ43764 fis, clone TESTI2048898. [AK125752]	1380034	chr10	1379975	-	hs|10p15.3	642422	AK125752	uncharacterized LOC642422	chr10:1380034-1379975
A_23_P156445	-4.76748	-5.83268	2.09246	DDX43	Homo sapiens DEAD (Asp-Glu-Ala-Asp) box polypeptide 43 (DDX43), mRNA [NM_018665]	74126996	chr6	74126937	+	hs|6q13	55510	NM_018665	DEAD (Asp-Glu-Ala-Asp) box polypeptide 43	chr6:74126937-74126996	GO:0005622|GO:0004004|GO:0003723|GO:0005524	NM_018665	Hs.125507
A_33_P3313145	-4.12827	-5.33629	2.3102	ITIH3	Homo sapiens inter-alpha-trypsin inhibitor heavy chain 3 (ITIH3), mRNA [NM_002217]	52842697	chr3	52842638	+	hs|3p21.1	3699	NM_002217	inter-alpha-trypsin inhibitor heavy chain 3	chr3:52842638-52842697	GO:0010951|GO:0004866|GO:0004867|GO:0030212|GO:0005576	NM_002217	Hs.76716
A_33_P3348214	-5.90392	-6.95845	2.07705			80438705	chr14	80438646	-	hs|14q31.1				chr14:80438705-80438646
A_24_P53241	-5.25267	-6.57004	2.49212	MYOCD	Homo sapiens myocardin (MYOCD), transcript variant 2, mRNA [NM_153604]	12661507	chr17	12661448	+	hs|17p12	93649	NM_153604	myocardin	chr17:12661448-12661507	GO:0005515|GO:0055012|GO:0010832|GO:0045661|GO:1900222|GO:0001560|GO:0051152|GO:0061049|GO:2001015|GO:0010667|GO:0055007|GO:0035035|GO:0048286|GO:0051150|GO:2000721|GO:0019904|GO:0003713|GO:2000724|GO:0000122|GO:2000727|GO:0043388|GO:0045893|GO:0003231|GO:0008134|GO:0051145|GO:0008284|GO:0060065|GO:0008285|GO:0042826|GO:0045736|GO:0035065|GO:0005634|GO:0051091|GO:0045987|GO:0045944|GO:0001046|GO:…	NM_153604	Hs.567641
A_19_P00326189	-2.9264	-4.72377	3.47585			155667887	chr3	155667828	+	hs|3q25.31				chr3:155667828-155667887
A_19_P00331133	-2.7711	-4.99593	4.67454		Q5T967_HUMAN (Q5T967) Transcription factor 8 (Represses interleukin 2 expression) (TCF8) (Fragment), partial (38%) [THC2521486]	31607418	chr10	31607359	+	hs|10p11.22				chr10:031607359-031607418
A_23_P310086	-5.41452	-6.45698	2.05973	BEND6	Homo sapiens BEN domain containing 6 (BEND6), mRNA [NM_152731]	56891328	chr6	56891269	+	hs|6p12.1	221336	NM_152731	BEN domain containing 6	chr6:56891269-56891328		NM_152731	Hs.582993
A_23_P87013	1.58409	0.434555	2.21843	TAGLN	Homo sapiens transgelin (TAGLN), transcript variant 1, mRNA [NM_001001522]	117074963	chr11	117074574	+	hs|11q23.3	6876	NM_001001522	transgelin	chr11:117074574-117074963	GO:0005515|GO:0005737|GO:0007517|GO:0003779	NM_001001522	Hs.410977
A_19_P00806276	-2.69577	-3.90654	2.31461			37921488	chr1	37921429	+	hs|1p34.3				chr1:037921429-037921488
A_19_P00322261	-2.44741	-3.99651	2.92635			64487730	chr2	64487671	+	hs|2p14				chr2:064487671-064487730
A_24_P397613	-5.98062	-7.0169	2.05093	OPRM1	Homo sapiens opioid receptor, mu 1 (OPRM1), transcript variant MOR-1A, mRNA [NM_001008504]	154412387	chr6	154412328	+	hs|6q25.2	4988	NM_001008504	opioid receptor, mu 1	chr6:154412328-154412387	GO:0005515|GO:0008285|GO:0005886|GO:0005783|GO:2000310|GO:0007200|GO:0007194|GO:0007193|GO:0007204|GO:0045429|GO:0007191|GO:0001965|GO:0050769|GO:0045019|GO:0007610|GO:0043950|GO:0007626|GO:0070374|GO:0061358|GO:0043951|GO:0038047|GO:0005794|GO:0005245|GO:0004930|GO:0051481|GO:0004979|GO:0033554|GO:0019233|GO:0050795|GO:0048149|GO:0007187|GO:0005887|GO:0007600	NM_001008504	Hs.2353
A_19_P00321194	-3.41288	-5.76931	5.121	KC6	Homo sapiens keratoconus gene 6 (KC6), long non-coding RNA [NR_002838]	39100407	chr18	39100348	-	hs|18q12.3	641516	NR_002838	keratoconus gene 6	chr18:39100407-39100348		NR_002838	Hs.116612
A_33_P3358143	-5.90667	-7.25003	2.53742	C10orf71	Homo sapiens chromosome 10 open reading frame 71 (C10orf71), mRNA [NM_001135196]	50535061	chr10	50535002	+	hs|10q11.23	118461	NM_001135196	chromosome 10 open reading frame 71	chr10:50535002-50535061		NM_001135196	Hs.585480
A_33_P3221408	-4.96305	-6.09644	2.19374	NTNG1	Homo sapiens netrin G1 (NTNG1), transcript variant 1, mRNA [NM_001113226]	108024396	chr1	108024337	+	hs|1p13.3	22854	NM_001113226	netrin G1	chr1:108024337-108024396	GO:0005515|GO:0007409|GO:0046658	NM_001113226	Hs.732535
A_24_P314451	-2.60346	-3.81858	2.3216	F8	Homo sapiens coagulation factor VIII, procoagulant component (F8), transcript variant 1, mRNA [NM_000132]	154064755	chrX	154064696	-	hs|Xq28	2157	NM_000132	coagulation factor VIII, procoagulant component	chrX:154064755-154064696	GO:0005515|GO:0005886|GO:0005507|GO:0030168|GO:0005576|GO:0006953|GO:0005615|GO:0007596|GO:0007597|GO:0002576|GO:0016491|GO:0031093|GO:0007155	NM_000132	Hs.654450
A_33_P3414868	-5.47318	-7.08038	3.04659		CR736977 Soares_testis_NHT Homo sapiens cDNA clone IMAGp971B2176 ; IMAGE:1755160 5', mRNA sequence [CR736977]	174745652	chr2	174745593	-	hs|2q31.1		TCONS_l2_00016019		chr2:174745652-174745593			Hs.632545
A_19_P00808397	-5.38664	-6.81221	2.68621			113571010	chr2	113570951	+	hs|2q13				chr2:113570951-113571010
A_19_P00318486	-3.48118	-4.51725	2.05064			67096627	chr5	67096568	-	hs|5q13.1				chr5:67096627-67096568
A_33_P3382324	-5.93343	-6.98887	2.07835	TPSD1	Homo sapiens tryptase delta 1 (TPSD1), mRNA [NM_012217]	1306942	chr16	1306883	+	hs|16p13.3	23430	NM_012217	tryptase delta 1	chr16:1306883-1306942	GO:0004252|GO:0006508|GO:0008236|GO:0005576	NM_012217	Hs.677789
A_33_P3236297	-5.93663	-7.09621	2.23391	SLCO1A2	Homo sapiens solute carrier organic anion transporter family, member 1A2 (SLCO1A2), transcript variant 1, mRNA [NM_134431]	21420444	chr12	21420385	-	hs|12p12.1	6579	NM_134431	solute carrier organic anion transporter family, member 1A2	chr12:21420444-21420385	GO:0005886|GO:0015721|GO:0015711|GO:0043252|GO:0008514|GO:0008206|GO:0044281|GO:0016021|GO:0055085	NM_134431	Hs.46440
A_23_P217319	3.26039	2.17613	2.12029	FGF13	Homo sapiens fibroblast growth factor 13 (FGF13), transcript variant 1, mRNA [NM_004114]	137713947	chrX	137713888	-	hs|Xq26.3	2258	NM_004114	fibroblast growth factor 13	chrX:137713947-137713888	GO:0005515|GO:0008017|GO:0043005|GO:0030424|GO:0005886|GO:0007267|GO:0005634|GO:0030175|GO:0048671|GO:0030425|GO:0030426|GO:0005737|GO:0021795|GO:0014704|GO:0000165|GO:0045860|GO:0007613|GO:0007612|GO:0005874|GO:0048487|GO:0005730|GO:0005576|GO:0045200|GO:0030295|GO:0072659|GO:0044325|GO:0007399|GO:0007165|GO:0021766|GO:0046785|GO:0007026|GO:0001764|GO:0008083|GO:0017080	NM_004114	Hs.6540
A_23_P433855	-5.90986	-7.10564	2.2907	RGS4	Homo sapiens regulator of G-protein signaling 4 (RGS4), transcript variant 2, mRNA [NM_005613]	163042286	chr1	163042227	+	hs|1q23.3	5999	NM_005613	regulator of G-protein signaling 4	chr1:163042227-163042286	GO:0043547|GO:0000188|GO:0005516|GO:0005737|GO:0008277|GO:0005886|GO:0038032|GO:0005829|GO:0005096	NM_005613	Hs.386726
A_33_P3350164	-5.49349	-7.19428	3.25079	CCDC178	Homo sapiens coiled-coil domain containing 178 (CCDC178), transcript variant 2, mRNA [NM_198995]	30913206	chr18	30913147	-	hs|18q12.1	374864	NM_198995	coiled-coil domain containing 178	chr18:30913206-30913147		NM_198995	Hs.115461
A_33_P3289093	-6.05218	-7.24457	2.28531			175392429	chr3	175392370	-	hs|3q26.31				chr3:175392429-175392370
A_19_P00801768	-5.61502	-6.75082	2.19739			37326638	chrX	37326579	-	hs|Xp21.1				chrX:037326638-037326579
A_19_P00800509	-5.71089	-6.79653	2.12231			10223058	chr5	10222999	+	hs|5p15.2				chr5:010222999-010223058
A_33_P3267731	-6.1184	-7.22072	2.14699	LOC100130954	Homo sapiens uncharacterized LOC100130954 (LOC100130954), long non-coding RNA [NR_034016]	138477107	chr9	138477048	+	hs|9q34.3	100130954	NR_034016	uncharacterized LOC100130954	chr9:138477048-138477107		NR_034016	Hs.550769
A_33_P3355688	-6.00223	-7.22858	2.33974		Homo sapiens cDNA FLJ42384 fis, clone UTERU2037361. [AK124375]	50640700	chr16	50640641	-	hs|16q12.1		AK124375		chr16:50640700-50640641
A_33_P3363720	-3.9079	-5.93398	4.07297	C1orf213	Homo sapiens chromosome 1 open reading frame 213 (C1orf213), transcript variant 2, long non-coding RNA [NR_033691]	23695931	chr1	23695872	+	hs|1p36.12	148898	NR_033691	chromosome 1 open reading frame 213	chr1:23695872-23695931		NR_033691	Hs.61884
A_24_P20369	-5.3098	-7.24616	3.8274	SLC6A20	Homo sapiens solute carrier family 6 (proline IMINO transporter), member 20 (SLC6A20), transcript variant 1, mRNA [NM_020208]	45797955	chr3	45797896	-	hs|3p21.31	54716	NM_020208	solute carrier family 6 (proline IMINO transporter), member 20	chr3:45797955-45797896	GO:0016324|GO:0015816|GO:0015171|GO:0005886|GO:0005887|GO:0005328|GO:0015824|GO:0006865|GO:0055085|GO:0003333|GO:0006811	NM_020208	Hs.413095
A_23_P66854	-5.71464	-7.04794	2.51979	KRT20	Homo sapiens keratin 20 (KRT20), mRNA [NM_019010]	39032591	chr17	39032532	-	hs|17q21.2	54474	NM_019010	keratin 20	chr17:39032591-39032532	GO:0005882|GO:0005515|GO:0005737|GO:0045109|GO:0005200|GO:0050708|GO:0006915|GO:0033554	NM_019010	Hs.84905
A_24_P349807	-5.8688	-7.10914	2.36255	FAM71E2	Homo sapiens family with sequence similarity 71, member E2 (FAM71E2), mRNA [NM_001145402]	55869616	chr19	55869557	-	hs|19q13.42	284418	NM_001145402	family with sequence similarity 71, member E2	chr19:55869616-55869557		NM_001145402	Hs.528319
A_23_P39955	1.30745	0.182667	2.18068	ACTG2	Homo sapiens actin, gamma 2, smooth muscle, enteric (ACTG2), transcript variant 1, mRNA [NM_001615]	74146759	chr2	74146700	+	hs|2p13.1	72	NM_001615	actin, gamma 2, smooth muscle, enteric	chr2:74146700-74146759	GO:0006936|GO:0005856|GO:0005524|GO:0071944|GO:0005829	NM_001615	Hs.516105
A_19_P00325290	-4.92481	-6.12764	2.3019			121153473	chr2	121153414	-	hs|2q14.2				chr2:121153473-121153414
A_33_P3361831	-3.55268	-6.57755	8.13908	FRG2C	Homo sapiens FSHD region gene 2 family, member C (FRG2C), mRNA [NM_001124759]	75715966	chr3	75715907	+	hs|3p12.3	100288801	NM_001124759	FSHD region gene 2 family, member C	chr3:75715907-75715966	GO:0005634	NM_001124759	Hs.274541
A_32_P156373	-5.05966	-6.88741	3.54984		DA110513 BRACE3 Homo sapiens cDNA clone BRACE3027555 5', mRNA sequence [DA110513]	70168342	chr5	70168283	+	hs|5q13.2		DA110513		chr5:70168283-70168342			Hs.666632
A_19_P00316257	-1.771	-5.5436	13.6668	LOC101927668	PREDICTED: Homo sapiens uncharacterized LOC101927668 (LOC101927668), transcript variant X2, misc_RNA [XR_242137]	19958862	chr7	19958803	-	hs|7p21.1	101927668	XR_242137	uncharacterized LOC101927668	chr7:19958862-19958803		XR_242137
A_19_P00316387	-1.06312	-2.88147	3.52678	CCDC141	Homo sapiens cDNA clone IMAGE:30376005. [BC087856]	179914393	chr2	179914334	-	hs|2q31.2	285025	BC087856	coiled-coil domain containing 141	chr2:179914393-179914334	GO:0005515
A_19_P00812527	-6.04734	-7.10208	2.07736			94383164	chr11	94383105	-	hs|11q21				chr11:094383164-094383105
A_19_P00324089	-3.12149	-4.36711	2.3712			46825607	chr12	46825548	-	hs|12q13.11				chr12:046825607-046825548
A_19_P00804899	-3.77826	-6.58585	7.00112			43960908	chr6	43960849	+	hs|6p21.1				chr6:043960849-043960908
A_19_P00321217	-3.89149	-6.42892	5.80555			8027193	chr2	8027134	+	hs|2p25.1				chr2:008027134-008027193
A_23_P58407	-5.59487	-6.88639	2.44786	UGT2B15	Homo sapiens UDP glucuronosyltransferase 2 family, polypeptide B15 (UGT2B15), mRNA [NM_001076]	69512817	chr4	69512758	-	hs|4q13.2	7366	NM_001076	UDP glucuronosyltransferase 2 family, polypeptide B15	chr4:69512817-69512758	GO:0006805|GO:0052695|GO:0001972|GO:0005789|GO:0015020|GO:0016021|GO:0008202	NM_001076	Hs.150207
A_33_P3363685	-5.83211	-7.17658	2.53935	OR52A5	Homo sapiens olfactory receptor, family 52, subfamily A, member 5 (OR52A5), mRNA [NM_001005160]	5152987	chr11	5152928	-	hs|11p15.4	390054	NM_001005160	olfactory receptor, family 52, subfamily A, member 5	chr11:5152987-5152928	GO:0050911|GO:0007608|GO:0004984|GO:0005886|GO:0004930|GO:0016021	NM_001005160	Hs.546593
A_32_P9543	-6.09926	-7.21196	2.1625	APOBEC3A	Homo sapiens apolipoprotein B mRNA editing enzyme, catalytic polypeptide-like 3A (APOBEC3A), transcript variant 1, mRNA [NM_145699]	39359151	chr22	39359092	+	hs|22q13.1	200315	NM_145699	apolipoprotein B mRNA editing enzyme, catalytic polypeptide-like 3A	chr22:39359092-39359151	GO:0005515|GO:0009972|GO:0047844|GO:0005634|GO:0010529|GO:0071466|GO:0044356|GO:0005737|GO:0051607|GO:0045087|GO:0080111|GO:0004126|GO:0008270|GO:0045071|GO:0070383	NM_145699	Hs.226307
A_32_P120183	-5.4909	-6.8984	2.65277			988679	chr10	988620	+	hs|10p15.3		TCONS_l2_00003861		chr10:988620-988679
A_19_P00318577	-3.08358	-4.41855	2.52271		human full-length cDNA clone CS0DC023YN15 of Neuroblastoma of Homo sapiens (human). [BX248273]	41444851	chr14	41444792	+	hs|14q21.1		TCONS_00022390		chr14:41444792-41444851			Hs.434414
A_33_P3282162	-5.07002	-6.10814	2.05356	PLAC4	Homo sapiens placenta-specific 4 (PLAC4), mRNA [NM_182832]	42547288	chr21	42547229	-	hs|21q22.2	191585	NM_182832	placenta-specific 4	chr21:42547288-42547229		NM_182832	Hs.472492
A_19_P00319121	-5.83496	-6.92515	2.12902			43015252	chr5	43015193	+	hs|5p12				chr5:043015193-043015252
A_19_P00332568	-2.86097	-4.69496	3.56522			95189889	chr1	95189830	-	hs|1p21.3				chr1:095189889-095189830
A_33_P3230161	-3.85218	-5.86102	4.02457	GRIA2	Homo sapiens glutamate receptor, ionotropic, AMPA 2 (GRIA2), transcript variant 1, mRNA [NM_000826]	158282783	chr4	158282724	+	hs|4q32.1	2891	NM_000826	glutamate receptor, ionotropic, AMPA 2	chr4:158282724-158282783	GO:0005515|GO:0030054|GO:0005886|GO:0005234|GO:0007268|GO:0008021|GO:0030666|GO:0007165|GO:0035235|GO:0005887|GO:0045211|GO:0004971|GO:0004970|GO:0032281|GO:0005789	NM_000826	Hs.32763
A_23_P76312	-3.32091	-4.87637	2.93926	GUCY2C	Homo sapiens guanylate cyclase 2C (heat stable enterotoxin receptor) (GUCY2C), mRNA [NM_004963]	14766089	chr12	14766030	-	hs|12p13.1	2984	NM_004963	guanylate cyclase 2C (heat stable enterotoxin receptor)	chr12:14766089-14766030	GO:0005515|GO:0005886|GO:0009636|GO:0004383|GO:0005525|GO:0005524|GO:0035556|GO:0004672|GO:0042127|GO:0015643|GO:0005789|GO:0016021|GO:0007168	NM_004963	Hs.524278
A_19_P00812957	-5.70766	-6.89027	2.26987			18654380	chr5	18654321	-	hs|5p14.3				chr5:018654380-018654321
A_24_P297526	-3.90568	-5.76248	3.62203	C2orf50	chromosome 2 open reading frame 50 [Source:HGNC Symbol;Acc:26324] [ENST00000381585]	11286069	chr2	11286010	+	hs|2p25.1	130813	AK057872	chromosome 2 open reading frame 50	chr2:11286010-11286069			Hs.406894
A_23_P163075	-3.22559	-6.89676	12.7389	SLC35F4	Homo sapiens solute carrier family 35, member F4 (SLC35F4), mRNA [NM_001206920]	58047976	chr14	58038723	-	hs|14q22.3	341880	NM_001206920	solute carrier family 35, member F4	chr14:58047976-58038723	GO:0006810|GO:0016021	NM_001206920	Hs.28280
A_33_P3227260	-5.89689	-6.92101	2.03372			135529786	chrX	135529727	-	hs|Xq26.3				chrX:135529786-135529727
A_19_P00326184	-4.01614	-5.39098	2.59338			29711089	chr10	29711030	-	hs|10p11.23				chr10:029711089-029711030
A_23_P503072	-5.81203	-6.90483	2.13288	CCL28	Homo sapiens chemokine (C-C motif) ligand 28 (CCL28), mRNA [NM_148672]	43381984	chr5	43381925	-	hs|5p12	56477	NM_148672	chemokine (C-C motif) ligand 28	chr5:43381984-43381925	GO:0008009|GO:0006955|GO:0006935|GO:0005576|GO:0007204|GO:0005615	NM_148672	Hs.656904
A_19_P00810286	-5.47378	-6.67287	2.29596			73135351	chr6	73135292	+	hs|6q13				chr6:073135292-073135351
A_23_P382835	1.20752	0.0122581	2.28987	P2RY1	Homo sapiens purinergic receptor P2Y, G-protein coupled, 1 (P2RY1), mRNA [NM_002563]	152555797	chr3	152555738	+	hs|3q25.2	5028	NM_002563	purinergic receptor P2Y, G-protein coupled, 1	chr3:152555738-152555797	GO:0005515|GO:0010469|GO:0005886|GO:0060406|GO:0007200|GO:0007204|GO:0007193|GO:0030425|GO:0043270|GO:0042312|GO:0016323|GO:0016324|GO:0045944|GO:0045211|GO:0097110|GO:0046887|GO:0004872|GO:0070374|GO:0046982|GO:0090075|GO:0023019|GO:0007568|GO:0030168|GO:0031686|GO:0045032|GO:0070848|GO:0045031|GO:0010700|GO:0072659|GO:0005524|GO:0044297|GO:0019233|GO:0009612|GO:0051100|GO:0043531|GO:0007186|GO:…	NM_002563	Hs.654526
A_23_P328621	-4.30603	-5.68074	2.59314	UBQLNL	Homo sapiens ubiquilin-like (UBQLNL), mRNA [NM_145053]	5535729	chr11	5535670	-	hs|11p15.4	143630	NM_145053	ubiquilin-like	chr11:5535729-5535670		NM_145053	Hs.10688
A_33_P3607600	-3.20594	-5.31367	4.31012	SNORA80	DB304787 BRAWH3 Homo sapiens cDNA clone BRAWH3008234 3', mRNA sequence [DB304787]	33749926	chr21	33749867	+	hs|21q22.11	677846	DB304787	small nucleolar RNA, H/ACA box 80	chr21:33749867-33749926			Hs.712293
A_33_P3330886	-6.10993	-7.15759	2.06718	OR6C65	Homo sapiens olfactory receptor, family 6, subfamily C, member 65 (OR6C65), mRNA [NM_001005518]	55795227	chr12	55795168	+	hs|12q13.2	403282	NM_001005518	olfactory receptor, family 6, subfamily C, member 65	chr12:55795168-55795227	GO:0004984|GO:0005886|GO:0004930|GO:0016021	NM_001005518	Hs.554553
A_19_P00320702	-4.62713	-7.25501	6.18117		Homo sapiens chromosome 3 isolate HA_003067 mRNA sequence. [EF565085]	162650536	chr3	162650477	+	hs|3q26.1		EF565085		chr3:162650477-162650536			Hs.695854
A_33_P3367726	-5.30546	-6.90129	3.02267	LOC643486	Homo sapiens bromodomain, testis-specific pseudogene (LOC643486), non-coding RNA [NR_003539]	95592312	chrX	95592253	-	hs|Xq21.33	643486	NR_003539	bromodomain, testis-specific pseudogene	chrX:95592312-95592253		NR_003539	Hs.590806
A_19_P00316812	-3.19383	-4.55543	2.56969		Homo sapiens cDNA clone IMAGE:40022063. [BC113046]	27485092	chr5	27485033	-	hs|5p14.1		BC113046		chr5:27485092-27485033
A_33_P3352517	-5.3382	-6.39139	2.07511	ACOT6	Homo sapiens acyl-CoA thioesterase 6 (ACOT6), mRNA [NM_001037162]	74086582	chr14	74086523	+	hs|14q24.3	641372	NM_001037162	acyl-CoA thioesterase 6	chr14:74086523-74086582	GO:0016787|GO:0005829	NM_001037162	Hs.122038
A_33_P3398386	-5.37988	-6.98604	3.04441	ECM2	Homo sapiens extracellular matrix protein 2, female organ and adipocyte specific (ECM2), transcript variant 3, mRNA [NM_001197296]	95256034	chr9	95255975	-	hs|9q22.31	1842	NM_001197296	extracellular matrix protein 2, female organ and adipocyte specific	chr9:95256034-95255975	GO:0005178|GO:0007160|GO:0030198|GO:0010811|GO:0005578|GO:0005614|GO:0008201|GO:0070052	NM_001197296	Hs.117060
A_23_P79993	-5.43031	-6.89728	2.76442	CST8	Homo sapiens cystatin 8 (cystatin-related epididymal specific) (CST8), transcript variant 1, mRNA [NM_005492]	23473644	chr20	23472526	+	hs|20p11.21	10047	NM_005492	cystatin 8 (cystatin-related epididymal specific)	chr20:23472526-23473644	GO:0005737|GO:0004869|GO:0009986|GO:0005576	NM_005492	Hs.121602
A_33_P3219651	-3.22776	-5.73041	5.66725	BMPER	Homo sapiens BMP binding endothelial regulator (BMPER), mRNA [NM_133468]	34194058	chr7	34193999	+	hs|7p14.3	168667	NM_133468	BMP binding endothelial regulator	chr7:34193999-34194058	GO:0030514|GO:0001657|GO:0048839|GO:0010594|GO:0002043|GO:0042118|GO:0070374|GO:0005615|GO:0060393	NM_133468	Hs.660998
A_33_P3257574	-5.32579	-6.57123	2.37092	LOC101928958	PREDICTED: Homo sapiens uncharacterized LOC101928958 (LOC101928958), misc_RNA [XR_241872]	89380351	chr6	89380292	+	hs|6q15	101928958	XR_241872	uncharacterized LOC101928958	chr6:89380292-89380351		XR_241872
A_23_P52676	-5.43546	-7.00535	2.96882	CATSPER1	Homo sapiens cation channel, sperm associated 1 (CATSPER1), mRNA [NM_053054]	65784573	chr11	65784371	-	hs|11q13.1	117144	NM_053054	cation channel, sperm associated 1	chr11:65784573-65784371	GO:0005515|GO:0035036|GO:0001539|GO:0005245|GO:0005886|GO:0036128|GO:0007275|GO:0007283|GO:0030317|GO:0030154|GO:0007338|GO:0005929|GO:0007342|GO:0051924|GO:0032504	NM_053054	Hs.189105
A_19_P00801067	-5.69039	-6.93025	2.36176			141214392	chr6	141214333	+	hs|6q24.1				chr6:141214333-141214392
A_32_P4199	-4.89159	-6.22065	2.51238	RNF152	Homo sapiens ring finger protein 152 (RNF152), mRNA [NM_173557]	59482758	chr18	59482699	-	hs|18q21.33	220441	NM_173557	ring finger protein 152	chr18:59482758-59482699	GO:0004842|GO:0006915|GO:0008270|GO:0016021|GO:0070936|GO:0005765|GO:0005764	NM_173557	Hs.667457
A_19_P00319050	-1.99749	-4.20804	4.62851		MIR4435-1 host gene (non-protein coding) [Source:HGNC Symbol;Acc:35163] [ENST00000443467]	112005784	chr2	112005725	-	hs|2q13		XR_244828		chr2:112005784-112005725		XR_244828	Hs.562920
A_19_P00802989	-4.49318	-5.53889	2.06439			73167332	chrX	73167273	-	hs|Xq13.2				chrX:073167332-073167273
A_33_P3318490	-3.68332	-4.78126	2.14049	PDZRN3	Homo sapiens PDZ domain containing ring finger 3, mRNA (cDNA clone IMAGE:4639477), complete cds. [BC014432]	73457306	chr3	73457247	-	hs|3p13	23024	BC014432	PDZ domain containing ring finger 3	chr3:73457306-73457247	GO:0004842|GO:0031594|GO:0016567|GO:0007528|GO:0008270		Hs.743998
A_19_P00806216	-4.73546	-7.26168	5.76062			229290875	chr1	229290816	-	hs|1q42.13				chr1:229290875-229290816
A_23_P80242	-5.20182	-6.95907	3.38053	SEZ6L	Homo sapiens seizure related 6 homolog (mouse)-like (SEZ6L), transcript variant 1, mRNA [NM_021115]	26773651	chr22	26771609	+	hs|22q12.1	23544	NM_021115	seizure related 6 homolog (mouse)-like	chr22:26771609-26773651	GO:0005789|GO:0016021	NM_021115	Hs.194766
A_33_P3222501	-1.40285	-3.83053	5.38028	FAM157A	Homo sapiens family with sequence similarity 157, member A (FAM157A), mRNA [NM_001145248]	197896742	chr3	197896683	+	hs|3q29	728262	NM_001145248	family with sequence similarity 157, member A	chr3:197896683-197896742		NM_001145248	Hs.744675
A_33_P3877992	-5.08964	-7.01016	3.78558	LOC286190	Homo sapiens uncharacterized LOC286190 (LOC286190), long non-coding RNA [NR_038881]	71575480	chr8	71575421	+	hs|8q13.3	286190	NR_038881	uncharacterized LOC286190	chr8:71575421-71575480		NR_038881	Hs.662204
A_33_P3405379	-5.05671	-6.07683	2.02808	MCMDC2	Homo sapiens minichromosome maintenance domain containing 2 (MCMDC2), transcript variant 2, mRNA [NM_001136160]	67813583	chr8	67813524	+	hs|8q13.1	157777	NM_001136160	minichromosome maintenance domain containing 2	chr8:67813524-67813583	GO:0006260|GO:0005524|GO:0003677	NM_001136160	Hs.437006
A_23_P433586	-5.20894	-7.09625	3.69944	HTR2C	Homo sapiens 5-hydroxytryptamine (serotonin) receptor 2C, G protein-coupled (HTR2C), transcript variant 2, mRNA [NM_000868]	114143914	chrX	114143855	+	hs|Xq23	3358	NM_000868	5-hydroxytryptamine (serotonin) receptor 2C, G protein-coupled	chrX:114143855-114143914	GO:0007631|GO:0001587|GO:0051209|GO:0010513|GO:0005886|GO:0042493|GO:0006874|GO:0032098|GO:0007200|GO:0007268|GO:0051378|GO:0007210|GO:0004993|GO:0005887|GO:0071886|GO:0051482|GO:0008144|GO:0006182|GO:0007208|GO:0043397|GO:0001662|GO:0007626|GO:0070374|GO:0031644	NM_000868	Hs.149037
A_23_P405885	0.414387	-0.80883	2.33467	DPPA2	Homo sapiens developmental pluripotency associated 2 (DPPA2), mRNA [NM_138815]	109012699	chr3	109012641	-	hs|3q13.13	151871	NM_138815	developmental pluripotency associated 2	chr3:109012699-109012641	GO:0031060|GO:0006355|GO:0019827|GO:0003682|GO:2000648|GO:0005634|GO:0060484|GO:0003676|GO:0006351	NM_138815	Hs.351113
A_33_P3253401	-1.30691	-3.12235	3.51965		DB576317 RIKEN full-length enriched human cDNA library, hypothalamus Homo sapiens cDNA clone H033093N20 3', mRNA sequence [DB576317]	132398533	chr6	132398474	+	hs|6q23.2		DB576317		chr6:132398474-132398533			Hs.730533
A_33_P3256998	-5.33779	-6.98643	3.13538		membrane-spanning 4-domains, subfamily A, member 4E [Source:HGNC Symbol;Acc:14284] [ENST00000398984]	59992498	chr11	59992439	-	hs|11q12.2		XM_005274416		chr11:59992498-59992439		XM_005274416	Hs.559934
A_33_P3237709	-4.38949	-7.00773	6.14001		Homo sapiens cDNA FLJ25648 fis, clone SYN01015. [AK098514]	19456520	chr8	19456461	-	hs|8p21.3		AK098514		chr8:19456520-19456461
A_23_P51745	-5.71914	-7.03126	2.48305	PROK1	Homo sapiens prokineticin 1 (PROK1), mRNA [NM_032414]	110999509	chr1	110999450	+	hs|1p13.3	84432	NM_032414	prokineticin 1	chr1:110999450-110999509	GO:0000187|GO:0008284|GO:0045765|GO:0051781|GO:0005576|GO:0001525|GO:0008083	NM_032414	Hs.514793
A_32_P58614	-6.1255	-7.26935	2.20969	KIAA1377	Homo sapiens KIAA1377 (KIAA1377), mRNA [NM_020802]	101871760	chr11	101871701	+	hs|11q22.1	57562	NM_020802	KIAA1377	chr11:101871701-101871760	GO:0005515|GO:0030496	NM_020802	Hs.156352
A_24_P935794	-5.65881	-7.27539	3.06647	FAM150A	Homo sapiens family with sequence similarity 150, member A (FAM150A), mRNA [NM_207413]	53447074	chr8	53447015	-	hs|8q11.23	389658	NM_207413	family with sequence similarity 150, member A	chr8:53447074-53447015	GO:0005576	NM_207413	Hs.527111
A_33_P3636257	-5.45952	-7.26131	3.48653	MIR4500HG	Homo sapiens MIR4500 host gene (non-protein coding) (MIR4500HG), long non-coding RNA [NR_033829]	88096377	chr13	88096318	-	hs|13q31.2	642345	NR_033829	MIR4500 host gene (non-protein coding)	chr13:88096377-88096318		NR_033829	Hs.508337
A_33_P3382830	-2.08649	-4.13174	4.12745	LOC643623	Homo sapiens uncharacterized LOC643623 (LOC643623), long non-coding RNA [NR_038906]	126041301	chr6	126041242	+	hs|6q22.31	643623	NR_038906	uncharacterized LOC643623	chr6:126041242-126041301		NR_038906	Hs.520367
A_33_P3525377	-5.03514	-7.26561	4.69288	FLJ41130	Homo sapiens cDNA FLJ41130 fis, clone BRACE2022549. [AK123125]	578459	chr4	578400	+	hs|4p16.3	401113	AK123125	uncharacterized LOC401113	chr4:578400-578459			Hs.518426
A_33_P3392052	-5.53477	-7.26799	3.32471	C5orf46	Homo sapiens chromosome 5 open reading frame 46 (C5orf46), mRNA [NM_206966]	147272331	chr5	147272272	-	hs|5q32	389336	NM_206966	chromosome 5 open reading frame 46	chr5:147272331-147272272	GO:0005576	NM_206966	Hs.660038
A_33_P3283734	-4.76415	-6.98804	4.67153			71403530	chr9	71403471	-	hs|9q21.11				chr9:071403530-071403471
A_23_P354074	-5.96023	-6.99786	2.05285	LYST	Homo sapiens lysosomal trafficking regulator (LYST), transcript variant 1, mRNA [NM_000081]	235824436	chr1	235824377	-	hs|1q42.3	1130	NM_000081	lysosomal trafficking regulator	chr1:235824436-235824377	GO:0005515|GO:0002446|GO:0030595|GO:0042493|GO:0042267|GO:0032438|GO:0042832|GO:0005829|GO:0032816|GO:0051607|GO:0032510|GO:0007596|GO:0033299|GO:0015630|GO:0043473|GO:0055091|GO:0033364|GO:0006644|GO:0007017|GO:0007040|GO:0042742|GO:0002456	NM_000081	Hs.532411
A_23_P69637	-4.26069	-5.35735	2.13859	OTUD4	Homo sapiens OTU domain containing 4 (OTUD4), transcript variant 2, mRNA [NM_017493]	146080458	chr4	146080399	-	hs|4q31.21	54726	NM_017493	OTU domain containing 4	chr4:146080458-146080399	GO:0071108|GO:0004843|GO:0006508|GO:0005575	NM_017493	Hs.270851
A_19_P00321712	-4.45334	-6.53537	4.23404		Homo sapiens full length insert cDNA clone ZE03A08. [AF086511]	54162614	chr5	54162555	-	hs|5q11.2		AF086511		chr5:54162614-54162555			Hs.59806
A_19_P00322510	-5.9246	-7.15942	2.35352			101513315	chr8	101513256	-	hs|8q22.2				chr8:101513315-101513256
A_33_P3258239	-4.71831	-5.8708	2.22297	PCDH15	Homo sapiens protocadherin-related 15 (PCDH15), transcript variant J, mRNA [NM_001142770]	55568511	chr10	55568452	-	hs|10q21.1	65217	NM_001142770	protocadherin-related 15	chr10:55568511-55568452	GO:0005886|GO:0007605|GO:0005509|GO:0032420|GO:0045202|GO:0005576|GO:0045494|GO:0005615|GO:0050957|GO:0016021|GO:0007156|GO:0050953|GO:0001750	NM_001142770	Hs.280209
A_23_P12767	-5.38371	-7.08186	3.24484	CYP2C9	Homo sapiens cytochrome P450, family 2, subfamily C, polypeptide 9 (CYP2C9), mRNA [NM_000771]	96749004	chr10	96748945	+	hs|10q23.33	1559	NM_000771	cytochrome P450, family 2, subfamily C, polypeptide 9	chr10:96748945-96749004	GO:0019369|GO:0018676|GO:0034875|GO:0006805|GO:0017144|GO:0005783|GO:0018675|GO:0070989|GO:0044281|GO:0043603|GO:0043231|GO:0004497|GO:0032787|GO:0008144|GO:0019627|GO:0008202|GO:0005506|GO:0008395|GO:0019373|GO:0016098|GO:0052741|GO:0042737|GO:0042738|GO:0097267|GO:0016491|GO:0005789|GO:0055114|GO:0020037	NM_000771	Hs.282624
A_33_P3331641	-5.49799	-6.70366	2.30644	ZNF503-AS2	Homo sapiens ZNF503 antisense RNA 2 (ZNF503-AS2), transcript variant 1, long non-coding RNA [NR_024421]	77168682	chr10	77168623	+	hs|10q22.2	100131213	NR_024421	ZNF503 antisense RNA 2	chr10:77168623-77168682		NR_024421	Hs.534598
A_23_P38959	-0.698596	-2.29312	3.01994	VAV1	Homo sapiens vav 1 guanine nucleotide exchange factor (VAV1), transcript variant 1, mRNA [NM_005428]	6854054	chr19	6853995	+	hs|19p13.3	7409	NM_005428	vav 1 guanine nucleotide exchange factor	chr19:6853995-6854054	GO:0005515|GO:0003700|GO:0005886|GO:0007264|GO:0035023|GO:0031295|GO:0046872|GO:0005829|GO:0005085|GO:0005543|GO:0007173|GO:0030676|GO:0051056|GO:0006355|GO:0048011|GO:0043065|GO:0048015|GO:0030168|GO:0097190|GO:0043087|GO:0045785|GO:0042110|GO:0008543|GO:0007596|GO:0007229|GO:0045087|GO:0038096|GO:0038095	NM_005428	Hs.116237
A_19_P00805336	-5.89796	-7.00818	2.15878			56587828	chr15	56587769	+	hs|15q21.3				chr15:056587769-056587828
A_33_P3381147	-6.05524	-7.07796	2.03174	KRTAP5-3	Homo sapiens keratin associated protein 5-3 (KRTAP5-3), mRNA [NM_001012708]	1628854	chr11	1628795	-	hs|11p15.5	387266	NM_001012708	keratin associated protein 5-3	chr11:1628854-1628795	GO:0045095	NM_001012708	Hs.532471
A_24_P274831	-4.89476	-7.10981	4.64297	GIMAP7	Homo sapiens GTPase, IMAP family member 7 (GIMAP7), mRNA [NM_153236]	150217476	chr7	150217417	+	hs|7q36.1	168537	NM_153236	GTPase, IMAP family member 7	chr7:150217417-150217476	GO:0006184|GO:0005811|GO:0005515|GO:0003924|GO:0005525|GO:0042803	NM_153236	Hs.647074
A_19_P00319777	-5.88661	-7.08847	2.30036			165221760	chr3	165221701	-	hs|3q26.1				chr3:165221760-165221701
A_33_P3459345	-5.3894	-6.81761	2.69113	LOC442497	Homo sapiens uncharacterized LOC442497 (LOC442497), long non-coding RNA [NR_033960]	422689	chr7	422630	+	hs|7p22.3	442497	NR_033960	uncharacterized LOC442497	chr7:422630-422689		NR_033960	Hs.704269
A_19_P00809220	-5.78428	-7.25796	2.77729			97038439	chr14	97038380	-	hs|14q32.2				chr14:097038439-097038380
A_33_P3394833	-0.154847	-1.65722	2.83309	C3orf72	Homo sapiens chromosome 3 open reading frame 72 (C3orf72), mRNA [NM_001040061]	138672830	chr3	138672771	+	hs|3q22.3	401089	NM_001040061	chromosome 3 open reading frame 72	chr3:138672771-138672830		NM_001040061	Hs.591303
A_33_P3255701	-3.99542	-5.42648	2.69645		Uncharacterized protein [Source:UniProtKB/TrEMBL;Acc:F2Z3C2] [ENST00000358748]	132903871	chr9	132903812	-	hs|9q34.11		XR_108962		chr9:132903871-132903812		XR_108962	Hs.522437
A_33_P3232458	-5.45972	-6.97323	2.85505	CLIP4	Homo sapiens CAP-GLY domain containing linker protein family, member 4 (CLIP4), mRNA [NM_024692]	29404772	chr2	29404713	+	hs|2p23.2	79745	NM_024692	CAP-GLY domain containing linker protein family, member 4	chr2:29404713-29404772		NM_024692	Hs.122927
A_23_P25155	-5.6346	-6.93416	2.46153	GPR84	Homo sapiens G protein-coupled receptor 84 (GPR84), mRNA [NM_020370]	54756423	chr12	54756364	-	hs|12q13.13	53831	NM_020370	G protein-coupled receptor 84	chr12:54756423-54756364	GO:0008150|GO:0005886|GO:0004930|GO:0016021	NM_020370	Hs.306199
A_33_P3370434	-3.74068	-5.58155	3.58226			74343612	chr5	74343553	-	hs|5q13.3		TCONS_00009703		chr5:74343612-74343553
A_33_P3250745	-4.91681	-7.21833	4.92977	DCAF8L1	Homo sapiens DDB1 and CUL4 associated factor 8-like 1 (DCAF8L1), mRNA [NM_001017930]	27996244	chrX	27996185	-	hs|Xp21.3	139425	NM_001017930	DDB1 and CUL4 associated factor 8-like 1	chrX:27996244-27996185		NM_001017930	Hs.447365
A_23_P43476	0.817174	-0.532098	2.54784	VLDLR	Homo sapiens very low density lipoprotein receptor (VLDLR), transcript variant 1, mRNA [NM_003383]	2653956	chr9	2653897	+	hs|9p24.2	7436	NM_003383	very low density lipoprotein receptor	chr9:2653897-2653956	GO:0005515|GO:0005886|GO:0021517|GO:0005041|GO:0034361|GO:0001948|GO:0030229|GO:0045860|GO:0007613|GO:0034447|GO:1900006|GO:0008203|GO:0005509|GO:0000122|GO:0006898|GO:0038026|GO:0007399|GO:0038025|GO:0007165|GO:0005905|GO:0016020|GO:0006869|GO:0016021|GO:0034185|GO:0034436|GO:0034437|GO:0048306|GO:0034189	NM_003383	Hs.370422
A_19_P00319862	-5.76307	-6.99041	2.34135	MEG3	maternally expressed 3 (non-protein coding) [Source:HGNC Symbol;Acc:14575] [ENST00000452120]	101298359	chr14	101298300	+	hs|14q32.2	55384	BC023543	maternally expressed 3 (non-protein coding)	chr14:101298300-101298359
A_24_P162226	-4.96452	-6.10363	2.20246	RIMBP2	Homo sapiens RIMS binding protein 2 (RIMBP2), mRNA [NM_015347]	130881066	chr12	130881007	-	hs|12q24.33	23504	NM_015347	RIMS binding protein 2	chr12:130881066-130881007	GO:0030054|GO:0005886|GO:0010923|GO:0045202	NM_015347	Hs.657441
A_19_P00316778	-3.56542	-4.90363	2.52837			114727135	chr2	114727076	-	hs|2q14.1		TCONS_00004414		chr2:114727135-114727076
A_19_P00330855	-3.55874	-4.84063	2.43156			168682810	chr6	168682751	+	hs|6q27				chr6:168682751-168682810
A_33_P3300217	-6.0412	-7.12395	2.11807	MYLK3	Homo sapiens myosin light chain kinase 3 (MYLK3), mRNA [NM_182493]	46736314	chr16	46736255	-	hs|16q11.2	91807	NM_182493	myosin light chain kinase 3	chr16:46736314-46736255	GO:0002528|GO:0045214|GO:0015629|GO:0005524|GO:0005829|GO:0005737|GO:0060298|GO:0071347|GO:0004687|GO:0055003|GO:0006468|GO:0004683|GO:0048769	NM_182493	Hs.130465
A_33_P3231156	-3.00148	-4.32598	2.50446			56682802	chr16	56682743	+	hs|16q12.2				chr16:056682743-056682802
A_24_P33508	-4.42948	-5.80678	2.59782	2014-03-11	Homo sapiens membrane-associated ring finger (C3HC4) 11 (MARCH11), mRNA [NM_001102562]	16067856	chr5	16067797	-	hs|5p15.1	441061	NM_001102562	membrane-associated ring finger (C3HC4) 11	chr5:16067856-16067797	GO:0016567|GO:0016874|GO:0008270|GO:0016021|GO:0030659	NM_001102562	Hs.662216
A_24_P207995	-2.82331	-4.32278	2.82739	L1CAM	Homo sapiens L1 cell adhesion molecule (L1CAM), transcript variant 1, mRNA [NM_000425]	153128255	chrX	153128196	-	hs|Xq28	3897	NM_000425	L1 cell adhesion molecule	chrX:153128255-153128196	GO:0008219|GO:0022409|GO:0005886|GO:0033631|GO:0050900|GO:0043621|GO:0050850|GO:0042802|GO:0007399|GO:0042734|GO:0034109|GO:0005178|GO:0006935|GO:0007411|GO:0007596|GO:0043195|GO:0007159|GO:0033691|GO:0016021|GO:0007155|GO:0007156|GO:0007157|GO:0007166|GO:0009897	NM_000425	Hs.522818
A_23_P84154	-4.8988	-7.22185	5.00387	ARHGAP15	Homo sapiens Rho GTPase activating protein 15 (ARHGAP15), mRNA [NM_018460]	144314009	chr2	144276907	+	hs|2q22.3	55843	NM_018460	Rho GTPase activating protein 15	chr2:144276907-144314009	GO:0051056|GO:0005543|GO:0016020|GO:0007264|GO:0008360|GO:0032855|GO:0030675|GO:0005829	NM_018460	Hs.171011
A_33_P3408042	-3.56113	-7.22748	12.6964	OR2K2	Homo sapiens olfactory receptor, family 2, subfamily K, member 2 (OR2K2), mRNA [NM_205859]	114089822	chr9	114089763	-	hs|9q31.3	26248	NM_205859	olfactory receptor, family 2, subfamily K, member 2	chr9:114089822-114089763	GO:0004984|GO:0005886|GO:0004930|GO:0016021	NM_205859	Hs.381312
A_33_P3607359	-4.0113	-6.07666	4.18538	LOC399815	Homo sapiens chromosome 10 open reading frame 88 pseudogene (LOC399815), non-coding RNA [NR_027282]	124648124	chr10	124648065	+	hs|10q26.13	399815	NR_027282	chromosome 10 open reading frame 88 pseudogene	chr10:124648065-124648124		NR_027282	Hs.113871
A_19_P00327557	-3.40101	-4.44866	2.06715			20274114	chr13	20274055	+	hs|13q12.11				chr13:020274055-020274114
A_33_P3418846	-4.00381	-6.91714	7.53354			20137978	chr13	20137919	-	hs|13q12.11				chr13:020137978-020137919
A_33_P3468017	-3.56294	-5.86167	4.92026	LOC254099	Homo sapiens uncharacterized LOC254099 (LOC254099), long non-coding RNA [NR_038869]	1079399	chr1	1079340	+	hs|1p36.33	254099	NR_038869	uncharacterized LOC254099	chr1:1079340-1079399		NR_038869	Hs.680488
A_23_P130906	-3.41555	-5.20988	3.46856	TEX101	Homo sapiens testis expressed 101 (TEX101), transcript variant 1, mRNA [NM_031451]	43922585	chr19	43922526	+	hs|19q13.31	83639	NM_031451	testis expressed 101	chr19:43922526-43922585	GO:0005886|GO:0031225|GO:0002080	NM_031451	Hs.97978
A_32_P423691	-4.58291	-7.26024	6.39673	ADIG	Homo sapiens adipogenin (ADIG), mRNA [NM_001018082]	37214703	chr20	37209990	+	hs|20q11.23	149685	NM_001018082	adipogenin	chr20:37209990-37214703	GO:0005737|GO:0050872|GO:0050873|GO:0045600|GO:0005634|GO:0016021|GO:0007283	NM_001018082	Hs.368028
A_19_P00807313	-4.76766	-5.82599	2.08251			19712558	chr12	19712499	+	hs|12p12.3				chr12:019712499-019712558
A_33_P3288844	-5.42816	-6.89646	2.76697	IL6R	Homo sapiens interleukin 6 receptor (IL6R), transcript variant 1, mRNA [NM_000565]	154440096	chr1	154440037	+	hs|1q21.3	3570	NM_000565	interleukin 6 receptor	chr1:154440037-154440096	GO:0005515|GO:0005138|GO:0032755|GO:0008284|GO:0032717|GO:0070119|GO:0005886|GO:0050830|GO:0019221|GO:0050731|GO:0019981|GO:0005615|GO:0042803|GO:0016323|GO:0016324|GO:0051092|GO:0002384|GO:0070102|GO:0004897|GO:0034097|GO:0010536|GO:0002446|GO:0009986|GO:0042517|GO:0004915|GO:0005896|GO:0005576|GO:0006953|GO:0032722|GO:0097191|GO:0070120|GO:0048661|GO:0002690|GO:0002548|GO:0045669|GO:0050829|GO:…	NM_000565	Hs.135087
A_23_P153986	-5.80008	-6.87202	2.10225	KCNJ3	Homo sapiens potassium inwardly-rectifying channel, subfamily J, member 3 (KCNJ3), transcript variant 1, mRNA [NM_002239]	155712015	chr2	155711956	+	hs|2q24.1	3760	NM_002239	potassium inwardly-rectifying channel, subfamily J, member 3	chr2:155711956-155712015	GO:0005515|GO:0005242|GO:0005886|GO:0015467|GO:0008076|GO:0051602|GO:0030315|GO:0007268|GO:0006813|GO:0009897	NM_002239	Hs.591606
A_23_P87491	-5.88259	-6.98395	2.14556	APOF	Homo sapiens apolipoprotein F (APOF), mRNA [NM_001638]	56754919	chr12	56754860	-	hs|12q13.3	319	NM_001638	apolipoprotein F	chr12:56754919-56754860	GO:0006629|GO:0033344|GO:0034364|GO:0015485|GO:0034362|GO:0006869|GO:0005102|GO:0006641|GO:0005576|GO:0005319|GO:0008203	NM_001638	Hs.534302
A_33_P3278916	-5.3247	-6.84642	2.87134	PHF20L1	PHD finger protein 20-like 1 [Source:HGNC Symbol;Acc:24280] [ENST00000361997]	133831050	chr8	133830991	+	hs|8q24.22	51105		PHD finger protein 20-like 1	chr8:133830991-133831050	GO:0005515|GO:0008270
A_33_P3224050	-5.79697	-7.09092	2.45198			190527683	chr3	190527624	+	hs|3q28				chr3:190527624-190527683
A_23_P152655	-0.867249	-2.40121	2.89579	ICAM2	Homo sapiens intercellular adhesion molecule 2 (ICAM2), transcript variant 5, mRNA [NM_000873]	62080019	chr17	62079960	-	hs|17q23.3	3384	NM_000873	intercellular adhesion molecule 2	chr17:62080019-62079960	GO:0016337|GO:0005178|GO:0005886|GO:0005887|GO:0050776|GO:0001931	NM_000873	Hs.431460
A_33_P3212615	-5.1661	-6.50126	2.52304	TFPI	Homo sapiens tissue factor pathway inhibitor (lipoprotein-associated coagulation inhibitor) (TFPI), transcript variant 1, mRNA [NM_006287]	188329067	chr2	188329008	-	hs|2q32.1	7035	NM_006287	tissue factor pathway inhibitor (lipoprotein-associated coagulation inhibitor)	chr2:188329067-188329008	GO:0010951|GO:0005886|GO:0004866|GO:0007596|GO:0005783|GO:0004867|GO:0031090|GO:0007598|GO:0005576|GO:0031225|GO:0005615	NM_006287	Hs.516578
A_23_P47967	-5.7911	-7.04263	2.38094	LHX5	Homo sapiens LIM homeobox 5 (LHX5), mRNA [NM_022363]	113905077	chr12	113901320	-	hs|12q24.13	64211	NM_022363	LIM homeobox 5	chr12:113905077-113901320	GO:0043565|GO:0021846|GO:0021766|GO:0003700|GO:0021702|GO:0021937|GO:0021879|GO:0008270|GO:0005634|GO:0045893|GO:0021527|GO:0006351	NM_022363	Hs.302029
A_33_P3373504	-5.26833	-6.32431	2.07914	LOC100996646	PREDICTED: Homo sapiens uncharacterized LOC100996646 (LOC100996646), transcript variant X1, mRNA [XM_005276412]	130273133	chr11	130273074	+	hs|11q24.3	100996646	XM_005276412	uncharacterized LOC100996646	chr11:130273074-130273133		XM_005276412
A_33_P3605352	-4.30115	-5.67803	2.59707	WWTR1	WW domain containing transcription regulator 1 [Source:HGNC Symbol;Acc:24042] [ENST00000474080]	149419549	chr3	149419490	-	hs|3q25.1	25937	BC066916	WW domain containing transcription regulator 1	chr3:149419549-149419490	GO:0005515|GO:0010467|GO:0008284|GO:0006367|GO:0045599|GO:0017145|GO:0010718|GO:0005634|GO:0035414|GO:0032835|GO:0042803|GO:0005829|GO:0005737|GO:0045944|GO:0007179|GO:0090090|GO:0005667|GO:0006355|GO:0003714|GO:0003713|GO:0005730|GO:0000122|GO:0035329|GO:0060390|GO:0006351|GO:0001649|GO:0060271|GO:0001933|GO:0005654|GO:0006469		Hs.477921
A_23_P146066	-5.64828	-7.08084	2.69926	SPAG1	Homo sapiens sperm associated antigen 1 (SPAG1), transcript variant 1, mRNA [NM_003114]	101253147	chr8	101252969	+	hs|8q22.2	6674	NM_003114	sperm associated antigen 1	chr8:101252969-101253147	GO:0007338|GO:0005737|GO:0016787|GO:0005525	NM_003114	Hs.591866
A_33_P3368313	-2.28515	-5.53085	9.48538	MT1H	Homo sapiens metallothionein 1H (MT1H), mRNA [NM_005951]	56704961	chr16	56704902	+	hs|16q13	4496	NM_005951	metallothionein 1H	chr16:56704902-56704961	GO:0071294|GO:0005515|GO:0048471|GO:0005737|GO:0008270|GO:0005634|GO:0071276|GO:0045926	NM_005951	Hs.438462
A_19_P00806258	-5.9704	-7.05982	2.12788			14807084	chrX	14807025	+	hs|Xp22.2				chrX:014807025-014807084
A_19_P00812425	-3.14416	-4.53592	2.62398			44062723	chr6	44062664	+	hs|6p21.1				chr6:044062664-044062723
A_23_P19333	-6.12054	-7.24232	2.17616	TREM1	Homo sapiens triggering receptor expressed on myeloid cells 1 (TREM1), transcript variant 1, mRNA [NM_018643]	41248727	chr6	41243938	-	hs|6p21.1	54210	NM_018643	triggering receptor expressed on myeloid cells 1	chr6:41248727-41243938	GO:0035556|GO:0005886|GO:0007596|GO:0045087|GO:0006959|GO:0005576|GO:0004872|GO:0016021|GO:0050900	NM_018643	Hs.283022
A_32_P183970	-5.34085	-6.50746	2.24483	C15orf62	Homo sapiens chromosome 15 open reading frame 62 (C15orf62), mRNA [NM_001130448]	41064345	chr15	41064286	+	hs|15q15.1	643338	NM_001130448	chromosome 15 open reading frame 62	chr15:41064286-41064345	GO:0005739	NM_001130448	Hs.631715
A_33_P3320772	-5.83405	-6.94188	2.15522	ATXN1	Homo sapiens ataxin 1 (ATXN1), transcript variant 1, mRNA [NM_000332]	16306614	chr6	16306555	-	hs|6p22.3	6310	NM_000332	ataxin 1	chr6:16306614-16306555	GO:0005515|GO:0008344|GO:0008219|GO:0005634|GO:0043621|GO:0016363|GO:0042802|GO:0043231|GO:0008266|GO:0005737|GO:0045944|GO:0042272|GO:0051168|GO:0006396|GO:0060079|GO:0005730|GO:0008022|GO:0003677|GO:0006351|GO:0042326|GO:0034046|GO:0043569|GO:0008542|GO:0005654|GO:0045892|GO:0042405	NM_000332	Hs.434961
A_23_P43164	-0.938849	-2.36419	2.68578	SULF1	Homo sapiens sulfatase 1 (SULF1), transcript variant 3, mRNA [NM_015170]	70572254	chr8	70572195	+	hs|8q13.3	23213	NM_015170	sulfatase 1	chr8:70572195-70572254	GO:0005886|GO:0051216|GO:0005783|GO:0048706|GO:0030177|GO:0008449|GO:0005615|GO:0032836|GO:0030513|GO:0002063|GO:0004065|GO:0030201|GO:0048010|GO:0030336|GO:0005794|GO:0005795|GO:0009986|GO:0001822|GO:0005509|GO:0006915|GO:0035860|GO:0010575|GO:0060686|GO:0060384|GO:0060348|GO:0040036|GO:0003094|GO:0001937|GO:0016525|GO:0040037|GO:0045121|GO:0014846	NM_015170	Hs.409602
A_19_P00808727	-4.74482	-6.12435	2.60183	LOC339862	Homo sapiens uncharacterized LOC339862 (LOC339862), mRNA [NM_001257177]	18310238	chr3	18310179	+	hs|3p24.3	339862	NM_001257177	uncharacterized LOC339862	chr3:18310179-18310238		NM_001257177	Hs.652981
A_19_P00321247	-4.29317	-6.36032	4.19059			130724649	chr7	130724590	+	hs|7q32.3				chr7:130724590-130724649
A_33_P3299639	-5.1743	-7.03871	3.6412	OR1L8	Homo sapiens olfactory receptor, family 1, subfamily L, member 8 (OR1L8), mRNA [NM_001004454]	125329894	chr9	125329835	-	hs|9q33.2	138881	NM_001004454	olfactory receptor, family 1, subfamily L, member 8	chr9:125329894-125329835	GO:0004984|GO:0005886|GO:0004930|GO:0016021	NM_001004454	Hs.632695
A_23_P153155	-4.81022	-6.71666	3.74883	GALR1	Homo sapiens galanin receptor 1 (GALR1), mRNA [NM_001480]	74981916	chr18	74981857	+	hs|18q23	2587	NM_001480	galanin receptor 1	chr18:74981857-74981916	GO:0005515|GO:0042923|GO:0005886|GO:0007218|GO:0007586|GO:0004966|GO:0016021|GO:0007189|GO:0007194|GO:0007204	NM_001480	Hs.272191
A_23_P77529	-5.08875	-6.53776	2.73021	MSLN	Homo sapiens mesothelin (MSLN), transcript variant 1, mRNA [NM_005823]	816477	chr16	816418	+	hs|16p13.3	10232	NM_005823	mesothelin	chr16:816418-816477	GO:0005515|GO:0005794|GO:0031016|GO:0016020|GO:0009986|GO:0005886|GO:0031225|GO:0007155|GO:0005615	NM_005823	Hs.408488
A_23_P89780	-3.05076	-4.94458	3.71618	LAMA3	Homo sapiens laminin, alpha 3 (LAMA3), transcript variant 1, mRNA [NM_198129]	21534794	chr18	21534735	+	hs|18q11.2	3909	NM_198129	laminin, alpha 3	chr18:21534735-21534794	GO:0030334|GO:0034329|GO:0005102|GO:0005606|GO:0005576|GO:0030155|GO:0005604|GO:0045995|GO:0005610|GO:0008544|GO:0005198|GO:0030198|GO:0031581|GO:0007155	NM_198129	Hs.436367
A_23_P155900	-4.50298	-5.59723	2.13502	NPFFR2	Homo sapiens neuropeptide FF receptor 2 (NPFFR2), transcript variant 2, mRNA [NM_053036]	73013316	chr4	73013257	+	hs|4q13.3	10886	NM_053036	neuropeptide FF receptor 2	chr4:73013257-73013316	GO:0009582|GO:0007186|GO:0005886|GO:0005887|GO:0004930|GO:0043408|GO:2000479|GO:0045761|GO:0031628|GO:0015629|GO:0008188	NM_053036	Hs.99231
A_19_P00806436	-6.27564	-7.27774	2.00291			109884050	chr13	109883991	+	hs|13q33.3				chr13:109883991-109884050
A_23_P209978	2.9428	1.86876	2.10532	VSNL1	Homo sapiens visinin-like 1 (VSNL1), mRNA [NM_003385]	17837283	chr2	17837224	+	hs|2p24.2	7447	NM_003385	visinin-like 1	chr2:17837224-17837283	GO:0005509	NM_003385	Hs.444212
A_19_P00330032	-5.14975	-6.25961	2.15825			3620332	chr5	3620273	+	hs|5p15.33				chr5:003620273-003620332
A_33_P3303717	-5.47399	-6.60093	2.18394	ACADL	Homo sapiens acyl-CoA dehydrogenase, long chain (ACADL), mRNA [NM_001608]	211052889	chr2	211052830	-	hs|2q34	33	NM_001608	acyl-CoA dehydrogenase, long chain	chr2:211052889-211052830	GO:0090181|GO:0001659|GO:0006635|GO:0016401|GO:0031966|GO:0044242|GO:0050660|GO:0045717|GO:0046322|GO:0044281|GO:0019254|GO:0033539|GO:0004466|GO:0005739|GO:0005737|GO:0051289|GO:0005759|GO:0042758|GO:0003995|GO:0000062|GO:0044255|GO:0055114|GO:0042413	NM_001608	Hs.471277
A_19_P00324013	-4.93472	-6.0442	2.15767			213714163	chr2	213714104	+	hs|2q34				chr2:213714104-213714163
A_33_P3373885	-5.30617	-7.08845	3.4397	NAA35	N(alpha)-acetyltransferase 35, NatC auxiliary subunit [Source:HGNC Symbol;Acc:24340] [ENST00000416045]	88581585	chr9	88581526	+	hs|9q21.33	60560	XM_005252128	N(alpha)-acetyltransferase 35, NatC auxiliary subunit	chr9:88581526-88581585	GO:0005737|GO:0048659|GO:0005886|GO:0005730|GO:0005634	XM_005252128
A_23_P373619	-5.81302	-7.12839	2.48865	IFNL3	Homo sapiens interferon, lambda 3 (IFNL3), mRNA [NM_172139]	39735454	chr19	39735102	-	hs|19q13.2	282617	NM_172139	interferon, lambda 3	chr19:39735454-39735102	GO:0051607|GO:0005615|GO:0005125	NM_172139	Hs.406744
A_19_P00321739	-4.73748	-5.93893	2.29969	LINC00472	Homo sapiens long intergenic non-protein coding RNA 472 (LINC00472), long non-coding RNA [NR_026807]	72129888	chr6	72129829	-	hs|6q13	79940	NR_026807	long intergenic non-protein coding RNA 472	chr6:72129888-72129829		NR_026807	Hs.368337
A_24_P4170	-5.97291	-7.26829	2.45441	CPA6	Homo sapiens carboxypeptidase A6 (CPA6), mRNA [NM_020361]	68396957	chr8	68396078	-	hs|8q13.2	57094	NM_020361	carboxypeptidase A6	chr8:68396957-68396078	GO:0006508|GO:0005578|GO:0008270|GO:0004181	NM_020361	Hs.658850
A_33_P3392466	-5.22444	-7.29901	4.2122	LOC100128077	PREDICTED: Homo sapiens uncharacterized LOC100128077 (LOC100128077), misc_RNA [XR_250553]	132253889	chr9	132253830	+	hs|9q34.11	100128077	XR_250553	uncharacterized LOC100128077	chr9:132253830-132253889		XR_250553	Hs.529860
A_23_P76774	-5.75438	-6.91359	2.23335	GSC	Homo sapiens goosecoid homeobox (GSC), mRNA [NM_173849]	95234799	chr14	95234740	-	hs|14q32.13	145258	NM_173849	goosecoid homeobox	chr14:95234799-95234740	GO:0001103|GO:0005667|GO:0003700|GO:0007369|GO:0023019|GO:0030178|GO:0048704|GO:0005634|GO:0000122|GO:0003677|GO:0043565|GO:0048644|GO:0001085|GO:0021904|GO:0042474|GO:0030900	NM_173849	Hs.440438
A_33_P3210228	-4.36627	-7.30753	7.68084	ZCCHC6	zinc finger, CCHC domain containing 6 [Source:HGNC Symbol;Acc:25817] [ENST00000375947]	88959844	chr9	88959785	-	hs|9q21.33	79670		zinc finger, CCHC domain containing 6	chr9:88959844-88959785	GO:0071044|GO:0031123|GO:0008270|GO:0003676|GO:0050265
A_33_P3377705	-5.62514	-7.20033	2.97975			31938077	chr20	31938018	+	hs|20q11.21				chr20:031938018-031938077
A_24_P240259	-5.98933	-7.27159	2.4322	LRRC31	Homo sapiens leucine rich repeat containing 31 (LRRC31), transcript variant 1, mRNA [NM_024727]	169557906	chr3	169557847	-	hs|3q26.2	79782	NM_024727	leucine rich repeat containing 31	chr3:169557906-169557847		NM_024727	Hs.411295
A_19_P00321743	-1.65665	-2.89166	2.35383	LOC100130938	PREDICTED: Homo sapiens uncharacterized LOC100130938 (LOC100130938), transcript variant X1, misc_RNA [XR_110148]	59273599	chr18	59273540	-	hs|18q21.33	100130938	XR_110148	uncharacterized LOC100130938	chr18:59273599-59273540		XR_110148	Hs.710069
A_23_P132237	-5.13078	-6.98414	3.61341	C22orf31	Homo sapiens chromosome 22 open reading frame 31 (C22orf31), mRNA [NM_015370]	29456564	chr22	29456505	-	hs|22q12.1	25770	NM_015370	chromosome 22 open reading frame 31	chr22:29456564-29456505		NM_015370	Hs.50891
A_33_P3323564	-5.72436	-6.94324	2.32765	LINC00607	Homo sapiens long intergenic non-protein coding RNA 607 (LINC00607), long non-coding RNA [NR_037195]	216488895	chr2	216488836	-	hs|2q35	646324	NR_037195	long intergenic non-protein coding RNA 607	chr2:216488895-216488836		NR_037195	Hs.655713
A_33_P3240210	-5.05992	-7.04759	3.96598		HUMIGLVXY immunoglobulin lambda light chain variable region {Homo sapiens} (exp=-1; wgp=0; cg=0), complete [THC2558619]	22931159	chr22	22931100	+	hs|22q11.22				chr22:022931100-022931159
A_33_P3281563	-3.55613	-5.7451	4.55978			10200466	chr20	10200407	+	hs|20p12.2				chr20:010200407-010200466
A_19_P00801353	-5.52059	-6.82728	2.47373			119277870	chr10	119277811	-	hs|10q26.11				chr10:119277870-119277811
A_33_P3302275	-5.95631	-7.31366	2.56214	CXorf66	Homo sapiens chromosome X open reading frame 66 (CXorf66), mRNA [NM_001013403]	139037970	chrX	139037911	-	hs|Xq27.1	347487	NM_001013403	chromosome X open reading frame 66	chrX:139037970-139037911	GO:0016021	NM_001013403	Hs.121384
A_19_P00321275	-5.88706	-7.12904	2.36524			150326043	chr5	150325984	+	hs|5q33.1				chr5:150325984-150326043
A_19_P00812444	-4.10192	-5.1417	2.05591			118763449	chr8	118763390	-	hs|8q24.11				chr8:118763449-118763390
A_33_P3482466	-3.66559	-5.24213	2.98254		Homo sapiens cDNA FLJ37235 fis, clone BRAMY2002525. [AK094554]	39200404	chr2	39200345	+	hs|2p22.1		AK094554		chr2:39200345-39200404			Hs.99841
A_33_P3411985	-2.09403	-3.54021	2.72485	RABGAP1	RAB GTPase activating protein 1 [Source:HGNC Symbol;Acc:17155] [ENST00000402311]	125707710	chr9	125707651	+	hs|9q33.2	23637		RAB GTPase activating protein 1	chr9:125707651-125707710	GO:0043547|GO:0005515|GO:0007049|GO:0005813|GO:0015631|GO:0005875|GO:0003677|GO:0005097|GO:0005829|GO:0005096
A_19_P00316573	-5.21198	-7.15942	3.85691		Homo sapiens chromosome 8 isolate HA_003165 mRNA sequence. [EF565096]	115308015	chr8	115307956	-	hs|8q23.3		EF565096		chr8:115308015-115307956			Hs.738955
A_33_P3218975	-5.23325	-6.62576	2.62534	ENTPD1	Homo sapiens ectonucleoside triphosphate diphosphohydrolase 1 (ENTPD1), transcript variant 1, mRNA [NM_001776]	97629371	chr10	97629312	+	hs|10q24.1	953	NM_001776	ectonucleoside triphosphate diphosphohydrolase 1	chr10:97629312-97629371	GO:0005515|GO:0017111|GO:0017110|GO:0005886|GO:0006200|GO:0005605|GO:0030168|GO:0005524|GO:0007186|GO:0005887|GO:0007596|GO:0009181|GO:0007155	NM_001776	Hs.576612
A_33_P3566559	-5.99936	-7.04277	2.0611	DNAJB8-AS1	Homo sapiens DNAJB8 antisense RNA 1 (DNAJB8-AS1), long non-coding RNA [NR_037890]	128191123	chr3	128191064	+	hs|3q21.3	285224	NR_037890	DNAJB8 antisense RNA 1	chr3:128191064-128191123		NR_037890	Hs.683815
A_19_P00318296	-5.37746	-7.15346	3.42475			107183180	chr6	107183121	+	hs|6q21				chr6:107183121-107183180
A_23_P28761	-5.24969	-6.30216	2.07407	HNF4A	Homo sapiens hepatocyte nuclear factor 4, alpha (HNF4A), transcript variant 6, mRNA [NM_001030004]	43042379	chr20	43036102	+	hs|20q13.12	3172	NM_001030004	hepatocyte nuclear factor 4, alpha	chr20:43036102-43042379	GO:0005515|GO:0006629|GO:2000189|GO:0010467|GO:0030308|GO:0003700|GO:0006367|GO:0006805|GO:0008285|GO:0044212|GO:0003705|GO:0060398|GO:0003707|GO:0070328|GO:0005634|GO:0060395|GO:0042803|GO:0005737|GO:0045944|GO:0010470|GO:0007548|GO:0004879|GO:0006591|GO:0001102|GO:0005504|GO:0006357|GO:0023019|GO:0055088|GO:0005102|GO:0042593|GO:0003677|GO:0019216|GO:0009749|GO:0043565|GO:0001077|GO:0050796|GO:…	NM_001030004	Hs.116462
A_33_P3387766	-6.05623	-7.31574	2.39413	LINC00908	Homo sapiens long intergenic non-protein coding RNA 908 (LINC00908), long non-coding RNA [NR_015417]	74271783	chr18	74271724	+	hs|18q23	284276	NR_015417	long intergenic non-protein coding RNA 908	chr18:74271724-74271783		NR_015417	Hs.390287
A_23_P353035	-4.31924	-5.60195	2.43296	IGFBP7	Homo sapiens insulin-like growth factor binding protein 7 (IGFBP7), transcript variant 1, mRNA [NM_001553]	57897482	chr4	57897423	-	hs|4q12	3490	NM_001553	insulin-like growth factor binding protein 7	chr4:57897482-57897423	GO:0031012|GO:0005515|GO:0048839|GO:0008285|GO:0007155|GO:0005615|GO:0001558|GO:0005520	NM_001553	Hs.479808
A_33_P3220753	-4.39061	-6.92497	5.79322	LOC100505635	PREDICTED: Homo sapiens uncharacterized LOC100505635 (LOC100505635), transcript variant X3, misc_RNA [XR_252001]	39856237	chr6	39856178	-	hs|6p21.2	100505635	XR_252001	uncharacterized LOC100505635	chr6:39856237-39856178		XR_252001	Hs.668513
A_33_P3415623	-4.94523	-5.94856	2.00462	LRRIQ1	leucine-rich repeats and IQ motif containing 1 [Source:HGNC Symbol;Acc:25708] [ENST00000525971]	85518476	chr12	85518417	+	hs|12q21.31	84125	AB058704	leucine-rich repeats and IQ motif containing 1	chr12:85518417-85518476			Hs.402200
A_23_P327462	-3.41116	-6.89239	11.1675	RFX6	Homo sapiens regulatory factor X, 6 (RFX6), mRNA [NM_173560]	117253193	chr6	117253134	+	hs|6q22.1	222546	NM_173560	regulatory factor X, 6	chr6:117253134-117253193	GO:0005515|GO:0003309|GO:0050796|GO:0044212|GO:0031018|GO:0003311|GO:0005634|GO:0003310|GO:0042593|GO:0045893|GO:0090104|GO:0006351	NM_173560	Hs.352276
A_33_P3253304	-4.74787	-6.70988	3.89605			99477277	chr10	99477218	-	hs|10q24.2				chr10:099477277-099477218
A_33_P3326767	-5.00292	-7.15915	4.45749		PREDICTED: Homo sapiens uncharacterized LOC100996416 (LOC100996416), misc_RNA [XR_159010]	49141793	chr13	49141734	-	hs|13q14.2		XR_159010		chr13:49141793-49141734			Hs.151285
A_23_P251443	-6.07212	-7.08143	2.01295	CHRNA2	Homo sapiens cholinergic receptor, nicotinic, alpha 2 (neuronal) (CHRNA2), transcript variant 1, mRNA [NM_000742]	27320534	chr8	27319251	-	hs|8p21.2	1135	NM_000742	cholinergic receptor, nicotinic, alpha 2 (neuronal)	chr8:27320534-27319251	GO:0007165|GO:0030054|GO:0005886|GO:0045211|GO:0015464|GO:0007268|GO:0016021|GO:0005892|GO:0004889|GO:0006811	NM_000742	Hs.57718
A_19_P00810396	-5.66198	-7.27445	3.05774			71173362	chr1	71173303	-	hs|1p31.1				chr1:071173362-071173303
A_23_P333057	-5.80307	-7.09598	2.45022	MGC34034	Homo sapiens uncharacterized protein MGC34034 (MGC34034), long non-coding RNA [NR_027030]	134174249	chr6	134174190	+	hs|6q23.2	154089	NR_027030	uncharacterized protein MGC34034	chr6:134174190-134174249		NR_027030	Hs.126165
A_33_P3243692	-4.84471	-6.47901	3.10436	CSNK1G1	casein kinase 1, gamma 1 [Source:HGNC Symbol;Acc:2454] [ENST00000303032]	64481675	chr15	64481616	-	hs|15q22.31	53944	XR_243104	casein kinase 1, gamma 1	chr15:64481675-64481616	GO:0051219|GO:0042277|GO:0005737|GO:0046777|GO:0001948|GO:0000287|GO:0004674|GO:0016055|GO:0005524	XR_243104
A_24_P339944	-1.51096	-3.26073	3.36304	PDGFB	Homo sapiens platelet-derived growth factor beta polypeptide (PDGFB), transcript variant 1, mRNA [NM_002608]	39620158	chr22	39620099	-	hs|22q13.1	5155	NM_002608	platelet-derived growth factor beta polypeptide	chr22:39620158-39620099	GO:0005515|GO:0005518|GO:0005615|GO:0042803|GO:0007507|GO:0043552|GO:0007173|GO:0018105|GO:0030198|GO:0007179|GO:0032355|GO:0035793|GO:0032868|GO:0030336|GO:0030335|GO:0045743|GO:0009986|GO:0045740|GO:0010512|GO:0001892|GO:0030168|GO:0045840|GO:0014068|GO:0018108|GO:0005161|GO:0042056|GO:0043536|GO:0008543|GO:0045087|GO:0030031|GO:0005788|GO:0016049|GO:0045893|GO:0045892|GO:0008083|GO:0038095|GO:…	NM_002608	Hs.1976
A_24_P265088	-0.193259	-2.34241	4.43566	PDZD4	Homo sapiens PDZ domain containing 4 (PDZD4), mRNA [NM_032512]	153068362	chrX	153068303	-	hs|Xq28	57595	NM_032512	PDZ domain containing 4	chrX:153068362-153068303	GO:0005938	NM_032512	Hs.92732
A_33_P3361636	-6.17731	-7.33691	2.23395	MGP	Homo sapiens matrix Gla protein (MGP), transcript variant 1, mRNA [NM_001190839]	15034886	chr12	15034827	-	hs|12p12.3	4256	NM_001190839	matrix Gla protein	chr12:15034886-15034827	GO:0031012|GO:0030500|GO:0001503|GO:0001502|GO:0005509|GO:0005578|GO:0008147|GO:0030154|GO:0005201	NM_001190839	Hs.365706
A_23_P30567	-5.78016	-7.21082	2.6957	CRHBP	Homo sapiens corticotropin releasing hormone binding protein (CRHBP), mRNA [NM_001882]	76264708	chr5	76264649	+	hs|5q13.3	1393	NM_001882	corticotropin releasing hormone binding protein	chr5:76264649-76264708	GO:0005515|GO:0005783|GO:0051424|GO:2000310|GO:0031045|GO:0005634|GO:0005615|GO:0030425|GO:0005622|GO:0045055|GO:0006954|GO:0035865|GO:0071392|GO:0071356|GO:0043196|GO:0001963|GO:0071277|GO:0007611|GO:0043204|GO:0007610|GO:0043679|GO:0051460|GO:0030141|GO:0042277|GO:0007565|GO:0005794|GO:0005771|GO:0005874|GO:0071391|GO:0071314|GO:0033554|GO:0035690|GO:0097211|GO:0002125|GO:0007165|GO:0009755|GO:…	NM_001882	Hs.115617
A_19_P00323129	-5.28628	-7.14797	3.63434			147392649	chr5	147392590	+	hs|5q32				chr5:147392590-147392649
A_33_P3286362	-5.25569	-6.72483	2.76858	LOC100131023	Homo sapiens cDNA FLJ45533 fis, clone BRTHA2030213. [AK127441]	40133108	chr11	40133049	-	hs|11p12	100131023	AK127441	uncharacterized LOC100131023	chr11:40133108-40133049			Hs.637246
A_32_P200608	-4.11069	-7.00335	7.42639	LINC00608	Homo sapiens long intergenic non-protein coding RNA 608 (LINC00608), transcript variant 2, long non-coding RNA [NR_015390]	219842246	chr2	219841628	+	hs|2q35	151300	NR_015390	long intergenic non-protein coding RNA 608	chr2:219841628-219842246		NR_015390	Hs.420716
A_33_P3533325	-5.17979	-6.47819	2.45957	ASXL3	additional sex combs like 3 (Drosophila) [Source:HGNC Symbol;Acc:29357] [ENST00000269197]	31330721	chr18	31330662	+	hs|18q12.1	80816	XM_005258356	additional sex combs like 3 (Drosophila)	chr18:31330662-31330721	GO:0006355|GO:0005634|GO:0003677|GO:0046872|GO:0006351	XM_005258356	Hs.4267
A_19_P00315725	-3.32406	-7.02675	13.0203	LOC100422737	Q8VGA8_MOUSE (Q8VGA8) Olfactory receptor MOR174-1, partial (5%) [THC2716877]	107187806	chr6	107187747	-	hs|6q21	100422737	TCONS_l2_00025444	uncharacterized LOC100422737	chr6:107187806-107187747
A_23_P397455	-3.44004	-4.46736	2.03824	ACVR1C	Homo sapiens activin A receptor, type IC (ACVR1C), transcript variant 1, mRNA [NM_145259]	158389215	chr2	158389156	-	hs|2q24.1	130399	NM_145259	activin A receptor, type IC	chr2:158389215-158389156	GO:0016361|GO:0032868|GO:0005886|GO:0030262|GO:0019915|GO:0002021|GO:0005524|GO:0046872|GO:0030154|GO:0009749|GO:0043280|GO:0048179|GO:0005024|GO:0038092|GO:0006468|GO:0038100|GO:0046676	NM_145259	Hs.562901
A_33_P3364358	-5.20777	-7.15391	3.85342
A_19_P00810664	-5.87317	-7.20134	2.51083		7d89h03.x1 Lupski_dorsal_root_ganglion Homo sapiens cDNA clone IMAGE:3280181 3' similar to contains MER32.b3 MER32 repetitive element ;, mRNA sequence [BE677663]	126220020	chr11	126219961	+	hs|11q24.2		BE677663		chr11:126219961-126220020			Hs.651793
A_32_P81676	0.211609	-0.844686	2.07958	LINC00599	Homo sapiens long intergenic non-protein coding RNA 599 (LINC00599), long non-coding RNA [NR_024281]	9758237	chr8	9758102	-	hs|8p23.1	157627	NR_024281	long intergenic non-protein coding RNA 599	chr8:9758237-9758102		NR_024281	Hs.12513
A_19_P00806189	-5.556	-6.66301	2.15399			109564742	chr12	109564683	+	hs|12q24.11				chr12:109564683-109564742
A_33_P3371154	-5.49302	-6.4987	2.00789	ZNF365	Homo sapiens zinc finger protein 365 (ZNF365), transcript variant C, mRNA [NM_199451]	64430127	chr10	64430068	+	hs|10q21.2	22891	NM_199451	zinc finger protein 365	chr10:64430068-64430127	GO:0005515|GO:0005737|GO:0005815	NM_199451	Hs.22653
A_33_P3345210	-3.664	-5.03908	2.59382	TLCD2	Homo sapiens TLC domain containing 2 (TLCD2), mRNA [NM_001164407]	1611129	chr17	1611070	-	hs|17p13.3	727910	NM_001164407	TLC domain containing 2	chr17:1611129-1611070	GO:0016021	NM_001164407	Hs.531005
A_19_P00807426	-3.9503	-5.00946	2.08371			100753379	chr6	100753320	-	hs|6q16.3				chr6:100753379-100753320
A_33_P3251640	-4.4982	-6.09542	3.02561	LINC00663	Homo sapiens long intergenic non-protein coding RNA 663 (LINC00663), long non-coding RNA [NR_026956]	19867728	chr19	19867669	-	hs|19p13.11	284440	NR_026956	long intergenic non-protein coding RNA 663	chr19:19867728-19867669		NR_026956	Hs.665307
A_33_P3246178	-3.02375	-4.02405	2.00042	CLEC4GP1	Homo sapiens C-type lectin domain family 4, member G pseudogene 1 (CLEC4GP1), non-coding RNA [NR_002931]	7855860	chr19	7855801	+	hs|19p13.2	440508	NR_002931	C-type lectin domain family 4, member G pseudogene 1	chr19:7855801-7855860		NR_002931	Hs.568222
A_33_P3356007	-4.22429	-6.81385	6.01914	ALOX5	arachidonate 5-lipoxygenase [Source:HGNC Symbol;Acc:435] [ENST00000475300]	45937001	chr10	45936942	+	hs|10q11.21	240	AB208946	arachidonate 5-lipoxygenase	chr10:45936942-45937001	GO:0005515|GO:0019369|GO:0019370|GO:0031965|GO:0005506|GO:0019372|GO:0044281|GO:0005635|GO:0006691|GO:0016363|GO:0005829|GO:0004051|GO:0002540|GO:0005641|GO:2001300
A_19_P00316967	-3.17267	-4.29603	2.17853	LOC642648	PREDICTED: Homo sapiens uncharacterized LOC642648 (LOC642648), misc_RNA [XR_244447]	46464720	chr22	46464661	-	hs|22q13.31	642648	XR_244447	uncharacterized LOC642648	chr22:46464720-46464661		XR_244447	Hs.631363
A_23_P118675	-5.86278	-7.21742	2.55733	HOXB1	Homo sapiens homeobox B1 (HOXB1), mRNA [NM_002144]	46607975	chr17	46607916	-	hs|17q21.32	3211	NM_002144	homeobox B1	chr17:46607975-46607916	GO:0007389|GO:0006355|GO:0003700|GO:0019904|GO:0005730|GO:0048704|GO:0005634|GO:0007275|GO:0009952|GO:0003677|GO:0006351|GO:0043565|GO:0021571|GO:0005737|GO:0021570|GO:0048646|GO:0021754|GO:0045944|GO:0021612	NM_002144	Hs.99992
A_23_P31858	-4.05638	-6.39235	5.04893	ST18	Homo sapiens suppression of tumorigenicity 18 (breast carcinoma) (zinc finger protein) (ST18), mRNA [NM_014682]	53024119	chr8	53024060	-	hs|8q11.23	9705	NM_014682	suppression of tumorigenicity 18 (breast carcinoma) (zinc finger protein)	chr8:53024119-53024060	GO:0003700|GO:0008270|GO:0005634|GO:0003677|GO:0006351	NM_014682	Hs.655499
A_33_P3385912	-2.50071	-3.53136	2.04295
A_33_P3236382	-5.44147	-7.3074	3.64503	ACTC1	Homo sapiens actin, alpha, cardiac muscle 1 (ACTC1), mRNA [NM_005159]	35080359	chr15	35080300	-	hs|15q14	70	NM_005159	actin, alpha, cardiac muscle 1	chr15:35080359-35080300	GO:0030048|GO:0030240|GO:0060047|GO:0042643|GO:0030049|GO:0006200|GO:0045471|GO:0042493|GO:0005884|GO:0006915|GO:0031032|GO:0060048|GO:0005524|GO:0030017|GO:0033275|GO:0005829|GO:0005737|GO:0055003|GO:0017022|GO:0016887|GO:0055008|GO:0070062|GO:0031674	NM_005159	Hs.118127
A_33_P3527317	-4.65658	-6.50566	3.6027	LOC148638	Homo sapiens cDNA FLJ25455 fis, clone TST08884. [AK058184]	234802697	chr1	234802638	+	hs|1q42.3	148638	AK058184	uncharacterized LOC148638	chr1:234802638-234802697			Hs.621317
A_23_P360268	-3.07937	-5.3565	4.84712	LINC00889	Homo sapiens long intergenic non-protein coding RNA 889 (LINC00889), long non-coding RNA [NR_026935]	137697738	chrX	137697679	-	hs|Xq26.3	158696	NR_026935	long intergenic non-protein coding RNA 889	chrX:137697738-137697679		NR_026935	Hs.558664
A_24_P855508	-5.86135	-6.9843	2.17791	C9orf153	Homo sapiens chromosome 9 open reading frame 153 (C9orf153), transcript variant 1, mRNA [NM_001276367]	88836573	chr9	88836514	-	hs|9q21.33	389766	NM_001276367	chromosome 9 open reading frame 153	chr9:88836573-88836514		NM_001276367	Hs.632073
A_19_P00319155	0.797596	-0.956855	3.37398	LOC100126447	PREDICTED: Homo sapiens uncharacterized LOC100126447 (LOC100126447), misc_RNA [XR_109781]	115945180	chrX	115945121	-	hs|Xq23	100126447	XR_109781	uncharacterized LOC100126447	chrX:115945180-115945121		XR_109781	Hs.695847
A_24_P912041	-4.92313	-5.97966	2.07992			7237109	chr17	7237050	+	hs|17p13.1				chr17:007237050-007237109
A_23_P76374	-5.32975	-6.7082	2.5999	SYCP3	Homo sapiens synaptonemal complex protein 3 (SYCP3), transcript variant 2, mRNA [NM_153694]	102130847	chr12	102128796	-	hs|12q23.2	50511	NM_153694	synaptonemal complex protein 3	chr12:102130847-102128796	GO:0005694|GO:0005634|GO:0003677|GO:0035093|GO:0007141|GO:0051301	NM_153694	Hs.506504
A_23_P379601	-6.04571	-7.16379	2.17057	KCNJ9	Homo sapiens potassium inwardly-rectifying channel, subfamily J, member 9 (KCNJ9), mRNA [NM_004983]	160058672	chr1	160058613	+	hs|1q23.2	3765	NM_004983	potassium inwardly-rectifying channel, subfamily J, member 9	chr1:160058613-160058672	GO:0005515|GO:0005886|GO:0015467|GO:0007268|GO:0016021	NM_004983	Hs.66726
A_33_P3219050	-5.33923	-7.12171	3.44016	LOC100128571	Homo sapiens cDNA FLJ16739 fis, clone BRACE2009318. [AK131515]	49839575	chr17	49839516	-	hs|17q21.33	100128571	AK131515	uncharacterized LOC100128571	chr17:49839575-49839516			Hs.690016
A_23_P259611	-3.52437	-4.84513	2.49799	NME8	Homo sapiens NME/NM23 family member 8 (NME8), mRNA [NM_016616]	37939940	chr7	37939881	+	hs|7p14.1	51314	NM_016616	NME/NM23 family member 8	chr7:37939881-37939940	GO:0006241|GO:0006228|GO:0006183|GO:0005737|GO:0015630|GO:0004550|GO:0045454|GO:0007275|GO:0007283|GO:0005524|GO:0030154	NM_016616	Hs.723454
A_23_P253896	-5.31907	-6.37793	2.08328	NPNT	Homo sapiens nephronectin (NPNT), transcript variant 2, mRNA [NM_001033047]	106892473	chr4	106892414	+	hs|4q24	255743	NM_001033047	nephronectin	chr4:106892414-106892473	GO:0001657|GO:0001658|GO:2000721|GO:0005509|GO:0010811|GO:0097195|GO:0005578|GO:0005576|GO:0033631|GO:0034678|GO:0045184|GO:0005604|GO:0030485|GO:0045669|GO:0005178|GO:0007160|GO:0045987|GO:0030198|GO:0071356|GO:0010694|GO:0070374|GO:0030511	NM_001033047	Hs.518921
A_33_P3255075	-6.02646	-7.11106	2.12078	CASP10	Homo sapiens caspase 10, apoptosis-related cysteine peptidase (CASP10), transcript variant 2, mRNA [NM_032974]	202094110	chr2	202094051	+	hs|2q33.1	843	NM_032974	caspase 10, apoptosis-related cysteine peptidase	chr2:202094051-202094110	GO:0005515|GO:0004197|GO:0005886|GO:0045087|GO:0006508|GO:0006915|GO:0042981|GO:0043123|GO:0097190|GO:0031625|GO:0005829	NM_032974	Hs.5353
A_33_P3271684	-5.71849	-7.02428	2.47219	TMEM236	Homo sapiens transmembrane protein 236 (TMEM236), mRNA [NM_001098844]	17842722	chr10	17842663	+	hs|10p12.33	653567	NM_001098844	transmembrane protein 236	chr10:17842663-17842722	GO:0016021	NM_001098844	Hs.564139
A_19_P00804289	-4.01415	-7.32109	9.89667			6066684	chr9	6066625	+	hs|9p24.1		TCONS_00015646		chr9:6066625-6066684
A_33_P3379076	-5.53794	-7.02737	2.80778		PREDICTED: Homo sapiens uncharacterized LOC101929056 (LOC101929056), misc_RNA [XR_241724]	1884763	chr5	1884704	+	hs|5p15.33		XR_241724		chr5:1884704-1884763		XR_241724
A_19_P00318059	0.209853	-3.52713	13.3335			132228670	chr6	132228611	+	hs|6q23.2		TCONS_l2_00025239		chr6:132228611-132228670
A_19_P00812657	-3.00288	-4.16282	2.23448			81707912	chr5	81707853	-	hs|5q14.2				chr5:081707912-081707853
A_24_P410100	-3.8661	-4.92372	2.08149		Homo sapiens PRO2492 mRNA, complete cds. [AF119882]	58356490	chr17	58356431	+	hs|17q23.2		AF119882		chr17:58356431-58356490
A_19_P00321448	-4.90474	-6.99259	4.25113			19970823	chr7	19970764	+	hs|7p21.1				chr7:019970764-019970823
A_23_P392942	-5.87959	-7.14814	2.40919	MSR1	Homo sapiens macrophage scavenger receptor 1 (MSR1), transcript variant SR-AII, mRNA [NM_002445]	15998022	chr8	15997963	-	hs|8p22	4481	NM_002445	macrophage scavenger receptor 1	chr8:15998022-15997963	GO:0005515|GO:0005581|GO:0005886|GO:0010744|GO:0030169|GO:0030301|GO:0010886|GO:0042221|GO:0006898|GO:0005829|GO:0030666|GO:0042953|GO:0005887|GO:0034381|GO:0034362|GO:0005044	NM_002445	Hs.147635
A_19_P00809098	-4.95039	-7.32381	5.18168			42240417	chr12	42240358	+	hs|12q12				chr12:042240358-042240417
A_23_P24149	-4.92095	-7.33533	5.33092	SLC39A12	Homo sapiens solute carrier family 39 (zinc transporter), member 12 (SLC39A12), transcript variant 2, mRNA [NM_152725]	18292208	chr10	18292149	+	hs|10p12.33	221074	NM_152725	solute carrier family 39 (zinc transporter), member 12	chr10:18292149-18292208	GO:0046873|GO:0006829|GO:0016021	NM_152725	Hs.350895
A_33_P3328360	-1.98381	-4.00777	4.06696	MIRLET7BHG	Homo sapiens MIRLET7B host gene (non-protein coding) (MIRLET7BHG), long non-coding RNA [NR_027033]	46509807	chr22	46509748	+	hs|22q13.31	400931	NR_027033	MIRLET7B host gene (non-protein coding)	chr22:46509748-46509807		NR_027033	Hs.235838
A_19_P00318609	-4.54286	-7.01149	5.53518			67516316	chr2	67516257	+	hs|2p14		XR_249142		chr2:67516257-67516316		XR_249142	Hs.144196
A_33_P3211608	-5.6459	-6.98207	2.52479	IL1RL1	Homo sapiens interleukin 1 receptor-like 1 (IL1RL1), transcript variant 4, non-coding RNA [NR_104167]	102957817	chr2	102957758	+	hs|2q12.1	9173	NR_104167	interleukin 1 receptor-like 1	chr2:102957758-102957817	GO:0005515|GO:0032754|GO:0004896|GO:0043032|GO:0002113|GO:0005576|GO:0007165|GO:0002114|GO:0006955|GO:0050729|GO:0002826|GO:0004908|GO:0005057|GO:0016021|GO:0032689|GO:0009897|GO:0090197|GO:0043124	NR_104167	Hs.66
A_33_P3405384	-5.25802	-6.92582	3.1773	MCMDC2	Homo sapiens minichromosome maintenance domain containing 2 (MCMDC2), transcript variant 1, mRNA [NM_173518]	67834188	chr8	67834129	+	hs|8q13.1	157777	NM_173518	minichromosome maintenance domain containing 2	chr8:67834129-67834188	GO:0006260|GO:0005524|GO:0003677	NM_173518	Hs.437006
A_33_P3408137	-5.94243	-7.09344	2.2207		Homo sapiens cDNA FLJ42222 fis, clone THYMU2039411. [AK124216]	127437862	chr2	127437803	+	hs|2q14.3		AK124216		chr2:127437803-127437862
A_33_P3299125	-6.01655	-7.17892	2.23825			21910408	chr17	21910349	-	hs|17p11.2				chr17:021910408-021910349
A_23_P164011	-2.63178	-3.64863	2.0235	SOX15	Homo sapiens SRY (sex determining region Y)-box 15 (SOX15), mRNA [NM_006942]	7493088	chr17	7493029	-	hs|17p13.1	6665	NM_006942	SRY (sex determining region Y)-box 15	chr17:7493088-7493029	GO:0006355|GO:0003700|GO:0006357|GO:0014718|GO:0006325|GO:0070318|GO:0005634|GO:0000122|GO:0003677|GO:0030154|GO:0045843|GO:0005737|GO:0045944|GO:0003682|GO:0048627|GO:0043403|GO:2000288|GO:0008584	NM_006942	Hs.95582
A_24_P261750	-5.82145	-6.90898	2.12511	KERA	Homo sapiens keratocan (KERA), mRNA [NM_007035]	91445203	chr12	91445144	-	hs|12q21.33	11081	NM_007035	keratocan	chr12:91445203-91445144	GO:0005796|GO:0005975|GO:0005578|GO:0005576|GO:0044281|GO:0042339|GO:0061303|GO:0003674|GO:0018146|GO:0042340|GO:0007601|GO:0030203|GO:0050896|GO:0043202	NM_007035	Hs.125750
A_23_P40453	-3.14153	-4.62562	2.79739	CBR3	Homo sapiens carbonyl reductase 3 (CBR3), mRNA [NM_001236]	37518438	chr21	37518379	+	hs|21q22.12	874	NM_001236	carbonyl reductase 3	chr21:37518379-37518438	GO:0005737|GO:0004090|GO:0005730|GO:0005634|GO:0070402|GO:0042376|GO:0005829|GO:0000253	NM_001236	Hs.154510
A_19_P00811480	-4.97562	-5.99531	2.02749			20042362	chr7	20042303	+	hs|7p21.1				chr7:020042303-020042362
A_19_P00323692	-4.71513	-5.78408	2.0979	XIST	Homo sapiens X inactive specific transcript (non-protein coding) (XIST), long non-coding RNA [NR_001564]	73040756	chrX	73040697	-	hs|Xq13.2	7503	NR_001564	X inactive specific transcript (non-protein coding)	chrX:73040756-73040697		NR_001564	Hs.655450
A_19_P00322391	-4.62924	-5.78959	2.23512			29702889	chr8	29702830	-	hs|8p12				chr8:29702889-29702830
A_33_P3821313	-5.78085	-7.00234	2.33187	LINC01019	Homo sapiens long intergenic non-protein coding RNA 1019 (LINC01019), long non-coding RNA [NR_033898]	3417326	chr5	3417267	-	hs|5p15.33	285577	NR_033898	long intergenic non-protein coding RNA 1019	chr5:3417326-3417267		NR_033898	Hs.582442
A_19_P00317698	-5.12059	-6.79623	3.1946			130727534	chr7	130727475	+	hs|7q32.3				chr7:130727475-130727534
A_23_P434416	-5.93423	-7.32891	2.62929	SOX1	Homo sapiens SRY (sex determining region Y)-box 1 (SOX1), mRNA [NM_005986]	112725377	chr13	112725318	+	hs|13q34	6656	NM_005986	SRY (sex determining region Y)-box 1	chr13:112725318-112725377	GO:0005515|GO:0006355|GO:0003700|GO:0021521|GO:0002089|GO:0006325|GO:0005634|GO:0001046|GO:0021884|GO:0001764|GO:0003677|GO:0006351	NM_005986	Hs.202526
A_23_P374844	4.01357	2.80938	2.30408	GAL	Homo sapiens galanin/GMAP prepropeptide (GAL), mRNA [NM_015973]	68458592	chr11	68458533	+	hs|11q13.3	51083	NM_015973	galanin/GMAP prepropeptide	chr11:68458533-68458592	GO:0005515|GO:0032868|GO:0007631|GO:0043627|GO:0043065|GO:0005794|GO:0042493|GO:0005576|GO:0005575|GO:0050672|GO:0007399|GO:0006939|GO:0006954|GO:0007218|GO:0030252|GO:0005184|GO:0030141|GO:0031943|GO:0030073	NM_015973	Hs.278959
A_33_P3336148	-5.97395	-7.06417	2.12906			150532647	chr1	150532588	-	hs|1q21.3				chr1:150532647-150532588
A_23_P42386	-5.1654	-7.02793	3.63646	CGA	Homo sapiens glycoprotein hormones, alpha polypeptide (CGA), transcript variant 2, mRNA [NM_000735]	87795487	chr6	87795428	-	hs|6q14.3	1081	NM_000735	glycoprotein hormones, alpha polypeptide	chr6:87795487-87795428	GO:0046621|GO:0005515|GO:0008406|GO:0008284|GO:0030335|GO:0007267|GO:0005576|GO:0030878|GO:0032870|GO:0007165|GO:0048589|GO:0046884|GO:0005179|GO:0016486|GO:0032275|GO:0045944|GO:0006590|GO:0044267	NM_000735	Hs.119689
A_32_P213965	-5.47358	-6.67935	2.30661	LOC100507205	Homo sapiens uncharacterized LOC100507205 (LOC100507205), long non-coding RNA [NR_038309]	42262643	chr11	42261363	-	hs|11p12	100507205	NR_038309	uncharacterized LOC100507205	chr11:42262643-42261363		NR_038309	Hs.99310
A_33_P3404601	-4.77327	-6.12215	2.54713	C2	Homo sapiens complement component 2 (C2), transcript variant 5, mRNA [NM_001282458]	31912614	chr6	31912555	+	hs|6p21.33	717	NM_001282458	complement component 2	chr6:31912555-31912614	GO:0030449|GO:0006956|GO:0004252|GO:0045087|GO:0006958|GO:0006508|GO:0005576|GO:0005615	NM_001282458	Hs.408903
A_23_P47616	-4.65888	-6.24599	3.00447	FOLH1	Homo sapiens folate hydrolase (prostate-specific membrane antigen) 1 (FOLH1), transcript variant 1, mRNA [NM_004476]	49168419	chr11	49168360	-	hs|11p11.12	2346	NM_004476	folate hydrolase (prostate-specific membrane antigen) 1	chr11:49168419-49168360	GO:0005737|GO:0006760|GO:0016020|GO:0005887|GO:0006508|GO:0004180|GO:0008233|GO:0005634|GO:0016805|GO:0046872|GO:0008237	NM_004476	Hs.654487
A_19_P00809232	-2.90683	-5.45671	5.85583			209694015	chr2	209693956	+	hs|2q34				chr2:209693956-209694015
A_33_P3270295	-5.83003	-7.1921	2.57054	FRS3	Homo sapiens fibroblast growth factor receptor substrate 3 (FRS3), mRNA [NM_006653]	41738005	chr6	41737946	-	hs|6p21.1	10817	NM_006653	fibroblast growth factor receptor substrate 3	chr6:41738005-41737946	GO:0007165|GO:0005886|GO:0008543|GO:0005158|GO:0005104	NM_006653	Hs.194208
A_33_P3240717	-5.38709	-6.81152	2.68408	CDKN2B-AS1	Homo sapiens CDKN2B antisense RNA 1 (CDKN2B-AS1), transcript variant 1, long non-coding RNA [NR_003529]	22121051	chr9	22120992	+	hs|9p21.3	100048912	NR_003529	CDKN2B antisense RNA 1	chr9:22120992-22121051		NR_003529	Hs.493614
A_33_P3297946	-1.91868	-3.66618	3.35777	LOC283693	Homo sapiens actin, alpha 2, smooth muscle, aorta pseudogene (LOC283693), non-coding RNA [NR_036446]	83395066	chr15	83395007	-	hs|15q25.2	283693	NR_036446	actin, alpha 2, smooth muscle, aorta pseudogene	chr15:83395066-83395007		NR_036446	Hs.560399
A_24_P333993	-5.64726	-7.33375	3.21873	OR2W3	Homo sapiens olfactory receptor, family 2, subfamily W, member 3 (OR2W3), mRNA [NM_001001957]	248059579	chr1	248059520	+	hs|1q44	343171	NM_001001957	olfactory receptor, family 2, subfamily W, member 3	chr1:248059520-248059579	GO:0004984|GO:0005886|GO:0004930|GO:0016021	NM_001001957	Hs.269151
A_19_P00809132	-5.87181	-6.9843	2.16217			16764552	chr6	16764493	-	hs|6p22.3				chr6:016764552-016764493
A_19_P00328694	-4.85792	-6.91369	4.15765			103558888	chr13	103558829	+	hs|13q33.1				chr13:103558829-103558888
A_19_P00321953	-5.7813	-7.09056	2.47815	LINC01118	Homo sapiens long intergenic non-protein coding RNA 1118 (LINC01118), long non-coding RNA [NR_034099]	47044041	chr2	47043982	+	hs|2p21	388948	NR_034099	long intergenic non-protein coding RNA 1118	chr2:47043982-47044041		NR_034099	Hs.728895
A_33_P3535523	-5.60569	-6.88187	2.42197	LOC286068	Homo sapiens, clone IMAGE:3909165, mRNA. [BC015720]	49340900	chr8	49340841	-	hs|8q11.21	286068	BC015720	uncharacterized LOC286068	chr8:49340900-49340841			Hs.555244
A_33_P3316790	-5.67909	-7.1142	2.70402	ADAMTS15	Homo sapiens ADAM metallopeptidase with thrombospondin type 1 motif, 15 (ADAMTS15), mRNA [NM_139055]	130343095	chr11	130343036	+	hs|11q24.3	170689	NM_139055	ADAM metallopeptidase with thrombospondin type 1 motif, 15	chr11:130343036-130343095	GO:0006508|GO:0005578|GO:0008270|GO:0004222	NM_139055	Hs.534221
A_19_P00808562	-3.96586	-7.28995	10.015	LOC101927844	PREDICTED: Homo sapiens uncharacterized LOC101927844 (LOC101927844), misc_RNA [XR_246365]	87716437	chr1	87716378	+	hs|1p22.3	101927844	XR_246365	uncharacterized LOC101927844	chr1:87716378-87716437		XR_246365	Hs.694591
A_33_P3613516	-5.57169	-7.28482	3.27871	LOC254057	Homo sapiens cDNA: FLJ21000 fis, clone CAE03359. [AK024653]	128219205	chr3	128219146	+	hs|3q21.3	254057	AK024653	uncharacterized LOC254057	chr3:128219146-128219205			Hs.586109
A_33_P3679277	-3.71668	-5.33208	3.06397		K1C19_CHICK (O93256) Keratin, type I cytoskeletal 19 (Cytokeratin-19) (CK-19) (Keratin-19) (K19) (GK-19), partial (12%) [THC2675322]	16754888	chr17	16754829	-	hs|17p11.2		TCONS_l2_00011138		chr17:16754888-16754829
A_33_P3300985	-5.4855	-6.93659	2.73414		Homo sapiens keratin associated protein 21-1, mRNA (cDNA clone IMAGE:5296120), partial cds. [BC046635]	64406580	chr13	64406521	-	hs|13q21.31		BC046635		chr13:64406580-64406521			Hs.539723
A_23_P77174	-1.19478	-2.25951	2.09178	PIGB	Homo sapiens phosphatidylinositol glycan anchor biosynthesis, class B (PIGB), mRNA [NM_004855]	55647133	chr15	55647074	+	hs|15q21.3	9488	NM_004855	phosphatidylinositol glycan anchor biosynthesis, class B	chr15:55647074-55647133	GO:0006501|GO:0000030|GO:0016254|GO:0005789|GO:0016021|GO:0044267|GO:0006506|GO:0043687	NM_004855	Hs.612814
A_23_P212042	-4.65603	-6.17999	2.87581	MFI2	Homo sapiens antigen p97 (melanoma associated) identified by monoclonal antibodies 133.2 and 96.5 (MFI2), transcript variant 1, mRNA [NM_005929]	196733465	chr3	196730957	-	hs|3q29	4241	NM_005929	antigen p97 (melanoma associated) identified by monoclonal antibodies 133.2 and 96.5	chr3:196733465-196730957	GO:0006879|GO:0005515|GO:0005506|GO:0005887|GO:0006826|GO:0005576|GO:0031225|GO:0008199	NM_005929	Hs.184727
A_33_P3329063	-5.26364	-6.94191	3.20044	NCR1	Homo sapiens natural cytotoxicity triggering receptor 1 (NCR1), transcript variant 1, mRNA [NM_004829]	55424429	chr19	55424370	+	hs|19q13.42	9437	NM_004829	natural cytotoxicity triggering receptor 1	chr19:55424370-55424429	GO:0042269|GO:0007165|GO:0006968|GO:0030101|GO:0016514|GO:0005887|GO:0005057	NM_004829	Hs.97084
A_33_P3308774	-2.37097	-4.14101	3.41063		DB066855 TESTI4 Homo sapiens cDNA clone TESTI4008311 5', mRNA sequence [DB066855]	40429298	chr1	40429239	+	hs|1p34.2		DB066855		chr1:40429239-40429298			Hs.75668
A_33_P3239714	-4.72273	-6.62718	3.74366			406947	chr19	406888	+	hs|19p13.3				chr19:000406888-000406947
A_33_P3270559	-4.01764	-7.26752	9.51285	C12orf42	chromosome 12 open reading frame 42 [Source:HGNC Symbol;Acc:24729] [ENST00000549927]	103656107	chr12	103656048	-	hs|12q23.2	374470		chromosome 12 open reading frame 42	chr12:103656107-103656048
A_24_P66105	-3.92426	-5.01142	2.12456	MAGIX	Homo sapiens MAGI family member, X-linked (MAGIX), transcript variant 1, mRNA [NM_024859]	49024147	chrX	49024088	+	hs|Xp11.23	79917	NM_024859	MAGI family member, X-linked	chrX:49024088-49024147		NM_024859	Hs.193170
A_19_P00316979	-4.74865	-6.98141	4.70033			22118761	chr9	22118702	-	hs|9p21.3				chr9:022118761-022118702
A_23_P153301	-6.03776	-7.18488	2.21471	CEACAM5	Homo sapiens carcinoembryonic antigen-related cell adhesion molecule 5 (CEACAM5), mRNA [NM_004363]	42225043	chr19	42224984	+	hs|19q13.2	1048	NM_004363	carcinoembryonic antigen-related cell adhesion molecule 5	chr19:42224984-42225043	GO:0016323|GO:0005887|GO:0031225|GO:0042802	NM_004363	Hs.709196
A_33_P3850216	-5.62664	-6.98218	2.55893	TRIM55	Homo sapiens tripartite motif containing 55 (TRIM55), transcript variant 2, mRNA [NM_033058]	67087249	chr8	67087190	+	hs|8q13.1	84675	NM_033058	tripartite motif containing 55	chr8:67087190-67087249	GO:0007165|GO:0005737|GO:0005874|GO:0008270|GO:0005634|GO:0004871|GO:0042802	NM_033058	Hs.85524
A_33_P3565067	-3.43117	-6.93982	11.3817	LINC00890	Homo sapiens long intergenic non-protein coding RNA 890 (LINC00890), long non-coding RNA [NR_033974]	110765407	chrX	110765348	+	hs|Xq23	401613	NR_033974	long intergenic non-protein coding RNA 890	chrX:110765348-110765407		NR_033974	Hs.98581
A_23_P161368	-4.85311	-5.85861	2.00764	CYP2C8	Homo sapiens cytochrome P450, family 2, subfamily C, polypeptide 8 (CYP2C8), transcript variant 1, mRNA [NM_000770]	96805673	chr10	96805614	-	hs|10q23.33	1558	NM_000770	cytochrome P450, family 2, subfamily C, polypeptide 8	chr10:96805673-96805614	GO:0019369|GO:0034875|GO:0006805|GO:0070330|GO:0005506|GO:0017144|GO:0005783|GO:0019373|GO:0070989|GO:0006082|GO:0044281|GO:0004497|GO:0042738|GO:0097267|GO:0005789|GO:0055114|GO:0020037	NM_000770	Hs.709188
A_19_P00806092	-4.51861	-7.08897	5.93957			74202657	chr18	74202598	-	hs|18q23				chr18:074202657-074202598
A_33_P3264246	-5.94674	-7.19419	2.37422		Homo sapiens PRO2822 mRNA, complete cds. [AF119900]	51728666	chr10	51728607	-	hs|10q11.23		AF119900		chr10:51728666-51728607
A_23_P410408	-4.65509	-7.29992	6.25422	OR7D2	Homo sapiens olfactory receptor, family 7, subfamily D, member 2 (OR7D2), mRNA [NM_175883]	9299292	chr19	9299233	+	hs|19p13.2	162998	NM_175883	olfactory receptor, family 7, subfamily D, member 2	chr19:9299233-9299292	GO:0006355|GO:0004984|GO:0005886|GO:0004930|GO:0016021	NM_175883	Hs.531755
A_33_P3299921	-3.58651	-4.62864	2.05926		Homo sapiens cDNA clone IMAGE:40122421. [BC131768]	70646883	chr9	70646824	-	hs|9q21.11		TCONS_l2_00028750		chr9:70646883-70646824			Hs.694468
A_19_P00319184	-3.23311	-6.39493	8.94959			109202864	chr7	109202805	-	hs|7q31.1		TCONS_00013224		chr7:109202864-109202805
A_19_P00801248	-3.91757	-6.61391	6.48156			68920530	chr2	68920471	+	hs|2p13.3				chr2:068920471-068920530
A_19_P00322461	-3.1595	-6.66475	11.355			27189319	chr22	27189260	+	hs|22q12.1				chr22:027189260-027189319
A_33_P3338379	-4.91732	-7.29336	5.19108			78806526	chr7	78806467	+	hs|7q21.11				chr7:078806467-078806526
A_23_P2705	-3.42599	-4.64737	2.3317	LPAR6	Homo sapiens lysophosphatidic acid receptor 6 (LPAR6), transcript variant 1, mRNA [NM_005767]	48985730	chr13	48985671	-	hs|13q14.2	10161	NM_005767	lysophosphatidic acid receptor 6	chr13:48985730-48985671	GO:0007186|GO:0005886|GO:0004930|GO:0016021	NM_005767	Hs.123464
A_19_P00802393	-3.76872	-4.97777	2.31185			29702391	chr6	29702332	-	hs|6p22.1				chr6:029702391-029702332
A_24_P927041	-5.97168	-7.16087	2.28025	PRND	Homo sapiens prion protein 2 (dublet) (PRND), mRNA [NM_012409]	4708906	chr20	4708847	+	hs|20p13	23627	NM_012409	prion protein 2 (dublet)	chr20:4708847-4708906	GO:0006878|GO:0005886|GO:0005507|GO:0051260|GO:0031225	NM_012409	Hs.406696
A_19_P00322160	-5.32545	-6.61231	2.43995	LINC00452	Homo sapiens hypothetical protein LOC643364, mRNA (cDNA clone IMAGE:30386111). [BC068105]	114621195	chr13	114621136	+	hs|13q34	643365	BC068105	long intergenic non-protein coding RNA 452	chr13:114621136-114621195			Hs.740982
A_23_P360542	-4.21933	-6.22446	4.01424	LINC00470	Homo sapiens long intergenic non-protein coding RNA 470 (LINC00470), transcript variant 1, long non-coding RNA [NR_023925]	1269322	chr18	1269263	-	hs|18p11.32	56651	NR_023925	long intergenic non-protein coding RNA 470	chr18:1269322-1269263	GO:0008150|GO:0003674|GO:0005575	NR_023925	Hs.541165
A_23_P18447	-4.13892	-5.55443	2.66755	PPARGC1A	Homo sapiens peroxisome proliferator-activated receptor gamma, coactivator 1 alpha (PPARGC1A), mRNA [NM_013261]	23793996	chr4	23793937	-	hs|4p15.2	10891	NM_013261	peroxisome proliferator-activated receptor gamma, coactivator 1 alpha	chr4:23793996-23793937	GO:0005515|GO:0008380|GO:0001659|GO:0006367|GO:0001678|GO:0003723|GO:0006094|GO:2000310|GO:0005634|GO:0050681|GO:0035066|GO:0005829|GO:0051091|GO:0043524|GO:0042594|GO:0030374|GO:0000166|GO:0045944|GO:0005665|GO:0010941|GO:0006397|GO:0016922|GO:0001666|GO:0019395|GO:2001171|GO:0001104|GO:0010822|GO:0014850|GO:0045722|GO:0003713|GO:0007586|GO:0050821|GO:0046321|GO:0003677|GO:0031490|GO:0022904|GO:…	NM_013261	Hs.527078
A_23_P82567	-5.85877	-7.01482	2.22846	PRSS58	Homo sapiens protease, serine, 58 (PRSS58), mRNA [NM_001001317]	141955026	chr7	141954967	-	hs|7q34	136541	NM_001001317	protease, serine, 58	chr7:141955026-141954967	GO:0004252|GO:0006508|GO:0005576	NM_001001317	Hs.98609
A_19_P00321721	-5.56161	-7.09133	2.88731		ai61c10.s1 Soares_testis_NHT Homo sapiens cDNA clone 1375314 3', mRNA sequence [AA815398]	147183155	chr6	147183097	+	hs|6q24.3		TCONS_00011392		chr6:147183097-147183155			Hs.733793
A_32_P183765	-4.95242	-6.38252	2.69466	ERBB4	Homo sapiens v-erb-b2 avian erythroblastic leukemia viral oncogene homolog 4 (ERBB4), transcript variant JM-a/CVT-1, mRNA [NM_005235]	212240574	chr2	212240515	-	hs|2q34	2066	NM_005235	v-erb-b2 avian erythroblastic leukemia viral oncogene homolog 4	chr2:212240574-212240515	GO:0060045|GO:0005515|GO:0021551|GO:0005154|GO:0044212|GO:0001755|GO:0042803|GO:0007507|GO:0009880|GO:0060644|GO:0046777|GO:0007173|GO:0043552|GO:0005759|GO:0070374|GO:0030334|GO:0018108|GO:0045165|GO:0008543|GO:0045087|GO:0021889|GO:0005654|GO:0045893|GO:0038095|GO:0008284|GO:0008285|GO:0005886|GO:0008283|GO:0042523|GO:0005634|GO:0005829|GO:0005739|GO:0016323|GO:0005737|GO:0061026|GO:2000366|GO:…	NM_005235	Hs.390729
A_23_P14035	-5.9167	-7.25985	2.53705	AKAP3	Homo sapiens A kinase (PRKA) anchor protein 3 (AKAP3), transcript variant 2, mRNA [NM_006422]	4735719	chr12	4725059	-	hs|12p13.32	10566	NM_006422	A kinase (PRKA) anchor protein 3	chr12:4735719-4725059	GO:0007338|GO:0005515|GO:0008104|GO:0001669|GO:0031514|GO:0007178|GO:0006928|GO:0007340|GO:0051018	NM_006422	Hs.98397
A_19_P00318528	-5.98267	-6.99793	2.02127			46463505	chr22	46463446	-	hs|22q13.31				chr22:46463505-46463446
A_33_P3578394	-5.85953	-7.17818	2.49432	LOC284578	Homo sapiens uncharacterized LOC284578 (LOC284578), long non-coding RNA [NR_027086]	205523478	chr1	205523419	-	hs|1q32.1	284578	NR_027086	uncharacterized LOC284578	chr1:205523478-205523419		NR_027086	Hs.537020
A_33_P3342305	-5.8761	-7.06934	2.28665	ABCA8	Homo sapiens ATP-binding cassette, sub-family A (ABC1), member 8 (ABCA8), mRNA [NM_007168]	66920902	chr17	66920843	-	hs|17q24.2	10351	NM_007168	ATP-binding cassette, sub-family A (ABC1), member 8	chr17:66920902-66920843	GO:0005886|GO:0006810|GO:0005743|GO:0042626|GO:0016021|GO:0055085|GO:0005524	NM_007168	Hs.58351
A_33_P3311845	-4.28725	-5.30336	2.02245	FLJ38723	PREDICTED: Homo sapiens uncharacterized FLJ38723 (FLJ38723), misc_RNA [XR_132593]	62535009	chr15	62534950	-	hs|15q22.2	255180	XR_132593	uncharacterized FLJ38723	chr15:62535009-62534950	GO:0005794	XR_132593	Hs.370479
A_33_P3226367	-5.69662	-7.34791	3.14114			35307513	chr11	35307454	+	hs|11p13				chr11:35307454-35307513
A_19_P00813186	-5.86598	-7.29674	2.69589			91685997	chr8	91685938	-	hs|8q21.3				chr8:091685997-091685938
A_33_P3415888	-4.41495	-5.51519	2.1439	TEPP	Homo sapiens testis, prostate and placenta expressed (TEPP), transcript variant 1, mRNA [NM_199046]	58021980	chr16	58021921	+	hs|16q21	374739	NM_199046	testis, prostate and placenta expressed	chr16:58021921-58021980	GO:0005576	NM_199046	Hs.132976
A_33_P3292208	-6.07476	-7.24346	2.2481			146036729	chrX	146036670	+	hs|Xq27.3				chrX:146036670-146036729
A_19_P00322001	-6.15572	-7.30967	2.22522			48031287	chr22	48031228	+	hs|22q13.31				chr22:48031228-48031287
A_33_P3342528	2.13265	1.07524	2.08118	P2RY1	Homo sapiens purinergic receptor P2Y, G-protein coupled, 1 (P2RY1), mRNA [NM_002563]	152554714	chr3	152554655	+	hs|3q25.2	5028	NM_002563	purinergic receptor P2Y, G-protein coupled, 1	chr3:152554655-152554714	GO:0005515|GO:0010469|GO:0005886|GO:0060406|GO:0007200|GO:0007204|GO:0007193|GO:0030425|GO:0043270|GO:0042312|GO:0016323|GO:0016324|GO:0045944|GO:0045211|GO:0097110|GO:0046887|GO:0004872|GO:0070374|GO:0046982|GO:0090075|GO:0023019|GO:0007568|GO:0030168|GO:0031686|GO:0045032|GO:0070848|GO:0045031|GO:0010700|GO:0072659|GO:0005524|GO:0044297|GO:0019233|GO:0009612|GO:0051100|GO:0043531|GO:0007186|GO:…	NM_002563	Hs.654526
A_23_P251075	-5.5145	-7.01774	2.83478	MAMLD1	Homo sapiens mastermind-like domain containing 1 (MAMLD1), transcript variant 2, mRNA [NM_005491]	149682276	chrX	149682217	+	hs|Xq28	10046	NM_005491	mastermind-like domain containing 1	chrX:149682217-149682276	GO:0003674|GO:0006355|GO:0005634|GO:0005575|GO:0008584|GO:0006351	NM_005491	Hs.20136
A_33_P3268875	-5.01144	-6.24475	2.35106		Homo sapiens PP10513 mRNA, complete cds. [AF370394]	2238689	chrX	2238630	-	hs|Xp22.33		AF370394		chrX:002238689-002238630
A_19_P00803479	-4.37554	-6.99434	6.14238			34743340	chr9	34743281	+	hs|9p13.3				chr9:034743281-034743340
A_33_P3214393	-4.81278	-7.33524	5.74563		T cell receptor alpha variable 38-2/delta variable 8 [Source:HGNC Symbol;Acc:12138] [ENST00000390465]	22749591	chr14	22749532	+	hs|14q11.2		D13074		chr14:22749532-22749591			Hs.495215
A_23_P66844	-5.17003	-7.34085	4.50278	KRTAP4-7	Homo sapiens keratin associated protein 4-7 (KRTAP4-7), mRNA [NM_033061]	39241189	chr17	39241130	+	hs|17q21.2	100132476	NM_033061	keratin associated protein 4-7	chr17:39241130-39241189		NM_033061	Hs.632746
A_33_P3212949	-5.85174	-7.30443	2.73718	USH2A	Homo sapiens Usher syndrome 2A (autosomal recessive, mild) (USH2A), transcript variant 2, mRNA [NM_206933]	215796392	chr1	215796333	-	hs|1q41	7399	NM_206933	Usher syndrome 2A (autosomal recessive, mild)	chr1:215796392-215796333	GO:0005515|GO:0035315|GO:0060171|GO:0060113|GO:0002142|GO:0007605|GO:0005518|GO:0032421|GO:0048496|GO:0045494|GO:0005604|GO:0005737|GO:0016324|GO:0017022|GO:0016021|GO:0007601|GO:0050953|GO:0050896	NM_206933	Hs.655974
A_33_P3290450	-5.65518	-7.22911	2.97715		immunoglobulin lambda variable 3-32 (non-functional) [Source:HGNC Symbol;Acc:5914] [ENST00000390303]	22937354	chr22	22937295	+	hs|22q11.22				chr22:22937295-22937354
A_33_P3362536	-5.03633	-7.32517	4.88662		Homo sapiens PRO2160 mRNA, complete cds. [AF119863]	101295584	chr14	101295525	-	hs|14q32.2		AF119863		chr14:101295584-101295525
A_24_P59053	-5.54536	-7.17552	3.09547		T cell receptor beta variable 3-1 [Source:HGNC Symbol;Acc:12212] [ENST00000390387]	142008781	chr7	142008722	+	hs|7q34		X58814		chr7:142008722-142008781			Hs.511724
A_19_P00318685	-4.79725	-6.85453	4.16202			128227408	chr2	128227349	-	hs|2q14.3				chr2:128227408-128227349
A_33_P3413612	-5.30949	-6.69437	2.61151		Uncharacterized protein [Source:UniProtKB/TrEMBL;Acc:M0QZ26] [ENST00000598429]	50691718	chr12	50691659	+	hs|12q13.12		AK096239		chr12:50691659-50691718			Hs.636910
A_23_P393620	0.315359	-1.23675	2.93245	TFPI2	Homo sapiens tissue factor pathway inhibitor 2 (TFPI2), transcript variant 1, mRNA [NM_006528]	93516634	chr7	93516575	-	hs|7q21.3	7980	NM_006528	tissue factor pathway inhibitor 2	chr7:93516634-93516575	GO:0007596|GO:0004867|GO:0005578|GO:0005201	NM_006528	Hs.438231
A_24_P309069	-6.3016	-7.34834	2.06585	GBX1	Homo sapiens gastrulation brain homeobox 1 (GBX1), mRNA [NM_001098834]	150845946	chr7	150845887	-	hs|7q36.1	2636	NM_001098834	gastrulation brain homeobox 1	chr7:150845946-150845887	GO:0043565|GO:0006355|GO:0003700|GO:0000228|GO:0006351	NM_001098834	Hs.647114
A_33_P3212764	-4.6922	-7.35114	6.31569	FLJ40039	Homo sapiens cDNA FLJ40039 fis, clone SYNOV2000397. [AK097358]	35860	chrUn_gl000234	35801	-		647662	AK097358	uncharacterized LOC647662	chrUn_gl000234:000035860-000035801			Hs.698385
A_23_P47665	-4.77193	-6.24975	2.78527	HBE1	Homo sapiens hemoglobin, epsilon 1 (HBE1), mRNA [NM_005330]	5291180	chr11	5291121	-	hs|11p15.4	3046	NM_005330	hemoglobin, epsilon 1	chr11:5291180-5291121	GO:0019825|GO:0005833|GO:0005506|GO:0007596|GO:0005344|GO:0000122|GO:0020037|GO:0005829	NM_005330	Hs.655195
A_19_P00318375	-4.42481	-6.19292	3.40608	LOC148696	Homo sapiens uncharacterized LOC148696 (LOC148696), long non-coding RNA [NR_026817]	207995056	chr1	207994997	+	hs|1q32.2	148696	NR_026817	uncharacterized LOC148696	chr1:207994997-207995056		NR_026817	Hs.125511
A_19_P00316439	-4.30895	-7.02351	6.56391			113515161	chr1	113515102	-	hs|1p13.2				chr1:113515161-113515102
A_19_P00320572	-5.11893	-6.55251	2.70114		Homo sapiens chromosome 10 isolate HA_003627 mRNA sequence. [EF565130]	6829967	chr10	6829908	+	hs|10p14		EF565130		chr10:6829908-6829967			Hs.695839
A_19_P00326825	-3.81852	-5.26293	2.72153			130870481	chrX	130870422	+	hs|Xq26.2				chrX:130870422-130870481
A_19_P00802704	-3.85758	-6.5775	6.58838			127227262	chr12	127227203	+	hs|12q24.32				chr12:127227203-127227262
A_19_P00324053	-5.24249	-6.6132	2.58598			192962816	chr1	192962757	-	hs|1q31.2				chr1:192962816-192962757
A_33_P3298216	-5.32054	-7.3506	4.0842	MYO16	Homo sapiens myosin XVI (MYO16), transcript variant 1, mRNA [NM_001198950]	109860341	chr13	109860282	+	hs|13q33.3	23026	NM_001198950	myosin XVI	chr13:109860282-109860341	GO:0048471|GO:0008285|GO:0005886|GO:0019903|GO:0005730|GO:2000134|GO:0005634|GO:0021549|GO:0016459|GO:0005524|GO:0014065|GO:0005829|GO:0003774|GO:0005737|GO:0051015|GO:0048812|GO:0005654	NM_001198950	Hs.656587
A_19_P00800858	-5.57937	-7.3304	3.36599			117021693	chr12	117021634	+	hs|12q24.22				chr12:117021634-117021693
A_33_P3248799	2.56894	0.228886	5.06323	TRDN	Homo sapiens triadin (TRDN), transcript variant 5, mRNA [NM_001256022]	123869659	chr6	123869600	-	hs|6q22.31	10345	NM_001256022	triadin	chr6:123869659-123869600	GO:0005515|GO:0060047|GO:0005886|GO:0005783|GO:0051279|GO:0031122|GO:0042803|GO:0060316|GO:0014701|GO:0010649|GO:0005737|GO:0006936|GO:0034220|GO:0010880|GO:0060315|GO:0030674|GO:0030314|GO:0006874|GO:0005102|GO:0033018|GO:0033017|GO:0014808|GO:0034704|GO:0090158|GO:0005891|GO:0055085|GO:0044325|GO:0016529|GO:0016021|GO:0086036	NM_001256022	Hs.144744
A_19_P00320066	-6.08497	-7.31433	2.34463		ALU1_HUMAN (P39188) Alu subfamily J sequence contamination warning entry, partial (11%) [THC2522321]	2413035	chr6	2412976	+	hs|6p25.2		TCONS_00011149		chr6:2412976-2413035
A_33_P3247783	-5.63922	-7.30972	3.18324			92833170	chr13	92833111	-	hs|13q31.3				chr13:092833170-092833111
A_33_P3386621	-1.9825	-3.48134	2.82616	LOC101928179	PREDICTED: Homo sapiens uncharacterized LOC101928179 (LOC101928179), misc_RNA [XR_243586]	7984883	chr17	7984824	+	hs|17p13.1	101928179	XR_243586	uncharacterized LOC101928179	chr17:7984824-7984883		XR_243586
A_24_P144346	-4.2051	-6.29332	4.25224		immunoglobulin heavy variable 3/OR16-10 (non-functional) [Source:HGNC Symbol;Acc:5634] [ENST00000425181]	33006756	chr16	33006697	+	hs|16p11.2		Y11328		chr16:33006697-33006756			Hs.737699
A_33_P3242753	-4.74959	-7.32943	5.97873			150394244	chrX	150394185	-	hs|Xq28				chrX:150394244-150394185
A_33_P3279475	-1.00581	-2.13326	2.18472		Homo sapiens PRO2007 mRNA, complete cds. [AF116680]	48207098	chr8	48207039	+	hs|8q11.21		AF116680		chr8:48207039-48207098
A_33_P3214844	-3.99371	-5.51862	2.87769	NEB	Homo sapiens nebulin (NEB), transcript variant 1, mRNA [NM_001164507]	152436066	chr2	152436007	-	hs|2q23.3	4703	NM_001164507	nebulin	chr2:152436066-152436007	GO:0005515|GO:0030832|GO:0030018|GO:0030049|GO:0007517|GO:0003779|GO:0015629|GO:0008307|GO:0007525|GO:0005829	NM_001164507	Hs.588655
A_19_P00324389	-5.91703	-6.98011	2.08938			65927712	chr18	65927653	-	hs|18q22.1				chr18:065927712-065927653
A_19_P00806397	-0.241803	-2.22812	3.96224		CD000920 Human CD34+ ESTs from primary hematopoietic stem-progenitor cells Homo sapiens cDNA 3', mRNA sequence [GD136470]	112252569	chr2	112252510	+	hs|2q13		GD136470		chr2:112252510-112252569			Hs.717351
A_33_P3310562	-4.37853	-5.74438	2.57728		Homo sapiens mRNA sequence. [AY927497]	13199884	chr20	13199825	-	hs|20p12.1		AY927497		chr20:13199884-13199825
A_33_P3311473	-5.23368	-6.24949	2.02203	ATP10D	Homo sapiens ATPase, class V, type 10D (ATP10D), mRNA [NM_020453]	47595320	chr4	47595261	+	hs|4p12	57205	NM_020453	ATPase, class V, type 10D	chr4:47595261-47595320	GO:0005515|GO:0000287|GO:0005886|GO:0005783|GO:0005524|GO:0055085|GO:0045332|GO:0019829|GO:0034220|GO:0004012|GO:0005789|GO:0016021|GO:0006812	NM_020453	Hs.437241
A_19_P00807207	-4.29997	-5.54514	2.37046			37183752	chr8	37183693	-	hs|8p11.23		TCONS_00014970		chr8:37183752-37183693
A_33_P3319248	-5.82747	-7.35324	2.8794	ZNF705G	Homo sapiens zinc finger protein 705G (ZNF705G), mRNA [NM_001164457]	7216077	chr8	7216018	-	hs|8p23.1	100131980	NM_001164457	zinc finger protein 705G	chr8:7216077-7216018	GO:0006355|GO:0005634|GO:0003677|GO:0046872|GO:0006351	NM_001164457	Hs.528391
A_23_P343900	-4.68849	-6.67037	3.95007		Homo sapiens clone Sp8 immunoglobulin heavy chain variable region (VH5) mRNA, partial cds. [AF085654]	107259489	chr14	107259430	-	hs|14q32.33		AF085654		chr14:107259489-107259430			Hs.81221
A_24_P219114	-5.13154	-6.79963	3.17794	SEL1L	Homo sapiens sel-1 suppressor of lin-12-like (C. elegans) (SEL1L), transcript variant 1, mRNA [NM_005065]	81938120	chr14	81938061	-	hs|14q31.1	6400	NM_005065	sel-1 suppressor of lin-12-like (C. elegans)	chr14:81938120-81938061	GO:0005515|GO:0034976|GO:0007219|GO:0005789|GO:0016021	NM_005065	Hs.181300
A_23_P46829	-4.80729	-5.8614	2.07643	FGF8	Homo sapiens fibroblast growth factor 8 (androgen-induced) (FGF8), transcript variant F, mRNA [NM_033163]	103531264	chr10	103530362	-	hs|10q24.32	2253	NM_033163	fibroblast growth factor 8 (androgen-induced)	chr10:103531264-103530362	GO:0008406|GO:0001656|GO:0001658|GO:0005111|GO:0001759|GO:0030878|GO:0005615|GO:0009653|GO:0001947|GO:0030539|GO:0043524|GO:0007173|GO:0021798|GO:0000165|GO:0051781|GO:0021543|GO:0023019|GO:0021544|GO:0030916|GO:0045840|GO:0030509|GO:0060037|GO:0060348|GO:0008543|GO:0045087|GO:0030917|GO:0008083|GO:0038095|GO:0060445|GO:0008286|GO:0021846|GO:0008284|GO:0007369|GO:0060425|GO:0001839|GO:0060129|GO:…	NM_033163	Hs.57710
A_23_P94782	-4.85238	-6.95849	4.3053	CAPN8	Homo sapiens calpain 8 (CAPN8), mRNA [NM_001143962]	223722730	chr1	223718652	-	hs|1q41	388743	NM_001143962	calpain 8	chr1:223722730-223718652	GO:0005794|GO:0004198|GO:0005509|GO:0006508	NM_001143962	Hs.291487
A_33_P3409027	-5.48534	-6.9531	2.76594	MOV10L1	Mov10l1, Moloney leukemia virus 10-like 1, homolog (mouse) [Source:HGNC Symbol;Acc:7201] [ENST00000354853]	50597668	chr22	50597609	+	hs|22q13.33	54456	AK090740	Mov10l1, Moloney leukemia virus 10-like 1, homolog (mouse)	chr22:50597609-50597668	GO:0005622|GO:0004004|GO:0000287|GO:0003723|GO:0007275|GO:0007283|GO:0007281|GO:0005524		Hs.62880
A_33_P3361292	-5.25925	-7.09123	3.56024	LINC01105	Homo sapiens long intergenic non-protein coding RNA 1105 (LINC01105), long non-coding RNA [NR_026832]	6120261	chr2	6120202	+	hs|2p25.2	150622	NR_026832	long intergenic non-protein coding RNA 1105	chr2:6120202-6120261		NR_026832	Hs.560891
A_33_P3351189	-5.57146	-7.13418	2.95409		Q16673_HUMAN (Q16673) PMS7 protein (HPMS7 protein) (Fragment), partial (11%) [THC2638383]	3197966	chr7	3197907	-	hs|7p22.2		TCONS_00013677		chr7:3197966-3197907
A_23_P380379	-4.48491	-6.53244	4.13398	CAPS2	Homo sapiens calcyphosine 2 (CAPS2), transcript variant 3, mRNA [NM_001286548]	75671463	chr12	75671404	-	hs|12q21.1	84698	NM_001286548	calcyphosine 2	chr12:75671463-75671404	GO:0005509	NM_001286548	Hs.733835
A_19_P00321058	-2.10307	-3.80234	3.24737			64436762	chr2	64436703	-	hs|2p14				chr2:064436762-064436703
A_33_P3374264	-5.39719	-6.90159	2.83707	NOP14-AS1	Homo sapiens NOP14 antisense RNA 1 (NOP14-AS1), long non-coding RNA [NR_015453]	2952558	chr4	2952499	+	hs|4p16.3	317648	NR_015453	NOP14 antisense RNA 1	chr4:2952499-2952558		NR_015453	Hs.398178
A_33_P3525062	-5.96569	-7.00243	2.05158	LOC285626	Homo sapiens uncharacterized LOC285626 (LOC285626), long non-coding RNA [NR_037889]	158789776	chr5	158789717	+	hs|5q33.3	285626	NR_037889	uncharacterized LOC285626	chr5:158789717-158789776		NR_037889	Hs.449275
A_33_P3214047	-5.55648	-6.94063	2.61018			31660540	chr16	31660481	+	hs|16p11.2				chr16:031660481-031660540
A_19_P00810284	-2.98925	-4.35343	2.5743			126616920	chr10	126616861	-	hs|10q26.13				chr10:126616920-126616861
A_19_P00316694	-3.72337	-6.91652	9.14608		Homo sapiens cDNA FLJ32264 fis, clone PROST1000383. [AK056826]	14281107	chr6	14281048	-	hs|6p23		AK056826		chr6:14281107-14281048			Hs.563409
A_19_P00322526	-3.48758	-5.59691	4.31493		17000532539548 GRN_ES Homo sapiens cDNA 5', mRNA sequence [CN412322]	21060583	chr7	21060524	+	hs|7p15.3		TCONS_l2_00027069		chr7:21060524-21060583			Hs.650722
A_33_P3353747	-3.4237	-5.36525	3.84118		RATCALMA cell adhesion-like molecule {Rattus norvegicus} (exp=-1; wgp=0; cg=0), partial (6%) [THC2626615]	133166815	chr11	133166756	-	hs|11q25				chr11:133166815-133166756
A_23_P32629	-4.83149	-6.74536	3.7682	HS6ST3	Homo sapiens heparan sulfate 6-O-sulfotransferase 3 (HS6ST3), mRNA [NM_153456]	97485079	chr13	97485020	+	hs|13q32.1	266722	NM_153456	heparan sulfate 6-O-sulfotransferase 3	chr13:97485020-97485079	GO:0008146|GO:0016021	NM_153456	Hs.171001
A_33_P3253528	-2.92472	-4.02293	2.14088	MED20	Homo sapiens mediator complex subunit 20 (MED20), mRNA [NM_004275]	41877159	chr6	41877100	-	hs|6p21.1	9477	NM_004275	mediator complex subunit 20	chr6:41877159-41877100	GO:0005515|GO:0010467|GO:0006367|GO:0001104|GO:0006366|GO:0006357|GO:0003899|GO:0016592|GO:0005654|GO:0035914|GO:0006351	NM_004275	Hs.278434
A_19_P00810387	-6.07541	-7.18574	2.15895			12901127	chr12	12901068	-	hs|12p13.1				chr12:012901127-012901068
A_33_P3248203	-5.75497	-7.08194	2.50875	FUT5	Homo sapiens fucosyltransferase 5 (alpha (1,3) fucosyltransferase) (FUT5), mRNA [NM_002034]	5866456	chr19	5866397	-	hs|19p13.3	2527	NM_002034	fucosyltransferase 5 (alpha (1,3) fucosyltransferase)	chr19:5866456-5866397	GO:0017060|GO:0046920|GO:0042355|GO:0005794|GO:0005975|GO:0032580|GO:0008417|GO:0006486|GO:0016021|GO:0036065	NM_002034	Hs.631843
A_33_P3218787	-4.87936	-6.57461	3.23835		Q5JR69_HUMAN (Q5JR69) Ankyrin 3, node of Ranvier (Ankyrin G) (Fragment), partial (19%) [THC2619981]	61899157	chr10	61899098	-	hs|10q21.2				chr10:061899157-061899098
A_19_P00807024	-2.04139	-3.13561	2.13499			67540698	chr10	67540639	+	hs|10q21.3				chr10:067540639-067540698
A_23_P46429	3.42905	2.31633	2.16253	CYR61	Homo sapiens cysteine-rich, angiogenic inducer, 61 (CYR61), mRNA [NM_001554]	86049012	chr1	86048953	+	hs|1p22.3	3491	NM_001554	cysteine-rich, angiogenic inducer, 61	chr1:86048953-86049012	GO:0044319|GO:0060710|GO:0060591|GO:0008283|GO:0003181|GO:0010811|GO:0003281|GO:0002041|GO:0001558|GO:0009653|GO:0030513|GO:0006935|GO:0030198|GO:0045944|GO:0045860|GO:0060716|GO:0033690|GO:0070372|GO:0008201|GO:0005520|GO:0003278|GO:0043066|GO:2000304|GO:0030335|GO:0043065|GO:0060413|GO:0072593|GO:0050840|GO:0010518|GO:0005576|GO:0001649|GO:0043280|GO:0045669|GO:0005178|GO:0061036|GO:0001934	NM_001554	Hs.8867
A_24_P202840	-4.39475	-5.75564	2.56843	SIRPB2	Homo sapiens signal-regulatory protein beta 2 (SIRPB2), transcript variant 1, mRNA [NM_001122962]	1455893	chr20	1455834	-	hs|20p13	284759	NM_001122962	signal-regulatory protein beta 2	chr20:1455893-1455834	GO:0016021	NM_001122962	Hs.721685
A_19_P00321478	-3.36752	-6.79877	10.7873			19970780	chr7	19970721	-	hs|7p21.1		TCONS_l2_00027287		chr7:19970780-19970721
A_23_P94472	-5.72559	-7.26661	2.91001	FBP2	Homo sapiens fructose-1,6-bisphosphatase 2 (FBP2), mRNA [NM_003837]	97321149	chr9	97321090	-	hs|9q22.32	8789	NM_003837	fructose-1,6-bisphosphatase 2	chr9:97321149-97321090	GO:0005975|GO:0004331|GO:0006094|GO:0006006|GO:0044281|GO:0046872|GO:0042132|GO:0006000|GO:0005829	NM_003837	Hs.61255
A_33_P3236071	-5.64861	-7.27336	3.08387	CLEC1B	Homo sapiens C-type lectin domain family 1, member B (CLEC1B), transcript variant 1, mRNA [NM_016509]	10149579	chr12	10149520	-	hs|12p13.2	51266	NM_016509	C-type lectin domain family 1, member B	chr12:10149579-10149520	GO:0005515|GO:0005887|GO:0030246|GO:0006952|GO:0007166|GO:0004888	NM_016509	Hs.409794
A_19_P00804052	-5.79589	-7.33929	2.91482			79503802	chr10	79503743	+	hs|10q22.3				chr10:079503743-079503802
A_23_P62679	-5.70261	-7.22152	2.86575		Homo sapiens clone PP1345 unknown mRNA. [AF217973]	54570858	chr1	54570799	+	hs|1p32.3		AF217973		chr1:54570799-54570858
A_23_P436369	-2.51677	-4.04066	2.87566	FILIP1	Homo sapiens filamin A interacting protein 1 (FILIP1), mRNA [NM_015687]	76018364	chr6	76018305	-	hs|6q14.1	27145	NM_015687	filamin A interacting protein 1	chr6:76018364-76018305		NM_015687	Hs.696158
A_33_P3406796	-4.18038	-5.68238	2.83235		PREDICTED: Homo sapiens uncharacterized LOC101927953 (LOC101927953), misc_RNA [XR_246590]	134374597	chr5	134374538	-	hs|5q31.1		XR_246590		chr5:134374597-134374538		XR_246590
A_23_P2271	-4.30677	-5.35294	2.06504	PTHLH	Homo sapiens parathyroid hormone-like hormone (PTHLH), transcript variant 1, mRNA [NM_198965]	28116401	chr12	28116342	-	hs|12p11.22	5744	NM_198965	parathyroid hormone-like hormone	chr12:28116401-28116342	GO:0010468|GO:0008284|GO:0008285|GO:0030819|GO:0007267|GO:0005634|GO:0051428|GO:0005615|GO:0043433|GO:0005737|GO:0016485|GO:0060649|GO:0030855|GO:0043129|GO:0032331|GO:0007565|GO:0005794|GO:0048286|GO:0046058|GO:0005730|GO:0005576|GO:0060659|GO:0001958|GO:0001501|GO:0007492|GO:0005179|GO:0002076|GO:0008544|GO:0007189	NM_198965	Hs.591159
A_33_P3250830	-5.53217	-6.9978	2.76185	C1orf110	chromosome 1 open reading frame 110 [Source:HGNC Symbol;Acc:28736] [ENST00000367911]	162822877	chr1	162822818	-	hs|1q23.3	339512	XM_005245126	chromosome 1 open reading frame 110	chr1:162822877-162822818		XM_005245126	Hs.407631
A_33_P3408529	-4.43605	-5.50526	2.09828			67701524	chr11	67701465	+	hs|11q13.2				chr11:067701465-067701524
A_33_P3248231	-5.29607	-6.68083	2.61128	LOC283028	PREDICTED: Homo sapiens uncharacterized LOC283028 (LOC283028), misc_RNA [XR_171099]	43248938	chr10	43248879	-	hs|10q11.21	283028	XR_171099	uncharacterized LOC283028	chr10:43248938-43248879		XR_171099	Hs.448616
A_33_P3311073	-4.89318	-7.08982	4.5841	KIR2DS3	Homo sapiens killer cell immunoglobulin-like receptor, two domains, short cytoplasmic tail, 3 (KIR2DS3), mRNA [NM_012313]	112501	chr19_gl000209_random	112442	+		3808	NM_012313	killer cell immunoglobulin-like receptor, two domains, short cytoplasmic tail, 3	chr19_gl000209_random:000112442-000112501	GO:0006968|GO:0005887	NM_012313	Hs.744266
A_19_P00315508	-6.13004	-7.20325	2.10411		Homo sapiens cDNA clone IMAGE:5221458. [BC039682]	22611286	chr7	22611227	-	hs|7p15.3		BC039682		chr7:22611286-22611227			Hs.680441
A_23_P258136	-2.71238	-4.22362	2.85054	MXRA5	Homo sapiens matrix-remodelling associated 5 (MXRA5), mRNA [NM_015419]	3227328	chrX	3227269	-	hs|Xp22.33	25878	NM_015419	matrix-remodelling associated 5	chrX:3227328-3227269	GO:0005576	NM_015419	Hs.369422
A_23_P395632	-5.51512	-6.58444	2.09844	R3HDML	Homo sapiens R3H domain containing-like (R3HDML), mRNA [NM_178491]	42972055	chr20	42969934	+	hs|20q13.12	140902	NM_178491	R3H domain containing-like	chr20:42969934-42972055	GO:0005576|GO:0030414	NM_178491	Hs.580807
A_23_P46947	-4.14279	-5.42536	2.43273	CNNM1	Homo sapiens cyclin M1 (CNNM1), mRNA [NM_020348]	101153611	chr10	101153552	+	hs|10q24.2	26507	NM_020348	cyclin M1	chr10:101153552-101153611	GO:0005886|GO:0030554|GO:0016021|GO:0006811	NM_020348	Hs.274579
A_23_P384023	-6.2315	-7.34153	2.15851	GLIS3	Homo sapiens GLIS family zinc finger 3 (GLIS3), transcript variant 1, mRNA [NM_001042413]	3829334	chr9	3828374	-	hs|9p24.2	169792	NM_001042413	GLIS family zinc finger 3	chr9:3829334-3828374	GO:0003700|GO:0006366|GO:0045944|GO:0005634|GO:0000122|GO:0003677|GO:0046872	NM_001042413	Hs.162125
A_33_P3271273	-5.39825	-7.33836	3.83736	HOXB2	Homo sapiens homeobox B2 (HOXB2), mRNA [NM_002145]	46620956	chr17	46620897	-	hs|17q21.32	3212	NM_002145	homeobox B2	chr17:46620956-46620897	GO:0003700|GO:0002011|GO:0008015|GO:0021569|GO:0048857|GO:0005634|GO:0007275|GO:0048704|GO:0009953|GO:0009952|GO:0006351|GO:0043565|GO:0021570|GO:0021612	NM_002145	Hs.514289
A_33_P3377744	-4.06819	-5.51014	2.71688		Homo sapiens cDNA FLJ10088 fis, clone HEMBA1002199. [AK000950]	104242231	chr6	104242172	+	hs|6q16.3		AK000950		chr6:104242172-104242231
A_33_P3371703	-4.86704	-6.39726	2.88829		PREDICTED: Homo sapiens uncharacterized LOC101929408 (LOC101929408), transcript variant X2, misc_RNA [XR_243187]	76055503	chr15	76055444	+	hs|15q24.2		XR_243187		chr15:76055444-76055503		XR_243187	Hs.449777
A_33_P3598725	-5.8375	-7.18636	2.54712	LOC283914	Homo sapiens uncharacterized LOC283914 (LOC283914), transcript variant 1, long non-coding RNA [NR_027079]	34624786	chr16	34624727	+	hs|16p11.1	283914	NR_027079	uncharacterized LOC283914	chr16:34624727-34624786		NR_027079	Hs.385772
A_23_P93295	-5.85967	-7.11355	2.38481	OR12D2	Homo sapiens olfactory receptor, family 12, subfamily D, member 2 (OR12D2), mRNA [NM_013936]	29364725	chr6	29364666	+	hs|6p22.1	26529	NM_013936	olfactory receptor, family 12, subfamily D, member 2	chr6:29364666-29364725	GO:0004984|GO:0005886|GO:0004930|GO:0016021	NM_013936	Hs.247862
A_24_P181254	-5.96899	-7.10556	2.19857	OLFM4	Homo sapiens olfactomedin 4 (OLFM4), mRNA [NM_006418]	53626154	chr13	53626095	+	hs|13q14.3	10562	NM_006418	olfactomedin 4	chr13:53626095-53626154	GO:0005739|GO:0007155|GO:0003824|GO:0005615	NM_006418	Hs.508113
A_19_P00327142	-3.97184	-5.76302	3.46099			90631855	chr4	90631796	-	hs|4q22.1				chr4:090631855-090631796
A_19_P00322410	-5.26306	-6.97732	3.28129			6801208	chr6	6801149	-	hs|6p25.1				chr6:006801208-006801149
A_19_P00321209	-3.09913	-6.92528	14.1836			77314617	chr7	77314558	+	hs|7q11.23				chr7:077314558-077314617
A_19_P00325368	-6.02946	-7.1042	2.10634			71288403	chr18	71288344	+	hs|18q22.3				chr18:071288344-071288403
A_33_P3299719	-6.30071	-7.32055	2.0277	RP1L1	retinitis pigmentosa 1-like 1 [Source:HGNC Symbol;Acc:15946] [ENST00000329335]	10478665	chr8	10478606	-	hs|8p23.1	94137	AK127545	retinitis pigmentosa 1-like 1	chr8:10478665-10478606	GO:0035556|GO:0042461|GO:0030030|GO:0005874|GO:0032391|GO:0045494|GO:0035085|GO:0007601|GO:0001750
A_33_P3237905	-5.07528	-7.28267	4.61838			29372601	chr7	29372542	+	hs|7p14.3				chr7:029372542-029372601
A_33_P3280796	-5.50254	-6.60944	2.15382	LMO7	PREDICTED: Homo sapiens LIM domain 7 (LMO7), transcript variant X22, mRNA [XM_005266396]	76210624	chr13	76210565	+	hs|13q22.2	4008	XM_005266396	LIM domain 7	chr13:76210565-76210624	GO:0005737|GO:0004842|GO:0016567|GO:0000151|GO:0008270|GO:0005634	XM_005266396	Hs.207631
A_33_P3495120	-5.80454	-6.88193	2.11021	CCDC141	Homo sapiens mRNA; cDNA DKFZp686G197 (from clone DKFZp686G197). [AL832777]	179737812	chr2	179737753	-	hs|2q31.2	285025	AL832777	coiled-coil domain containing 141	chr2:179737812-179737753	GO:0005515		Hs.324341
A_32_P346172	-4.32603	-6.91984	6.0369	WDR88	Homo sapiens WD repeat domain 88 (WDR88), mRNA [NM_173479]	33663328	chr19	33663269	+	hs|19q13.11	126248	NM_173479	WD repeat domain 88	chr19:33663269-33663328		NM_173479	Hs.211046
A_23_P211417	-4.59214	-6.28194	3.22611	RFPL1	Homo sapiens ret finger protein-like 1 (RFPL1), mRNA [NM_021026]	29838186	chr22	29838127	+	hs|22q12.2	5988	NM_021026	ret finger protein-like 1	chr22:29838127-29838186	GO:0008270	NM_021026	Hs.648249
A_33_P3380076	-6.13626	-7.35088	2.32079			164889	chr6	164830	-	hs|6p25.3				chr6:000164889-000164830
A_23_P131208	-5.53996	-7.16584	3.08632	NR4A2	Homo sapiens nuclear receptor subfamily 4, group A, member 2 (NR4A2), mRNA [NM_006186]	157181786	chr2	157181727	-	hs|2q24.1	4929	NM_006186	nuclear receptor subfamily 4, group A, member 2	chr2:157181786-157181727	GO:0005515|GO:0008344|GO:0010467|GO:0021986|GO:0006367|GO:0003707|GO:0016265|GO:0005634|GO:0009791|GO:0042053|GO:0042416|GO:0043576|GO:0043524|GO:0005737|GO:0010035|GO:0045944|GO:0031668|GO:0004879|GO:0001666|GO:0046982|GO:0042551|GO:0021952|GO:0033554|GO:0043085|GO:0006351|GO:0043565|GO:0007165|GO:0001975|GO:0071542|GO:0008270|GO:0005654|GO:0017085|GO:0001764|GO:0030522	NM_006186	Hs.563344
A_23_P36882	2.21524	1.19559	2.02743	NTS	Homo sapiens neurotensin (NTS), mRNA [NM_006183]	86272223	chr12	86272164	+	hs|12q21.31	4922	NM_006183	neurotensin	chr12:86272164-86272223	GO:0030133|GO:0005515|GO:0007165|GO:0050880|GO:0005576|GO:0005184	NM_006183	Hs.80962
A_24_P315056	-3.9556	-6.92578	7.83635	TEX36	Homo sapiens testis expressed 36 (TEX36), mRNA [NM_001128202]	127344608	chr10	127344549	-	hs|10q26.13	387718	NM_001128202	testis expressed 36	chr10:127344608-127344549		NM_001128202	Hs.148259
A_33_P3407941	-2.78542	-3.78955	2.00573			132229	chr11	132170	+	hs|11p15.5				chr11:000132170-000132229
A_33_P3292018	-4.0819	-7.08832	8.0357		olfactory receptor, family 51, subfamily C, member 1 pseudogene [Source:HGNC Symbol;Acc:15191] [ENST00000357764]	4712049	chr11	4711990	-	hs|11p15.4				chr11:4712049-4711990
A_19_P00326615	-2.8776	-3.94761	2.09945			11432862	chr4	11432803	+	hs|4p15.33				chr4:011432803-011432862
A_33_P3246638	-5.15736	-6.2637	2.15299	TPTE2P1	Homo sapiens transmembrane phosphoinositide 3-phosphatase and tensin homolog 2 pseudogene 1 (TPTE2P1), non-coding RNA [NR_026730]	25502981	chr13	25502922	-	hs|13q12.13	646405	NR_026730	transmembrane phosphoinositide 3-phosphatase and tensin homolog 2 pseudogene 1	chr13:25502981-25502922		NR_026730	Hs.620592
A_33_P3243113	-5.69034	-7.33105	3.1182	LINC00235	Homo sapiens long intergenic non-protein coding RNA 235 (LINC00235), long non-coding RNA [NR_024121]	576906	chr16	576847	-	hs|16p13.3	64493	NR_024121	long intergenic non-protein coding RNA 235	chr16:576906-576847		NR_024121	Hs.721553
A_19_P00316530	-5.85985	-7.35268	2.8144			178175568	chr2	178175509	-	hs|2q31.2				chr2:178175568-178175509
A_33_P3245415	-4.80611	-6.10356	2.45795	N4BP2L1	Homo sapiens NEDD4 binding protein 2-like 1 (N4BP2L1), transcript variant 3, mRNA [NM_001286459]	32977136	chr13	32977077	-	hs|13q13.1	90634	NM_001286459	NEDD4 binding protein 2-like 1	chr13:32977136-32977077		NM_001286459	Hs.732118
A_19_P00808577	-6.0819	-7.22245	2.20465			92105677	chr8	92105618	-	hs|8q21.3				chr8:092105677-092105618
A_24_P16856	-5.89607	-7.10994	2.31959	AKAP17A	A kinase (PRKA) anchor protein 17A [Source:HGNC Symbol;Acc:18783] [ENST00000381261]	1719079	chrX	1719020	+	hs|Xp22.33	8227	BC028151	A kinase (PRKA) anchor protein 17A	chrX:1719020-1719079	GO:0005515|GO:0006397|GO:0008380|GO:0006355|GO:0003723|GO:0005634|GO:0007165|GO:0042113|GO:0000166|GO:0016607|GO:0005681|GO:0043484|GO:0051018		Hs.522572
A_33_P3272274	-4.41514	-7.01197	6.04959	DEFB110	Homo sapiens defensin, beta 110 locus (DEFB110), transcript variant 2, mRNA [NM_001037728]	49976910	chr6	49976851	-	hs|6p12.3	245913	NM_001037728	defensin, beta 110 locus	chr6:49976910-49976851	GO:0005576|GO:0042742	NM_001037728	Hs.571093
A_33_P3304696	-5.9524	-7.00676	2.07679		Homo sapiens clone ASPBLL50 immunoglobulin lambda light chain VJ region mRNA, partial cds. [AF058072]	23029745	chr22	23029686	+	hs|22q11.22		AF058072		chr22:23029686-23029745			Hs.449585
A_19_P00315799	-3.63354	-4.99869	2.57604		UI-H-EZ1-bbf-i-09-0-UI.s1 NCI_CGAP_Ch2 Homo sapiens cDNA clone UI-H-EZ1-bbf-i-09-0-UI 3', mRNA sequence [BQ575531]	45708897	chrX	45708838	+	hs|Xp11.3		BQ575531		chrX:45708838-45708897			Hs.737482
A_19_P00324846	-5.29149	-7.08477	3.46601			92855285	chr5	92855226	+	hs|5q15				chr5:092855226-092855285
A_33_P3381077	-5.8388	-7.09368	2.38648	OR10S1	Homo sapiens olfactory receptor, family 10, subfamily S, member 1 (OR10S1), mRNA [NM_001004474]	123847502	chr11	123847443	-	hs|11q24.1	219873	NM_001004474	olfactory receptor, family 10, subfamily S, member 1	chr11:123847502-123847443	GO:0004984|GO:0005886|GO:0004930|GO:0016021	NM_001004474	Hs.553637
A_33_P3423210	-5.80321	-7.26132	2.74748			112475486	chr2	112475427	+	hs|2q13				chr2:112475427-112475486
A_33_P3339148	-5.94173	-7.19543	2.38452	FLJ16126	Homo sapiens hypothetical LOC645010, mRNA (cDNA clone MGC:163378 IMAGE:40146537), complete cds. [BC130506]	9888019	chr1	9887960	-	hs|1p36.22	645010	BC130506	uncharacterized LOC645010	chr1:9888019-9887960			Hs.538222
A_23_P380309	-5.61608	-7.12219	2.84042	DYNAP	Homo sapiens dynactin associated protein (DYNAP), mRNA [NM_173629]	52266592	chr18	52266533	+	hs|18q21.2	284254	NM_173629	dynactin associated protein	chr18:52266533-52266592	GO:0005515|GO:0008284|GO:0005794|GO:0005886|GO:0000139|GO:0032148|GO:0042981|GO:0016021	NM_173629	Hs.376146
A_23_P130333	-5.19231	-7.0173	3.54305	TTR	Homo sapiens transthyretin (TTR), mRNA [NM_000371]	29178779	chr18	29178720	+	hs|18q12.1	7276	NM_000371	transthyretin	chr18:29178720-29178779	GO:0005515|GO:0046982|GO:0007603|GO:0042562|GO:0005576|GO:0001523|GO:0005615|GO:0042802|GO:0043234|GO:0005737|GO:0005179|GO:0030198|GO:0042572|GO:0006810	NM_000371	Hs.427202
A_33_P3335157	-4.45979	-7.05276	6.03337		long intergenic non-protein coding RNA 392 [Source:HGNC Symbol;Acc:42720] [ENST00000430033]	74162019	chr13	74161960	+	hs|13q22.1		TCONS_l2_00007425		chr13:74161960-74162019
A_24_P84657	-4.98838	-7.03257	4.12444	MUC2	Homo sapiens mucin 2, oligomeric mucus/gel-forming (MUC2), mRNA [NM_002457]	1095212	chr11	1095153	+	hs|11p15.5	4583	NM_002457	mucin 2, oligomeric mucus/gel-forming	chr11:1095153-1095212	GO:0005515|GO:0005796|GO:0070703|GO:0070702|GO:0016266|GO:0044267|GO:0043687	NM_002457	Hs.315
A_19_P00811603	-5.77848	-7.00595	2.34156			38293591	chr9	38293532	-	hs|9p13.2				chr9:038293591-038293532
A_19_P00324220	-4.02271	-5.03704	2.01997			119345545	chr10	119345486	-	hs|10q26.11				chr10:119345545-119345486
A_33_P3361891	-5.75771	-6.83302	2.10718	TMPRSS7	Homo sapiens transmembrane protease, serine 7 (TMPRSS7), transcript variant 1, mRNA [NM_001042575]	111799944	chr3	111799885	+	hs|3q13.2	344805	NM_001042575	transmembrane protease, serine 7	chr3:111799885-111799944	GO:0005886|GO:0004252|GO:0006508|GO:0008236|GO:0016021	NM_001042575	Hs.435490
A_19_P00320253	-3.18152	-4.35877	2.26144			129082498	chr8	129082439	-	hs|8q24.21				chr8:129082498-129082439
A_19_P00320194	-3.277	-6.78787	11.3993		Uncharacterized protein [Source:UniProtKB/TrEMBL;Acc:E5RJ82] [ENST00000511661]	55777441	chr5	55777382	-	hs|5q11.2		TCONS_00009669		chr5:55777441-55777382			Hs.650177
A_33_P3791552	-6.10732	-7.16677	2.08414	LOC284950	Homo sapiens uncharacterized LOC284950 (LOC284950), long non-coding RNA [NR_038888]	86053874	chr2	86053815	+	hs|2p11.2	284950	NR_038888	uncharacterized LOC284950	chr2:86053815-86053874		NR_038888	Hs.570227
A_33_P3251257	-5.70622	-6.99049	2.43558	LOC644717	PREDICTED: Homo sapiens putative SAGE1-like protein (LOC644717), mRNA [XM_005276719]	134772028	chrX	134771969	-	hs|Xq26.3	644717	XM_005276719	putative SAGE1-like protein	chrX:134772028-134771969		XM_005276719
A_19_P00323797	-4.83384	-5.87825	2.06252			50607672	chr13	50607613	-	hs|13q14.2				chr13:050607672-050607613
A_24_P192727	-2.9466	-4.65817	3.27516	KAZALD1	Kazal-type serine peptidase inhibitor domain 1 [Source:HGNC Symbol;Acc:25460] [ENST00000465807]	102827795	chr10	102827736	+	hs|10q24.31	81621	XM_005270193	Kazal-type serine peptidase inhibitor domain 1	chr10:102827736-102827795	GO:0001503|GO:0030198|GO:0007275|GO:0005614|GO:0001558|GO:0030154|GO:0005520	XM_005270193	Hs.632079
A_19_P00810403	-3.89687	-4.95419	2.08106		ALU7_HUMAN (P39194) Alu subfamily SQ sequence contamination warning entry, partial (11%) [THC2682619]	22610737	chr7	22610678	+	hs|7p15.3				chr7:022610678-022610737
A_19_P00328747	-3.27076	-4.38604	2.16638			106974479	chr3	106974420	+	hs|3q13.12				chr3:106974420-106974479
A_33_P3335262	-5.63427	-7.35615	3.29866	CATSPERD	Homo sapiens cDNA FLJ46209 fis, clone TESTI4011616. [AK128088]	5774428	chr19	5774369	+	hs|19p13.3	257062	AK128088	catsper channel auxiliary subunit delta	chr19:5774369-5774428	GO:0007338|GO:0035036|GO:0060170|GO:0005886|GO:0001539|GO:0036128|GO:0007275|GO:0030317|GO:0007283|GO:0030154|GO:0032504		Hs.631842
A_23_P19020	-1.36959	-2.41998	2.07109	SNCAIP	Homo sapiens synuclein, alpha interacting protein (SNCAIP), transcript variant 1, mRNA [NM_005460]	121799420	chr5	121799361	+	hs|5q23.2	9627	NM_005460	synuclein, alpha interacting protein	chr5:121799361-121799420	GO:0090083|GO:0005515|GO:0042734|GO:0008219|GO:0005737|GO:0042417|GO:0043025|GO:0005730|GO:0046928|GO:0005634|GO:0031625	NM_005460	Hs.426463
A_19_P00323558	-6.27309	-7.31022	2.05214			86422082	chr5	86422023	-	hs|5q14.3				chr5:086422082-086422023
A_33_P3268868	-1.09244	-2.30813	2.32252			143738162	chr1	143738103	-	hs|1q21.1				chr1:143738162-143738103
A_23_P218579	-2.01037	-3.02781	2.02432	GLB1L	Homo sapiens galactosidase, beta 1-like (GLB1L), transcript variant 2, mRNA [NM_024506]	220101864	chr2	220101805	-	hs|2q35	79411	NM_024506	galactosidase, beta 1-like	chr2:220101864-220101805	GO:0004565|GO:0005975|GO:0005576	NM_024506	Hs.181173
A_23_P421526	-4.11094	-5.21355	2.14743	ODF4	Homo sapiens outer dense fiber of sperm tails 4 (ODF4), mRNA [NM_153007]	8248784	chr17	8248725	+	hs|17p13.1	146852	NM_153007	outer dense fiber of sperm tails 4	chr17:8248725-8248784	GO:0031514|GO:0007275|GO:0016021|GO:0007283|GO:0030154|GO:0001520	NM_153007	Hs.186045
A_33_P3365856	-2.36824	-3.57407	2.30671	ZEB1-AS1	ZEB1 antisense RNA 1 [Source:HGNC Symbol;Acc:42354] [ENST00000423714]	31608604	chr10	31608545	-	hs|10p11.22	220930	CD674797	ZEB1 antisense RNA 1	chr10:31608604-31608545			Hs.721471
A_19_P00316554	-3.82787	-6.32283	5.63716		Homo sapiens cDNA FLJ13846 fis, clone THYRO1000843. [AK023908]	111993001	chr2	111992942	-	hs|2q13		AK023908		chr2:111993001-111992942			Hs.636880
A_33_P3212360	-5.04022	-7.0138	3.92741			136443225	chr9	136443166	-	hs|9q34.2				chr9:136443225-136443166
A_23_P368681	-6.05433	-7.26503	2.3145	GIMAP2	Homo sapiens GTPase, IMAP family member 2 (GIMAP2), mRNA [NM_015660]	150390008	chr7	150389949	+	hs|7q36.1	26157	NM_015660	GTPase, IMAP family member 2	chr7:150389949-150390008	GO:0005811|GO:0016021|GO:0005525	NM_015660	Hs.647071
A_33_P3280385	-4.84534	-7.20767	5.14201	COL6A3	Homo sapiens collagen, type VI, alpha 3 (COL6A3), transcript variant 3, mRNA [NM_057165]	238280348	chr2	238280289	-	hs|2q37.3	1293	NM_057165	collagen, type VI, alpha 3	chr2:238280348-238280289	GO:0004867|GO:0005576|GO:0005589|GO:0005615|GO:0031012|GO:0042383|GO:0007517|GO:0022617|GO:0007411|GO:0030198|GO:0030574|GO:0005788|GO:0007155	NM_057165	Hs.233240
A_23_P218369	-5.70374	-7.0142	2.48021	CCL14	Homo sapiens chemokine (C-C motif) ligand 14 (CCL14), transcript variant 3, mRNA [NM_032963]	34310865	chr17	34310806	-	hs|17q12	6358	NM_032963	chemokine (C-C motif) ligand 14	chr17:34310865-34310806	GO:0008009|GO:0008284|GO:0006955|GO:0006874|GO:0005615	NM_032963	Hs.740501
A_33_P3408837	-5.47735	-6.63938	2.23772		PREDICTED: Homo sapiens uncharacterized LOC101927479 (LOC101927479), misc_RNA [XR_241209]	16483603	chr1	16483544	+	hs|1p36.13		XR_241209		chr1:16483544-16483603		XR_241209
A_23_P71624	-5.42494	-6.87397	2.73025	PAX5	Homo sapiens paired box 5 (PAX5), transcript variant 1, mRNA [NM_016734]	36839088	chr9	36839029	-	hs|9p13.2	5079	NM_016734	paired box 5	chr9:36839088-36839029	GO:0003700|GO:0006366|GO:0005634|GO:0007275|GO:0000122|GO:0007283|GO:0035914|GO:0003677|GO:0007399|GO:0006959|GO:0045944|GO:0051573|GO:0009887	NM_016734	Hs.654464
A_19_P00328948	-4.23293	-5.25095	2.02513			29922862	chr17	29922803	+	hs|17q11.2				chr17:029922803-029922862
A_23_P202978	-5.80585	-7.20094	2.63005	CASP1	Homo sapiens caspase 1, apoptosis-related cysteine peptidase (CASP1), transcript variant alpha, mRNA [NM_033292]	104897602	chr11	104897058	-	hs|11q22.3	834	NM_033292	caspase 1, apoptosis-related cysteine peptidase	chr11:104897602-104897058	GO:0005515|GO:0035872|GO:0005829|GO:0050717|GO:0016485|GO:0050718|GO:0006508|GO:0033198|GO:0043123|GO:0072559|GO:0001666|GO:0006919|GO:0071310|GO:0072557|GO:0072558|GO:0006915|GO:0005576|GO:0008656|GO:0051882|GO:0004197|GO:0007165|GO:0060081|GO:0045087|GO:0032611|GO:0071260|GO:0097169	NM_033292	Hs.2490
A_23_P50710	-4.64972	-7.05	5.27906	CYP4F2	Homo sapiens cytochrome P450, family 4, subfamily F, polypeptide 2 (CYP4F2), mRNA [NM_001082]	16001171	chr19	16000494	-	hs|19p13.12	8529	NM_001082	cytochrome P450, family 4, subfamily F, polypeptide 2	chr19:16001171-16000494	GO:0005515|GO:0019369|GO:0000038|GO:0001676|GO:0052871|GO:0006805|GO:0052872|GO:0017144|GO:0055078|GO:0044281|GO:0006691|GO:0006690|GO:0043231|GO:0036101|GO:0005737|GO:0016324|GO:0042371|GO:0008392|GO:0005506|GO:0019373|GO:0050051|GO:0018685|GO:0052869|GO:0003091|GO:0003095|GO:0097267|GO:0030195|GO:0032304|GO:0032305|GO:0008217|GO:0005789|GO:0047057|GO:0042360|GO:0055114|GO:0020037	NM_001082	Hs.558423
A_33_P3348884	-2.20995	-3.69927	2.80756	CCDC141	Homo sapiens coiled-coil domain containing 141 (CCDC141), mRNA [NM_173648]	179698959	chr2	179698900	-	hs|2q31.2	285025	NM_173648	coiled-coil domain containing 141	chr2:179698959-179698900	GO:0005515	NM_173648	Hs.324341
A_33_P3279847	-6.11543	-7.27358	2.23171	RAET1E	Homo sapiens retinoic acid early transcript 1E (RAET1E), transcript variant 1, mRNA [NM_139165]	150210634	chr6	150210575	-	hs|6q25.1	135250	NM_139165	retinoic acid early transcript 1E	chr6:150210634-150210575	GO:0005886|GO:0019882|GO:0001913|GO:0046703|GO:0042267|GO:0050776|GO:0005576|GO:0016021|GO:0003823	NM_139165	Hs.511818
A_23_P377860	-5.80229	-7.19253	2.62122	C21orf128	Homo sapiens chromosome 21 open reading frame 128 (C21orf128), long non-coding RNA [NR_027243]	43522650	chr21	43522591	-	hs|21q22.3	150147	NR_027243	chromosome 21 open reading frame 128	chr21:43522650-43522591		NR_027243	Hs.558646
A_23_P74928	-4.32167	-6.92307	6.06876	MR1	Homo sapiens major histocompatibility complex, class I-related (MR1), transcript variant 1, mRNA [NM_001531]	181019405	chr1	181019346	+	hs|1q25.3	3140	NM_001531	major histocompatibility complex, class I-related	chr1:181019346-181019405	GO:0002367|GO:0002474|GO:0005886|GO:0005783|GO:0042612|GO:0005576|GO:0003823|GO:0050829|GO:0006955|GO:0019882|GO:0001916|GO:0042605|GO:0032611|GO:0016021|GO:0032620|GO:0032393	NM_001531	Hs.13500
A_23_P102611	-5.91896	-6.96646	2.06694	WISP2	Homo sapiens WNT1 inducible signaling pathway protein 2 (WISP2), mRNA [NM_003881]	43356406	chr20	43356347	+	hs|20q13.12	8839	NM_003881	WNT1 inducible signaling pathway protein 2	chr20:43356347-43356406	GO:0007165|GO:0005886|GO:0007267|GO:0007155|GO:0005615|GO:0001558|GO:0005520	NM_003881	Hs.592145
A_23_P322625	-5.74764	-7.14979	2.64296	GPR55	Homo sapiens G protein-coupled receptor 55 (GPR55), mRNA [NM_005683]	231774885	chr2	231774826	-	hs|2q37.1	9290	NM_005683	G protein-coupled receptor 55	chr2:231774885-231774826	GO:0007186|GO:0005886|GO:0005887|GO:0004930|GO:0045453|GO:0035025|GO:0045671|GO:0070374|GO:0007202|GO:0004949	NM_005683	Hs.114545
A_19_P00324428	-4.88544	-6.97138	4.24551			61735400	chr20	61735341	-	hs|20q13.33				chr20:061735400-061735341
A_24_P357266	-0.881624	-2.31073	2.69279	GRPR	Homo sapiens gastrin-releasing peptide receptor (GRPR), mRNA [NM_005314]	16171110	chrX	16171051	+	hs|Xp22.2	2925	NM_005314	gastrin-releasing peptide receptor	chrX:16171051-16171110	GO:0004946|GO:0007186|GO:0005886|GO:0008283|GO:0005887|GO:0042127|GO:0008528	NM_005314	Hs.567282
A_33_P3330766	-4.77422	-7.28052	5.68161			5343222	chr12	5343163	-	hs|12p13.32				chr12:5343222-5343163
A_23_P83244	-4.40368	-7.32139	7.55645	OR1L4	Homo sapiens olfactory receptor, family 1, subfamily L, member 4 (OR1L4), mRNA [NM_001005235]	125486569	chr9	125486510	+	hs|9q33.2	254973	NM_001005235	olfactory receptor, family 1, subfamily L, member 4	chr9:125486510-125486569	GO:0004984|GO:0005886|GO:0004930|GO:0016021	NM_001005235	Hs.626838
A_19_P00813545	-5.36492	-6.38512	2.02821			37327358	chr2	37327299	+	hs|2p22.2				chr2:037327299-037327358
A_23_P66881	-2.94883	-4.5911	3.12156	RGS9	Homo sapiens regulator of G-protein signaling 9 (RGS9), transcript variant 1, mRNA [NM_003835]	63223659	chr17	63223600	+	hs|17q24.1	8787	NM_003835	regulator of G-protein signaling 9	chr17:63223600-63223659	GO:0043627|GO:0005886|GO:0007603|GO:0005834|GO:0038032|GO:0005634|GO:0022400|GO:0007212|GO:0032403|GO:0007399|GO:0035556|GO:0005737|GO:0008277|GO:0004871|GO:0007601|GO:0005096|GO:0016056	NM_003835	Hs.664380
A_19_P00812531	-5.17929	-6.94659	3.40416			6533158	chr3	6533099	-	hs|3p26.1				chr3:006533158-006533099
A_33_P3250521	-6.10187	-7.11432	2.01733	NEK5	Homo sapiens NIMA-related kinase 5 (NEK5), mRNA [NM_199289]	52639359	chr13	52639300	-	hs|13q14.3	341676	NM_199289	NIMA-related kinase 5	chr13:52639359-52639300	GO:0004674|GO:0005524|GO:0046872	NM_199289	Hs.672144
A_19_P00318677	-5.77811	-7.01382	2.35497	LOC100505474		53772396	chr18	53772337	-	hs|18q21.2	100505474		uncharacterized LOC100505474	chr18:53772396-53772337
A_33_P3728698	-4.13589	-6.26275	4.36768	FLJ45248	Homo sapiens cDNA FLJ45248 fis, clone BRHIP2006819. [AK127183]	103822199	chr8	103822140	+	hs|8q22.3	401472	AK127183	FLJ45248 protein	chr8:103822140-103822199			Hs.224506
A_24_P273143	0.574368	-1.44047	4.04136	LINC00152	Homo sapiens long intergenic non-protein coding RNA 152 (LINC00152), transcript variant 1, long non-coding RNA [NR_024204]	87820802	chr2	87820743	+	hs|2p11.2	112597	NR_024204	long intergenic non-protein coding RNA 152	chr2:87820743-87820802		NR_024204	Hs.652166
A_24_P129834	-5.41134	-7.07186	3.1613	TPH2	Homo sapiens tryptophan hydroxylase 2 (TPH2), mRNA [NM_173353]	72425393	chr12	72425334	+	hs|12q21.1	121278	NM_173353	tryptophan hydroxylase 2	chr12:72425334-72425393	GO:0071285|GO:0014823|GO:0043005|GO:0043627|GO:0005506|GO:0006950|GO:0009072|GO:0051384|GO:0044281|GO:0005829|GO:0051592|GO:0034641|GO:0004510|GO:0042427|GO:0046219|GO:0007623|GO:0031667|GO:0016597	NM_173353	Hs.736576
A_33_P3223860	-5.62495	-6.8135	2.27923			85567763	chr2	85567704	-	hs|2p11.2				chr2:085567763-085567704
A_33_P3233273	-4.02806	-7.04611	8.10069	LRRC61	Homo sapiens leucine rich repeat containing 61 (LRRC61), transcript variant 1, mRNA [NM_001142928]	150035063	chr7	150035004	+	hs|7q36.1	65999	NM_001142928	leucine rich repeat containing 61	chr7:150035004-150035063		NM_001142928	Hs.647119
A_32_P220770	-5.58636	-6.97929	2.62612	HCG26	Homo sapiens HLA complex group 26 (non-protein coding) (HCG26), long non-coding RNA [NR_002812]	31440180	chr6	31440121	+	hs|6p21.33	352961	NR_002812	HLA complex group 26 (non-protein coding)	chr6:31440121-31440180		NR_002812	Hs.132807
A_23_P207354	-4.13268	-6.53766	5.29629	HIGD1B	Homo sapiens HIG1 hypoxia inducible domain family, member 1B (HIGD1B), transcript variant 1, mRNA [NM_016438]	42926622	chr17	42925563	+	hs|17q21.31	51751	NM_016438	HIG1 hypoxia inducible domain family, member 1B	chr17:42925563-42926622	GO:0016021	NM_016438	Hs.287963
A_24_P182254	-5.01491	-6.92598	3.76087	AMELY	Homo sapiens amelogenin, Y-linked (AMELY), mRNA [NM_001143]	6736806	chrY	6736478	-	hs|Yp11.2	266	NM_001143	amelogenin, Y-linked	chrY:6736806-6736478	GO:0031012|GO:0030345|GO:0005578|GO:0031214	NM_001143	Hs.1238
A_23_P74059	-5.23852	-7.15449	3.77368	NPPA	Homo sapiens natriuretic peptide A (NPPA), mRNA [NM_006172]	11905940	chr1	11905881	-	hs|1p36.22	4878	NM_006172	natriuretic peptide A	chr1:11905940-11905881	GO:0032868|GO:0010467|GO:0048471|GO:0007565|GO:0030308|GO:0006367|GO:0005102|GO:0005576|GO:0005634|GO:0051428|GO:0005615|GO:0042629|GO:0050880|GO:0005179|GO:0006182|GO:0014898|GO:0008217|GO:0007168	NM_006172	Hs.75640
A_19_P00315633	-1.14281	-4.85987	13.1507	LOC101927668	PREDICTED: Homo sapiens uncharacterized LOC101927668 (LOC101927668), transcript variant X2, misc_RNA [XR_242137]	19958800	chr7	19958741	-	hs|7p21.1	101927668	XR_242137	uncharacterized LOC101927668	chr7:19958800-19958741		XR_242137
A_19_P00324845	-3.42742	-4.77391	2.54293			43441394	chr13	43441335	+	hs|13q14.11				chr13:043441335-043441394
A_23_P157914	-2.74048	-4.32517	2.99945	MAMDC2	Homo sapiens MAM domain containing 2 (MAMDC2), mRNA [NM_153267]	72840711	chr9	72833499	+	hs|9q21.12	256691	NM_153267	MAM domain containing 2	chr9:72833499-72840711	GO:0019800|GO:0016020|GO:0005783|GO:0005539|GO:0005614	NM_153267	Hs.547172
A_33_P3315314	1.32482	0.320105	2.00655	MT1HL1	Homo sapiens metallothionein 1H-like 1 (MT1HL1), mRNA [NM_001276687]	237167614	chr1	237167555	-	hs|1q43	645745	NM_001276687	metallothionein 1H-like 1	chr1:237167614-237167555	GO:0046872	NM_001276687	Hs.632513
A_33_P3352268	-2.5858	-3.89951	2.48579			134243928	chr10	134243869	-	hs|10q26.3				chr10:134243928-134243869
A_19_P00324815	-5.7271	-7.12394	2.63324			113593201	chr11	113593142	-	hs|11q23.2				chr11:113593201-113593142
A_32_P358115	-5.94388	-7.28632	2.53579	LOC284648	Homo sapiens uncharacterized LOC284648 (LOC284648), long non-coding RNA [NR_036490]	182584795	chr1	182584736	+	hs|1q25.3	284648	NR_036490	uncharacterized LOC284648	chr1:182584736-182584795		NR_036490	Hs.253475
A_33_P3421118	-3.27051	-4.86274	3.01515	IL20RA	interleukin 20 receptor, alpha [Source:HGNC Symbol;Acc:6003] [ENST00000367746]	137330084	chr6	137330025	-	hs|6q23.3	53832	AK098312	interleukin 20 receptor, alpha	chr6:137330084-137330025	GO:0042015|GO:0019221|GO:0045124|GO:0016021		Hs.445868
A_23_P391844	-4.8009	-7.30649	5.6788	CXorf22	Homo sapiens chromosome X open reading frame 22 (CXorf22), mRNA [NM_152632]	36008130	chrX	36008071	+	hs|Xp21.1	170063	NM_152632	chromosome X open reading frame 22	chrX:36008071-36008130		NM_152632	Hs.742234
A_33_P3401179	-5.0113	-6.97464	3.89965			108169131	chr4	108169072	-	hs|4q25				chr4:108169131-108169072
A_33_P3301940	-5.80222	-7.19286	2.62195	PDE7B	Homo sapiens phosphodiesterase 7B (PDE7B), mRNA [NM_018945]	136516694	chr6	136516635	+	hs|6q23.3	27115	NM_018945	phosphodiesterase 7B	chr6:136516635-136516694	GO:0007165|GO:0004115|GO:0007268|GO:0046872|GO:0006198|GO:0005829	NM_018945	Hs.744230
A_33_P3298128	-0.905786	-2.26208	2.56027	ITPR2	Homo sapiens inositol 1,4,5-trisphosphate receptor, type 2 (ITPR2), mRNA [NM_002223]	26488383	chr12	26488324	-	hs|12p12.1	3709	NM_002223	inositol 1,4,5-trisphosphate receptor, type 2	chr12:26488383-26488324	GO:0005886|GO:0007202|GO:0044281|GO:0007173|GO:0006810|GO:0031095|GO:0005938|GO:0001666|GO:0048011|GO:0005220|GO:0015085|GO:0030168|GO:0033017|GO:0007165|GO:0071361|GO:0006112|GO:0050796|GO:0008543|GO:0007596|GO:0045087|GO:0005789|GO:0016021|GO:0035091|GO:0071320|GO:0038096|GO:0038095	NM_002223	Hs.512235
A_33_P3337480	-5.55827	-7.1102	2.93207	ZNF705A	Homo sapiens zinc finger protein 705A (ZNF705A), mRNA [NM_001004328]	8332235	chr12	8332176	+	hs|12p13.31	440077	NM_001004328	zinc finger protein 705A	chr12:8332176-8332235	GO:0006355|GO:0005634|GO:0003677|GO:0046872|GO:0006351	NM_001004328	Hs.438536
A_33_P3238529	-4.98072	-6.83817	3.62366		AF106680 RNA helicase {Homo sapiens} (exp=-1; wgp=0; cg=0), partial (4%) [THC2566752]	134102540	chr5	134102481	-	hs|5q31.1				chr5:134102540-134102481
A_19_P00803308	-4.8415	-6.03108	2.28087			66331307	chr7	66331248	-	hs|7q11.21				chr7:066331307-066331248
A_33_P3301351	-4.82135	-6.27446	2.73799	RBM44	Homo sapiens RNA binding motif protein 44 (RBM44), mRNA [NM_001080504]	238751165	chr2	238751106	+	hs|2q37.3	375316	NM_001080504	RNA binding motif protein 44	chr2:238751106-238751165	GO:0005737|GO:0000166|GO:0003723|GO:0042803|GO:0045171	NM_001080504	Hs.720233
A_33_P3217870	-4.69243	-6.95065	4.78401			55202398	chrX	55202339	+	hs|Xp11.21				chrX:055202339-055202398
A_33_P3257474	-4.5322	-5.82528	2.4505	C15orf60	Homo sapiens chromosome 15 open reading frame 60 (C15orf60), mRNA [NM_001042367]	73852283	chr15	73852224	+	hs|15q24.1	283677	NM_001042367	chromosome 15 open reading frame 60	chr15:73852224-73852283	GO:0007126|GO:0006310	NM_001042367	Hs.743574
A_33_P3401658	-5.54132	-6.77897	2.35815	PSG2	Homo sapiens pregnancy specific beta-1-glycoprotein 2 (PSG2), mRNA [NM_031246]	43576077	chr19	43576018	-	hs|19q13.31	5670	NM_031246	pregnancy specific beta-1-glycoprotein 2	chr19:43576077-43576018	GO:0003674|GO:0007565|GO:0016477|GO:0005576|GO:0005575	NM_031246	Hs.709200
A_32_P46214	-5.00381	-6.8642	3.63105	SLC9A9	Homo sapiens solute carrier family 9, subfamily A (NHE9, cation proton antiporter 9), member 9 (SLC9A9), mRNA [NM_173653]	142984209	chr3	142984150	-	hs|3q24	285195	NM_173653	solute carrier family 9, subfamily A (NHE9, cation proton antiporter 9), member 9	chr3:142984209-142984150	GO:0015385|GO:0031902|GO:0016021|GO:0055037|GO:0055085|GO:0006885|GO:0006811	NM_173653	Hs.302257
A_33_P3243008	-4.46812	-7.36006	7.42269	KCNU1	Homo sapiens potassium channel, subfamily U, member 1 (KCNU1), mRNA [NM_001031836]	36793641	chr8	36793582	+	hs|8p11.23	157855	NM_001031836	potassium channel, subfamily U, member 1	chr8:36793582-36793641	GO:0007338|GO:0035036|GO:0005886|GO:0008076|GO:0005249|GO:0005267|GO:0071805|GO:0060072|GO:0032504	NM_001031836	Hs.13861
A_24_P136029	-6.14296	-7.19706	2.07642	SLC12A1	Homo sapiens solute carrier family 12 (sodium/potassium/chloride transporter), member 1 (SLC12A1), transcript variant 1, mRNA [NM_000338]	48521453	chr15	48521394	+	hs|15q21.1	6557	NM_000338	solute carrier family 12 (sodium/potassium/chloride transporter), member 1	chr15:48521394-48521453	GO:0034220|GO:0016020|GO:0005886|GO:0006810|GO:0016021|GO:0006814|GO:0055085|GO:0006813|GO:0008511|GO:0006811	NM_000338	Hs.123116
A_33_P3353921	-5.9025	-7.04482	2.20735	GNLY	granulysin [Source:HGNC Symbol;Acc:4414] [ENST00000489214]	85923509	chr2	85923450	+	hs|2p11.2	10578	AK310057	granulysin	chr2:85923450-85923509	GO:0006968|GO:0050832|GO:0031640|GO:0005615|GO:0042742		Hs.105806
A_33_P3290522	-5.65015	-7.01884	2.58235		AF076612 chordin {Homo sapiens} (exp=-1; wgp=0; cg=0), partial (3%) [THC2742735]	116018932	chr12	116018873	+	hs|12q24.21				chr12:116018873-116018932
A_19_P00316854	-5.77395	-6.9247	2.2203		hd91e09.x4 NCI_CGAP_GC6 Homo sapiens cDNA clone IMAGE:2916904 3', mRNA sequence [BE046011]	53750912	chr18	53750853	+	hs|18q21.2		BE046011		chr18:53750853-53750912			Hs.675779
A_33_P3364954	-5.50307	-6.92753	2.68414		GB	4880995	chr11	4880936	-	hs|11p15.4				chr11:004880995-004880936
A_33_P3318475	-4.92812	-7.17022	4.73086		NEK7_HUMAN (Q8TDX7) Serine/threonine-protein kinase Nek7 (NimA-related protein kinase 7) , partial (22%) [THC2633564]	198225600	chr1	198225541	+	hs|1q31.3				chr1:198225541-198225600
A_33_P3253006	-5.35061	-6.68892	2.52855	CRYAA	H.sapiens alpha-A crystallin gene exon 1,2 and pseudoexon. [X14789]	44589925	chr21	44589866	+	hs|21q22.3	1409	X14789	crystallin, alpha A	chr21:44589866-44589925	GO:0005515|GO:0042542|GO:0005212|GO:0030307|GO:0005634|GO:0046872|GO:0048596|GO:0042802|GO:0042026|GO:0005737|GO:0070309|GO:0007015|GO:0051260|GO:0043154|GO:0010288|GO:0001666|GO:0043066|GO:0032387|GO:0042493|GO:0060561|GO:0051384|GO:0070141|GO:0007021|GO:0010629|GO:0001934|GO:0007005|GO:0051082|GO:0007601		Hs.184085
A_19_P00805638	-5.69032	-7.21314	2.87352			35576818	chr22	35576759	-	hs|22q12.3				chr22:035576818-035576759
A_23_P124514	-3.55635	-5.13145	2.97955	DLG2	Homo sapiens discs, large homolog 2 (Drosophila) (DLG2), transcript variant 2, mRNA [NM_001364]	83177764	chr11	83173091	-	hs|11q14.1	1740	NM_001364	discs, large homolog 2 (Drosophila)	chr11:83177764-83173091	GO:0005515|GO:0030054|GO:0005886|GO:0044224|GO:0045211|GO:0010923|GO:0014069|GO:0007268|GO:0004385|GO:0019233	NM_001364	Hs.367656
A_33_P3291154	-5.96087	-7.03717	2.10862	ZBTB20	Homo sapiens zinc finger and BTB domain containing 20 (ZBTB20), transcript variant 3, mRNA [NM_001164343]	114592946	chr3	114592887	-	hs|3q13.31	26137	NM_001164343	zinc finger and BTB domain containing 20	chr3:114592946-114592887	GO:0001078|GO:0005730|GO:0005634|GO:0003677|GO:0046872	NM_001164343	Hs.655108
A_33_P3413518	-3.83236	-5.11727	2.43667			132556847	chr2	132556788	+	hs|2q21.2				chr2:132556788-132556847
A_19_P00329019	-5.72406	-7.20108	2.78374			127406027	chr5	127405968	+	hs|5q23.3				chr5:127405968-127406027
A_23_P74205	-5.70556	-7.13756	2.69821		Homo sapiens clone HQ0650 PRO0650 mRNA, complete cds. [AF090941]	225601449	chr1	225601390	+	hs|1q42.12		AF090941		chr1:225601390-225601449
A_33_P3284925	-4.00354	-5.09284	2.12771	VLDLR	Homo sapiens very low density lipoprotein receptor (VLDLR), transcript variant 2, mRNA [NM_001018056]	2643279	chr9	2643220	+	hs|9p24.2	7436	NM_001018056	very low density lipoprotein receptor	chr9:2643220-2643279	GO:0005515|GO:0005886|GO:0021517|GO:0005041|GO:0034361|GO:0001948|GO:0030229|GO:0045860|GO:0007613|GO:0034447|GO:1900006|GO:0008203|GO:0005509|GO:0000122|GO:0006898|GO:0038026|GO:0007399|GO:0038025|GO:0007165|GO:0005905|GO:0016020|GO:0006869|GO:0016021|GO:0034185|GO:0034436|GO:0034437|GO:0048306|GO:0034189	NM_001018056	Hs.370422
A_32_P437004	-5.00962	-6.54193	2.8925	XG	Homo sapiens Xg blood group (XG), transcript variant 1, mRNA [NM_175569]	2733714	chrX	2733655	+	hs|Xp22.33	7499	NM_175569	Xg blood group	chrX:2733655-2733714	GO:0008150|GO:0003674|GO:0005887	NM_175569	Hs.179675
A_19_P00320735	-4.51921	-6.96844	5.46122	LOC200830	Homo sapiens cDNA FLJ30391 fis, clone BRACE2008336. [AK054953]	160983619	chr3	160983560	+	hs|3q26.1	200830	AK054953	uncharacterized LOC200830	chr3:160983560-160983619			Hs.691402
A_19_P00320307	-2.30865	-3.32926	2.02877		U92820 unnamed HERV-H protein {Homo sapiens} (exp=-1; wgp=0; cg=0), partial (22%) [THC2719829]	176098381	chr3	176098322	+	hs|3q26.32				chr3:176098322-176098381
A_33_P3345479	-4.07569	-5.34828	2.41594	MIRLET7BHG	Homo sapiens MIRLET7B host gene (non-protein coding) (MIRLET7BHG), long non-coding RNA [NR_027033]	46505861	chr22	46505802	+	hs|22q13.31	400931	NR_027033	MIRLET7B host gene (non-protein coding)	chr22:46505802-46505861		NR_027033	Hs.235838
A_33_P3455785	-4.50167	-6.77053	4.8194		Homo sapiens cDNA clone IMAGE:5221458. [BC039682]	22611286	chr7	22611227	-	hs|7p15.3		BC039682		chr7:22611286-22611227			Hs.680441
A_33_P3620881	-5.51813	-7.30436	3.44912	LINC00864	Homo sapiens long intergenic non-protein coding RNA 864 (LINC00864), long non-coding RNA [NR_046091]	89156392	chr10	89156333	-	hs|10q23.2	728218	NR_046091	long intergenic non-protein coding RNA 864	chr10:89156392-89156333		NR_046091	Hs.713428
A_32_P16053	-5.71177	-6.93727	2.33836	LOC284801	Homo sapiens uncharacterized LOC284801 (LOC284801), long non-coding RNA [NR_040095]	26167817	chr20	26167758	-	hs|20p11.1	284801	NR_040095	uncharacterized LOC284801	chr20:26167817-26167758		NR_040095	Hs.370699
A_24_P229531	-3.76491	-5.57795	3.51382	NABP1	Homo sapiens nucleic acid binding protein 1 (NABP1), transcript variant 1, mRNA [NM_001031716]	192546714	chr2	192543838	+	hs|2q32.3	64859	NM_001031716	nucleic acid binding protein 1	chr2:192543838-192546714	GO:0007093|GO:0006281|GO:0003697|GO:0000724|GO:0010212|GO:0003723|GO:0070876|GO:0005634|GO:0006974	NM_001031716	Hs.591610
A_33_P3286774	-4.04055	-5.22487	2.27257		phosphodiesterase 4D interacting protein [Source:HGNC Symbol;Acc:15580] [ENST00000479369]	144863361	chr1	144863302	-	hs|1q21.1		XM_005275858		chr1:144863361-144863302		XM_005275858	Hs.731111
A_33_P3348747	-5.58846	-6.97352	2.61183	DSG3	Homo sapiens desmoglein 3 (DSG3), mRNA [NM_001944]	29058415	chr18	29058356	+	hs|18q12.1	1830	NM_001944	desmoglein 3	chr18:29058356-29058415	GO:0030057|GO:0005886|GO:0005509|GO:0006915|GO:0016021|GO:0007156|GO:0006921|GO:0005829	NM_001944	Hs.1925
A_33_P3408913	-5.54294	-7.22514	3.20915	SAA2	Homo sapiens serum amyloid A2 (SAA2), transcript variant 2, mRNA [NM_001127380]	18260707	chr11	18260648	-	hs|11p15.1	6289	NM_001127380	serum amyloid A2	chr11:18260707-18260648	GO:0034364|GO:0006953	NM_001127380	Hs.731376
A_24_P41706	-5.53059	-6.75268	2.33285	OFCC1	orofacial cleft 1 candidate 1 [Source:HGNC Symbol;Acc:21017] [ENST00000460066]	9933013	chr6	9908789	-	hs|6p24.3	266553	XM_003118558	orofacial cleft 1 candidate 1	chr6:9933013-9908789	GO:0005515	XM_003118558	Hs.532138
A_19_P00322065	-4.20882	-5.3238	2.16592			129082467	chr8	129082408	-	hs|8q24.21				chr8:129082467-129082408
A_33_P3232080	-4.84309	-6.71351	3.6564	CD177	Homo sapiens CD177 molecule (CD177), mRNA [NM_020406]	43857893	chr19	43857834	+	hs|19q13.31	57126	NM_020406	CD177 molecule	chr19:43857834-43857893	GO:0005886|GO:0007596|GO:0031225|GO:0050900	NM_020406	Hs.232165
A_33_P3335401	-4.80803	-6.05762	2.37774			49626900	chr20	49626841	+	hs|20q13.13				chr20:049626841-049626900
A_33_P3268478	-4.90599	-5.97584	2.09922			118671232	chr10	118671173	+	hs|10q25.3				chr10:118671173-118671232
A_23_P328545	-1.73629	-3.01507	2.42634	GABRP	Homo sapiens gamma-aminobutyric acid (GABA) A receptor, pi (GABRP), mRNA [NM_014211]	170240512	chr5	170240453	+	hs|5q35.1	2568	NM_014211	gamma-aminobutyric acid (GABA) A receptor, pi	chr5:170240453-170240512	GO:0005230|GO:0030054|GO:0004890|GO:0045211|GO:0034707|GO:0005254	NM_014211	Hs.26225
A_24_P687326	-4.71479	-6.57146	3.62172	FAM225A	Homo sapiens family with sequence similarity 225, member A (non-protein coding) (FAM225A), long non-coding RNA [NR_024366]	115881655	chr9	115881596	+	hs|9q32	286333	NR_024366	family with sequence similarity 225, member A (non-protein coding)	chr9:115881596-115881655		NR_024366	Hs.99052
A_23_P6909	-6.02063	-7.11889	2.14095	ACKR4	Homo sapiens atypical chemokine receptor 4 (ACKR4), transcript variant 1, mRNA [NM_178445]	132320284	chr3	132320225	+	hs|3q22.1	51554	NM_178445	atypical chemokine receptor 4	chr3:132320225-132320284	GO:0005515|GO:0006955|GO:0070098|GO:0007186|GO:0006935|GO:0005886|GO:0005887|GO:0004950|GO:0055037|GO:0005769|GO:0019956|GO:0005044	NM_178445	Hs.743547
A_32_P176911	-3.84679	-5.68151	3.56702	LINC00239	Homo sapiens long intergenic non-protein coding RNA 239 (LINC00239), long non-coding RNA [NR_026774]	102198775	chr14	102198716	+	hs|14q32.31	145200	NR_026774	long intergenic non-protein coding RNA 239	chr14:102198716-102198775		NR_026774	Hs.150840
A_24_P401830	-5.72584	-6.92786	2.30062	MATN1-AS1	Homo sapiens MATN1 antisense RNA 1 (MATN1-AS1), long non-coding RNA [NR_034182]	31199586	chr1	31199527	+	hs|1p35.2	100129196	NR_034182	MATN1 antisense RNA 1	chr1:31199527-31199586		NR_034182	Hs.659751
A_33_P3232339	-3.71772	-5.89043	4.50869			72900881	chr15	72900822	-	hs|15q24.1				chr15:072900881-072900822
A_19_P00810897	-5.54081	-6.85877	2.49313			109622031	chr4	109621972	-	hs|4q25				chr4:109622031-109621972
A_19_P00320200	-3.0323	-7.18197	17.7491			77314583	chr7	77314524	+	hs|7q11.23				chr7:077314524-077314583
A_33_P3404974	-5.04909	-6.17721	2.18574	OPN5	Homo sapiens opsin 5 (OPN5), transcript variant 1, mRNA [NM_181744]	47794114	chr6	47794055	+	hs|6p12.3	221391	NM_181744	opsin 5	chr6:47794055-47794114	GO:0018298|GO:0009881|GO:0004930|GO:0016021|GO:0007602|GO:0007601	NM_181744	Hs.213717
A_33_P3814721	-4.23603	-5.75276	2.86141	INSC	Homo sapiens inscuteable homolog (Drosophila) (INSC), transcript variant 1, mRNA [NM_001031853]	15267622	chr11	15267563	+	hs|11p15.2	387755	NM_001031853	inscuteable homolog (Drosophila)	chr11:15267563-15267622	GO:0005737|GO:0060487|GO:0000132|GO:0045177|GO:0007399	NM_001031853	Hs.591997
A_23_P319783	-5.12279	-6.9997	3.67287	SPAG17	Homo sapiens sperm associated antigen 17 (SPAG17), mRNA [NM_206996]	118496308	chr1	118496288	-	hs|1p12	200162	NM_206996	sperm associated antigen 17	chr1:118496308-118496288	GO:0005737|GO:0005874|GO:0005730|GO:0036126|GO:0005634	NM_206996	Hs.528821
A_19_P00320027	-1.36044	-5.25954	14.9193		Homo sapiens, clone IMAGE:5466006, mRNA. [BC041064]	123139344	chr8	123139285	-	hs|8q24.13		BC041064		chr8:123139344-123139285
A_33_P3335458	-5.83634	-6.95015	2.16417			12581515	chr7	12581456	+	hs|7p21.3		TCONS_l2_00027052		chr7:12581456-12581515
A_19_P00326169	-2.15815	-6.79312	24.8466			79942041	chr1	79941982	-	hs|1p31.1				chr1:079942041-079941982
A_33_P3576574	-4.58339	-5.88611	2.46694	LINC00544	Homo sapiens long intergenic non-protein coding RNA 544 (LINC00544), long non-coding RNA [NR_033889]	30511402	chr13	30511343	+	hs|13q12.3	440131	NR_033889	long intergenic non-protein coding RNA 544	chr13:30511343-30511402		NR_033889	Hs.132371
A_33_P3349025	-5.09753	-6.87889	3.43748			134819221	chr9	134819162	-	hs|9q34.13				chr9:134819221-134819162
A_23_P376114	-4.15685	-5.22607	2.0983	TAS2R46	Homo sapiens taste receptor, type 2, member 46 (TAS2R46), mRNA [NM_176887]	11214393	chr12	11214334	-	hs|12p13.2	259292	NM_176887	taste receptor, type 2, member 46	chr12:11214393-11214334	GO:0060170|GO:0050909|GO:0005886|GO:0004930|GO:0016021	NM_176887	Hs.688193
A_33_P3338071	-5.62546	-7.02407	2.63649			161518039	chr1	161517980	-	hs|1q23.3				chr1:161518039-161517980
A_19_P00322783	0.439061	-2.9058	10.1602		Homo sapiens chromosome 6 isolate HA_000008 mRNA sequence. [EF565081]	132231761	chr6	132231702	+	hs|6q23.2		EF565081		chr6:132231702-132231761			Hs.695856
A_33_P3361147	-4.11582	-6.93015	7.03393		MIR4435-1 host gene (non-protein coding) [Source:HGNC Symbol;Acc:35163] [ENST00000371162]	111995399	chr2	111995340	-	hs|2q13		AK130707		chr2:111995399-111995340			Hs.652426
A_33_P3508160	-5.8474	-6.89964	2.07375	LOC219690	Homo sapiens cDNA FLJ30461 fis, clone BRACE2009437. [AK055023]	72690205	chr10	72690146	-	hs|10q22.1	219690	AK055023	uncharacterized LOC219690	chr10:72690205-72690146			Hs.434134
A_33_P3793707	-5.61431	-6.80932	2.28947	LINC00964	Homo sapiens hypothetical protein LOC157381, mRNA (cDNA clone IMAGE:4839371). [BC033393]	125952345	chr8	125952286	-	hs|8q24.13	157381	BC033393	long intergenic non-protein coding RNA 964	chr8:125952345-125952286			Hs.638933
A_33_P3296696	-5.32411	-6.67565	2.55185			2720443	chr11	2720384	+	hs|11p15.5				chr11:002720384-002720443
A_33_P3356070	-3.86663	-5.4293	2.954	LPIN1	Homo sapiens lipin 1 (LPIN1), transcript variant 3, mRNA [NM_001261428]	11964937	chr2	11964878	+	hs|2p25.1	23175	NM_001261428	lipin 1	chr2:11964878-11964937	GO:0006646|GO:0031965|GO:0006355|GO:0005634|GO:0044281|GO:0008195|GO:0006351|GO:0005829|GO:0009062|GO:0003674|GO:0005737|GO:0019432|GO:0005789|GO:0006644|GO:0044255|GO:0006642|GO:0046474|GO:0006656	NM_001261428	Hs.467740
A_33_P3556116	-5.65284	-7.16076	2.844		Homo sapiens mRNA full length insert cDNA clone EUROIMAGE 35394. [AL109682]	81283280	chr15	81283221	-	hs|15q25.1		AL109682		chr15:81283280-81283221			Hs.23777
A_33_P3299244	-4.31712	-6.95966	6.24429	LOC100129089	Homo sapiens cDNA FLJ45030 fis, clone BRAWH3018369. [AK126977]	74718073	chr18	74718014	-	hs|18q23	100129089	AK126977	uncharacterized LOC100129089	chr18:74718073-74718014			Hs.551713
A_23_P351913	-6.30785	-7.36289	2.07778	LRRN4	Homo sapiens leucine rich repeat neuronal 4 (LRRN4), mRNA [NM_152611]	6022354	chr20	6022295	-	hs|20p12.3	164312	NM_152611	leucine rich repeat neuronal 4	chr20:6022354-6022295	GO:0007616|GO:0005887|GO:0008542	NM_152611	Hs.741648
A_19_P00805268	-4.74384	-6.56968	3.54516			216635526	chr2	216635467	-	hs|2q35				chr2:216635526-216635467
A_19_P00812393	-6.12418	-7.36585	2.36471			33596838	chr1	33596779	+	hs|1p35.1				chr1:033596779-033596838
A_33_P3343705	-5.76886	-7.32953	2.94991	LOC442028	Homo sapiens uncharacterized LOC442028 (LOC442028), long non-coding RNA [NR_037597]	95596591	chr2	95596532	-	hs|2q11.1	442028	NR_037597	uncharacterized LOC442028	chr2:95596591-95596532		NR_037597	Hs.611545
A_19_P00810197	-6.03777	-7.21724	2.26493			42123321	chr3	42123262	-	hs|3p22.1				chr3:042123321-042123262
A_24_P236753	-4.57705	-5.59521	2.02533	DOC2B	Homo sapiens double C2-like domains, beta (DOC2B), mRNA [NM_003585]	11929	chr17	11331	-	hs|17p13.3	8447	NM_003585	double C2-like domains, beta	chr17:11929-11331	GO:0019905|GO:0005215|GO:0005886|GO:0048791|GO:0031201|GO:0031340|GO:0008021|GO:0005544|GO:0005737|GO:0008104|GO:0045956|GO:0015630|GO:0032024	NM_003585	Hs.551705
A_23_P24543	-5.5367	-6.75163	2.32129	NXPE1	Homo sapiens neurexophilin and PC-esterase domain family, member 1 (NXPE1), mRNA [NM_152315]	114392568	chr11	114392509	-	hs|11q23.2	120400	NM_152315	neurexophilin and PC-esterase domain family, member 1	chr11:114392568-114392509	GO:0005576	NM_152315	Hs.721328
A_33_P3394170	-5.97959	-7.0264	2.06596	LINC00710	Homo sapiens long intergenic non-protein coding RNA 710 (LINC00710), transcript variant 1, long non-coding RNA [NR_015413]	10976973	chr10	10976914	-	hs|10p14	254312	NR_015413	long intergenic non-protein coding RNA 710	chr10:10976973-10976914		NR_015413	Hs.498620
A_23_P350678	-5.09865	-6.75431	3.15067	WDR96	WD repeat domain 96 [Source:HGNC Symbol;Acc:26684] [ENST00000369720]	105952399	chr10	105952340	-	hs|10q25.1	80217	AL136901	WD repeat domain 96	chr10:105952399-105952340			Hs.288927
A_19_P00810401	-3.92651	-5.66228	3.33056			180933764	chr1	180933705	-	hs|1q25.3				chr1:180933764-180933705
A_33_P3285371	-5.60802	-6.67843	2.10002			204462135	chr1	204462076	-	hs|1q32.1				chr1:204462135-204462076
A_23_P414958	-3.00632	-5.89164	7.38873	PLXNC1	Homo sapiens plexin C1 (PLXNC1), transcript variant 1, mRNA [NM_005761]	94697546	chr12	94694789	+	hs|12q22	10154	NM_005761	plexin C1	chr12:94694789-94697546	GO:0005622|GO:0005515|GO:0007165|GO:0005886|GO:0007411|GO:0005102|GO:0004872|GO:0016021|GO:0007155	NM_005761	Hs.584845
A_23_P2077	-5.97758	-7.12594	2.21662	OR4C3	Homo sapiens olfactory receptor, family 4, subfamily C, member 3 (OR4C3), mRNA [NM_001004702]	48347196	chr11	48347137	+	hs|11p11.2	256144	NM_001004702	olfactory receptor, family 4, subfamily C, member 3	chr11:48347137-48347196	GO:0004984|GO:0005886|GO:0004930|GO:0016021	NM_001004702	Hs.553656
A_33_P3268084	-3.70884	-7.26128	11.7325	OR51F2	Homo sapiens olfactory receptor, family 51, subfamily F, member 2 (OR51F2), mRNA [NM_001004753]	4843632	chr11	4843573	+	hs|11p15.4	119694	NM_001004753	olfactory receptor, family 51, subfamily F, member 2	chr11:4843573-4843632	GO:0004984|GO:0005886|GO:0004930|GO:0016021	NM_001004753	Hs.553562
A_23_P304110	-6.26745	-7.26861	2.00161	SOWAHA	Homo sapiens sosondowah ankyrin repeat domain family member A (SOWAHA), mRNA [NM_175873]	132152475	chr5	132152416	+	hs|5q31.1	134548	NM_175873	sosondowah ankyrin repeat domain family member A	chr5:132152416-132152475		NM_175873	Hs.13308
A_33_P3307192	-6.01935	-7.28264	2.40043			16510756	chr7	16510697	+	hs|7p21.1				chr7:016510697-016510756
A_33_P3287716	-3.20019	-4.81564	3.06409	LOC100129292	Homo sapiens cDNA FLJ46168 fis, clone TESTI4003279. [AK128048]	43095054	chr20	43094995	+	hs|20q13.12	100129292	AK128048	uncharacterized LOC100129292	chr20:43094995-43095054			Hs.635587
A_33_P3281730	-5.0807	-6.69142	3.05405	FKBP9	FK506 binding protein 9, 63 kDa [Source:HGNC Symbol;Acc:3725] [ENST00000485309]	33014809	chr7	33014750	+	hs|7p14.3	11328	BC127737	FK506 binding protein 9, 63 kDa	chr7:33014750-33014809	GO:0000413|GO:0016020|GO:0006457|GO:0005783|GO:0018208|GO:0005509|GO:0003755|GO:0005528		Hs.103934
A_33_P3253877	-6.03801	-7.18868	2.22016	TACC1	transforming, acidic coiled-coil containing protein 1 [Source:HGNC Symbol;Acc:11522] [ENST00000518415]	38602953	chr8	38602894	+	hs|8p11.22	6867	BC041391	transforming, acidic coiled-coil containing protein 1	chr8:38602894-38602953	GO:0005515|GO:0021987|GO:0005815|GO:0019904|GO:0000226|GO:0032886|GO:0005634|GO:0005737|GO:0007049|GO:0015630|GO:0022027|GO:0045111|GO:0051301|GO:0022008		Hs.279245
A_24_P874052	-3.28917	-7.26558	15.7405		PREDICTED: Homo sapiens heat shock transcription factor, X-linked-like (LOC101928917), mRNA [XM_005262351]	148630075	chrX	148630016	-	hs|Xq28		XM_005262351		chrX:148630075-148630016		XM_005262351	Hs.719441
A_33_P3282305	-4.78067	-5.99977	2.328	ADARB2	adenosine deaminase, RNA-specific, B2 (non-functional) [Source:HGNC Symbol;Acc:227] [ENST00000381305]	1246321	chr10	1246262	-	hs|10p15.3	105	AK289895	adenosine deaminase, RNA-specific, B2 (non-functional)	chr10:1246321-1246262	GO:0006397|GO:0005739|GO:0003725|GO:0005737|GO:0003727|GO:0004000|GO:0005730|GO:0005634|GO:0046872		Hs.586663
A_33_P3373348	-5.21985	-6.86956	3.13771	AFF3	AF4/FMR2 family, member 3 [Source:HGNC Symbol;Acc:6473] [ENST00000483600]	100726366	chr2	100726307	-	hs|2q11.2	3899		AF4/FMR2 family, member 3	chr2:100726366-100726307	GO:0006355|GO:0003690|GO:0035116|GO:0005730|GO:0034612|GO:0005634|GO:0006351
A_23_P73170	-6.18482	-7.26287	2.11117	NDST3	Homo sapiens N-deacetylase/N-sulfotransferase (heparan glucosaminyl) 3 (NDST3), mRNA [NM_004784]	119176763	chr4	119174713	+	hs|4q26	9348	NM_004784	N-deacetylase/N-sulfotransferase (heparan glucosaminyl) 3	chr4:119174713-119176763	GO:0000139|GO:0019213|GO:0016021|GO:0015012|GO:0030210|GO:0015016	NM_004784	Hs.480596
A_23_P17065	-5.82722	-6.91614	2.12715	CCL20	Homo sapiens chemokine (C-C motif) ligand 20 (CCL20), transcript variant 1, mRNA [NM_004591]	228681836	chr2	228681100	+	hs|2q36.3	6364	NM_004591	chemokine (C-C motif) ligand 20	chr2:228681100-228681836	GO:0005515|GO:0008009|GO:0007165|GO:0006955|GO:0006954|GO:0006935|GO:0007267|GO:0042466|GO:0005576|GO:0005615|GO:0042742	NM_004591	Hs.75498
A_19_P00318643	-3.58289	-5.14937	2.96182	KC6		39101422	chr18	39101363	-	hs|18q12.3	641516		keratoconus gene 6	chr18:39101422-39101363
A_23_P393401	1.95109	0.844354	2.15358	PDXDC2P	Homo sapiens pyridoxal-dependent decarboxylase domain containing 2, pseudogene (PDXDC2P), non-coding RNA [NR_003610]	70010123	chr16	70010086	-	hs|16q22.1	283970	NR_003610	pyridoxal-dependent decarboxylase domain containing 2, pseudogene	chr16:70010123-70010086	GO:0030170|GO:0016831|GO:0019752	NR_003610	Hs.513695
A_32_P901770	-3.93468	-6.99002	8.3128	ESPN	Homo sapiens espin (ESPN), mRNA [NM_031475]	6505783	chr1	6505724	+	hs|1p36.31	83715	NM_031475	espin	chr1:6505724-6505783	GO:0005903|GO:0017124|GO:0005737|GO:0051015|GO:0031941|GO:0051494|GO:0030046|GO:0007605|GO:0051491|GO:0032420|GO:0007626|GO:0032426	NM_031475	Hs.744222
A_19_P00318670	-6.15142	-7.27682	2.18163		602592584F1 NIH_MGC_79 Homo sapiens cDNA clone IMAGE:4719812 5', mRNA sequence [BG572108]	118718829	chr9	118718770	+	hs|9q33.1		BG572108		chr9:118718770-118718829			Hs.571652
A_33_P3215565	-2.75322	-4.1194	2.57788			82593530	chr15	82593471	+	hs|15q25.2				chr15:082593471-082593530
A_23_P51311	-5.21732	-6.45638	2.36044	LELP1	Homo sapiens late cornified envelope-like proline-rich 1 (LELP1), mRNA [NM_001010857]	153177282	chr1	153177223	+	hs|1q21.3	149018	NM_001010857	late cornified envelope-like proline-rich 1	chr1:153177223-153177282		NM_001010857	Hs.125785
A_19_P00315868	-5.43449	-6.76895	2.52182		deleted in lymphocytic leukemia 1 (non-protein coding) [Source:HGNC Symbol;Acc:13747] [ENST00000483169]	50982383	chr13	50982324	+	hs|13q14.3		TCONS_00021488		chr13:50982324-50982383			Hs.712880
A_19_P00322279	-6.08868	-7.36714	2.42579		Homo sapiens full length insert cDNA clone ZD67H01. [AF086374]	11606143	chr4	11606084	+	hs|4p15.33		AF086374		chr4:11606084-11606143			Hs.384594
A_24_P495367	-6.35427	-7.36904	2.02059	GRXCR1	Homo sapiens glutaredoxin, cysteine rich 1 (GRXCR1), mRNA [NM_001080476]	43032524	chr4	43032465	+	hs|4p13	389207	NM_001080476	glutaredoxin, cysteine rich 1	chr4:43032465-43032524	GO:0060122|GO:0042491|GO:0007605|GO:0015035|GO:0048563|GO:0060118|GO:0009055|GO:0032420|GO:0060119|GO:0003674|GO:0060091|GO:0010923|GO:0045454	NM_001080476	Hs.162559
A_33_P3295328	-5.76608	-7.18013	2.66482	CLEC6A	Homo sapiens C-type lectin domain family 6, member A (CLEC6A), mRNA [NM_001007033]	8630874	chr12	8630815	+	hs|12p13.31	93978	NM_001007033	C-type lectin domain family 6, member A	chr12:8630815-8630874	GO:0045087|GO:0050832|GO:0030246|GO:0050715|GO:0016021|GO:0043123	NM_001007033	Hs.591147
A_32_P427222	-5.74616	-6.92958	2.27115	MROH2A	maestro heat-like repeat family member 2A [Source:HGNC Symbol;Acc:27936] [ENST00000487979]	234740902	chr2	234740843	+	hs|2q37.1	339766	XM_003960312	maestro heat-like repeat family member 2A	chr2:234740843-234740902		XM_003960312	Hs.361778
A_19_P00809750	-5.84194	-7.08	2.3588			185677841	chr3	185677782	-	hs|3q27.2				chr3:185677841-185677782
A_23_P136777	-5.38469	-6.91539	2.88927	APOD	Homo sapiens apolipoprotein D (APOD), mRNA [NM_001647]	195300767	chr3	195298224	-	hs|3q29	347	NM_001647	apolipoprotein D	chr3:195300767-195298224	GO:0006629|GO:0005515|GO:0048471|GO:0005783|GO:2000098|GO:0042246|GO:0071638|GO:0005615|GO:0048678|GO:0030425|GO:0051895|GO:0015485|GO:0014012|GO:0043025|GO:0006006|GO:0010642|GO:2000405|GO:0060588|GO:0042493|GO:0007568|GO:0005576|GO:0048662|GO:0001525|GO:0022626|GO:0007420|GO:1900016|GO:0006869|GO:0042308|GO:0000302|GO:0005319	NM_001647	Hs.522555
A_32_P173114	-2.85293	-6.00451	8.88631	LOC729444	Homo sapiens uncharacterized LOC729444 (LOC729444), long non-coding RNA [NR_038388]	20344488	chr22	20344429	+	hs|22q11.21	729444	NR_038388	uncharacterized LOC729444	chr22:20344429-20344488		NR_038388	Hs.631667
A_33_P3303956	-5.79381	-7.16876	2.59359	HOXA-AS3	Homo sapiens HOXA cluster antisense RNA 3 (HOXA-AS3), transcript variant 1, long non-coding RNA [NR_038831]	27192333	chr7	27192274	+	hs|7p15.2	100133311	NR_038831	HOXA cluster antisense RNA 3	chr7:27192274-27192333		NR_038831	Hs.610216
A_24_P334456	-5.73705	-7.37172	3.10518	ADAMTS6	Homo sapiens ADAM metallopeptidase with thrombospondin type 1 motif, 6 (ADAMTS6), mRNA [NM_197941]	64510747	chr5	64510688	-	hs|5q12.3	11174	NM_197941	ADAM metallopeptidase with thrombospondin type 1 motif, 6	chr5:64510747-64510688	GO:0006508|GO:0005578|GO:0008270|GO:0004222|GO:0008237	NM_197941	Hs.482291
A_23_P371835	-4.92066	-7.10915	4.55828	GATA5	Homo sapiens GATA binding protein 5 (GATA5), mRNA [NM_080473]	61038631	chr20	61038572	-	hs|20q13.33	140628	NM_080473	GATA binding protein 5	chr20:61038631-61038572	GO:0071773|GO:0003700|GO:0044212|GO:0007596|GO:0045944|GO:0003705|GO:0008270|GO:0005654|GO:0005634|GO:0001158|GO:0060575	NM_080473	Hs.352250
A_33_P3380032	-5.65659	-6.99383	2.52666	PRAMEF13	Homo sapiens PRAME family member 13 (PRAMEF13), mRNA [NM_001024661]	13447688	chr1	13447629	-	hs|1p36.21	400736	NM_001024661	PRAME family member 13	chr1:13447688-13447629	GO:0043066|GO:0008284|GO:0048387|GO:0045596|GO:0042974|GO:0045892	NM_001024661	Hs.531192
A_33_P3370244	-2.93106	-5.37441	5.43903	C16orf96	Homo sapiens chromosome 16 open reading frame 96 (C16orf96), mRNA [NM_001145011]	4625044	chr16	4624985	+	hs|16p13.3	342346	NM_001145011	chromosome 16 open reading frame 96	chr16:4624985-4625044		NM_001145011	Hs.684212
A_33_P3787645	-5.86318	-7.06186	2.29528		PREDICTED: Homo sapiens uncharacterized LOC440602 (LOC440602), misc_RNA [XR_246394]	111030362	chr1	111030303	-	hs|1p13.3		XR_246394		chr1:111030362-111030303		XR_246394	Hs.708945
A_23_P401606	-1.57149	-2.6924	2.17484	EDIL3	Homo sapiens EGF-like repeats and discoidin I-like domains 3 (EDIL3), transcript variant 1, mRNA [NM_005711]	83238522	chr5	83238463	-	hs|5q14.3	10085	NM_005711	EGF-like repeats and discoidin I-like domains 3	chr5:83238522-83238463	GO:0005178|GO:0010811|GO:0005509|GO:0007275|GO:0007155|GO:0070062	NM_005711	Hs.482730
A_32_P48949	-0.38641	-1.8942	2.84374	C9orf129	Homo sapiens chromosome 9 open reading frame 129 (C9orf129), mRNA [NM_001098808]	96080544	chr9	96080485	-	hs|9q22.31	445577	NM_001098808	chromosome 9 open reading frame 129	chr9:96080544-96080485		NM_001098808	Hs.575636
A_33_P3353471	-5.2212	-6.23236	2.01553	GRIK1-AS1	Homo sapiens GRIK1 antisense RNA 1 (GRIK1-AS1), long non-coding RNA [NR_027021]	31136242	chr21	31136183	+	hs|21q21.3	642976	NR_027021	GRIK1 antisense RNA 1	chr21:31136183-31136242		NR_027021	Hs.473554
A_24_P8165	-4.74415	-6.57706	3.56256	SLC15A1	solute carrier family 15 (oligopeptide transporter), member 1 [Source:HGNC Symbol;Acc:10920] [ENST00000376494]	99373544	chr13	99373485	-	hs|13q32.3	6564	AB001328	solute carrier family 15 (oligopeptide transporter), member 1	chr13:99373544-99373485	GO:0005427|GO:0016020|GO:0005886|GO:0005887|GO:0007586|GO:0006810|GO:0015031|GO:0055085|GO:0015333|GO:0006811		Hs.436893
A_19_P00328053	-5.4023	-7.12059	3.29046			80616141	chr13	80616082	-	hs|13q31.1		TCONS_00022063		chr13:80616141-80616082
A_33_P3239936	-5.65384	-7.0956	2.71653			120389222	chr5	120389163	-	hs|5q23.1				chr5:120389222-120389163
A_33_P3282175	-6.01189	-7.04878	2.05179			77232276	chr6	77232217	-	hs|6q14.1				chr6:77232276-77232217
A_33_P3211376	-5.60263	-6.69737	2.13575	PRO2958	Homo sapiens PRO2958 mRNA, complete cds. [AF119909]	15638172	chr2	15638113	-	hs|2p24.3	100128329	AF119909	uncharacterized LOC100128329	chr2:15638172-15638113
A_33_P3237850	-5.84643	-6.97869	2.19202		PREDICTED: Homo sapiens uncharacterized LOC101929616 (LOC101929616), misc_RNA [XR_245738]	16158871	chr22	16158812	-	hs|22q11.1		XR_245738		chr22:16158871-16158812		XR_245738	Hs.659013
A_33_P3313095	-5.73228	-6.93799	2.3065			40869527	chr12	40869468	+	hs|12q12				chr12:040869468-040869527
A_19_P00316594	-5.87628	-7.01277	2.19845			139017703	chr6	139017644	-	hs|6q24.1				chr6:139017703-139017644
A_19_P00318981	-4.7513	-7.35451	6.07636	KC6	Q550T7_DICDI (Q550T7) Cystatin A3, partial (14%) [THC2615506]	39096174	chr18	39096115	-	hs|18q12.3	641516		keratoconus gene 6	chr18:39096174-39096115
A_23_P98616	-5.07226	-6.80369	3.32057	SLC22A6	Homo sapiens solute carrier family 22 (organic anion transporter), member 6 (SLC22A6), transcript variant 3, mRNA [NM_153277]	62747240	chr11	62747044	-	hs|11q12.3	9356	NM_153277	solute carrier family 22 (organic anion transporter), member 6	chr11:62747240-62747044	GO:0005515|GO:0005886|GO:0097254|GO:0015347|GO:0031427|GO:0015742|GO:0043252|GO:0055085|GO:0016323|GO:0043234|GO:0005452|GO:0005887|GO:0005901|GO:0015711|GO:0008514	NM_153277	Hs.369252
A_19_P00325333	-4.86565	-7.37287	5.68522			118608008	chr10	118607949	+	hs|10q25.3				chr10:118607949-118608008
A_24_P930111	-5.72778	-6.9265	2.29535	SLC4A10	Homo sapiens solute carrier family 4, sodium bicarbonate transporter, member 10 (SLC4A10), transcript variant 2, mRNA [NM_022058]	162841133	chr2	162841074	+	hs|2q24.2	57282	NM_022058	solute carrier family 4, sodium bicarbonate transporter, member 10	chr2:162841074-162841133	GO:0016323|GO:0006821|GO:0005886|GO:0005452|GO:0015701|GO:0016021|GO:0006814|GO:0055085|GO:0006885|GO:0015293|GO:0006811	NM_022058	Hs.333958
A_33_P3271341	-5.18661	-6.44042	2.38471	LOC388282	Homo sapiens uncharacterized LOC388282 (LOC388282), mRNA [NM_001278081]	57850821	chr16	57850762	+	hs|16q21	388282	NM_001278081	uncharacterized LOC388282	chr16:57850762-57850821		NM_001278081	Hs.434720
A_19_P00802669	-5.74757	-7.22471	2.78395			138266218	chrX	138266159	-	hs|Xq27.1				chrX:138266218-138266159
A_32_P234145	-5.37812	-6.50578	2.18504	SHC4	Homo sapiens SHC (Src homology 2 domain containing) family, member 4 (SHC4), mRNA [NM_203349]	49116206	chr15	49116147	-	hs|15q21.1	399694	NM_203349	SHC (Src homology 2 domain containing) family, member 4	chr15:49116206-49116147	GO:0035556|GO:0030971|GO:0030054|GO:0045211|GO:0019904	NM_203349	Hs.642615
A_19_P00813525	-3.01615	-4.32968	2.48548			100255556	chrX	100255497	+	hs|Xq22.1				chrX:100255497-100255556
A_33_P3732844	-5.67906	-6.85904	2.26573	LOC101243545	Homo sapiens uncharacterized LOC101243545 (LOC101243545), long non-coding RNA [NR_102265]	161165635	chr3	161165576	+	hs|3q26.1	101243545	NR_102265	uncharacterized LOC101243545	chr3:161165576-161165635		NR_102265	Hs.737526
A_33_P3351180	-4.26427	-5.52784	2.40089		immunoglobulin heavy constant alpha 1 [Source:HGNC Symbol;Acc:5478] [ENST00000390547]	106173564	chr14	106173505	-	hs|14q32.33		S55735		chr14:106173564-106173505			Hs.699841
A_23_P115805	-5.63378	-7.17929	2.91907	SYCE1	Homo sapiens synaptonemal complex central element protein 1 (SYCE1), transcript variant 4, mRNA [NM_001143764]	135370611	chr10	135370308	-	hs|10q26.3	93426	NM_001143764	synaptonemal complex central element protein 1	chr10:135370611-135370308	GO:0000801|GO:0007130|GO:0051301	NM_001143764	Hs.553795
A_33_P3409746	-3.8886	-5.20752	2.4948	C11orf91	Homo sapiens chromosome 11 open reading frame 91 (C11orf91), mRNA [NM_001166692]	33721851	chr11	33721792	-	hs|11p13	100131378	NM_001166692	chromosome 11 open reading frame 91	chr11:33721851-33721792		NM_001166692	Hs.709466
A_33_P3671291	-0.926663	-1.95788	2.04375	SNORA12	EST91069 Synovial sarcoma Homo sapiens cDNA 5' end, mRNA sequence [AA378382]	101996919	chr10	101996860	-	hs|10q24.31	677800	AA378382	small nucleolar RNA, H/ACA box 12	chr10:101996919-101996860			Hs.662165
A_19_P00321442	-4.22538	-6.92906	6.5146			167397224	chr6	167397165	+	hs|6q27				chr6:167397165-167397224
A_33_P3228902	-5.83959	-7.0215	2.26876	LOC100133306	Homo sapiens cDNA FLJ43146 fis, clone CTONG3008566. [AK125136]	70998319	chr11	70998260	+	hs|11q13.4	100133306	AK125136	uncharacterized LOC100133306	chr11:70998260-70998319			Hs.551905
A_33_P3407994	-5.44886	-7.05002	3.03389	C15orf59	PREDICTED: Homo sapiens chromosome 15 open reading frame 59 (C15orf59), transcript variant X1, mRNA [XM_005254369]	74030031	chr15	74029972	-	hs|15q24.1	388135	XM_005254369	chromosome 15 open reading frame 59	chr15:74030031-74029972		XM_005254369	Hs.213493
A_33_P3375736	-5.36345	-6.51227	2.21733	WDR17	Homo sapiens WD repeat domain 17 (WDR17), transcript variant 1, mRNA [NM_170710]	177102693	chr4	177102634	+	hs|4q34.2	116966	NM_170710	WD repeat domain 17	chr4:177102634-177102693		NM_170710	Hs.532056
A_33_P3352652	-4.817	-7.00054	4.54266	OR56A3	Homo sapiens olfactory receptor, family 56, subfamily A, member 3 (OR56A3), mRNA [NM_001003443]	5969519	chr11	5969460	+	hs|11p15.4	390083	NM_001003443	olfactory receptor, family 56, subfamily A, member 3	chr11:5969460-5969519	GO:0004984|GO:0005886|GO:0004930|GO:0016021	NM_001003443	Hs.553741
A_24_P401870	-3.45598	-4.64312	2.27702	C9orf139	Homo sapiens chromosome 9 open reading frame 139 (C9orf139), mRNA [NM_207511]	139930941	chr9	139930882	+	hs|9q34.3	401563	NM_207511	chromosome 9 open reading frame 139	chr9:139930882-139930941		NM_207511	Hs.522509
A_24_P109101	-5.28701	-6.94386	3.15328	TMPRSS11A	Homo sapiens transmembrane protease, serine 11A (TMPRSS11A), transcript variant 1, mRNA [NM_182606]	68777112	chr4	68777053	-	hs|4q13.2	339967	NM_182606	transmembrane protease, serine 11A	chr4:68777112-68777053	GO:0007049|GO:0004252|GO:0005887|GO:0006508|GO:0005576	NM_182606	Hs.450110
A_33_P3369975	-5.3469	-7.04525	3.2453	OR2L3	Homo sapiens olfactory receptor, family 2, subfamily L, member 3 (OR2L3), mRNA [NM_001004687]	248224540	chr1	248224481	+	hs|1q44	391192	NM_001004687	olfactory receptor, family 2, subfamily L, member 3	chr1:248224481-248224540	GO:0008150|GO:0003674|GO:0004984|GO:0005886|GO:0004930|GO:0016021	NM_001004687	Hs.690412
A_33_P3316470	-3.47637	-6.92948	10.952	OR6B1	Homo sapiens olfactory receptor, family 6, subfamily B, member 1 (OR6B1), mRNA [NM_001005281]	143702008	chr7	143701949	+	hs|7q35	135946	NM_001005281	olfactory receptor, family 6, subfamily B, member 1	chr7:143701949-143702008	GO:0004984|GO:0005886|GO:0004930|GO:0016021	NM_001005281	Hs.632031
A_33_P3410053	-4.60473	-7.28383	6.40458			52864513	chr12	52864454	+	hs|12q13.13				chr12:052864454-052864513
A_23_P424051	-4.19627	-5.60555	2.65604	SLC25A48	Homo sapiens solute carrier family 25, member 48 (SLC25A48), mRNA [NM_145282]	135223752	chr5	135188483	+	hs|5q31.1	153328	NM_145282	solute carrier family 25, member 48	chr5:135188483-135223752	GO:0005743|GO:0016021|GO:0055085	NM_145282	Hs.412418
A_19_P00318967	-4.44403	-6.32575	3.68514		Homo sapiens chromosome 6 isolate HA_003109 mRNA sequence. [EF565087]	94522602	chr6	94522543	-	hs|6q16.1		EF565087		chr6:94522602-94522543			Hs.695853
A_32_P60065	-5.72616	-7.01291	2.43977	F2RL2	Homo sapiens coagulation factor II (thrombin) receptor-like 2 (F2RL2), transcript variant 1, mRNA [NM_004101]	75911558	chr5	75911499	-	hs|5q13.3	2151	NM_004101	coagulation factor II (thrombin) receptor-like 2	chr5:75911558-75911499	GO:0005515|GO:0016324|GO:0005886|GO:0015057|GO:0007596|GO:0005887|GO:0004435|GO:0009611|GO:0030168|GO:0005576	NM_004101	Hs.42502
A_33_P3264524	-3.86076	-4.9302	2.09861			25012909	chrY	25012850	-	hs|Yq11.223				chrY:025012909-025012850
A_33_P3390843	-5.13739	-6.49845	2.56873	LINC00552	Homo sapiens long intergenic non-protein coding RNA 552 (LINC00552), long non-coding RNA [NR_028064]	114451545	chr13	114451486	-	hs|13q34	100130386	NR_028064	long intergenic non-protein coding RNA 552	chr13:114451545-114451486		NR_028064	Hs.704121
A_23_P165042	-6.01236	-7.05185	2.05551	LOC100129935	Homo sapiens lectin, galactoside-binding, soluble, 14 pseudogene (LOC100129935), non-coding RNA [NR_026870]	40131302	chr19	40131243	+	hs|19q13.2	100129935	NR_026870	lectin, galactoside-binding, soluble, 14 pseudogene	chr19:40131243-40131302		NR_026870	Hs.659307
A_19_P00329935	-5.89197	-7.04921	2.23031		Homo sapiens cDNA FLJ35815 fis, clone TESTI2006097. [AK093134]	29715639	chr10	29715580	+	hs|10p11.23		AK093134		chr10:29715580-29715639			Hs.678222
A_33_P3251906	-5.57759	-7.21076	3.10193			86481195	chr14	86481136	-	hs|14q31.3				chr14:86481195-86481136
A_19_P00321607	-4.2642	-7.28776	8.13172			5635032	chr12	5634973	-	hs|12p13.31				chr12:005635032-005634973
A_23_P312920	-6.07685	-7.1162	2.05529	POU2AF1	Homo sapiens POU class 2 associating factor 1 (POU2AF1), mRNA [NM_006235]	111223063	chr11	111223004	-	hs|11q23.1	5450	NM_006235	POU class 2 associating factor 1	chr11:111223063-111223004	GO:0003712|GO:0006355|GO:0006366|GO:0006959|GO:0003713|GO:0005634|GO:0003677	NM_006235	Hs.654525
A_33_P3298236	-6.27419	-7.34708	2.10365	DCHS2	Homo sapiens dachsous cadherin-related 2 (DCHS2), transcript variant 2, mRNA [NM_001142552]	155243880	chr4	155243821	-	hs|4q31.3	54798	NM_001142552	dachsous cadherin-related 2	chr4:155243880-155243821	GO:0005886|GO:0005509|GO:0016021|GO:0007156	NM_001142552	Hs.655664
A_33_P3685572	-2.15831	-3.24683	2.12655		Homo sapiens mRNA; cDNA DKFZp686N0244 (from clone DKFZp686N0244). [BX649145]	102179109	chr8	102179050	-	hs|8q22.3		BX649145		chr8:102179109-102179050			Hs.27371
A_33_P3391225	-5.89899	-7.36571	2.76393		Synthetic construct DNA, clone: pF1KE0821, Homo sapiens OLFR690 gene for olfactory receptor 690, without stop codon, in Flexi system. [AB529252]	6173148	chr11	6173089	-	hs|11p15.4		AB529252		chr11:6173148-6173089			Hs.638713
A_33_P3374893	-5.374	-7.1647	3.45983	LINC00487	Homo sapiens long intergenic non-protein coding RNA 487 (LINC00487), long non-coding RNA [NR_038369]	6869391	chr2	6869332	-	hs|2p25.2	400941	NR_038369	long intergenic non-protein coding RNA 487	chr2:6869391-6869332		NR_038369	Hs.446195
A_19_P00319078	-5.3197	-6.77877	2.74931			92758935	chr5	92758876	+	hs|5q15				chr5:092758876-092758935
A_23_P36905	-5.31193	-6.43021	2.17088	MLNR	Homo sapiens motilin receptor (MLNR), mRNA [NM_001507]	49796358	chr13	49796299	+	hs|13q14.2	2862	NM_001507	motilin receptor	chr13:49796299-49796358	GO:0007186|GO:0005886|GO:0005887|GO:0004930|GO:0007586|GO:0016520	NM_001507	Hs.248126
A_23_P61042	-3.90649	-4.99926	2.13282		immunoglobulin heavy constant alpha 2 (A2m marker) [Source:HGNC Symbol;Acc:5479] [ENST00000390539]	106053930	chr14	106053649	-	hs|14q32.33		S55735		chr14:106053930-106053649			Hs.699841
A_33_P3248394	-5.59866	-6.95678	2.56351	INMT	Homo sapiens indolethylamine N-methyltransferase (INMT), transcript variant 2, mRNA [NM_001199219]	30795461	chr7	30795402	+	hs|7p14.3	11185	NM_001199219	indolethylamine N-methyltransferase	chr7:30795402-30795461	GO:0030748|GO:0004790|GO:0009636|GO:0009308|GO:0032259|GO:0005829	NM_001199219	Hs.632629
A_23_P259555	-5.25604	-6.96828	3.27668	OR12D3	Homo sapiens olfactory receptor, family 12, subfamily D, member 3 (OR12D3), mRNA [NM_030959]	29342478	chr6	29342419	-	hs|6p22.1	81797	NM_030959	olfactory receptor, family 12, subfamily D, member 3	chr6:29342478-29342419	GO:0004984|GO:0005886|GO:0004930|GO:0016021	NM_030959	Hs.272280
A_23_P62173	-4.4064	-5.86719	2.75259	TEX13A	Homo sapiens testis expressed 13A (TEX13A), mRNA [NM_031274]	104463814	chrX	104463755	-	hs|Xq22.3	56157	NM_031274	testis expressed 13A	chrX:104463814-104463755	GO:0008270	NM_031274	Hs.567543
A_33_P3362005	-6.16059	-7.2072	2.06568	OR9A4	Homo sapiens olfactory receptor, family 9, subfamily A, member 4 (OR9A4), mRNA [NM_001001656]	141619208	chr7	141619149	+	hs|7q34	130075	NM_001001656	olfactory receptor, family 9, subfamily A, member 4	chr7:141619149-141619208	GO:0004984|GO:0005886|GO:0004930|GO:0016021	NM_001001656	Hs.690171
A_19_P00811447	-4.70106	-6.04947	2.54632			97038500	chr14	97038441	-	hs|14q32.2				chr14:097038500-097038441
A_33_P3418511	-4.37276	-5.47245	2.14309	HCCAT5	Homo sapiens hepatocellular carcinoma associated transcript 5 (non-protein coding) (HCCAT5), long non-coding RNA [NR_027756]	73127672	chr16	73127613	+	hs|16q22.3	283902	NR_027756	hepatocellular carcinoma associated transcript 5 (non-protein coding)	chr16:73127613-73127672		NR_027756	Hs.382776
A_23_P422933	-5.69294	-6.94966	2.38953	ARHGAP20	Homo sapiens Rho GTPase activating protein 20 (ARHGAP20), transcript variant 1, mRNA [NM_020809]	110448123	chr11	110448064	-	hs|11q23.1	57569	NM_020809	Rho GTPase activating protein 20	chr11:110448123-110448064	GO:0051056|GO:0005543|GO:0007264|GO:0005829|GO:0005096	NM_020809	Hs.6136
A_23_P151637	-5.06493	-6.14817	2.11879	RNASE2	Homo sapiens ribonuclease, RNase A family, 2 (liver, eosinophil-derived neurotoxin) (RNASE2), mRNA [NM_002934]	21424234	chr14	21424175	+	hs|14q11.2	6036	NM_002934	ribonuclease, RNase A family, 2 (liver, eosinophil-derived neurotoxin)	chr14:21424175-21424234	GO:0006935|GO:0005576|GO:0004540|GO:0004522|GO:0003676|GO:0005764|GO:0006401	NM_002934	Hs.728
A_23_P137797	-2.62209	-3.63996	2.02492	RYR2	Homo sapiens ryanodine receptor 2 (cardiac) (RYR2), mRNA [NM_001035]	237996482	chr1	237996423	+	hs|1q43	6262	NM_001035	ryanodine receptor 2 (cardiac)	chr1:237996423-237996482	GO:0005515|GO:0005516|GO:0030018|GO:0005513|GO:0019722|GO:0035584|GO:0060402|GO:0043621|GO:0060048|GO:0042802|GO:0003143|GO:0034220|GO:0097050|GO:0015278|GO:0086029|GO:0086005|GO:0005262|GO:0051209|GO:0005509|GO:0071313|GO:0014808|GO:0030509|GO:0086064|GO:0043924|GO:0044325|GO:0043234|GO:0071872|GO:0002027|GO:0055117|GO:0010460|GO:0019899|GO:0005219|GO:0005218|GO:0034236|GO:0034237|GO:0005886|GO:…	NM_001035	Hs.109514
A_33_P3410166	-5.30165	-7.11171	3.50657			16782159	chr17	16782100	-	hs|17p11.2				chr17:016782159-016782100
A_33_P3344816	0.95514	-0.0769038	2.04492	ZNF813	Homo sapiens zinc finger protein 813 (ZNF813), mRNA [NM_001004301]	53997458	chr19	53997399	+	hs|19q13.42	126017	NM_001004301	zinc finger protein 813	chr19:53997399-53997458	GO:0006355|GO:0005634|GO:0003677|GO:0046872|GO:0006351	NM_001004301	Hs.710780
A_19_P00331515	-5.74962	-7.11155	2.57028			156466345	chr3	156466286	+	hs|3q25.31				chr3:156466286-156466345
A_19_P00316879	-4.71803	-6.33551	3.06838			235353314	chr2	235353255	-	hs|2q37.1				chr2:235353314-235353255
A_33_P3387455	-3.73666	-4.76532	2.04012	SFMBT2	Homo sapiens Scm-like with four mbt domains 2 (SFMBT2), transcript variant 1, mRNA [NM_001029880]	7409838	chr10	7409779	-	hs|10p14	57713	NM_001029880	Scm-like with four mbt domains 2	chr10:7409838-7409779	GO:0005515|GO:0042393|GO:0006355|GO:0010629|GO:0005634	NM_001029880	Hs.407983
A_33_P3353757	-5.75142	-7.13747	2.61363		Q69T61_ORYSA (Q69T61) Epstein-Barr virus EBNA-1-like protein, partial (9%) [THC2603676]	87540473	chr6	87540414	-	hs|6q14.3				chr6:087540473-087540414
A_19_P00321218	-3.42245	-6.65821	9.42025			8026991	chr2	8026932	+	hs|2p25.1				chr2:008026932-008026991
A_19_P00810520	-5.68635	-7.21666	2.88847			50223277	chr8	50223218	-	hs|8q11.21				chr8:050223277-050223218
A_19_P00317169	-5.92937	-6.94171	2.01717	CASC8	Homo sapiens cancer susceptibility candidate 8 (non-protein coding) (CASC8), long non-coding RNA [NR_024393]	128455654	chr8	128455595	-	hs|8q24.21	727677	NR_024393	cancer susceptibility candidate 8 (non-protein coding)	chr8:128455654-128455595		NR_024393	Hs.673248
A_33_P3345821	-6.13696	-7.32213	2.27391			108569537	chr8	108569479	+	hs|8q23.1				chr8:108569479-108569537
A_33_P3351681	-6.31299	-7.37085	2.08183	CCDC67	Homo sapiens coiled-coil domain containing 67 (CCDC67), mRNA [NM_181645]	93171325	chr11	93171266	+	hs|11q21	159989	NM_181645	coiled-coil domain containing 67	chr11:93171266-93171325		NM_181645	Hs.436625
A_33_P3441021	-3.29145	-4.37159	2.11424	TMEM233	Homo sapiens transmembrane protein 233 (TMEM233), mRNA [NM_001136534]	120078618	chr12	120078559	+	hs|12q24.23	387890	NM_001136534	transmembrane protein 233	chr12:120078559-120078618	GO:0009607|GO:0016021	NM_001136534	Hs.530965
A_33_P3353737	-5.43512	-7.02509	3.01043	ADH1B	alcohol dehydrogenase 1B (class I), beta polypeptide [Source:HGNC Symbol;Acc:250] [ENST00000394887]	100227587	chr4	100227528	-	hs|4q23	125	AF153821	alcohol dehydrogenase 1B (class I), beta polypeptide	chr4:100227587-100227528	GO:0006805|GO:0006069|GO:0004024|GO:0008270|GO:0044281|GO:0005829		Hs.4
A_33_P3368822	-4.54983	-6.93635	5.22893			1216707	chr5	1216648	-	hs|5p15.33				chr5:001216707-001216648
A_23_P70643	-5.42126	-7.15138	3.31754	ADGB	Homo sapiens androglobin (ADGB), mRNA [NM_024694]	147123113	chr6	147123054	+	hs|6q24.3	79747	NM_024694	androglobin	chr6:147123054-147123113	GO:0005622|GO:0004198|GO:0019825|GO:0005506|GO:0006508|GO:0020037|GO:0015671	NM_024694	Hs.720870
A_19_P00809249	-5.67304	-6.84454	2.25246			16124958	chr7	16124899	-	hs|7p21.2				chr7:016124958-016124899
A_32_P133884	-3.6344	-4.71983	2.122	TUSC1	Homo sapiens tumor suppressor candidate 1 (TUSC1), mRNA [NM_001004125]	25677283	chr9	25677224	-	hs|9p21.2	286319	NM_001004125	tumor suppressor candidate 1	chr9:25677283-25677224		NM_001004125	Hs.26268
A_24_P327084	-4.71019	-5.71493	2.00657	PRSS33	Homo sapiens protease, serine, 33 (PRSS33), mRNA [NM_152891]	2834349	chr16	2834290	-	hs|16p13.3	260429	NM_152891	protease, serine, 33	chr16:2834349-2834290	GO:0004252|GO:0006508|GO:0005615	NM_152891	Hs.280658
A_33_P3376493	-5.71551	-6.9211	2.30632	AGTR2	Homo sapiens angiotensin II receptor, type 2 (AGTR2), mRNA [NM_000686]	115304683	chrX	115304624	+	hs|Xq23	186	NM_000686	angiotensin II receptor, type 2	chrX:115304624-115304683	GO:0005515|GO:0030308|GO:0004945|GO:0021695|GO:0006883|GO:0007243|GO:0042990|GO:0001991|GO:0002018|GO:0007610|GO:0061049|GO:0072300|GO:0048019|GO:0010459|GO:0002033|GO:0010243|GO:0002035|GO:0010700|GO:0051387|GO:0007186|GO:0007420|GO:0005887|GO:0051000|GO:1900116|GO:0035815|GO:0035566|GO:0045893|GO:0043537|GO:0008134|GO:2001238|GO:0008284|GO:0048471|GO:0007263|GO:0005886|GO:0007199|GO:0048147|GO:…	NM_000686	Hs.405348
A_33_P3324695	-5.72687	-7.20185	2.7798	LOC100506393	Homo sapiens uncharacterized LOC100506393 (LOC100506393), long non-coding RNA [NR_040098]	20251788	chr12	20251729	+	hs|12p12.2	100506393	NR_040098	uncharacterized LOC100506393	chr12:20251729-20251788		NR_040098	Hs.658356
A_19_P00806535	-5.73357	-7.1513	2.67164			216463122	chr2	216463063	-	hs|2q35				chr2:216463122-216463063
A_23_P385790	-6.10806	-7.11685	2.01221	FAM9C	Homo sapiens family with sequence similarity 9, member C (FAM9C), mRNA [NM_174901]	13058981	chrX	13058922	-	hs|Xp22.2	171484	NM_174901	family with sequence similarity 9, member C	chrX:13058981-13058922	GO:0005634	NM_174901	Hs.667546
A_33_P3355004	-4.11628	-7.10026	7.91165	DDC	Homo sapiens dopa decarboxylase (aromatic L-amino acid decarboxylase) (DDC), transcript variant 7, mRNA [NM_001242890]	50560690	chr7	50560631	-	hs|7p12.1	1644	NM_001242890	dopa decarboxylase (aromatic L-amino acid decarboxylase)	chr7:50560690-50560631	GO:0005515|GO:0030424|GO:0046684|GO:0010259|GO:0044281|GO:0005829|GO:0042416|GO:0034641|GO:0043025|GO:0033076|GO:0006520|GO:0019904|GO:0071312|GO:0035690|GO:0008021|GO:0042427|GO:0046219|GO:0071363|GO:0052314|GO:0030170|GO:0004058|GO:0007623|GO:0016597|GO:0015842|GO:0042423	NM_001242890	Hs.359698
A_19_P00328520	-2.13879	-3.49152	2.55395			25445668	chr5	25445609	+	hs|5p14.1				chr5:025445609-025445668
A_33_P3343350	-5.93773	-7.01711	2.11313		GB	29230606	chr6	29230547	-	hs|6p22.1				chr6:029230606-029230547
A_19_P00319995	-3.86649	-4.98652	2.17352	MSR1	macrophage scavenger receptor 1 [Source:HGNC Symbol;Acc:7376] [ENST00000518343]	16122801	chr8	16122742	-	hs|8p22	4481	DA243495	macrophage scavenger receptor 1	chr8:16122801-16122742	GO:0005515|GO:0005581|GO:0005886|GO:0010744|GO:0030169|GO:0030301|GO:0010886|GO:0042221|GO:0006898|GO:0005829|GO:0030666|GO:0042953|GO:0005887|GO:0034381|GO:0034362|GO:0005044		Hs.734231
A_23_P405161	-3.74076	-7.03246	9.79265	C7orf33	Homo sapiens chromosome 7 open reading frame 33 (C7orf33), mRNA [NM_145304]	148312450	chr7	148311361	+	hs|7q36.1	202865	NM_145304	chromosome 7 open reading frame 33	chr7:148311361-148312450		NM_145304	Hs.352212
A_33_P3376976	-6.12862	-7.2991	2.25086	LOC646813	Homo sapiens mRNA for hypothetical protein, partial sequence, clone:Hsa11-digit09-11-09-R. [AB231713]	50379742	chr11	50379683	+	hs|11p11.12	646813	AB231713	DEAH (Asp-Glu-Ala-His) box helicase 9 pseudogene	chr11:50379683-50379742			Hs.684179
A_33_P3356356	-4.81001	-5.82602	2.02232	SRP14-AS1	Homo sapiens SRP14 antisense RNA1 (head to head) (SRP14-AS1), transcript variant 1, long non-coding RNA [NR_040059]	40358278	chr15	40358219	+	hs|15q15.1	100131089	NR_040059	SRP14 antisense RNA1 (head to head)	chr15:40358219-40358278		NR_040059	Hs.386000
A_32_P92489	-3.28164	-4.37875	2.13926	PKD1L2	Homo sapiens polycystic kidney disease 1-like 2 (PKD1L2), transcript variant 1, mRNA [NM_052892]	81134873	chr16	81134814	-	hs|16q23.2	114780	NM_052892	polycystic kidney disease 1-like 2	chr16:81134873-81134814	GO:0007218|GO:0005509|GO:0030246|GO:0016021|GO:0006811	NM_052892	Hs.413525
A_19_P00809043	-5.16069	-7.2058	4.12705			160035624	chr6	160035565	-	hs|6q25.3				chr6:160035624-160035565
A_33_P3230414	-2.84756	-5.00406	4.45831	ZNF774	Homo sapiens zinc finger protein 774 (ZNF774), mRNA [NM_001004309]	90904714	chr15	90904655	+	hs|15q26.1	342132	NM_001004309	zinc finger protein 774	chr15:90904655-90904714	GO:0006355|GO:0005634|GO:0003677|GO:0046872|GO:0006351	NM_001004309	Hs.55307
A_33_P3221916	-5.76452	-7.08916	2.50471		Q6UWH6_HUMAN (Q6UWH6) Tex261, partial (9%) [THC2676157]	71230056	chr2	71229997	+	hs|2p13.3				chr2:071229997-071230056
A_33_P3327041	-6.12235	-7.21332	2.13017	PLCE1-AS1	Homo sapiens PLCE1 antisense RNA 1 (PLCE1-AS1), long non-coding RNA [NR_033969]	96039115	chr10	96039056	-	hs|10q23.33	100128054	NR_033969	PLCE1 antisense RNA 1	chr10:96039115-96039056		NR_033969	Hs.677562
A_24_P400842	-5.56208	-6.64866	2.1237	ADAMTSL3	Homo sapiens ADAMTS-like 3 (ADAMTSL3), mRNA [NM_207517]	84527546	chr15	84506937	+	hs|15q25.2	57188	NM_207517	ADAMTS-like 3	chr15:84506937-84527546	GO:0005578|GO:0008270|GO:0008237	NM_207517	Hs.459162
A_19_P00319339	0.501752	-0.711349	2.31835			72608252	chr8	72608193	+	hs|8q13.3				chr8:72608193-72608252
A_19_P00327730	-2.41453	-5.01355	6.05875			12719556	chr5	12719497	+	hs|5p15.2				chr5:012719497-012719556
A_33_P3379811	-4.39423	-7.05908	6.34164	C12orf77	Homo sapiens chromosome 12 open reading frame 77 (C12orf77), mRNA [NM_001101339]	25146431	chr12	25146372	-	hs|12p12.1	196415	NM_001101339	chromosome 12 open reading frame 77	chr12:25146431-25146372		NM_001101339	Hs.434453
A_33_P3318436	-3.66984	-7.13897	11.0742	LOC284100	Homo sapiens tyrosine 3-monooxygenase/tryptophan 5-monooxygenase activation protein, epsilon polypeptide pseudogene (LOC284100), non-coding RNA [NR_024178]	36202632	chr17	36202573	-	hs|17q12	284100	NR_024178	tyrosine 3-monooxygenase/tryptophan 5-monooxygenase activation protein, epsilon polypeptide pseudogene	chr17:36202632-36202573		NR_024178	Hs.434159
A_23_P353574	-3.18586	-4.77822	3.01543	NEK7	Homo sapiens NIMA-related kinase 7 (NEK7), mRNA [NM_133494]	198288733	chr1	198288674	+	hs|1q31.3	140609	NM_133494	NIMA-related kinase 7	chr1:198288674-198288733	GO:0007346|GO:0000910|GO:0005737|GO:0000922|GO:0005815|GO:0004674|GO:0005874|GO:0006468|GO:0005634|GO:0051225|GO:0005524|GO:0046872	NM_133494	Hs.24119
A_33_P3268089	-5.10283	-6.23946	2.19867	OR51I2	Homo sapiens olfactory receptor, family 51, subfamily I, member 2 (OR51I2), mRNA [NM_001004754]	5475657	chr11	5475598	+	hs|11p15.4	390064	NM_001004754	olfactory receptor, family 51, subfamily I, member 2	chr11:5475598-5475657	GO:0050911|GO:0007608|GO:0004984|GO:0005886|GO:0004930|GO:0016021	NM_001004754	Hs.553733
A_33_P3263935	-5.69664	-7.24503	2.92492	KRTAP22-2	Homo sapiens keratin associated protein 22-2 (KRTAP22-2), mRNA [NM_001164434]	31962528	chr21	31962469	-	hs|21q22.11	100288287	NM_001164434	keratin associated protein 22-2	chr21:31962528-31962469	GO:0005882	NM_001164434	Hs.580880
A_33_P3390013	-2.03924	-3.50384	2.75987	ADAMTS1	Homo sapiens ADAM metallopeptidase with thrombospondin type 1 motif, 1 (ADAMTS1), mRNA [NM_006988]	28209959	chr21	28209900	-	hs|21q21.3	9510	NM_006988	ADAM metallopeptidase with thrombospondin type 1 motif, 1	chr21:28209959-28209900	GO:0060347|GO:0008285|GO:0007229|GO:0001822|GO:0006508|GO:0008270|GO:0001542|GO:0031410|GO:0004222|GO:0008201|GO:0008237|GO:0005604	NM_006988	Hs.643357
A_33_P3249696	-5.50623	-7.18835	3.20898	DLGAP1-AS5	Homo sapiens DLGAP1 antisense RNA 5 (DLGAP1-AS5), long non-coding RNA [NR_036489]	4293599	chr18	4293540	+	hs|18p11.31	284215	NR_036489	DLGAP1 antisense RNA 5	chr18:4293540-4293599		NR_036489	Hs.647594
A_19_P00315789	-5.13168	-6.94361	3.5111	LINC00880	Homo sapiens long intergenic non-protein coding RNA 880 (LINC00880), long non-coding RNA [NR_034007]	156800793	chr3	156800734	-	hs|3q25.31	339894	NR_034007	long intergenic non-protein coding RNA 880	chr3:156800793-156800734		NR_034007	Hs.478050
A_19_P00323647	-4.6016	-5.76667	2.24244			12889778	chr12	12889719	-	hs|12p13.1				chr12:012889778-012889719
A_33_P3415551	0.134063	-1.61978	3.37256	GPAT2	Homo sapiens glycerol-3-phosphate acyltransferase 2, mitochondrial (GPAT2), mRNA [NM_207328]	96687836	chr2	96687777	-	hs|2q11.1	150763	NM_207328	glycerol-3-phosphate acyltransferase 2, mitochondrial	chr2:96687836-96687777	GO:0005739|GO:0019432|GO:0016024|GO:0005741|GO:0004366|GO:0044281|GO:0016021|GO:0006644|GO:0006072|GO:0006654|GO:0046474	NM_207328	Hs.348629
A_33_P3371810	-5.60249	-7.29108	3.22343		H.sapiens TCRB PS7(10.1) mRNA. [X58330]	142344841	chr7	142344782	+	hs|7q34		X58330		chr7:142344782-142344841			Hs.382212
A_33_P3369058	-6.02709	-7.12685	2.14318	LRRK2	Homo sapiens leucine-rich repeat kinase 2 (LRRK2), mRNA [NM_198578]	40762806	chr12	40762747	+	hs|12q12	120892	NM_198578	leucine-rich repeat kinase 2	chr12:40762747-40762806	GO:0005802|GO:0005515|GO:0007406|GO:0042803|GO:0042802|GO:0022028|GO:0043068|GO:0046777|GO:0018105|GO:0000165|GO:0018107|GO:0031398|GO:0043025|GO:0061002|GO:0006979|GO:0010942|GO:0004708|GO:0034260|GO:0035640|GO:0048312|GO:0044325|GO:0006184|GO:0043547|GO:0070997|GO:0045121|GO:0010508|GO:0032473|GO:0043005|GO:0005886|GO:0007264|GO:0003924|GO:0032436|GO:0032839|GO:0035564|GO:0008340|GO:0005739|GO:…	NM_198578	Hs.187636
A_32_P114028	-5.27339	-6.89241	3.07167	C10orf68	Homo sapiens chromosome 10 open reading frame 68 (C10orf68), mRNA [NM_024688]	33165354	chr10	33165295	+	hs|10p11.22	79741	NM_024688	chromosome 10 open reading frame 68	chr10:33165295-33165354		NM_024688	Hs.585464
A_19_P00316376	-4.76746	-6.07894	2.48196		naf74e06.x1 NCI_CGAP_Brn66 Homo sapiens cDNA clone IMAGE:4169938 3' similar to SW:HLAF_HUMAN P30511 HLA CLASS I HISTOCOMPATIBILITY ANTIGEN, ALPHA CHAIN F PRECURSOR ;, mRNA sequence [BG222294]	29706285	chr6	29706226	-	hs|6p22.1		BG222294		chr6:29706285-29706226			Hs.722070
A_23_P94186	-5.17861	-6.39373	2.32161	LYPD2	Homo sapiens LY6/PLAUR domain containing 2 (LYPD2), mRNA [NM_205545]	143832477	chr8	143831850	-	hs|8q24.3	137797	NM_205545	LY6/PLAUR domain containing 2	chr8:143832477-143831850	GO:0005886|GO:0031225	NM_205545	Hs.441280
A_33_P3406714	-4.4398	-6.93971	5.6565	LINC00893	PREDICTED: Homo sapiens long intergenic non-protein coding RNA 893 (LINC00893), transcript variant X5, misc_RNA [XR_254492]	148617730	chrX	148617671	-	hs|Xq28	100131434	XR_254492	long intergenic non-protein coding RNA 893	chrX:148617730-148617671		XR_254492	Hs.669775
A_19_P00321736	-5.3206	-7.2869	3.90765		Homo sapiens chromosome 6 isolate HA_003110 mRNA sequence. [EF565088]	94522635	chr6	94522576	+	hs|6q16.1		EF565088		chr6:94522576-94522635
A_19_P00810333	-5.42475	-6.55819	2.19381			201503384	chr1	201503325	+	hs|1q32.1				chr1:201503325-201503384
A_23_P312132	-5.37905	-6.62903	2.37838	ITGAX	Homo sapiens integrin, alpha X (complement component 3 receptor 4 subunit) (ITGAX), transcript variant 2, mRNA [NM_000887]	31394010	chr16	31393951	+	hs|16p11.2	3687	NM_000887	integrin, alpha X (complement component 3 receptor 4 subunit)	chr16:31393951-31394010	GO:0005515|GO:0008305|GO:0005886|GO:0050900|GO:0046872|GO:0051607|GO:0007229|GO:0007596|GO:0030198|GO:0009887|GO:0004872|GO:0007155|GO:0009897	NM_000887	Hs.248472
A_33_P3340782	-5.46275	-6.63674	2.25634	SPINK5	Homo sapiens serine peptidase inhibitor, Kazal type 5 (SPINK5), transcript variant 3, mRNA [NM_001127699]	147504478	chr5	147504419	+	hs|5q32	11005	NM_001127699	serine peptidase inhibitor, Kazal type 5	chr5:147504419-147504478	GO:0035315|GO:0048471|GO:0097209|GO:0042640|GO:0004867|GO:0005783|GO:0005576|GO:0030155|GO:0045861|GO:0005829|GO:0009913|GO:0005737|GO:0050777|GO:0030198|GO:0016525|GO:0030855|GO:0045580|GO:0005789|GO:0005938	NM_001127699	Hs.331555
A_23_P388220	-5.43331	-6.91216	2.78728	RALYL	Homo sapiens RALY RNA binding protein-like (RALYL), transcript variant 3, mRNA [NM_173848]	85833142	chr8	85799966	+	hs|8q21.2	138046	NM_173848	RALY RNA binding protein-like	chr8:85799966-85833142	GO:0000166|GO:0003723	NM_173848	Hs.121663
A_23_P28920	-4.74784	-6.1702	2.68024	SCP2D1	Homo sapiens SCP2 sterol-binding domain containing 1 (SCP2D1), mRNA [NM_178483]	18794708	chr20	18794649	+	hs|20p11.23	140856	NM_178483	SCP2 sterol-binding domain containing 1	chr20:18794649-18794708	GO:0032934	NM_178483	Hs.112794
A_19_P00318452	-5.00791	-7.18729	4.52958		Homo sapiens cDNA FLJ43604 fis, clone SPLEN2005838. [AK125592]	95824192	chr15	95824133	-	hs|15q26.2		AK125592		chr15:95824192-95824133			Hs.672112
A_33_P3320648	-5.30964	-7.01164	3.25354		DA581137 HLUNG2 Homo sapiens cDNA clone HLUNG2000047 5', mRNA sequence [DA581137]	25831383	chr3	25831324	+	hs|3p24.2		DA581137		chr3:25831324-25831383			Hs.739184
A_33_P3255597	-4.88832	-6.96212	4.20994		HS1188J21 FSH primary response (LRPR1 homolog, rat) 1 {Homo sapiens} (exp=0; wgp=1; cg=0), partial (35%) [THC2717143]	19705766	chr13	19705707	+	hs|13q12.11				chr13:019705707-019705766
A_24_P376379	-5.87084	-6.96763	2.13878	LOC647323	Homo sapiens uncharacterized LOC647323 (LOC647323), long non-coding RNA [NR_033944]	193675262	chr3	193675203	-	hs|3q29	647323	NR_033944	uncharacterized LOC647323	chr3:193675262-193675203		NR_033944	Hs.652830
A_19_P00319311	-4.47543	-6.66801	4.57124		Q7VLF4_HAEDU (Q7VLF4) Tyrosine-specific transport protein, partial (4%) [THC2650459]	58621347	chr20	58621288	+	hs|20q13.33		TCONS_l2_00016358		chr20:58621288-58621347
A_32_P75902	-4.38938	-5.48081	2.13086	MEIOB	Homo sapiens meiosis specific with OB domains (MEIOB), transcript variant 2, mRNA [NM_152764]	1884158	chr16	1884099	-	hs|16p13.3	254528	NM_152764	meiosis specific with OB domains	chr16:1884158-1884099	GO:0005737|GO:0007140	NM_152764	Hs.729604
A_33_P3311611	-5.19352	-6.24459	2.07207	COL6A4P2	Homo sapiens collagen, type VI, alpha 4 pseudogene 2 (COL6A4P2), non-coding RNA [NR_027898]	129953491	chr3	129953432	+	hs|3q22.1	646300	NR_027898	collagen, type VI, alpha 4 pseudogene 2	chr3:129953432-129953491		NR_027898	Hs.170475
A_33_P3378680	-5.45309	-7.34489	3.71098		Q5D035_HUMAN (Q5D035) ARHGAP26 protein, partial (38%) [THC2493633]	142152414	chr5	142152355	+	hs|5q31.3				chr5:142152355-142152414
A_19_P00318283	-4.40514	-6.30795	3.73941		ir69g09.y1 HR85 islet Homo sapiens cDNA clone IMAGE:6607866 5', mRNA sequence [CA849059]	19325111	chr2	19325052	-	hs|2p24.1		CA849059		chr2:19325111-19325052			Hs.745507
A_33_P3294072	-4.26117	-5.49396	2.35022		Q3KR39_HUMAN (Q3KR39) LOC125893 protein, partial (20%) [THC2677632]	53098876	chr19	53098817	+	hs|19q13.41				chr19:053098817-053098876
A_33_P3245841	-4.15125	-5.23238	2.11569			161416792	chr1	161416733	-	hs|1q23.3				chr1:161416792-161416733
A_19_P00317971	-4.26559	-6.93594	6.36586	MSR1	macrophage scavenger receptor 1 [Source:HGNC Symbol;Acc:7376] [ENST00000521876]	16113834	chr8	16113775	-	hs|8p22	4481		macrophage scavenger receptor 1	chr8:16113834-16113775	GO:0005515|GO:0005581|GO:0005886|GO:0010744|GO:0030169|GO:0030301|GO:0010886|GO:0042221|GO:0006898|GO:0005829|GO:0030666|GO:0042953|GO:0005887|GO:0034381|GO:0034362|GO:0005044
A_33_P3303890	-6.00158	-7.06014	2.08285	OR52A4	Homo sapiens olfactory receptor, family 52, subfamily A, member 4, mRNA (cDNA clone MGC:176429 IMAGE:9021620), complete cds. [BC140752]	5142000	chr11	5141941	-	hs|11p15.4	390053	BC140752	olfactory receptor, family 52, subfamily A, member 4	chr11:5142000-5141941	GO:0004984|GO:0005886|GO:0004930|GO:0016021		Hs.553729
A_33_P3221203	-5.63198	-7.00136	2.58359	MMP13	Homo sapiens matrix metallopeptidase 13 (collagenase 3) (MMP13), mRNA [NM_002427]	102813832	chr11	102813773	-	hs|11q22.2	4322	NM_002427	matrix metallopeptidase 13 (collagenase 3)	chr11:102813832-102813773	GO:0051216|GO:0005509|GO:0005578|GO:0005576|GO:0030282|GO:0005615|GO:0022617|GO:0030198|GO:0030574|GO:0006508|GO:0008270|GO:0004222|GO:0044267	NM_002427	Hs.2936
A_33_P3363341	-5.19908	-6.6703	2.77257	TMEM212	Homo sapiens transmembrane protein 212 (TMEM212), mRNA [NM_001164436]	171571639	chr3	171571580	+	hs|3q26.31	389177	NM_001164436	transmembrane protein 212	chr3:171571580-171571639	GO:0016021	NM_001164436	Hs.642307
A_19_P00813053	-5.19078	-7.28725	4.27663			73135155	chr6	73135096	+	hs|6q13				chr6:073135096-073135155
A_33_P3364190	-5.96404	-7.33838	2.59249	OR2AK2	Homo sapiens olfactory receptor, family 2, subfamily AK, member 2 (OR2AK2), mRNA [NM_001004491]	248129641	chr1	248129582	+	hs|1q44	391191	NM_001004491	olfactory receptor, family 2, subfamily AK, member 2	chr1:248129582-248129641	GO:0004984|GO:0005886|GO:0004930|GO:0016021	NM_001004491	Hs.690413
A_19_P00804420	-4.17718	-6.04439	3.64828			39838885	chr14	39838826	+	hs|14q21.1				chr14:039838826-039838885
A_23_P318616	-5.80751	-6.88435	2.1094	LRTM2	Homo sapiens leucine-rich repeats and transmembrane domains 2 (LRTM2), transcript variant 1, mRNA [NM_001039029]	1945466	chr12	1945407	+	hs|12p13.33	654429	NM_001039029	leucine-rich repeats and transmembrane domains 2	chr12:1945407-1945466	GO:0016021	NM_001039029	Hs.585579
A_23_P149189	-5.64876	-7.0291	2.60331	ZP4	Homo sapiens zona pellucida glycoprotein 4 (ZP4), mRNA [NM_021186]	238048089	chr1	238046108	-	hs|1q43	57829	NM_021186	zona pellucida glycoprotein 4	chr1:238048089-238046108	GO:2000360|GO:0005886|GO:0005578|GO:0005576|GO:0010737|GO:0007339|GO:0032190|GO:2000344|GO:0070528|GO:0007338|GO:0035556|GO:0060478|GO:0045860|GO:0042102|GO:0004871|GO:0016021|GO:0002922|GO:0032504	NM_021186	Hs.136241
A_33_P3353230	-5.75935	-6.97606	2.32416	DEFB134	Homo sapiens defensin, beta 134 (DEFB134), mRNA [NM_001033019]	11851552	chr8	11851493	-	hs|8p23.1	613211	NM_001033019	defensin, beta 134	chr8:11851552-11851493	GO:0005576|GO:0042742	NM_001033019	Hs.631852
A_19_P00319439	-5.59269	-7.28396	3.22942			101397311	chr14	101397252	+	hs|14q32.2				chr14:101397252-101397311
A_33_P3327086	-6.051	-7.34064	2.44468	CYorf17	Homo sapiens chromosome Y open reading frame 17 (CYorf17), mRNA [NM_001282471]	23548178	chrY	23548119	-	hs|Yq11.223	100533178	NM_001282471	chromosome Y open reading frame 17	chrY:23548178-23548119		NM_001282471
A_33_P3227721	-4.26909	-6.35119	4.23423			31213275	chr4	31213216	+	hs|4p15.1		TCONS_00007502		chr4:31213216-31213275
A_19_P00812091	-5.14096	-6.14277	2.00251		Q69566_9BETA (Q69566) U88, partial (5%) [THC2629179]	239419232	chr2	239419173	-	hs|2q37.3				chr2:239419232-239419173
A_32_P56604	-5.84819	-7.37036	2.87222	SPERT	Homo sapiens spermatid associated (SPERT), transcript variant 1, mRNA [NM_152719]	46288678	chr13	46288619	+	hs|13q14.13	220082	NM_152719	spermatid associated	chr13:46288619-46288678	GO:0016023	NM_152719	Hs.186363
A_32_P72181	-5.03153	-6.69109	3.1592	LINC00669	Homo sapiens long intergenic non-protein coding RNA 669 (LINC00669), long non-coding RNA [NR_024391]	36787669	chr18	36787610	-	hs|18q12.2	647946	NR_024391	long intergenic non-protein coding RNA 669	chr18:36787669-36787610		NR_024391	Hs.649350
A_33_P3300297	-2.6971	-3.81513	2.17052		AB030241 DRCTNNB1A {Homo sapiens} (exp=-1; wgp=0; cg=0), partial (21%) [THC2648175]	23017842	chr7	23017783	-	hs|7p15.3				chr7:023017842-023017783
A_19_P00315826	-4.96033	-7.17323	4.63609	MIR181A1HG	MIR181A1 host gene (non-protein coding) [Source:HGNC Symbol;Acc:48659] [ENST00000436880]	198867710	chr1	198867651	-	hs|1q32.1	100131234	TCONS_00000111	MIR181A1 host gene (non-protein coding)	chr1:198867710-198867651			Hs.711077
A_33_P3257533	-4.73999	-5.83814	2.14079		Q5VVE8_HUMAN (Q5VVE8) Zinc finger protein 451, complete [THC2536988]	56989313	chr6	56989254	+	hs|6p12.1				chr6:056989254-056989313
A_19_P00809122	-5.67052	-7.03555	2.57581			80804029	chr3	80803970	-	hs|3p12.2				chr3:080804029-080803970
A_33_P3290677	-5.30239	-6.6952	2.6259	HELT	Homo sapiens helt bHLH transcription factor (HELT), mRNA [NM_001029887]	185941542	chr4	185941483	+	hs|4q35.1	391723	NM_001029887	helt bHLH transcription factor	chr4:185941483-185941542	GO:0021858|GO:0005667|GO:0003700|GO:0005634|GO:0010259|GO:0000122|GO:0007417|GO:0009791|GO:0003677|GO:0006351|GO:0042803|GO:0001967|GO:0035264	NM_001029887	Hs.531242
A_33_P3234859	-1.02236	-2.24159	2.32822	UTRN	Homo sapiens utrophin (UTRN), mRNA [NM_007124]	144795894	chr6	144795835	+	hs|6q24.2	7402	NM_007124	utrophin	chr6:144795835-144795894	GO:0005515|GO:0031594|GO:0030054|GO:0019901|GO:0005886|GO:0005509|GO:0005730|GO:0003779|GO:0005634|GO:2000649|GO:0030175|GO:0043234|GO:0005737|GO:0005178|GO:0006936|GO:0007517|GO:0016020|GO:0016010|GO:0045211|GO:0017166|GO:0008270|GO:0005856|GO:0070938|GO:0001954	NM_007124	Hs.133135
A_19_P00318246	-6.10589	-7.32397	2.32637			126482110	chr4	126482051	-	hs|4q28.1				chr4:126482110-126482051
A_33_P3343196	-4.03089	-5.18968	2.23271	CP	Homo sapiens ceruloplasmin (ferroxidase) (CP), transcript variant 1, mRNA [NM_000096]	148890861	chr3	148890802	-	hs|3q24	1356	NM_000096	ceruloplasmin (ferroxidase)	chr3:148890861-148890802	GO:0006879|GO:0004322|GO:0005507|GO:0051087|GO:0005576|GO:0005765|GO:0055085|GO:0005615|GO:0006825	NM_000096	Hs.558314
A_19_P00803749	-2.2009	-3.55484	2.55609			104295243	chr4	104295184	+	hs|4q24				chr4:104295184-104295243
A_33_P3224495	-1.75718	-2.8307	2.10457	KCNQ5-IT1	PREDICTED: Homo sapiens KCNQ5 intronic transcript 1 (non-protein coding) (KCNQ5-IT1), misc_RNA [XR_158796]	73388218	chr6	73388159	+	hs|6q13	100507381	XR_158796	KCNQ5 intronic transcript 1 (non-protein coding)	chr6:73388159-73388218		XR_158796	Hs.662412
A_19_P00316597	-4.19838	-5.35912	2.23572		ALU8_HUMAN (P39195) Alu subfamily SX sequence contamination warning entry, partial (7%) [THC2512774]	27113397	chr22	27113338	-	hs|22q12.1				chr22:027113397-027113338
A_19_P00321941	-4.64703	-6.19197	2.91793	LINC00704	Homo sapiens long intergenic non-protein coding RNA 704 (LINC00704), long non-coding RNA [NR_024475]	4692437	chr10	4692378	-	hs|10p15.1	100216001	NR_024475	long intergenic non-protein coding RNA 704	chr10:4692437-4692378		NR_024475	Hs.634869
A_23_P88033	-5.17283	-6.99439	3.53462	FGF14	Homo sapiens fibroblast growth factor 14 (FGF14), transcript variant 2, mRNA [NM_175929]	102379079	chr13	102379020	-	hs|13q33.1	2259	NM_175929	fibroblast growth factor 14	chr13:102379079-102379020	GO:0008219|GO:0008344|GO:0007254|GO:0007267|GO:0007268|GO:0005104|GO:0005576|GO:0005634|GO:0007399|GO:0050905|GO:0007165|GO:0010765|GO:0008543|GO:0008083|GO:0008201	NM_175929	Hs.508616
A_19_P00811030	-4.92646	-7.05804	4.38197			121394650	chr5	121394591	+	hs|5q23.1				chr5:121394591-121394650
A_33_P3280759	-5.78676	-7.3449	2.94474	FLJ45139	PREDICTED: Homo sapiens FLJ45139 protein (FLJ45139), misc_RNA [XR_254035]	40249274	chr21	40249215	-	hs|21q22.2	400867	XR_254035	FLJ45139 protein	chr21:40249274-40249215		XR_254035	Hs.689509
A_23_P317756	-2.77038	-3.82157	2.07224	ACSM3	Homo sapiens acyl-CoA synthetase medium-chain family member 3 (ACSM3), transcript variant 2, mRNA [NM_202000]	20793097	chr16	20793038	+	hs|16p12.3	6296	NM_202000	acyl-CoA synthetase medium-chain family member 3	chr16:20793038-20793097	GO:0042632|GO:0015645|GO:0003674|GO:0005759|GO:0008217|GO:0006633|GO:0005575|GO:0005524|GO:0047760|GO:0046872	NM_202000	Hs.706754
A_33_P3254535	-5.19826	-6.86782	3.18119	LOC100130642	Homo sapiens cDNA FLJ42255 fis, clone TKIDN2009889. [AK124249]	46874508	chr2	46874449	+	hs|2p21	100130642	AK124249	uncharacterized LOC100130642	chr2:46874449-46874508			Hs.191330
A_23_P250516	-5.56338	-6.89937	2.52448		PREDICTED: Homo sapiens uncharacterized LOC101928710 (LOC101928710), misc_RNA [XR_243765]	76613698	chr17	76613639	-	hs|17q25.3		XR_243765		chr17:76613698-76613639		XR_243765
A_24_P833129	-5.91031	-6.93518	2.03478	ISPD	Homo sapiens isoprenoid synthase domain containing (ISPD), transcript variant 1, mRNA [NM_001101426]	16317831	chr7	16317772	-	hs|7p21.2	729920	NM_001101426	isoprenoid synthase domain containing	chr7:16317831-16317772	GO:0016779|GO:0008299|GO:0035269	NM_001101426	Hs.636502
A_33_P3376551	-5.77304	-6.95739	2.27261	PTGFR	Homo sapiens prostaglandin F receptor (FP) (PTGFR), transcript variant 2, mRNA [NM_001039585]	79005248	chr1	79005189	+	hs|1p31.1	5737	NM_001039585	prostaglandin F receptor (FP)	chr1:79005189-79005248	GO:0043066|GO:0005737|GO:0007567|GO:0007186|GO:0005886|GO:0005887|GO:0032496|GO:0005576|GO:0004958	NM_001039585	Hs.654365
A_33_P3309471	-4.82737	-6.95352	4.3655	PTPRQ	Homo sapiens protein tyrosine phosphatase, receptor type, Q (PTPRQ), mRNA [NM_001145026]	81073798	chr12	81073739	+	hs|12q21.31	374462	NM_001145026	protein tyrosine phosphatase, receptor type, Q	chr12:81073739-81073798	GO:0042472|GO:0045598|GO:0016021|GO:0004725	NM_001145026	Hs.539284
A_32_P129214	-4.15267	-5.76886	3.06565	LINC00320	Homo sapiens long intergenic non-protein coding RNA 320 (LINC00320), long non-coding RNA [NR_024090]	22115409	chr21	22115350	-	hs|21q21.1	387486	NR_024090	long intergenic non-protein coding RNA 320	chr21:22115409-22115350		NR_024090	Hs.576551
A_23_P1473	-5.65134	-6.96506	2.48582	PRF1	Homo sapiens perforin 1 (pore forming protein) (PRF1), transcript variant 1, mRNA [NM_005041]	72357988	chr10	72357929	-	hs|10q22.1	5551	NM_005041	perforin 1 (pore forming protein)	chr10:72357988-72357929	GO:0005515|GO:0002357|GO:0005886|GO:0022829|GO:0002418|GO:0005509|GO:0006915|GO:0005576|GO:0031904|GO:0051607|GO:0006968|GO:0044194|GO:0019835|GO:0016023|GO:0051260|GO:0016021	NM_005041	Hs.2200
A_33_P3401556	-5.39531	-6.78104	2.61304	CTLA4	Homo sapiens cytotoxic T-lymphocyte-associated protein 4 (CTLA4), transcript variant 1, mRNA [NM_005214]	204737727	chr2	204737668	+	hs|2q33.2	1493	NM_005214	cytotoxic T-lymphocyte-associated protein 4	chr2:204737668-204737727	GO:0050853|GO:0005515|GO:0048471|GO:0005794|GO:0043065|GO:0005886|GO:0031295|GO:0030889|GO:0006974|GO:0006955|GO:0045334|GO:0005887|GO:0045590|GO:0009897	NM_005214	Hs.247824
A_23_P162386	-4.86868	-6.27664	2.6536	BIN2	Homo sapiens bridging integrator 2 (BIN2), mRNA [NM_016293]	51678515	chr12	51675269	-	hs|12q13.13	51411	NM_016293	bridging integrator 2	chr12:51678515-51675269	GO:0005515|GO:0071800|GO:0030054|GO:0005543|GO:0060326|GO:0097320|GO:0002102|GO:0001891|GO:0042995|GO:0006911|GO:0005938	NM_016293	Hs.14770
A_19_P00804947	-5.75521	-7.34074	3.00117			27865554	chr10	27865495	+	hs|10p12.1				chr10:027865495-027865554
A_33_P3243787	-6.13359	-7.1396	2.00834	COL28A1	Homo sapiens collagen, type XXVIII, alpha 1 (COL28A1), mRNA [NM_001037763]	7398303	chr7	7398244	-	hs|7p21.3	340267	NM_001037763	collagen, type XXVIII, alpha 1	chr7:7398303-7398244	GO:0005581|GO:0030198|GO:0004867|GO:0005788|GO:0005576|GO:0007155|GO:0005604	NM_001037763	Hs.491104
A_19_P00325866	-3.95423	-6.79296	7.15391			186882589	chr3	186882530	-	hs|3q27.3				chr3:186882589-186882530
A_23_P325654	-4.05952	-5.17168	2.16168	TRIM42	Homo sapiens tripartite motif containing 42 (TRIM42), mRNA [NM_152616]	140419867	chr3	140419808	+	hs|3q23	287015	NM_152616	tripartite motif containing 42	chr3:140419808-140419867	GO:0005622|GO:0008270	NM_152616	Hs.343487
A_33_P3343526	-5.94708	-7.04999	2.14788	OR5M9	Homo sapiens olfactory receptor, family 5, subfamily M, member 9 (OR5M9), mRNA [NM_001004743]	56230014	chr11	56229955	-	hs|11q12.1	390162	NM_001004743	olfactory receptor, family 5, subfamily M, member 9	chr11:56230014-56229955	GO:0004984|GO:0005886|GO:0004930|GO:0016021	NM_001004743	Hs.553749
A_33_P3310198	-5.86748	-7.20473	2.52669			77183609	chr11	77183550	+	hs|11q14.1				chr11:077183550-077183609
A_24_P12059	-6.10183	-7.16252	2.08593	GYPA	Homo sapiens glycophorin A (MNS blood group) (GYPA), mRNA [NM_002099]	145031122	chr4	145031063	-	hs|4q31.21	2993	NM_002099	glycophorin A (MNS blood group)	chr4:145031122-145031063	GO:0047484|GO:0016020|GO:0005886|GO:0005887|GO:0001618|GO:0019048|GO:0007016|GO:0042803|GO:0009897|GO:0042802	NM_002099	Hs.434973
A_33_P3226680	-5.21933	-6.94364	3.30422
A_24_P202632	-5.61534	-7.11099	2.81993	KLK15	Homo sapiens kallikrein-related peptidase 15 (KLK15), transcript variant 4, mRNA [NM_017509]	51329090	chr19	51329031	-	hs|19q13.33	55554	NM_017509	kallikrein-related peptidase 15	chr19:51329090-51329031	GO:0004252|GO:0006508|GO:0008236|GO:0005576	NM_017509	Hs.567535
A_19_P00803464	-4.70104	-6.17475	2.77736			46762846	chr2	46762787	+	hs|2p21				chr2:046762787-046762846
A_24_P110365	-4.9268	-6.70899	3.43948	KLHDC4	kelch domain containing 4 [Source:HGNC Symbol;Acc:25272] [ENST00000568346]	87735329	chr16	87735270	-	hs|16q24.2	54758	XR_243498	kelch domain containing 4	chr16:87735329-87735270	GO:0005515	XR_243498	Hs.123450
A_33_P3339611	-5.16966	-6.72303	2.93503			104125096	chr9	104125037	+	hs|9q31.1				chr9:104125037-104125096
A_23_P148541	-3.94601	-5.35184	2.64972	CTAG1A	Homo sapiens cancer/testis antigen 1A (CTAG1A), mRNA [NM_139250]	153815067	chrX	153815008	+	hs|Xq28	246100	NM_139250	cancer/testis antigen 1A	chrX:153815008-153815067	GO:0005515|GO:0005737	NM_139250	Hs.534310
A_33_P3215043	-5.46279	-6.85898	2.63205	HEPHL1	Homo sapiens hephaestin-like 1 (HEPHL1), mRNA [NM_001098672]	93847374	chr11	93847315	+	hs|11q21	341208	NM_001098672	hephaestin-like 1	chr11:93847315-93847374	GO:0004322|GO:0005507|GO:0016021|GO:0006825|GO:0055114	NM_001098672	Hs.669645
A_19_P00325819	-3.66197	-5.33147	3.18105			238038394	chr2	238038335	-	hs|2q37.3				chr2:238038394-238038335
A_33_P3261937	-1.89398	-3.26285	2.58267	RNASE13	Homo sapiens ribonuclease, RNase A family, 13 (non-active) (RNASE13), mRNA [NM_001012264]	21501049	chr14	21500990	-	hs|14q11.2	440163	NM_001012264	ribonuclease, RNase A family, 13 (non-active)	chr14:21501049-21500990	GO:0016892|GO:0005576|GO:0003676	NM_001012264	Hs.666729
A_19_P00319342	-4.98135	-6.57682	3.02193		Homo sapiens mRNA sequence. [AY927562]	32399099	chr14	32399040	+	hs|14q12		AY927562		chr14:32399040-32399099			Hs.574173
A_33_P3359428	-5.19242	-7.37186	4.52976			65482588	chr8	65482529	-	hs|8q12.3				chr8:065482588-065482529
A_19_P00322397	-4.76557	-6.55644	3.46024	FENDRR	Homo sapiens FOXF1 adjacent non-coding developmental regulatory RNA (FENDRR), transcript variant 2, long non-coding RNA [NR_036444]	86521854	chr16	86521795	-	hs|16q24.1	400550	NR_036444	FOXF1 adjacent non-coding developmental regulatory RNA	chr16:86521854-86521795		NR_036444	Hs.448825
A_19_P00322130	-4.47047	-7.34165	7.31664			48057485	chr22	48057426	+	hs|22q13.31				chr22:048057426-048057485
A_33_P3272748	-6.06882	-7.16948	2.14452	RNASE10	Homo sapiens ribonuclease, RNase A family, 10 (non-active) (RNASE10), mRNA [NM_001012975]	20979279	chr14	20979220	+	hs|14q11.2	338879	NM_001012975	ribonuclease, RNase A family, 10 (non-active)	chr14:20979220-20979279	GO:0022409|GO:0080154|GO:0016892|GO:0034113|GO:0005576|GO:0003676	NM_001012975	Hs.451057
A_33_P3387420	-5.54657	-7.18676	3.11705	PKHD1	Homo sapiens polycystic kidney and hepatic disease 1 (autosomal recessive) (PKHD1), transcript variant 1, mRNA [NM_138694]	51609241	chr6	51524767	-	hs|6p12.3	5314	NM_138694	polycystic kidney and hepatic disease 1 (autosomal recessive)	chr6:51609241-51524767	GO:0005515|GO:0072686|GO:0005813|GO:0001822|GO:0042592|GO:0072372|GO:0010824|GO:0031362|GO:0042384|GO:0005737|GO:0016324|GO:0016337|GO:0004872|GO:0005932|GO:0016021|GO:0051271	NM_138694	Hs.662050
A_19_P00322802	-1.6836	-3.13664	2.73786		Homo sapiens chromosome 13 isolate HA_003518 mRNA sequence. [EF565124]	56148128	chr13	56148069	-	hs|13q21.1		EF565124		chr13:56148128-56148069			Hs.738812
A_19_P00325780	-3.65919	-4.68277	2.03295			43406247	chr13	43406188	-	hs|13q14.11				chr13:043406247-043406188
A_33_P3366261	-4.59968	-6.94772	5.09131	LOC649133	Homo sapiens uncharacterized LOC649133 (LOC649133), long non-coding RNA [NR_038829]	120127379	chr11	120127320	-	hs|11q23.3	649133	NR_038829	uncharacterized LOC649133	chr11:120127379-120127320		NR_038829	Hs.568902
A_19_P00323539	0.204011	-3.89955	17.1907			118241686	chr9	118241627	-	hs|9q33.1				chr9:118241686-118241627
A_19_P00327694	-5.71269	-7.12382	2.65945			186893124	chr3	186893065	+	hs|3q27.3				chr3:186893065-186893124
A_23_P157027	-4.3048	-7.13283	7.10099	VSTM2A	V-set and transmembrane domain containing 2A [Source:HGNC Symbol;Acc:28499] [ENST00000407838]	54638468	chr7	54638409	+	hs|7p11.2	222008	BC045679	V-set and transmembrane domain containing 2A	chr7:54638409-54638468	GO:0005576		Hs.335933
A_19_P00327560	-0.401746	-1.55856	2.22965			51755858	chr13	51755799	+	hs|13q14.3				chr13:051755799-051755858
A_19_P00328034	-2.58753	-4.07373	2.8015			94516862	chr6	94516803	-	hs|6q16.1				chr6:094516862-094516803
A_19_P00812010	-4.98504	-7.26676	4.86257			93601595	chr7	93601536	+	hs|7q21.3				chr7:093601536-093601595
A_33_P3683351	-5.87707	-7.32485	2.72789		PREDICTED: Homo sapiens uncharacterized LOC284240 (LOC284240), misc_RNA [XR_248506]	77348991	chr18	77348932	+	hs|18q23		XR_248506		chr18:77348932-77348991		XR_248506	Hs.448912
A_19_P00324086	-2.28885	-4.30328	4.04022			40776341	chr13	40776282	-	hs|13q14.11				chr13:040776341-040776282
A_19_P00803123	-3.84611	-6.0519	4.61326			1025269	chr18	1025210	+	hs|18p11.32				chr18:001025210-001025269
A_33_P3223849	-4.965	-7.04414	4.22556	GMNC	Homo sapiens geminin coiled-coil domain containing (GMNC), mRNA [NM_001146686]	190573186	chr3	190573127	-	hs|3q28	647309	NM_001146686	geminin coiled-coil domain containing	chr3:190573186-190573127	GO:0006260|GO:0007049|GO:0008283|GO:0003682|GO:0005634	NM_001146686	Hs.518490
A_23_P41455	-2.28118	-3.40036	2.17224	TRPC3	Homo sapiens transient receptor potential cation channel, subfamily C, member 3 (TRPC3), transcript variant 2, mRNA [NM_003305]	122800569	chr4	122800510	-	hs|4q27	7222	NM_003305	transient receptor potential cation channel, subfamily C, member 3	chr4:122800569-122800510	GO:0005515|GO:0005262|GO:0005886|GO:0010524|GO:0030168|GO:0070679|GO:0051592|GO:0005887|GO:0007411|GO:0007596|GO:0070588|GO:0033198|GO:0006816|GO:0015279|GO:0007602	NM_003305	Hs.150981
A_23_P164596	-5.56258	-6.77903	2.32375	SIGLEC12	Homo sapiens sialic acid binding Ig-like lectin 12 (gene/pseudogene) (SIGLEC12), transcript variant 1, mRNA [NM_053003]	51994944	chr19	51994885	-	hs|19q13.41	89858	NM_053003	sialic acid binding Ig-like lectin 12 (gene/pseudogene)	chr19:51994944-51994885	GO:0016021|GO:0007155	NM_053003	Hs.249741
A_33_P3276100	-4.2221	-5.36649	2.21053	URAHP	Homo sapiens urate (hydroxyiso-) hydrolase, pseudogene (URAHP), transcript variant 1, non-coding RNA [NR_027336]	90109899	chr16	90109840	-	hs|16q24.3	100130015	NR_027336	urate (hydroxyiso-) hydrolase, pseudogene	chr16:90109899-90109840		NR_027336	Hs.431792
A_19_P00802773	-4.11064	-5.28115	2.25091		Homo sapiens cDNA FLJ30342 fis, clone BRACE2007477. [AK054904]	48391945	chr16	48391886	+	hs|16q12.1		AK054904		chr16:48391886-48391945			Hs.744137
A_32_P942508	-5.9508	-7.08381	2.19316	FAM27L	Homo sapiens family with sequence similarity 27-like (FAM27L), long non-coding RNA [NR_028336]	21826198	chr17	21826139	+	hs|17p11.2	284123	NR_028336	family with sequence similarity 27-like	chr17:21826139-21826198		NR_028336	Hs.348578
A_33_P3355464	-5.28313	-6.60989	2.50838	LOC647983	Homo sapiens cDNA FLJ44880 fis, clone BRAMY2035801. [AK126828]	14991479	chr18	14991420	-	hs|18p11.21	647983	AK126828	uncharacterized LOC647983	chr18:14991479-14991420			Hs.677472
A_33_P3237000	-5.72303	-7.3583	3.10645	GLYATL3	Homo sapiens glycine-N-acyltransferase-like 3 (GLYATL3), mRNA [NM_001010904]	49495741	chr6	49495682	+	hs|6p12.3	389396	NM_001010904	glycine-N-acyltransferase-like 3	chr6:49495682-49495741	GO:0005739|GO:0047961	NM_001010904	Hs.585172
A_23_P25305	-4.55153	-6.13603	2.99903	ASCL1	Homo sapiens achaete-scute family bHLH transcription factor 1 (ASCL1), mRNA [NM_004316]	103353513	chr12	103353454	+	hs|12q23.2	429	NM_004316	achaete-scute family bHLH transcription factor 1	chr12:103353454-103353513	GO:0005515|GO:0007389|GO:0003700|GO:0061104|GO:0061103|GO:0061102|GO:0061100|GO:0042803|GO:0000989|GO:0007405|GO:0071259|GO:0003690|GO:0043525|GO:0007219|GO:0043025|GO:0021892|GO:0045747|GO:2000179|GO:0021879|GO:0070888|GO:0045787|GO:0048485|GO:0070849|GO:0051593|GO:0060487|GO:0045892|GO:0003359|GO:0021987|GO:0021530|GO:0005634|GO:0050769|GO:0045944|GO:0060166|GO:0060165|GO:0032526|GO:0022008|GO:…	NM_004316	Hs.703025
A_23_P339652	-4.79067	-6.61484	3.54102	TAS2R40	Homo sapiens taste receptor, type 2, member 40 (TAS2R40), mRNA [NM_176882]	142919669	chr7	142919610	+	hs|7q34	259286	NM_176882	taste receptor, type 2, member 40	chr7:142919610-142919669	GO:0050909|GO:0005886|GO:0004930|GO:0016021	NM_176882	Hs.352241
A_19_P00317420	-5.77954	-6.94107	2.23695	LOC100506373		46783045	chr17	46782986	+	hs|17q21.32	100506373	TCONS_00025176	uncharacterized LOC100506373	chr17:46782986-46783045
A_33_P3248004	-4.35775	-5.66992	2.48315	FLJ41423	Homo sapiens hypothetical LOC399886, mRNA (cDNA clone MGC:163508 IMAGE:40146667), complete cds. [BC130636]	45393520	chr11	45393461	+	hs|11p11.2	399886	XR_109047	uncharacterized LOC399886	chr11:45393461-45393520		XR_109047	Hs.559970
A_24_P266019	-5.75754	-6.89153	2.19465	MTNR1A	Homo sapiens melatonin receptor 1A (MTNR1A), mRNA [NM_005958]	187455217	chr4	187455159	-	hs|4q35.2	4543	NM_005958	melatonin receptor 1A	chr4:187455217-187455159	GO:0043235|GO:0005515|GO:0005886|GO:0007617|GO:0007187|GO:0005887|GO:0042562|GO:0007623|GO:0097159|GO:0030828|GO:0008502	NM_005958	Hs.243467
A_32_P169114	-4.44983	-6.78887	5.05964	GRIN2A	Homo sapiens glutamate receptor, ionotropic, N-methyl D-aspartate 2A (GRIN2A), transcript variant 1, mRNA [NM_001134407]	9847441	chr16	9847382	-	hs|16p13.2	2903	NM_001134407	glutamate receptor, ionotropic, N-methyl D-aspartate 2A	chr16:9847441-9847382	GO:0005515|GO:0043005|GO:0030054|GO:0005886|GO:0045471|GO:0005234|GO:0017146|GO:0007268|GO:0001964|GO:0042417|GO:0008104|GO:0048167|GO:0004972|GO:0045211|GO:0007611|GO:0006810|GO:0007613|GO:0022008|GO:0005262|GO:0043065|GO:0009986|GO:0042177|GO:0033058|GO:0042493|GO:0060079|GO:0009611|GO:0014069|GO:0030431|GO:0007215|GO:0019233|GO:0008021|GO:0042734|GO:0042428|GO:0001975|GO:0005887|GO:0008542|GO:…	NM_001134407	Hs.411472
A_23_P36050	-6.08755	-7.19733	2.15813	OR8K3	Homo sapiens olfactory receptor, family 8, subfamily K, member 3 (OR8K3), mRNA [NM_001005202]	56086306	chr11	56086247	+	hs|11q12.1	219473	NM_001005202	olfactory receptor, family 8, subfamily K, member 3	chr11:56086247-56086306	GO:0004984|GO:0005886|GO:0004930|GO:0016021	NM_001005202	Hs.553629
A_33_P3397733	-5.16018	-6.91887	3.38391	FAM154B	Homo sapiens family with sequence similarity 154, member B (FAM154B), mRNA [NM_001008226]	82575403	chr15	82575344	+	hs|15q25.2	283726	NM_001008226	family with sequence similarity 154, member B	chr15:82575344-82575403		NM_001008226	Hs.459117
A_23_P320897	-3.06511	-4.20932	2.21026	DENND1B	Homo sapiens DENN/MADD domain containing 1B (DENND1B), transcript variant 3, mRNA [NM_001195215]	197479387	chr1	197479328	-	hs|1q31.3	163486	NM_001195215	DENN/MADD domain containing 1B	chr1:197479387-197479328	GO:0017112|GO:0030136|GO:0015031|GO:0005829	NM_001195215	Hs.745032
A_19_P00322173	-5.38025	-6.47856	2.14104		UI-H-EU0-azk-g-10-0-UI.s1 NCI_CGAP_Car1 Homo sapiens cDNA clone IMAGE: 5849889 3', mRNA sequence [BQ182886]	137519797	chr9	137519738	+	hs|9q34.3		TCONS_00015772		chr9:137519738-137519797			Hs.454101
A_33_P3339021	-6.11205	-7.36962	2.39094	LINC00879	Homo sapiens long intergenic non-protein coding RNA 879 (LINC00879), long non-coding RNA [NR_015400]	94710122	chr3	94710063	+	hs|3q11.2	255025	NR_015400	long intergenic non-protein coding RNA 879	chr3:94710063-94710122		NR_015400	Hs.130994
A_33_P3363507	-5.98019	-6.99846	2.02548
A_33_P3249654	-5.39557	-7.19196	3.4735	CACTIN-AS1	Homo sapiens CACTIN antisense RNA 1 (CACTIN-AS1), long non-coding RNA [NR_038865]	3612266	chr19	3612207	+	hs|19p13.3	404665	NR_038865	CACTIN antisense RNA 1	chr19:3612207-3612266		NR_038865	Hs.719726
A_33_P3365701	-6.00975	-7.16693	2.23022	USP3-AS1	USP3 antisense RNA 1 [Source:HGNC Symbol;Acc:44140] [ENST00000559357]	63836532	chr15	63836473	-	hs|15q22.31	100130855		USP3 antisense RNA 1	chr15:63836532-63836473
A_33_P3268582	-5.71605	-6.94813	2.34904	OR4F29	Homo sapiens olfactory receptor, family 4, subfamily F, member 29 (OR4F29), mRNA [NM_001005221]	368597	chr1	368538	+	hs|1p36.33	729759	NM_001005221	olfactory receptor, family 4, subfamily F, member 29	chr1:368538-368597	GO:0004984|GO:0005886|GO:0004930|GO:0016021	NM_001005221	Hs.722724
A_33_P3690224	-5.74474	-6.99873	2.385	LOC283214	Homo sapiens uncharacterized LOC283214 (LOC283214), long non-coding RNA [NR_046090]	75469560	chr11	75469501	-	hs|11q13.5	283214	NR_046090	uncharacterized LOC283214	chr11:75469560-75469501		NR_046090	Hs.591972
A_23_P62309	-5.8881	-7.05066	2.23855	AGTR2	Homo sapiens angiotensin II receptor, type 2 (AGTR2), mRNA [NM_000686]	115305623	chrX	115305564	+	hs|Xq23	186	NM_000686	angiotensin II receptor, type 2	chrX:115305564-115305623	GO:0005515|GO:0030308|GO:0004945|GO:0021695|GO:0006883|GO:0007243|GO:0042990|GO:0001991|GO:0002018|GO:0007610|GO:0061049|GO:0072300|GO:0048019|GO:0010459|GO:0002033|GO:0010243|GO:0002035|GO:0010700|GO:0051387|GO:0007186|GO:0007420|GO:0005887|GO:0051000|GO:1900116|GO:0035815|GO:0035566|GO:0045893|GO:0043537|GO:0008134|GO:2001238|GO:0008284|GO:0048471|GO:0007263|GO:0005886|GO:0007199|GO:0048147|GO:…	NM_000686	Hs.405348
A_19_P00316218	-5.2631	-6.72438	2.75353			21619704	chr2	21619645	-	hs|2p24.1				chr2:021619704-021619645
A_33_P3209283	-4.28945	-7.08364	6.93638	SASH1	SAM and SH3 domain containing 1 [Source:HGNC Symbol;Acc:19182] [ENST00000367469]	148761829	chr6	148761770	+	hs|6q24.3	23328		SAM and SH3 domain containing 1	chr6:148761770-148761829
A_33_P3217094	-5.27473	-7.3687	4.26921	ATP8B5P	Homo sapiens ATPase, class I, type 8B, member 5, pseudogene (ATP8B5P), transcript variant 1, non-coding RNA [NR_003581]	35482964	chr9	35482905	+	hs|9p13.3	158381	NR_003581	ATPase, class I, type 8B, member 5, pseudogene	chr9:35482905-35482964		NR_003581	Hs.575661
A_33_P3338539	-3.19242	-4.30814	2.16703			98167578	chr2	98167519	-	hs|2q11.2				chr2:098167578-098167519
A_19_P00319206	-5.59845	-7.04914	2.73338		yr70e05.r1 Soares fetal liver spleen 1NFLS Homo sapiens cDNA clone IMAGE:210656 5', mRNA sequence [H66100]	116031620	chrX	116031561	-	hs|Xq23		H66100		chrX:116031620-116031561			Hs.571681
A_23_P417821	-3.98934	-5.15999	2.25114	DMRTB1	Homo sapiens DMRT-like family B with proline-rich C-terminal, 1 (DMRTB1), mRNA [NM_033067]	53933147	chr1	53933088	+	hs|1p32.3	63948	NM_033067	DMRT-like family B with proline-rich C-terminal, 1	chr1:53933088-53933147	GO:0043565|GO:0003700|GO:0005634|GO:0046872|GO:0006351	NM_033067	Hs.131654
A_24_P101812	-5.22416	-6.28044	2.07956			106565977	chr12	106565918	+	hs|12q23.3				chr12:106565918-106565977
A_23_P308722	-5.34561	-6.48877	2.20864	DRC1	Homo sapiens dynein regulatory complex subunit 1 homolog (Chlamydomonas) (DRC1), mRNA [NM_145038]	26679411	chr2	26679352	+	hs|2p23.3	92749	NM_145038	dynein regulatory complex subunit 1 homolog (Chlamydomonas)	chr2:26679352-26679411	GO:0060285|GO:0070286|GO:0035085|GO:0005856	NM_145038	Hs.393714
A_24_P256380	-3.72176	-6.40216	6.41034	WLS	Homo sapiens wntless Wnt ligand secretion mediator (WLS), transcript variant 1, mRNA [NM_024911]	68591687	chr1	68591628	-	hs|1p31.3	79971	NM_024911	wntless Wnt ligand secretion mediator	chr1:68591687-68591628	GO:0005515|GO:0017147|GO:0001707|GO:0005886|GO:0090263|GO:0000139|GO:0009948|GO:0031901|GO:0004871|GO:0016021|GO:0016055|GO:0043123|GO:0030659	NM_024911	Hs.647659
A_19_P00810085	-3.37048	-4.53356	2.23935	LINC00607	long intergenic non-protein coding RNA 607 [Source:HGNC Symbol;Acc:43944] [ENST00000419922]	216484897	chr2	216484838	-	hs|2q35	646324	XR_241315	long intergenic non-protein coding RNA 607	chr2:216484897-216484838		XR_241315	Hs.655713
A_19_P00807311	-4.87421	-6.4764	3.03604	LOC101928600	PREDICTED: Homo sapiens uncharacterized LOC101928600 (LOC101928600), misc_RNA [XR_241800]	57838177	chr5	57838118	-	hs|5q11.2	101928600	XR_241800	uncharacterized LOC101928600	chr5:57838177-57838118		XR_241800	Hs.694699
A_33_P3374035	-5.46625	-6.63096	2.24188	PDXK	Homo sapiens cDNA FLJ37311 fis, clone BRAMY2016771. [AK094630]	45156855	chr21	45156796	+	hs|21q22.3	8566	AK094630	pyridoxal (pyridoxine, vitamin B6) kinase	chr21:45156796-45156855	GO:0042823|GO:0000287|GO:0008283|GO:0042816|GO:0005730|GO:0006767|GO:0008478|GO:0005634|GO:0044281|GO:0030955|GO:0031402|GO:0031403|GO:0005524|GO:0042803|GO:0005829|GO:0005737|GO:0006766|GO:0030170|GO:0008270|GO:0009443		Hs.284491
A_33_P3351499	-2.94747	-5.31161	5.14848			76842103	chr17	76842044	-	hs|17q25.3				chr17:076842103-076842044
A_32_P314783	-5.19915	-6.28924	2.12888	LOC100131496	Homo sapiens uncharacterized LOC100131496 (LOC100131496), long non-coding RNA [NR_024594]	45948545	chr20	45948486	+	hs|20q13.12	100131496	NR_024594	uncharacterized LOC100131496	chr20:45948486-45948545		NR_024594	Hs.662547
A_33_P3418417	-6.11942	-7.26316	2.20953	SLC3A1	Homo sapiens SLC3A1 variant C (SLC3A1) mRNA, complete cds, alternatively spliced. [DQ023513]	44528538	chr2	44528479	+	hs|2p21	6519	DQ023513	solute carrier family 3 (amino acid transporter heavy chain), member 1	chr2:44528479-44528538	GO:0005774|GO:0006520|GO:0046982|GO:0005886|GO:0043169|GO:0005975|GO:0005743|GO:0006865|GO:0003824|GO:0055085|GO:0003333|GO:0015802|GO:0016020|GO:0015171|GO:0015184|GO:0005887|GO:0015811|GO:0015174|GO:0006811		Hs.112916
A_19_P00805134	-4.06689	-5.93342	3.64656			105804941	chr12	105804882	-	hs|12q23.3				chr12:105804941-105804882
A_19_P00321436	-4.38615	-7.36962	7.90887	HHLA1	Homo sapiens HERV-H LTR-associating 1 (HHLA1), mRNA [NM_001145095]	133073792	chr8	133073733	-	hs|8q24.22	10086	NM_001145095	HERV-H LTR-associating 1	chr8:133073792-133073733	GO:0005576	NM_001145095	Hs.285026
A_19_P00319072	-4.23244	-5.77044	2.90392			98276006	chr6	98275947	+	hs|6q16.1		TCONS_00012548		chr6:98275947-98276006
A_33_P3237744	-3.31039	-4.67577	2.57644	SBK3	Homo sapiens SH3 domain binding kinase family, member 3 (SBK3), mRNA [NM_001199824]	56052107	chr19	56052048	-	hs|19q13.42	100130827	NM_001199824	SH3 domain binding kinase family, member 3	chr19:56052107-56052048	GO:0004674|GO:0005524	NM_001199824	Hs.712129
A_33_P3295985	-5.31251	-6.69638	2.60968			16862804	chr1	16862743	-	hs|1p36.13				chr1:016862804-016862743
A_19_P00812568	-5.92541	-6.96005	2.04861			22573260	chr13	22573201	-	hs|13q12.11				chr13:022573260-022573201
A_23_P95851	-5.64194	-6.76746	2.1818	TUBAL3	Homo sapiens tubulin, alpha-like 3 (TUBAL3), transcript variant 1, mRNA [NM_024803]	5435268	chr10	5435209	-	hs|10p15.1	79861	NM_024803	tubulin, alpha-like 3	chr10:5435268-5435209	GO:0051258|GO:0005737|GO:0005874|GO:0005200|GO:0003924|GO:0007017|GO:0005525	NM_024803	Hs.163079
A_32_P61480	-4.35096	-7.36797	8.09491	CASC2	Homo sapiens cancer susceptibility candidate 2 (non-protein coding) (CASC2), transcript variant 3, long non-coding RNA [NR_026941]	119859289	chr10	119859230	+	hs|10q26.11	255082	NR_026941	cancer susceptibility candidate 2 (non-protein coding)	chr10:119859230-119859289		NR_026941	Hs.89387
A_33_P3312489	-5.40797	-6.55053	2.20772	VWA3B	von Willebrand factor A domain containing 3B [Source:HGNC Symbol;Acc:28385] [ENST00000409460]	98908424	chr2	98908365	+	hs|2q11.2	200403	AL832635	von Willebrand factor A domain containing 3B	chr2:98908365-98908424			Hs.269977
A_33_P3362831	-4.95174	-6.17936	2.3418	TNNI1	Homo sapiens troponin I type 1 (skeletal, slow) (TNNI1), mRNA [NM_003281]	201373026	chr1	201372967	-	hs|1q32.1	7135	NM_003281	troponin I type 1 (skeletal, slow)	chr1:201373026-201372967	GO:0030049|GO:0005861|GO:0055010|GO:0006942|GO:0003779|GO:0005523|GO:0046872|GO:0005829	NM_003281	Hs.320890
A_33_P3245799	-5.69877	-6.93271	2.3521	GPR114	G protein-coupled receptor 114 [Source:HGNC Symbol;Acc:19010] [ENST00000569839]	57625593	chr16	57625534	+	hs|16q21	221188		G protein-coupled receptor 114	chr16:57625534-57625593	GO:0007186|GO:0005886|GO:0007218|GO:0004930|GO:0016021
A_33_P3264846	-5.92461	-7.03357	2.15691	SAMD9L	Homo sapiens sterile alpha motif domain containing 9-like (SAMD9L), mRNA [NM_152703]	92760649	chr7	92760590	-	hs|7q21.2	219285	NM_152703	sterile alpha motif domain containing 9-like	chr7:92760649-92760590		NM_152703	Hs.489118
A_33_P3296119	-0.727834	-1.90943	2.26828	CCDC169	Homo sapiens coiled-coil domain containing 169 (CCDC169), transcript variant 7, mRNA [NM_001198908]	36822803	chr13	36822744	-	hs|13q13.3	728591	NM_001198908	coiled-coil domain containing 169	chr13:36822803-36822744		NM_001198908	Hs.730899
A_19_P00320679	-4.22166	-6.58581	5.14848			39745789	chr2	39745730	-	hs|2p22.1				chr2:039745789-039745730
A_24_P456490	-6.14649	-7.18965	2.06074	C1orf204	Homo sapiens chromosome 1 open reading frame 204 (C1orf204), mRNA [NM_001134233]	159804778	chr1	159804719	-	hs|1q23.2	284677	NM_001134233	chromosome 1 open reading frame 204	chr1:159804778-159804719		NM_001134233	Hs.647718
A_23_P417853	-5.51713	-6.93862	2.67862	MYO3B	Homo sapiens myosin IIIB (MYO3B), transcript variant 2, mRNA [NM_138995]	171510592	chr2	171510533	+	hs|2q31.1	140469	NM_138995	myosin IIIB	chr2:171510533-171510592	GO:0051491|GO:0003779|GO:0016459|GO:0005524|GO:0032433|GO:0032426|GO:0001917|GO:0000146|GO:0005737|GO:0046777|GO:0018105|GO:0004674|GO:0018107|GO:0007601|GO:0050896|GO:0001750	NM_138995	Hs.671900
A_33_P3358923	-5.67002	-6.79409	2.17961	BTLA	Homo sapiens B and T lymphocyte associated (BTLA), transcript variant 1, mRNA [NM_181780]	112182997	chr3	112182938	-	hs|3q13.2	151888	NM_181780	B and T lymphocyte associated	chr3:112182997-112182938	GO:0002768|GO:0005886|GO:0046642|GO:0005887|GO:0031295|GO:0030889|GO:0004872|GO:0009897	NM_181780	Hs.445162
A_23_P29057	-3.96346	-5.67349	3.27167	KCNJ6	Homo sapiens potassium inwardly-rectifying channel, subfamily J, member 6 (KCNJ6), mRNA [NM_002240]	38997154	chr21	38997095	-	hs|21q22.13	3763	NM_002240	potassium inwardly-rectifying channel, subfamily J, member 6	chr21:38997154-38997095	GO:0005515|GO:0005242|GO:0005794|GO:0005886|GO:0015467|GO:0008076|GO:0007268|GO:0006813	NM_002240	Hs.658533
A_23_P308974	-2.41881	-5.33955	7.57236	ADAMTSL3	Homo sapiens ADAMTS-like 3 (ADAMTSL3), mRNA [NM_207517]	84708096	chr15	84708037	+	hs|15q25.2	57188	NM_207517	ADAMTS-like 3	chr15:84708037-84708096	GO:0005578|GO:0008270|GO:0008237	NM_207517	Hs.459162
A_33_P3412795	-5.04125	-6.6249	2.99728			31047351	chr5	31047292	+	hs|5p13.3				chr5:031047292-031047351
A_19_P00326696	-3.26477	-7.03383	13.6333			72073407	chr6	72073348	-	hs|6q13				chr6:072073407-072073348
A_32_P29965	-5.75151	-7.19897	2.72728	MAGEA9	Homo sapiens melanoma antigen family A, 9 (MAGEA9), mRNA [NM_005365]	148869181	chrX	148869122	+	hs|Xq28	4108	NM_005365	melanoma antigen family A, 9	chrX:148869122-148869181		NM_005365	Hs.512582
A_32_P15512	-5.6053	-6.82164	2.32356	C1orf194	Homo sapiens chromosome 1 open reading frame 194 (C1orf194), mRNA [NM_001122961]	109648655	chr1	109648596	-	hs|1p13.3	127003	NM_001122961	chromosome 1 open reading frame 194	chr1:109648655-109648596		NM_001122961	Hs.446962
A_33_P3341289	-5.65122	-6.89482	2.36789			13486337	chr6	13486278	+	hs|6p23				chr6:013486278-013486337
A_19_P00811879	-5.98629	-7.28033	2.45214			82202319	chr5	82202260	-	hs|5q14.2				chr5:082202319-082202260
A_33_P3352283	-5.38338	-7.05212	3.17935	C1orf195	Homo sapiens chromosome 1 open reading frame 195 (C1orf195), transcript variant 1, mRNA [NM_001278501]	15495032	chr1	15494973	-	hs|1p36.21	727684	NM_001278501	chromosome 1 open reading frame 195	chr1:15495032-15494973		NM_001278501
A_19_P00804072	-1.60728	-2.70166	2.13521	RNF213	Homo sapiens ring finger protein 213 (RNF213), transcript variant 3, mRNA [NM_001256071]	78306431	chr17	78306372	+	hs|17q25.3	57674	NM_001256071	ring finger protein 213	chr17:78306372-78306431	GO:0005737|GO:0004842|GO:0016567|GO:0006200|GO:0000166|GO:0008270|GO:0016887|GO:0051865	NM_001256071	Hs.740662
A_23_P200579	-4.91157	-6.1501	2.35958	CELA3B	Homo sapiens chymotrypsin-like elastase family, member 3B (CELA3B), mRNA [NM_007352]	22315802	chr1	22313165	+	hs|1p36.12	23436	NM_007352	chymotrypsin-like elastase family, member 3B	chr1:22313165-22315802	GO:0004252|GO:0006508|GO:0008233|GO:0005576|GO:0008203	NM_007352	Hs.728752
A_33_P3395843	-5.3198	-7.04593	3.30839			63377328	chr16	63377269	-	hs|16q21				chr16:063377328-063377269
A_33_P3310894	-5.08444	-7.05422	3.91711	KRT40	Homo sapiens keratin 40 (KRT40), mRNA [NM_182497]	39134203	chr17	39134144	-	hs|17q21.2	125115	NM_182497	keratin 40	chr17:39134203-39134144	GO:0005882|GO:0005198	NM_182497	Hs.534929
A_33_P3421053	-4.0802	-7.08003	7.99905	SELE	Homo sapiens selectin E (SELE), mRNA [NM_000450]	169694929	chr1	169694870	-	hs|1q24.2	6401	NM_000450	selectin E	chr1:169694929-169694870	GO:0005515|GO:0048471|GO:0019722|GO:0005886|GO:0007202|GO:0050900|GO:0050901|GO:0005615|GO:0006954|GO:0070492|GO:0043274|GO:0007159|GO:0032496|GO:0033691|GO:0070555|GO:0007157|GO:0030029|GO:0002523|GO:0050727|GO:0005905|GO:0007596|GO:0005901|GO:0002687|GO:0030863|GO:0034612|GO:0045121|GO:0016021|GO:0002092|GO:0004888	NM_000450	Hs.82848
A_33_P3416797	-4.44708	-5.61102	2.24068	OVOS2	Homo sapiens mRNA; cDNA DKFZp434C0631 (from clone DKFZp434C0631). [AL831947]	31270536	chr12	31270477	-	hs|12p11.21	144203	AL831947	ovostatin 2	chr12:31270536-31270477	GO:0004867|GO:0005615		Hs.524331
A_33_P3343340	-5.67295	-7.14962	2.78305			54389350	chr12	54389291	+	hs|12q13.13				chr12:054389291-054389350
A_33_P3218905	-6.26255	-7.2692	2.00925	FAM13A-AS1	Homo sapiens FAM13A antisense RNA 1 (FAM13A-AS1), long non-coding RNA [NR_002806]	89651151	chr4	89651092	+	hs|4q22.1	285512	NR_002806	FAM13A antisense RNA 1	chr4:89651092-89651151		NR_002806	Hs.744957
A_19_P00808495	-5.91816	-7.06474	2.21388	ZNF568	Homo sapiens zinc finger protein 568, mRNA (cDNA clone IMAGE:4052822), partial cds. [BC016334]	37470261	chr19	37470202	+	hs|19q13.12	374900	BC016334	zinc finger protein 568	chr19:37470202-37470261	GO:0006355|GO:0005634|GO:0003677|GO:0046872|GO:0006351		Hs.733385
A_32_P118397	-5.70842	-6.88256	2.25657	HEPACAM2	Homo sapiens HEPACAM family member 2 (HEPACAM2), transcript variant 1, mRNA [NM_001039372]	92818337	chr7	92818278	-	hs|7q21.3	253012	NM_001039372	HEPACAM family member 2	chr7:92818337-92818278	GO:0051297|GO:0005515|GO:0007067|GO:0005813|GO:0005794|GO:0000139|GO:0005819|GO:0030496|GO:0016021|GO:0051301	NM_001039372	Hs.443169
A_33_P3343506	-5.59036	-6.88371	2.45097	OR5M3	Homo sapiens olfactory receptor, family 5, subfamily M, member 3 (OR5M3), mRNA [NM_001004742]	56237109	chr11	56237050	-	hs|11q12.1	219482	NM_001004742	olfactory receptor, family 5, subfamily M, member 3	chr11:56237109-56237050	GO:0004984|GO:0005886|GO:0004930|GO:0016021	NM_001004742	Hs.553631
A_33_P3224090	-5.18428	-6.58994	2.64938		DB014757 TESOP2 Homo sapiens cDNA clone TESOP2003633 5', mRNA sequence [DB014757]	94304343	chr15	94304284	-	hs|15q26.2		XR_243240		chr15:94304343-94304284		XR_243240	Hs.134687
A_19_P00316544	-4.93434	-6.21743	2.43359			106305644	chr5	106305585	-	hs|5q21.3		TCONS_00011014		chr5:106305644-106305585
A_32_P40596	-5.42729	-6.93405	2.84171	KCNA2	Homo sapiens potassium voltage-gated channel, shaker-related subfamily, member 2 (KCNA2), transcript variant 2, mRNA [NM_001204269]	111136537	chr1	111136478	-	hs|1p13.3	3737	NM_001204269	potassium voltage-gated channel, shaker-related subfamily, member 2	chr1:111136537-111136478	GO:0005251|GO:0015271|GO:0005886|GO:0044224|GO:0008076|GO:0005249|GO:0007268|GO:0005267|GO:0051260|GO:0021633|GO:0006813	NM_001204269	Hs.657199
A_33_P3231727	-5.47279	-6.62844	2.22784		Homo sapiens cDNA FLJ33609 fis, clone BRAMY2015890. [AK090928]	66492645	chr9	66492586	-	hs|9q13		AK090928		chr9:66492645-66492586			Hs.736358
A_33_P3262236	-5.5534	-6.87142	2.49324	OR4Q3	Homo sapiens olfactory receptor, family 4, subfamily Q, member 3 (OR4Q3), mRNA [NM_172194]	20216528	chr14	20216469	+	hs|14q11.2	441669	NM_172194	olfactory receptor, family 4, subfamily Q, member 3	chr14:20216469-20216528	GO:0004984|GO:0005886|GO:0004930|GO:0016021	NM_172194	Hs.553828
A_19_P00319668	-5.63462	-6.9432	2.47698		Homo sapiens cDNA clone IMAGE:40119992. [BC128529]	170442566	chr3	170442507	+	hs|3q26.2		BC128529		chr3:170442507-170442566			Hs.693511
A_33_P3329448	-5.7344	-6.87284	2.20143	MEIS1-AS3	Homo sapiens MEIS1 antisense RNA 3 (MEIS1-AS3), long non-coding RNA [NR_046438]	66654257	chr2	66654198	-	hs|2p14	730198	NR_046438	MEIS1 antisense RNA 3	chr2:66654257-66654198		NR_046438	Hs.526753
A_19_P00320193	-6.12241	-7.26914	2.21412		DKFZp686M09243_r1 686 (synonym: hlcc3) Homo sapiens cDNA clone DKFZp686M09243 5', mRNA sequence [BX484633]	55753740	chr5	55753681	-	hs|5q11.2		TCONS_00009668		chr5:55753740-55753681			Hs.650177
A_19_P00331073	-4.18558	-5.26012	2.10605			106964902	chr3	106964843	-	hs|3q13.12				chr3:106964902-106964843
A_24_P298723	-5.56599	-6.99301	2.68891	TTTY20	Homo sapiens testis-specific transcript, Y-linked 20 (non-protein coding) (TTTY20), long non-coding RNA [NR_001546]	9172439	chrY	9172380	-	hs|Yp11.2	252951	NR_001546	testis-specific transcript, Y-linked 20 (non-protein coding)	chrY:9172439-9172380		NR_001546	Hs.632292
A_33_P3340454	-2.88656	-4.13984	2.38384			36857632	chr13	36857573	-	hs|13q13.3				chr13:036857632-036857573
[truncated: 720 more rows]
