# Supplementary material for: A Stable Chimeric Fibroblast Growth Factor (FGF) Can Successfully Replace Basic FGF in Human Pluripotent Stem Cell Culture
Source: PLoS One. 2015 Apr 7;10(4):e0118931. doi: 10.1371/journal.pone.0118931 (PMC4388338; doi:10.1371/journal.pone.0118931)
Supplement: S4 Table — H1 ESCs were cultured in MEF-conditioned medium with bFGF or FGFC for 41 days through 10 passages. The full array data set was deposited in the GEO databank (GSE55428). (XLSX) [file pone.0118931.s007.xlsx]

## Sheet: TableS4
Table S4. List of 603 probes exhibiting increased expression (by 2-fold or more) under FGFC culture conditions compared with bFGF culture conditions.
ProbeName	Average value of WA01 (H1)_p63_MEFCM_41_bFGF	Average value of WA01 (H1)_p63_MEFCM_41_FGFC	Fold change	GeneSymbol	Description	Chromosome End Index_Avadis_	Chromosome Number_Avadis_	Chromosome Start Index_Avadis_	Chromosome Strand_Avadis_	Cytoband	EntrezGeneID	GenbankAccession	GeneName	GenomicCoordinates	Go	RefSeqAccession	UniGeneID
A_23_P109184	-0.906261	0.146413	2.07437	INSM1	Homo sapiens insulinoma-associated 1 (INSM1), mRNA [NM_002196]	20351182	chr20	20351123	+	hs|20p11.23	3642	NM_002196	insulinoma-associated 1	chr20:20351123-20351182	GO:0006355|GO:0031018|GO:0005654|GO:0003323|GO:0003677|GO:0046872|GO:0006351	NM_002196	Hs.89584
A_23_P80162	-7.38298	-6.28902	2.13459	TMPRSS3	Homo sapiens transmembrane protease, serine 3 (TMPRSS3), transcript variant D, mRNA [NM_032405]	43802279	chr21	43802220	-	hs|21q22.3	64699	NM_032405	transmembrane protease, serine 3	chr21:43802279-43802220	GO:0004252|GO:0005783|GO:0007605|GO:0043025|GO:0006883|GO:0006508|GO:0005789|GO:0016021|GO:0017080|GO:0005044	NM_032405	Hs.208600
A_23_P134454	2.0936	3.10168	2.01123	CAV1	Homo sapiens caveolin 1, caveolae protein, 22kDa (CAV1), transcript variant 1, mRNA [NM_001753]	116200801	chr7	116200742	+	hs|7q31.2	857	NM_001753	caveolin 1, caveolae protein, 22kDa	chr7:116200742-116200801	GO:0005515|GO:0043627|GO:0019915|GO:0010524|GO:0030879|GO:0006940|GO:0030301|GO:0050900|GO:0005113|GO:0005622|GO:0016050|GO:0000165|GO:0031397|GO:0032507|GO:0005938|GO:0042632|GO:0005811|GO:0000122|GO:0019217|GO:0016504|GO:0043234|GO:0005929|GO:0048554|GO:0005887|GO:0007519|GO:0002931|GO:0032570|GO:0006641|GO:0045121|GO:0019899|GO:0050998|GO:0032091|GO:0048471|GO:0005886|GO:0005783|GO:0031295|GO:…	NM_001753	Hs.74034
A_23_P133153	-6.81203	-5.18561	3.08747	DMP1	Homo sapiens dentin matrix acidic phosphoprotein 1 (DMP1), transcript variant 1, mRNA [NM_004407]	88585343	chr4	88585284	+	hs|4q22.1	1758	NM_004407	dentin matrix acidic phosphoprotein 1	chr4:88585284-88585343	GO:0005737|GO:0005178|GO:0001503|GO:0030198|GO:0010811|GO:0005509|GO:0050840|GO:0005730|GO:0005578|GO:0005634|GO:0031214|GO:0043231	NM_004407	Hs.652366
A_33_P3258462	-6.6516	-5.41245	2.36059	LOC100192426	Homo sapiens uncharacterized LOC100192426 (LOC100192426), long non-coding RNA [NR_024419]	8360931	chr18	8360872	-	hs|18p11.23	100192426	NR_024419	uncharacterized LOC100192426	chr18:8360931-8360872		NR_024419	Hs.666655
A_33_P3414591	-2.55456	-1.15525	2.63776	TWIST1	Homo sapiens twist family bHLH transcription factor 1 (TWIST1), mRNA [NM_000474]	19156521	chr7	19156462	-	hs|7p21.1	7291	NM_000474	twist family bHLH transcription factor 1	chr7:19156521-19156462	GO:0005515|GO:0006366|GO:0003180|GO:0000981|GO:0003183|GO:0048701|GO:0042803|GO:2000147|GO:2000793|GO:0071639|GO:0030500|GO:0032760|GO:0046982|GO:0019904|GO:0032720|GO:0001843|GO:0070888|GO:0014067|GO:0000122|GO:0048642|GO:0001701|GO:0001649|GO:0007517|GO:0001503|GO:2000276|GO:0042733|GO:0008134|GO:2000780|GO:2000679|GO:0010718|GO:0035359|GO:0005634|GO:0035067|GO:0043433|GO:2000778|GO:0045944|GO:…	NM_000474	Hs.66744
A_33_P3253144	-2.76756	-1.54695	2.33045	DOK3	Homo sapiens docking protein 3 (DOK3), transcript variant 1, mRNA [NM_024872]	176930812	chr5	176930753	-	hs|5q35.3	79930	NM_024872	docking protein 3	chr5:176930812-176930753	GO:0005515|GO:0005737|GO:0005543|GO:0005886|GO:0005158|GO:0007265	NM_024872	Hs.720849
A_23_P16866	-1.63098	-0.583583	2.0668	VIL1	Homo sapiens villin 1 (VIL1), mRNA [NM_007127]	219314154	chr2	219314095	+	hs|2q35	7429	NM_007127	villin 1	chr2:219314095-219314154	GO:0005515|GO:0008360|GO:2000392|GO:0030175|GO:0032432|GO:0032433|GO:0042803|GO:0042802|GO:0051014|GO:0061041|GO:0009617|GO:0005737|GO:0051015|GO:0007173|GO:0035727|GO:0032233|GO:0035729|GO:0030041|GO:0030042|GO:0043027|GO:0030335|GO:0005509|GO:0005546|GO:0001726|GO:0030027|GO:0051693|GO:0005902|GO:0060327|GO:0006461|GO:0071364|GO:0051125|GO:0010634	NM_007127	Hs.654595
A_33_P3256844	-7.97873	-6.64095	2.52762	WDR49	WD repeat domain 49 [Source:HGNC Symbol;Acc:26587] [ENST00000453925]	167338277	chr3	167338218	-	hs|3q26.1	151790	XM_005247131	WD repeat domain 49	chr3:167338277-167338218		XM_005247131	Hs.213762
A_33_P3768992	-7.42872	-6.06524	2.57305	DCAF4L2	Homo sapiens DDB1 and CUL4 associated factor 4-like 2 (DCAF4L2), mRNA [NM_152418]	88883038	chr8	88882979	-	hs|8q21.3	138009	NM_152418	DDB1 and CUL4 associated factor 4-like 2	chr8:88883038-88882979		NM_152418	Hs.371738
A_19_P00315502	1.89285	2.95601	2.08949		RASH_MSVHA (P01115) Transforming protein p29 precursor [Contains: Transforming protein p21], partial (6%) [THC2657193]	6780844	chr10	6780785	+	hs|10p14		TCONS_00017779		chr10:6780785-6780844
A_23_P8640	-3.91823	-2.72502	2.28662	GPER1	Homo sapiens G protein-coupled estrogen receptor 1 (GPER1), transcript variant 3, mRNA [NM_001039966]	1133395	chr7	1133336	+	hs|7p22.3	2852	NM_001039966	G protein-coupled estrogen receptor 1	chr7:1133336-1133395	GO:0005802|GO:0005515|GO:0030054|GO:0045599|GO:0019228|GO:0005622|GO:0032024|GO:0005496|GO:0048786|GO:0045745|GO:0005794|GO:0030335|GO:0031966|GO:0045742|GO:0004930|GO:0014069|GO:0014068|GO:0044327|GO:0043280|GO:0042734|GO:0007049|GO:0007186|GO:0005887|GO:0045087|GO:0005789|GO:0030263|GO:0030264|GO:0032962|GO:0001956|GO:0030424|GO:0048471|GO:0008284|GO:0008285|GO:0005886|GO:0005783|GO:0030819|GO:…	NM_001039966	Hs.20961
A_19_P00317364	-7.02259	-5.64941	2.59041			75085294	chr17	75085235	-	hs|17q25.2				chr17:075085294-075085235
A_33_P3271276	-8.08138	-7.04545	2.05044	PSG5	Homo sapiens pregnancy specific beta-1-glycoprotein 5 (PSG5), transcript variant 2, mRNA [NM_001130014]	43674267	chr19	43674208	-	hs|19q13.31	5673	NM_001130014	pregnancy specific beta-1-glycoprotein 5	chr19:43674267-43674208	GO:0005515|GO:0007565|GO:0005576	NM_001130014	Hs.654415
A_23_P211543	-4.83847	-3.75344	2.12143	MCHR1	Homo sapiens melanin-concentrating hormone receptor 1 (MCHR1), mRNA [NM_005297]	41078249	chr22	41078190	+	hs|22q13.2	2847	NM_005297	melanin-concentrating hormone receptor 1	chr22:41078190-41078249	GO:0007631|GO:0005886|GO:0051928|GO:0004930|GO:0030273|GO:0042562|GO:0031513|GO:0006091|GO:0008022|GO:0007193|GO:0007204|GO:0008188|GO:0007186|GO:0005887	NM_005297	Hs.248122
A_19_P00802411	-8.08736	-6.70825	2.60108			50220321	chr8	50220262	+	hs|8q11.21				chr8:050220262-050220321
A_33_P3386147	-7.90695	-6.90343	2.00488			92670836	chr11	92670777	+	hs|11q14.3				chr11:092670777-092670836
A_33_P3373243	-7.79767	-6.18188	3.06481	MGC34800	PREDICTED: Homo sapiens uncharacterized protein MGC34800 (MGC34800), misc_RNA [XR_110135]	34258558	chr16	34258499	+	hs|16p11.2	162137	XR_110135	uncharacterized protein MGC34800	chr16:34258499-34258558		XR_110135	Hs.617031
A_33_P3403474	-7.94072	-6.38501	2.93977	TMPRSS11BNL	Homo sapiens TMPRSS11B N-terminal like (TMPRSS11BNL), non-coding RNA [NR_104048]	69054301	chr4	69054242	-	hs|4q13.2	401136	NR_104048	TMPRSS11B N-terminal like	chr4:69054301-69054242	GO:0016021	NR_104048	Hs.652046
A_19_P00321656	-3.27799	-2.08576	2.28505	DDAH1	Homo sapiens dimethylarginine dimethylaminohydrolase 1 (DDAH1), transcript variant 2, mRNA [NM_001134445]	85961928	chr1	85961869	-	hs|1p22.3	23576	NM_001134445	dimethylarginine dimethylaminohydrolase 1	chr1:85961928-85961869	GO:0005739|GO:0003073|GO:0007263|GO:0000052|GO:0006527|GO:0003824|GO:0016597|GO:0046872|GO:0045766|GO:0016403|GO:0045429	NM_001134445	Hs.713411
A_23_P117851	-4.599	-3.24709	2.55249	CPLX3	Homo sapiens complexin 3 (CPLX3), mRNA [NM_001030005]	75123555	chr15	75123496	+	hs|15q24.1	594855	NM_001030005	complexin 3	chr15:75123496-75123555	GO:0019905|GO:0030054|GO:0005886|GO:0005326|GO:0046928|GO:0045202|GO:0030073|GO:0016079|GO:0005829	NM_001030005	Hs.187694
A_23_P10062	-3.75721	-2.50547	2.38128	MGAT4C	Homo sapiens mannosyl (alpha-1,3-)-glycoprotein beta-1,4-N-acetylglucosaminyltransferase, isozyme C (putative) (MGAT4C), mRNA [NM_013244]	86373272	chr12	86373213	-	hs|12q21.31	25834	NM_013244	mannosyl (alpha-1,3-)-glycoprotein beta-1,4-N-acetylglucosaminyltransferase, isozyme C (putative)	chr12:86373272-86373213	GO:0000139|GO:0016021|GO:0044267|GO:0046872|GO:0043687|GO:0018279|GO:0008454	NM_013244	Hs.589093
A_24_P365515	-6.26686	-4.63029	3.10925	FOXA2	Homo sapiens forkhead box A2 (FOXA2), transcript variant 1, mRNA [NM_021784]	22562223	chr20	22562164	-	hs|20p11.21	3170	NM_021784	forkhead box A2	chr20:22562223-22562164	GO:0007389|GO:0003700|GO:0044212|GO:0003705|GO:2000049|GO:0003690|GO:0000433|GO:0000432|GO:0001705|GO:0023019|GO:0008301|GO:0019904|GO:0000122|GO:0000978|GO:0001701|GO:0060441|GO:0060487|GO:0070741|GO:0045893|GO:0008134|GO:0021533|GO:0008344|GO:0005634|GO:0010719|GO:0010817|GO:0043433|GO:0005737|GO:0032525|GO:0045944|GO:0045945|GO:0040019|GO:0021904|GO:0048468|GO:0005667|GO:0006357|GO:0090009|GO:…	NM_021784	Hs.155651
A_33_P3377609	-7.37664	-6.29781	2.11232	SPAM1	Homo sapiens sperm adhesion molecule 1 (PH-20 hyaluronidase, zona pellucida binding) (SPAM1), transcript variant 3, mRNA [NM_001174044]	123599953	chr7	123599894	+	hs|7q31.32	6677	NM_001174044	sperm adhesion molecule 1 (PH-20 hyaluronidase, zona pellucida binding)	chr7:123599894-123599953	GO:0007338|GO:0035036|GO:0005886|GO:0007342|GO:0005975|GO:0004415|GO:0031225|GO:0007339|GO:0007155|GO:0032504	NM_001174044	Hs.121494
A_23_P94230	-5.83476	-4.74095	2.13437	LY96	Homo sapiens lymphocyte antigen 96 (LY96), transcript variant 1, mRNA [NM_015364]	74941270	chr8	74941211	+	hs|8q21.11	23643	NM_015364	lymphocyte antigen 96	chr8:74941211-74941270	GO:0005515|GO:0034142|GO:0005886|GO:0007249|GO:0001875|GO:0005615|GO:0002756|GO:0006954|GO:0002755|GO:0031666|GO:0032496|GO:0032497|GO:0031663|GO:0034138|GO:0046696|GO:0038124|GO:0038123|GO:0034134|GO:0015026|GO:0002224|GO:0006968|GO:0045087|GO:0035666|GO:0010008|GO:0007166	NM_015364	Hs.726603
A_33_P3312466	-7.45277	-6.14043	2.48344	BTNL9	Homo sapiens butyrophilin-like 9 (BTNL9), mRNA [NM_152547]	180488430	chr5	180488371	+	hs|5q35.3	153579	NM_152547	butyrophilin-like 9	chr5:180488371-180488430	GO:0016021	NM_152547	Hs.546502
A_23_P216023	-3.25626	-2.19797	2.08246	ANGPT1	Homo sapiens angiopoietin 1 (ANGPT1), transcript variant 1, mRNA [NM_001146]	108262371	chr8	108262312	-	hs|8q23.1	284	NM_001146	angiopoietin 1	chr8:108262371-108262312	GO:0051897|GO:0005886|GO:0072012|GO:0050731|GO:0002040|GO:0050900|GO:0005615|GO:0030154|GO:0007171|GO:0033138|GO:0031398|GO:0070374|GO:0030097|GO:0030971|GO:0043066|GO:0048014|GO:0031589|GO:0014068|GO:0005576|GO:0001701|GO:0050918|GO:0045785|GO:0010595|GO:0005902|GO:0043536|GO:0007162|GO:0007596|GO:0001936|GO:0034394|GO:0045121|GO:0014842|GO:2000352|GO:0002092|GO:0043116|GO:0030210	NM_001146	Hs.369675
A_23_P72096	-4.26306	-3.17647	2.1237	IL1A	Homo sapiens interleukin 1, alpha (IL1A), mRNA [NM_000575]	113532421	chr2	113532362	-	hs|2q13	3552	NM_000575	interleukin 1, alpha	chr2:113532421-113532362	GO:0005515|GO:0005149|GO:0008285|GO:0005507|GO:0008283|GO:0019221|GO:0006915|GO:0045840|GO:0005576|GO:0050715|GO:0010575|GO:0005125|GO:0005615|GO:0045766|GO:0005829|GO:0034605|GO:0045086|GO:0006955|GO:0006954|GO:0045944|GO:2001240|GO:0001660|GO:0051781|GO:0046688	NM_000575	Hs.1722
A_33_P3237150	-3.82487	-2.44061	2.61038	BMP2	Homo sapiens bone morphogenetic protein 2 (BMP2), mRNA [NM_001200]	6760869	chr20	6760810	+	hs|20p12.3	650	NM_001200	bone morphogenetic protein 2	chr20:6760810-6760869	GO:0005515|GO:0001658|GO:0003181|GO:0009790|GO:0005615|GO:0010894|GO:0003308|GO:0007507|GO:0007219|GO:0002062|GO:0030198|GO:0009887|GO:0033690|GO:0004745|GO:0030335|GO:0030501|GO:0009986|GO:0019211|GO:0000122|GO:0021978|GO:0030509|GO:0045786|GO:0005125|GO:0001701|GO:0001649|GO:0003130|GO:0001501|GO:0045165|GO:0045600|GO:0040007|GO:0035630|GO:0008083|GO:0008285|GO:0042482|GO:0007267|GO:0010718|GO:…	NM_001200	Hs.73853
A_33_P3376205	-5.36516	-4.31178	2.07539	LOC199882	PREDICTED: Homo sapiens phosphodiesterase 4D interacting protein-like (LOC199882), transcript variant X1, mRNA [XM_005245701]	149694520	chr1	149694461	-	hs|1q21.2	199882	XM_005245701	phosphodiesterase 4D interacting protein-like	chr1:149694520-149694461		XM_005245701	Hs.730535
A_23_P27013	-7.17949	-5.91355	2.40484	HOXB9	Homo sapiens homeobox B9 (HOXB9), mRNA [NM_024017]	46698674	chr17	46698615	-	hs|17q21.32	3219	NM_024017	homeobox B9	chr17:46698674-46698615	GO:0005515|GO:0006355|GO:0003700|GO:0005730|GO:0048706|GO:0005634|GO:0007275|GO:0030879|GO:0009952|GO:0006351|GO:0005739|GO:0043565|GO:0060326|GO:0045944|GO:0060070	NM_024017	Hs.463350
A_23_P112452	-7.63983	-6.38967	2.37867	GGTA1P	Homo sapiens glycoprotein, alpha-galactosyltransferase 1 pseudogene (GGTA1P), transcript variant 1, non-coding RNA [NR_003191]	124217497	chr9	124217438	-	hs|9q33.2	2681	NR_003191	glycoprotein, alpha-galactosyltransferase 1 pseudogene	chr9:124217497-124217438	GO:0019370|GO:0016758|GO:0005975|GO:0003840|GO:0032580|GO:0006749|GO:0016021|GO:0031362	NR_003191	Hs.97469
A_19_P00318236	-6.77446	-5.49583	2.42608			54292780	chr2	54292721	-	hs|2p16.2				chr2:054292780-054292721
A_23_P71073	-6.5291	-4.70806	3.53335	TWIST1	Homo sapiens twist family bHLH transcription factor 1 (TWIST1), mRNA [NM_000474]	19155704	chr7	19155645	-	hs|7p21.1	7291	NM_000474	twist family bHLH transcription factor 1	chr7:19155704-19155645	GO:0005515|GO:0006366|GO:0003180|GO:0000981|GO:0003183|GO:0048701|GO:0042803|GO:2000147|GO:2000793|GO:0071639|GO:0030500|GO:0032760|GO:0046982|GO:0019904|GO:0032720|GO:0001843|GO:0070888|GO:0014067|GO:0000122|GO:0048642|GO:0001701|GO:0001649|GO:0007517|GO:0001503|GO:2000276|GO:0042733|GO:0008134|GO:2000780|GO:2000679|GO:0010718|GO:0035359|GO:0005634|GO:0035067|GO:0043433|GO:2000778|GO:0045944|GO:…	NM_000474	Hs.66744
A_23_P302018	-7.80378	-6.42784	2.59536	TXK	Homo sapiens TXK tyrosine kinase (TXK), mRNA [NM_003328]	48069318	chr4	48069259	-	hs|4p12	7294	NM_003328	TXK tyrosine kinase	chr4:48069318-48069259	GO:0032729|GO:0050852|GO:0005886|GO:0006357|GO:0005634|GO:0007202|GO:0001816|GO:0001865|GO:0005524|GO:0006351|GO:0002250|GO:0060335|GO:0005737|GO:0046777|GO:0006468|GO:0032633|GO:0032609|GO:0001012|GO:0004715	NM_003328	Hs.479669
A_23_P258410	-7.11043	-5.89219	2.32663	WNT7A	Homo sapiens wingless-type MMTV integration site family, member 7A (WNT7A), mRNA [NM_004625]	13860910	chr3	13860851	-	hs|3p25.1	7476	NM_004625	wingless-type MMTV integration site family, member 7A	chr3:13860910-13860851	GO:0043627|GO:0070307|GO:0090263|GO:0046330|GO:0071560|GO:0030010|GO:0005615|GO:0005109|GO:0000578|GO:0002062|GO:0007548|GO:0014834|GO:0048018|GO:0051965|GO:0009986|GO:0014719|GO:0005796|GO:0031133|GO:0005125|GO:0045165|GO:0050808|GO:0001502|GO:0005788|GO:0045893|GO:0042733|GO:0035567|GO:0021846|GO:0048103|GO:0005886|GO:0060066|GO:0009953|GO:0048864|GO:0007269|GO:0021707|GO:0008105|GO:0050768|GO:…	NM_004625	Hs.72290
A_19_P00320671	-8.18269	-7.11118	2.10162			92907328	chr5	92907269	-	hs|5q15				chr5:092907328-092907269
A_19_P00332134	-6.59695	-5.47588	2.17509			94393731	chr11	94393672	-	hs|11q21				chr11:094393731-094393672
A_19_P00317477	-7.45092	-5.84611	3.04154	LOC101927027	PREDICTED: Homo sapiens uncharacterized LOC101927027 (LOC101927027), transcript variant X2, misc_RNA [XR_241353]	179278539	chr2	179278480	+	hs|2q31.2	101927027	XR_241353	uncharacterized LOC101927027	chr2:179278480-179278539		XR_241353	Hs.715694
A_19_P00329896	-7.23687	-5.92414	2.4841			106278887	chr4	106278828	-	hs|4q24				chr4:106278887-106278828
A_23_P411188	-2.79102	-1.77727	2.01915	CHRNA10	Homo sapiens cholinergic receptor, nicotinic, alpha 10 (neuronal) (CHRNA10), mRNA [NM_020402]	3687068	chr11	3687009	-	hs|11p15.4	57053	NM_020402	cholinergic receptor, nicotinic, alpha 10 (neuronal)	chr11:3687068-3687009	GO:0030424|GO:0005262|GO:0030054|GO:0042472|GO:0005102|GO:0007204|GO:0007271|GO:0016020|GO:0050910|GO:0042127|GO:0045211|GO:0043204|GO:0016021|GO:0004889	NM_020402	Hs.732806
A_23_P432448	-7.66221	-5.82451	3.57438	ZNF205-AS1	Homo sapiens ZNF205 antisense RNA 1 (ZNF205-AS1), transcript variant 1, long non-coding RNA [NR_024166]	3160523	chr16	3160464	-	hs|16p13.3	81854	NR_024166	ZNF205 antisense RNA 1	chr16:3160523-3160464		NR_024166	Hs.669490
A_19_P00330109	-7.08429	-5.78731	2.45714			126875019	chr3	126874960	-	hs|3q21.3				chr3:126875019-126874960
A_33_P3354191	-8.02768	-6.48302	2.91735			49155418	chr11	49155359	-	hs|11p11.12				chr11:049155418-049155359
A_23_P383009	-3.59624	-2.54658	2.07004	IGFBP5	Homo sapiens insulin-like growth factor binding protein 5 (IGFBP5), mRNA [NM_000599]	217537226	chr2	217537167	-	hs|2q35	3488	NM_000599	insulin-like growth factor binding protein 5	chr2:217537226-217537167	GO:0017148|GO:0005515|GO:0048630|GO:0051897|GO:0031994|GO:0001558|GO:0014912|GO:0010906|GO:0031069|GO:0035556|GO:0044342|GO:0006006|GO:0001968|GO:0030336|GO:0060056|GO:0005576|GO:0048662|GO:0042593|GO:0016942|GO:0001649|GO:0007165|GO:0071407|GO:0045668|GO:0043569|GO:0043568|GO:0071320|GO:0044267|GO:0051146	NM_000599	Hs.607212
A_19_P00805656	-7.18023	-6.02702	2.22408		Homo sapiens cDNA FLJ26832 fis, clone PRS07128. [AK130342]	66335668	chr7	66335609	+	hs|7q11.21		AK130342		chr7:66335609-66335668
A_23_P13442	-7.78549	-6.13523	3.13889	MICAL2	Homo sapiens microtubule associated monooxygenase, calponin and LIM domain containing 2 (MICAL2), transcript variant 1, mRNA [NM_014632]	12265572	chr11	12264299	+	hs|11p15.3	9645	NM_014632	microtubule associated monooxygenase, calponin and LIM domain containing 2	chr11:12264299-12265572	GO:0071949|GO:0005737|GO:0019417|GO:0016709|GO:0030042|GO:0008270|GO:0003779|GO:0005856|GO:0055114	NM_014632	Hs.501928
A_19_P00804344	-8.13542	-6.07241	4.17857			198567651	chr1	198567592	-	hs|1q31.3				chr1:198567651-198567592
A_33_P3235147	-6.58664	-5.49028	2.13815	DLX5	Homo sapiens distal-less homeobox 5 (DLX5), mRNA [NM_005221]	96649851	chr7	96649792	-	hs|7q21.3	1749	NM_005221	distal-less homeobox 5	chr7:96649851-96649792	GO:0071773|GO:0000790|GO:0044212|GO:0008283|GO:0090263|GO:0005634|GO:0030326|GO:0005737|GO:0048646|GO:0007411|GO:0030855|GO:0060166|GO:0060021|GO:0050679|GO:0042472|GO:0005730|GO:0030509|GO:0000978|GO:0001649|GO:0007399|GO:0045669|GO:0001958|GO:0001501|GO:0001077|GO:0060325|GO:0071837|GO:0045893	NM_005221	Hs.99348
A_19_P00807458	-7.19909	-5.98664	2.31732			34053086	chr5	34053027	+	hs|5p13.2				chr5:034053027-034053086
A_33_P3356995	-6.81306	-5.62032	2.28586	ARFGEF1	PREDICTED: Homo sapiens ADP-ribosylation factor guanine nucleotide-exchange factor 1 (brefeldin A-inhibited) (ARFGEF1), transcript variant X3, mRNA [XM_005251136]	68087312	chr8	68087253	-	hs|8q13.2	10565	XM_005251136	ADP-ribosylation factor guanine nucleotide-exchange factor 1 (brefeldin A-inhibited)	chr8:68087312-68087253	GO:0005802|GO:0005515|GO:0034237|GO:0048471|GO:0034259|GO:0090303|GO:0090284|GO:0005634|GO:0006887|GO:0015031|GO:0010256|GO:0016363|GO:0005829|GO:0005085|GO:0005086|GO:0005737|GO:0030837|GO:0007030|GO:0030532|GO:0016192|GO:0005794|GO:2000114|GO:0005730|GO:0008060|GO:0000139|GO:0032012|GO:0017022	XM_005251136	Hs.656902
A_23_P252388	-7.91115	-6.7244	2.2764	SPEF2	Homo sapiens sperm flagellar 2 (SPEF2), transcript variant 1, mRNA [NM_024867]	35800248	chr5	35800189	+	hs|5p13.2	79925	NM_024867	sperm flagellar 2	chr5:35800189-35800248	GO:0005794|GO:0035082|GO:0002177|GO:0097225|GO:0010259|GO:0007283|GO:0048702|GO:0005524|GO:0019205|GO:0048854|GO:0009566|GO:0006139|GO:0060541|GO:0060271|GO:0046983|GO:0002520	NM_024867	Hs.298863
A_23_P37127	-6.84628	-5.78216	2.09089	FOXA1	Homo sapiens forkhead box A1 (FOXA1), mRNA [NM_004496]	38059605	chr14	38059546	-	hs|14q21.1	3169	NM_004496	forkhead box A1	chr14:38059605-38059546	GO:0007389|GO:0003700|GO:0044212|GO:0003705|GO:2000049|GO:0005634|GO:0009790|GO:0010719|GO:0051091|GO:0003690|GO:0045944|GO:0006338|GO:0060738|GO:0032355|GO:0060528|GO:0005667|GO:0060743|GO:0008301|GO:0060741|GO:0019904|GO:0060740|GO:0048665|GO:0000122|GO:0042593|GO:0003677|GO:0043565|GO:0001077|GO:0045931|GO:0060441|GO:0045666|GO:0060487|GO:0033148|GO:0042445|GO:0008134	NM_004496	Hs.163484
A_19_P00332380	-7.77913	-6.53222	2.37332			121296794	chr2	121296735	-	hs|2q14.2				chr2:121296794-121296735
A_33_P3302453	-6.36326	-5.01647	2.54345	LINC00242	Homo sapiens long intergenic non-protein coding RNA 242 (LINC00242), long non-coding RNA [NR_026781]	170189004	chr6	170188945	-	hs|6q27	401288	NR_026781	long intergenic non-protein coding RNA 242	chr6:170189004-170188945		NR_026781	Hs.556095
A_24_P732099	-6.6496	-5.23717	2.66184	HBBP1	Homo sapiens hemoglobin, beta pseudogene 1 (HBBP1), non-coding RNA [NR_001589]	5263324	chr11	5263265	-	hs|11p15.4	3044	NR_001589	hemoglobin, beta pseudogene 1	chr11:5263324-5263265		NR_001589	Hs.20205
A_33_P3733115	-7.36233	-6.09477	2.40753		Homo sapiens cDNA FLJ42505 fis, clone BRACE2040138. [AK124496]	7104039	chr8	7103980	-	hs|8p23.1		AK124496		chr8:7104039-7103980			Hs.640217
A_23_P137573	0.991737	2.35337	2.56976	LEFTY2	Homo sapiens left-right determination factor 2 (LEFTY2), transcript variant 1, mRNA [NM_003240]	226125133	chr1	226125074	-	hs|1q42.12	7044	NM_003240	left-right determination factor 2	chr1:226125133-226125074	GO:0007596|GO:0002576|GO:0030168|GO:0016049|GO:0031093|GO:0007275|GO:0007179|GO:0005576|GO:0008083|GO:0005615|GO:0005160|GO:0005125	NM_003240	Hs.520187
A_33_P3331856	-3.38241	-2.12077	2.39768	PDE1C	phosphodiesterase 1C, calmodulin-dependent 70kDa [Source:HGNC Symbol;Acc:8776] [ENST00000396184]	31823215	chr7	31823156	-	hs|7p14.3	5137	AK126467	phosphodiesterase 1C, calmodulin-dependent 70kDa	chr7:31823215-31823156	GO:0007165|GO:0005516|GO:0048011|GO:0007173|GO:0008543|GO:0045087|GO:0004117|GO:0007202|GO:0046872|GO:0005829		Hs.290550
A_19_P00322071	0.411205	1.42094	2.01354			224569630	chr2	224569571	-	hs|2q36.1				chr2:224569630-224569571
A_19_P00323712	-6.99357	-5.79498	2.29515		Q5D048_HUMAN (Q5D048) DDX6 protein, partial (10%) [THC2546977]	58760338	chr14	58760279	+	hs|14q23.1				chr14:058760279-058760338
A_23_P127978	-8.12462	-7.02596	2.14156	B3GNT6	Homo sapiens UDP-GlcNAc:betaGal beta-1,3-N-acetylglucosaminyltransferase 6 (core 3 synthase) (B3GNT6), mRNA [NM_138706]	76752012	chr11	76751953	+	hs|11q13.5	192134	NM_138706	UDP-GlcNAc:betaGal beta-1,3-N-acetylglucosaminyltransferase 6 (core 3 synthase)	chr11:76751953-76752012	GO:0009101|GO:0016020|GO:0000139|GO:0016266|GO:0047223|GO:0016021|GO:0016269|GO:0044267|GO:0008378|GO:0043687	NM_138706	Hs.352622
A_19_P00800147	-7.40938	-6.08502	2.50421			36718887	chr15	36718828	+	hs|15q14				chr15:036718828-036718887
A_23_P39881	-7.43974	-6.14337	2.45611	CYP4F30P	Homo sapiens cytochrome P450, family 4, subfamily F, polypeptide 30, pseudogene (CYP4F30P), non-coding RNA [NR_023391]	131443371	chr2	131443312	+	hs|2q21.1	100132708	NR_023391	cytochrome P450, family 4, subfamily F, polypeptide 30, pseudogene	chr2:131443312-131443371		NR_023391	Hs.734862
A_33_P3333342	-7.19206	-5.90028	2.4483	FLJ46552	Homo sapiens cDNA FLJ46552 fis, clone THYMU3038759. [AK128409]	1617583	chr6	1617524	-	hs|6p25.3	401230	AK128409	FLJ46552 protein	chr6:1617583-1617524			Hs.531363
A_32_P15958	-6.8848	-5.0692	3.52006	ZNF295-AS1	Homo sapiens ZNF295 antisense RNA 1 (ZNF295-AS1), long non-coding RNA [NR_027273]	43444909	chr21	43444850	+	hs|21q22.3	150142	NR_027273	ZNF295 antisense RNA 1	chr21:43444850-43444909		NR_027273	Hs.143833
A_32_P106376	-5.80651	-4.36105	2.72351	VGLL2	Homo sapiens vestigial like 2 (Drosophila) (VGLL2), transcript variant 1, mRNA [NM_182645]	117594236	chr6	117594177	+	hs|6q22.1	245806	NM_182645	vestigial like 2 (Drosophila)	chr6:117594177-117594236	GO:0005737|GO:0007519|GO:0045944|GO:0003713|GO:0005634|GO:0006351	NM_182645	Hs.99324
A_23_P7503	-7.67566	-6.46007	2.32237	TIMD4	Homo sapiens T-cell immunoglobulin and mucin domain containing 4 (TIMD4), transcript variant 1, mRNA [NM_138379]	156346452	chr5	156346393	-	hs|5q33.3	91937	NM_138379	T-cell immunoglobulin and mucin domain containing 4	chr5:156346452-156346393	GO:0016021	NM_138379	Hs.334907
A_19_P00325701	-4.92162	-2.8419	4.22727			92503361	chr7	92503302	-	hs|7q21.2				chr7:092503361-092503302
A_23_P28224	-7.15413	-5.97881	2.25843	SCN1A	Homo sapiens sodium channel, voltage-gated, type I, alpha subunit (SCN1A), transcript variant 2, mRNA [NM_006920]	166848025	chr2	166847966	-	hs|2q24.3	6323	NM_006920	sodium channel, voltage-gated, type I, alpha subunit	chr2:166848025-166847966	GO:0030018|GO:0005248|GO:0030315|GO:0019227|GO:0019228|GO:0043194|GO:0033268|GO:0014704|GO:0050884|GO:0007628|GO:0043025|GO:0001518|GO:0016021|GO:0006814	NM_006920	Hs.22654
A_19_P00810227	-6.08501	-5.03446	2.07131			76729845	chr14	76729786	+	hs|14q24.3		TCONS_00022559		chr14:76729786-76729845
A_23_P40856	-7.82085	-6.78456	2.05094	LRTM1	Homo sapiens leucine-rich repeats and transmembrane domains 1 (LRTM1), mRNA [NM_020678]	54958753	chr3	54958694	-	hs|3p14.3	57408	NM_020678	leucine-rich repeats and transmembrane domains 1	chr3:54958753-54958694	GO:0016021	NM_020678	Hs.591668
A_19_P00805921	-7.34148	-5.74833	3.01708			117244262	chrX	117244203	+	hs|Xq24				chrX:117244203-117244262
A_33_P3361991	-6.96465	-5.37793	3.00366	OR9A2	Homo sapiens olfactory receptor, family 9, subfamily A, member 2 (OR9A2), mRNA [NM_001001658]	142723371	chr7	142723312	-	hs|7q34	135924	NM_001001658	olfactory receptor, family 9, subfamily A, member 2	chr7:142723371-142723312	GO:0004984|GO:0005886|GO:0004930|GO:0016021	NM_001001658	Hs.553594
A_33_P3239759	-2.40831	-1.38043	2.03903	PPAN-P2RY11	Homo sapiens PPAN-P2RY11 readthrough (PPAN-P2RY11), transcript variant 2, mRNA [NM_001198690]	10225719	chr19	10225660	+	hs|19p13.2	692312	NM_001198690	PPAN-P2RY11 readthrough	chr19:10225660-10225719		NM_001198690	Hs.14468
A_33_P3364826	-7.21968	-6.06212	2.2308	ARMC4	armadillo repeat containing 4 [Source:HGNC Symbol;Acc:25583] [ENST00000239715]	28247859	chr10	28247800	-	hs|10p12.1	55130	AK001238	armadillo repeat containing 4	chr10:28247859-28247800			Hs.127530
A_19_P00322691	-7.32272	-5.17445	4.43294	LOC101930033	PREDICTED: Homo sapiens uncharacterized LOC101930033 (LOC101930033), misc_RNA [XR_252473]	128302004	chr8	128301945	-	hs|8q24.21	101930033	XR_252473	uncharacterized LOC101930033	chr8:128302004-128301945		XR_252473	Hs.736625
A_19_P00319294	-6.9405	-5.3825	2.94447	LOC101930033	PREDICTED: Homo sapiens uncharacterized LOC101930033 (LOC101930033), misc_RNA [XR_252473]	128301983	chr8	128301924	-	hs|8q24.21	101930033	XR_252473	uncharacterized LOC101930033	chr8:128301983-128301924		XR_252473
A_19_P00315835	-7.16806	-6.16301	2.00701		DA796645 OCBBF2 Homo sapiens cDNA clone OCBBF2037962 5', mRNA sequence [DA796645]	150325446	chr5	150325387	-	hs|5q33.1		DA796645		chr5:150325446-150325387			Hs.742505
A_32_P120043	-6.45651	-4.97965	2.78342	FAM26E	Homo sapiens family with sequence similarity 26, member E (FAM26E), mRNA [NM_153711]	116838778	chr6	116838719	+	hs|6q22.1	254228	NM_153711	family with sequence similarity 26, member E	chr6:116838719-116838778	GO:0016021|GO:0006811	NM_153711	Hs.660142
A_19_P00321680	-6.49293	-5.45939	2.04705		Q8WY51_HUMAN (Q8WY51) HC6, partial (23%) [THC2683685]	21669120	chr6	21669061	-	hs|6p22.3				chr6:021669120-021669061
A_24_P273756	-7.76813	-6.38008	2.61724	TP63	Homo sapiens tumor protein p63 (TP63), transcript variant 1, mRNA [NM_003722]	189586492	chr3	189586433	+	hs|3q28	8626	NM_003722	tumor protein p63	chr3:189586433-189586492	GO:0005515|GO:0000790|GO:0003700|GO:0044212|GO:0051402|GO:0031069|GO:0042802|GO:0045617|GO:0043523|GO:0034644|GO:0003690|GO:0007219|GO:0048745|GO:0002064|GO:0048807|GO:0006978|GO:0000785|GO:0010332|GO:0045747|GO:0005794|GO:2000381|GO:0007569|GO:0000122|GO:0048485|GO:0042771|GO:0001501|GO:0005654|GO:0045893|GO:0045892|GO:0060529|GO:0001736|GO:0010165|GO:0005634|GO:0009954|GO:0010259|GO:0030326|GO:…	NM_003722	Hs.137569
A_33_P3235905	-8.15147	-5.25068	7.46833		PREDICTED: Homo sapiens uncharacterized LOC100996374 (LOC100996374), misc_RNA [XR_159295]	73072618	chr17	73072559	+	hs|17q25.1		XR_159295		chr17:73072559-73072618			Hs.741930
A_19_P00802511	-7.72652	-6.72141	2.00709			88494037	chr14	88493978	+	hs|14q31.3				chr14:088493978-088494037
A_33_P3306267	-5.49863	-4.44659	2.07347	PAX6	Homo sapiens paired box 6 (PAX6), transcript variant 1, mRNA [NM_000280]	31822337	chr11	31822278	-	hs|11p13	5080	NM_000280	paired box 6	chr11:31822337-31822278	GO:0005515|GO:0004842|GO:0000790|GO:0003700|GO:0006366|GO:0048708|GO:0000981|GO:0001654|GO:0050680|GO:0048596|GO:0007224|GO:0021796|GO:0003690|GO:0021798|GO:0007411|GO:0021797|GO:0009887|GO:0031625|GO:0035035|GO:0030334|GO:0048505|GO:0019901|GO:0001709|GO:0023019|GO:0003322|GO:0007417|GO:0000979|GO:0045893|GO:0042462|GO:0008134|GO:0016567|GO:0021983|GO:0061072|GO:0042660|GO:0005634|GO:0009950|GO:…	NM_000280	Hs.270303
A_33_P3388574	-7.83202	-6.54396	2.442	LOC400553	PREDICTED: Homo sapiens uncharacterized LOC400553 (LOC400553), misc_RNA [XR_111612]	88124751	chr16	88124692	-	hs|16q24.2	400553	XR_111612	uncharacterized LOC400553	chr16:88124751-88124692		XR_111612	Hs.592071
A_33_P3269000	-5.76059	-4.45369	2.47409	C8orf48	Homo sapiens chromosome 8 open reading frame 48 (C8orf48), mRNA [NM_001007090]	13425484	chr8	13425425	+	hs|8p22	157773	NM_001007090	chromosome 8 open reading frame 48	chr8:13425425-13425484	GO:0005515	NM_001007090	Hs.104941
A_23_P208085	-7.01021	-5.99178	2.02571	MBP	Homo sapiens myelin basic protein (MBP), transcript variant 7, mRNA [NM_001025101]	74696843	chr18	74696784	-	hs|18q23	4155	NM_001025101	myelin basic protein	chr18:74696843-74696784	GO:0005515|GO:0005886|GO:0042552|GO:0007268|GO:0009636|GO:0005634|GO:0002020|GO:0007417|GO:0008366|GO:0006955|GO:0033269|GO:0043218|GO:0043025|GO:0061024|GO:0050771|GO:0019911	NM_001025101	Hs.551713
A_32_P23308	-7.57038	-6.41749	2.22359	LOC257358	Homo sapiens uncharacterized LOC257358 (LOC257358), long non-coding RNA [NR_026945]	169761819	chr5	169761760	+	hs|5q35.1	257358	NR_026945	uncharacterized LOC257358	chr5:169761760-169761819		NR_026945	Hs.249689
A_23_P37410	-7.13646	-6.10659	2.04184	CYP19A1	Homo sapiens cytochrome P450, family 19, subfamily A, polypeptide 1 (CYP19A1), transcript variant 2, mRNA [NM_031226]	51502108	chr15	51502049	-	hs|15q21.2	1588	NM_031226	cytochrome P450, family 19, subfamily A, polypeptide 1	chr15:51502108-51502049	GO:0006694|GO:0060736|GO:0006805|GO:0070330|GO:0005506|GO:0005783|GO:0006703|GO:0008209|GO:0009055|GO:0044281|GO:0016020|GO:0019825|GO:0005789|GO:0016712|GO:0016125|GO:0008202|GO:0020037	NM_031226	Hs.260074
A_24_P941557	-6.00493	-4.81507	2.2813	MVB12B	Homo sapiens multivesicular body subunit 12B (MVB12B), transcript variant 2, mRNA [NM_001011703]	129159906	chr9	129159847	+	hs|9q33.3	89853	NM_001011703	multivesicular body subunit 12B	chr9:129159847-129159906	GO:0031902|GO:0015031	NM_001011703	Hs.162659
A_23_P53450	-8.05605	-6.95598	2.14365	KRT82	Homo sapiens keratin 82 (KRT82), mRNA [NM_033033]	52788135	chr12	52788076	-	hs|12q13.13	3888	NM_033033	keratin 82	chr12:52788135-52788076	GO:0008150|GO:0045095|GO:0030280	NM_033033	Hs.134640
A_33_P3307408	-7.54745	-6.33103	2.32368			154841401	chr6	154841342	-	hs|6q25.2				chr6:154841401-154841342
A_33_P3303649	-7.17003	-5.89124	2.42635	MB	Homo sapiens myoglobin (MB), transcript variant 2, mRNA [NM_203377]	36003486	chr22	36003427	-	hs|22q12.3	4151	NM_203377	myoglobin	chr22:36003486-36003427	GO:0007507|GO:0042542|GO:0001666|GO:0019825|GO:0005506|GO:0050873|GO:0005344|GO:0031444|GO:0009725|GO:0043353|GO:0020037	NM_203377	Hs.517586
A_23_P372988	-3.08363	-1.9744	2.15731	PRR22	Homo sapiens proline rich 22 (PRR22), mRNA [NM_001134316]	5783222	chr19	5783163	-	hs|19p13.3	163154	NM_001134316	proline rich 22	chr19:5783222-5783163		NM_001134316	Hs.631838
A_23_P359214	-1.28597	-0.145817	2.20404	LINC00842	Homo sapiens long intergenic non-protein coding RNA 842 (LINC00842), long non-coding RNA [NR_033957]	47151178	chr10	47151119	-	hs|10q11.22	643650	NR_033957	long intergenic non-protein coding RNA 842	chr10:47151178-47151119		NR_033957	Hs.744313
A_33_P3594854	-8.18307	-6.79035	2.62573	PPIP5K1	RC0-GN0275-250101-021-c04 GN0275 Homo sapiens cDNA, mRNA sequence [BI053448]	43952662	chr15	43952603	+	hs|15q15.3	9677	BI053448	diphosphoinositol pentakisphosphate kinase 1	chr15:43952603-43952662	GO:0000827|GO:0006020|GO:0033857|GO:0005886|GO:0043647|GO:0003993|GO:0005730|GO:0052724|GO:0052723|GO:0005634|GO:0044281|GO:0000832|GO:0005524|GO:0005829|GO:0005737		Hs.679911
A_33_P3414949	-7.33826	-5.87487	2.75756	PXMP2	Homo sapiens peroxisomal membrane protein 2, 22kDa, mRNA (cDNA clone IMAGE:4098463), complete cds. [BC009836]	133272562	chr12	133272503	-	hs|12q24.33	5827	BC009836	peroxisomal membrane protein 2, 22kDa	chr12:133272562-133272503	GO:0005739|GO:0005515|GO:0043234|GO:0008150|GO:0005737|GO:0016021|GO:0005778		Hs.430299
A_23_P57492	-7.79421	-6.73285	2.0869	SLC5A4	Homo sapiens solute carrier family 5 (glucose activated ion channel), member 4 (SLC5A4), mRNA [NM_014227]	32620467	chr22	32620408	-	hs|22q12.3	6527	NM_014227	solute carrier family 5 (glucose activated ion channel), member 4	chr22:32620467-32620408	GO:0008643|GO:0016021|GO:0006814|GO:0015293	NM_014227	Hs.130101
A_19_P00800998	-7.17803	-6.12956	2.06833			24240225	chr22	24240166	-	hs|22q11.23				chr22:024240225-024240166
A_23_P217468	-5.982	-4.82756	2.22597	AFF2	Homo sapiens AF4/FMR2 family, member 2 (AFF2), transcript variant 1, mRNA [NM_002025]	148081961	chrX	148081902	+	hs|Xq28	2334	NM_002025	AF4/FMR2 family, member 2	chrX:148081902-148081961	GO:0008380|GO:0006397|GO:0016607|GO:0007420|GO:0002151|GO:0007611|GO:0043484	NM_002025	Hs.496911
A_33_P3390456	-8.27539	-7.13643	2.20223	YAF2	Homo sapiens YY1 associated factor 2 (YAF2), transcript variant 1, mRNA [NM_001190979]	42604410	chr12	42604351	-	hs|12q12	10138	NM_001190979	YY1 associated factor 2	chr12:42604410-42604351	GO:0005515|GO:0005737|GO:0003714|GO:0003713|GO:0005730|GO:0008270|GO:0005634|GO:0045893|GO:0045892|GO:0006351	NM_001190979	Hs.708084
A_23_P167367	-3.22017	-1.37387	3.59575	PITX2	Homo sapiens paired-like homeodomain 2 (PITX2), transcript variant 2, mRNA [NM_153426]	111538732	chr4	111538673	-	hs|4q25	5308	NM_153426	paired-like homeodomain 2	chr4:111538732-111538673	GO:0051219|GO:0005515|GO:0001191|GO:0060577|GO:0060578|GO:0003700|GO:0033189|GO:0003350|GO:0048536|GO:0035886|GO:0042803|GO:0031076|GO:0035993|GO:0016055|GO:0055009|GO:0030334|GO:0001102|GO:0000976|GO:0001105|GO:0003171|GO:0007520|GO:0000122|GO:0000978|GO:0001701|GO:0031490|GO:0002074|GO:0043388|GO:0055015|GO:0008134|GO:0035315|GO:0007368|GO:0061072|GO:0005634|GO:0060127|GO:0060126|GO:0005737|GO:…	NM_153426	Hs.643588
A_19_P00801104	-8.02254	-6.64174	2.60414			138266221	chrX	138266162	+	hs|Xq27.1				chrX:138266162-138266221
A_33_P3422923	-7.36662	-6.03538	2.51618	MYADML	Homo sapiens myeloid-associated differentiation marker-like (pseudogene) (MYADML), non-coding RNA [NR_003143]	33952260	chr2	33952201	-	hs|2p22.3	151325	NR_003143	myeloid-associated differentiation marker-like (pseudogene)	chr2:33952260-33952201		NR_003143	Hs.528847
A_23_P204947	-4.98654	-3.37007	3.06625	GJB2	Homo sapiens gap junction protein, beta 2, 26kDa (GJB2), mRNA [NM_004004]	20761974	chr13	20761915	-	hs|13q12.11	2706	NM_004004	gap junction protein, beta 2, 26kDa	chr13:20761974-20761915	GO:0030539|GO:0005793|GO:0005243|GO:0005886|GO:0007605|GO:0007267|GO:0006810|GO:0005922|GO:0016264|GO:0016021|GO:0016328	NM_004004	Hs.524894
A_23_P301886	-8.16708	-7.10555	2.08714	SIM2	Homo sapiens single-minded family bHLH transcription factor 2 (SIM2), transcript variant SIM2s, mRNA [NM_009586]	38117865	chr21	38117806	+	hs|21q22.13	6493	NM_009586	single-minded family bHLH transcription factor 2	chr21:38117806-38117865	GO:0009880|GO:0003700|GO:0046982|GO:0030324|GO:0005730|GO:0005634|GO:0004871|GO:0000122|GO:0003677|GO:0030154|GO:0006351|GO:0007399	NM_009586	Hs.146186
A_24_P158089	-1.82728	-0.738058	2.12759	SERPINE1	Homo sapiens serpin peptidase inhibitor, clade E (nexin, plasminogen activator inhibitor type 1), member 1 (SERPINE1), mRNA [NM_000602]	100781614	chr7	100781555	+	hs|7q22.1	5054	NM_000602	serpin peptidase inhibitor, clade E (nexin, plasminogen activator inhibitor type 1), member 1	chr7:100781555-100781614	GO:0033629|GO:0005515|GO:0010467|GO:0035491|GO:0006367|GO:0010469|GO:0005886|GO:0004867|GO:2000098|GO:0002020|GO:0005615|GO:0032757|GO:0014912|GO:0061044|GO:0061045|GO:0030198|GO:0045944|GO:0042127|GO:0031093|GO:0007179|GO:0030336|GO:0005102|GO:0051918|GO:0030168|GO:0005576|GO:0001525|GO:0045766|GO:0006351|GO:0010951|GO:0031012|GO:0050829|GO:0071222|GO:0007596|GO:0030194|GO:0030195|GO:0050729|GO:…	NM_000602	Hs.414795
A_23_P330578	-6.79683	-5.72013	2.10921	LRRC39	Homo sapiens leucine rich repeat containing 39 (LRRC39), transcript variant 3, mRNA [NM_144620]	100614593	chr1	100614534	-	hs|1p21.2	127495	NM_144620	leucine rich repeat containing 39	chr1:100614593-100614534		NM_144620	Hs.44277
A_33_P3795644	-8.24755	-6.54715	3.24992	LINC00527	Homo sapiens mRNA for hypothetical protein, partial. [AJ011409]	40394991	chr21	40394932	-	hs|21q22.2	54748	AJ011409	long intergenic non-protein coding RNA 527	chr21:40394991-40394932			Hs.548784
A_23_P15864	-3.41027	-2.33334	2.10954	MBD2	Homo sapiens methyl-CpG binding domain protein 2 (MBD2), transcript variant 1, mRNA [NM_003927]	51681452	chr18	51681393	-	hs|18q21.2	8932	NM_003927	methyl-CpG binding domain protein 2	chr18:51681452-51681393	GO:0000792|GO:0005515|GO:0042711|GO:0008327|GO:0019904|GO:0030177|GO:0005634|GO:0000122|GO:0003729|GO:0043623|GO:0006351|GO:0005737|GO:0000118|GO:0035197|GO:0003696|GO:0042127|GO:0003682|GO:0070742|GO:0045892	NM_003927	Hs.25674
A_19_P00805655	-8.22125	-5.35302	7.30168			105847095	chr12	105847036	+	hs|12q23.3				chr12:105847036-105847095
A_19_P00812384	-7.17717	-5.69751	2.78884			176752194	chr5	176752135	+	hs|5q35.3				chr5:176752135-176752194
A_19_P00801695	-7.80604	-6.78867	2.02423			70250604	chrX	70250545	-	hs|Xq13.1				chrX:070250604-070250545
A_33_P3249314	-7.81754	-6.65328	2.24118	GTF2IRD1P1	Homo sapiens GTF2I repeat domain containing 1 pseusogene 1 (GTF2IRD1P1), non-coding RNA [NR_003934]	66275043	chr7	66274984	-	hs|7q11.21	729156	NR_003934	GTF2I repeat domain containing 1 pseusogene 1	chr7:66275043-66274984		NR_003934	Hs.709878
A_23_P93898	-7.06723	-5.83355	2.35166	FSCN3	Homo sapiens fascin homolog 3, actin-bundling protein, testicular (Strongylocentrotus purpuratus) (FSCN3), mRNA [NM_020369]	127239463	chr7	127238618	+	hs|7q32.1	29999	NM_020369	fascin homolog 3, actin-bundling protein, testicular (Strongylocentrotus purpuratus)	chr7:127238618-127239463	GO:0005737|GO:0051015|GO:0030674|GO:0015629|GO:0005856	NM_020369	Hs.712692
A_23_P90542	-8.08289	-6.71238	2.58562	ZNF540	Homo sapiens zinc finger protein 540 (ZNF540), transcript variant 2, mRNA [NM_152606]	38104759	chr19	38104700	+	hs|19q13.12	163255	NM_152606	zinc finger protein 540	chr19:38104700-38104759	GO:0017148|GO:0005515|GO:0005737|GO:0005634|GO:0045892|GO:0003677|GO:0046872|GO:0006351|GO:0000900	NM_152606	Hs.728927
A_23_P46039	-7.87905	-6.36163	2.86279	FCRLA	Homo sapiens Fc receptor-like A (FCRLA), transcript variant 2, mRNA [NM_032738]	161683851	chr1	161683792	+	hs|1q23.3	84824	NM_032738	Fc receptor-like A	chr1:161683792-161683851	GO:0005737|GO:0005576|GO:0030154	NM_032738	Hs.266331
A_19_P00329868	-7.84059	-6.11086	3.31667			97878055	chr12	97877996	-	hs|12q23.1				chr12:097878055-097877996
A_23_P94840	-8.14118	-6.5375	3.03916	DYNLRB2	Homo sapiens dynein, light chain, roadblock-type 2 (DYNLRB2), mRNA [NM_130897]	80584476	chr16	80584417	+	hs|16q23.2	83657	NM_130897	dynein, light chain, roadblock-type 2	chr16:80584417-80584476	GO:0005874|GO:0006810|GO:0005868|GO:0003777|GO:0007018	NM_130897	Hs.98849
A_33_P3411628	-2.87145	-1.8501	2.02982	CDKN2A	Homo sapiens cyclin-dependent kinase inhibitor 2A (CDKN2A), transcript variant 1, mRNA [NM_000077]	21970960	chr9	21970901	-	hs|9p21.3	1029	NM_000077	cyclin-dependent kinase inhibitor 2A	chr9:21970960-21970901	GO:0005515|GO:0033088|GO:0030308|GO:0006364|GO:0035985|GO:0035986|GO:0071158|GO:0070534|GO:0008637|GO:0051444|GO:0055105|GO:0000209|GO:0019901|GO:0010389|GO:0030889|GO:0043234|GO:0000075|GO:0005654|GO:0090399|GO:0000278|GO:0045893|GO:0045892|GO:0090398|GO:0008134|GO:0001953|GO:0048103|GO:0008285|GO:0045736|GO:0007265|GO:0005634|GO:0005829|GO:0005739|GO:0031648|GO:0002039|GO:0000082|GO:0005737|GO:…	NM_000077	Hs.512599
A_33_P3414868	-7.95698	-6.3673	3.00982		CR736977 Soares_testis_NHT Homo sapiens cDNA clone IMAGp971B2176 ; IMAGE:1755160 5', mRNA sequence [CR736977]	174745652	chr2	174745593	-	hs|2q31.1		TCONS_l2_00016019		chr2:174745652-174745593			Hs.632545
A_24_P911288	-6.62899	-5.61247	2.02305	HPX-2	H.sapiens HPX-2 mRNA. [X74861]						652764	X74861	homeobox HPX-2
A_23_P433855	-7.87619	-6.85339	2.03186	RGS4	Homo sapiens regulator of G-protein signaling 4 (RGS4), transcript variant 2, mRNA [NM_005613]	163042286	chr1	163042227	+	hs|1q23.3	5999	NM_005613	regulator of G-protein signaling 4	chr1:163042227-163042286	GO:0043547|GO:0000188|GO:0005516|GO:0005737|GO:0008277|GO:0005886|GO:0038032|GO:0005829|GO:0005096	NM_005613	Hs.386726
A_24_P203298	-7.46441	-6.41022	2.07655	IQUB	Homo sapiens IQ motif and ubiquitin domain containing (IQUB), transcript variant 1, mRNA [NM_178827]	123097463	chr7	123092949	-	hs|7q31.32	154865	NM_178827	IQ motif and ubiquitin domain containing	chr7:123097463-123092949	GO:0001669|GO:0031514|GO:0060271	NM_178827	Hs.159650
A_23_P138194	-6.00185	-4.85925	2.20779	NCF2	Homo sapiens neutrophil cytosolic factor 2 (NCF2), transcript variant 1, mRNA [NM_000433]	183524784	chr1	183524725	-	hs|1q25.3	4688	NM_000433	neutrophil cytosolic factor 2	chr1:183524784-183524725	GO:0045730|GO:0005515|GO:0002474|GO:0006801|GO:0045777|GO:0032870|GO:0005829|GO:0005737|GO:0043525|GO:0016175|GO:0032496|GO:0032010|GO:0090382|GO:0042554|GO:0014823|GO:0051701|GO:0001669|GO:0042493|GO:0007568|GO:0005730|GO:0042590|GO:0009055|GO:0008022|GO:0009749|GO:0048365|GO:0006968|GO:0045087|GO:0034616|GO:0055093|GO:0032570|GO:0002479|GO:0043020	NM_000433	Hs.587558
A_33_P3248245	-7.98053	-6.28294	3.2436		fs26e07.y1 Human Lens cDNA (Normalized): fs Homo sapiens cDNA clone fs26e07 5', mRNA sequence [CD675678]	123356627	chr10	123356568	+	hs|10q26.13		CD675678		chr10:123356568-123356627			Hs.689016
A_23_P39955	5.36101	6.54379	2.27015	ACTG2	Homo sapiens actin, gamma 2, smooth muscle, enteric (ACTG2), transcript variant 1, mRNA [NM_001615]	74146759	chr2	74146700	+	hs|2p13.1	72	NM_001615	actin, gamma 2, smooth muscle, enteric	chr2:74146700-74146759	GO:0006936|GO:0005856|GO:0005524|GO:0071944|GO:0005829	NM_001615	Hs.516105
A_19_P00319360	-6.63887	-4.67161	3.91025			201623741	chr2	201623682	-	hs|2q33.1				chr2:201623741-201623682
A_19_P00801376	-6.44096	-5.43634	2.00642			139000713	chr9	139000654	+	hs|9q34.3				chr9:139000654-139000713
A_23_P203475	2.29252	3.61138	2.49469	PRKCDBP	Homo sapiens protein kinase C, delta binding protein (PRKCDBP), mRNA [NM_145040]	6340269	chr11	6340210	-	hs|11p15.4	112464	NM_145040	protein kinase C, delta binding protein	chr11:6340269-6340210	GO:0005515|GO:0005080	NM_145040	Hs.434044
A_32_P29954	-7.1	-5.25896	3.58268	ADARB2-AS1	Homo sapiens ADARB2 antisense RNA 1 (ADARB2-AS1), long non-coding RNA [NR_033387]	1599081	chr10	1599022	+	hs|10p15.3	642394	NR_033387	ADARB2 antisense RNA 1	chr10:1599022-1599081		NR_033387	Hs.568831
A_23_P143178	-7.03283	-6.02058	2.01704	LBP	Homo sapiens lipopolysaccharide binding protein (LBP), mRNA [NM_004139]	36995434	chr20	36993369	+	hs|20q11.23	3929	NM_004139	lipopolysaccharide binding protein	chr20:36993369-36995434	GO:0005515|GO:0032755|GO:0034145|GO:0034142|GO:0070891|GO:0050830|GO:0043032|GO:0005615|GO:0032757|GO:0060265|GO:0002281|GO:0032496|GO:0044130|GO:0031663|GO:0008228|GO:0009986|GO:0032760|GO:0042535|GO:0005102|GO:0032720|GO:0005576|GO:0006953|GO:0032722|GO:0002224|GO:0015920|GO:0002232|GO:0001530|GO:0050829|GO:0071223|GO:0006968|GO:0071222|GO:0045087|GO:0090023|GO:0032490	NM_004139	Hs.154078
A_24_P297526	-7.9939	-6.95684	2.05204	C2orf50	chromosome 2 open reading frame 50 [Source:HGNC Symbol;Acc:26324] [ENST00000381585]	11286069	chr2	11286010	+	hs|2p25.1	130813	AK057872	chromosome 2 open reading frame 50	chr2:11286010-11286069			Hs.406894
A_19_P00811369	-4.4336	-3.29915	2.19535			165533263	chr2	165533204	-	hs|2q24.3				chr2:165533263-165533204
A_33_P3233995	-6.12591	-4.88207	2.36829		GB	104210388	chr8	104210329	+	hs|8q22.3				chr8:104210329-104210388
A_33_P3371215	-8.22334	-7.12894	2.13525		O02123_CAEEL (O02123) Prion-like-(Q/n-rich)-domain-bearing protein protein 75, isoform a, partial (8%) [THC2784943]	54910458	chr17	54910399	+	hs|17q22				chr17:054910399-054910458
A_24_P587443	-6.73912	-5.6832	2.07904		AF396935 seven-span membrane protein FIRE {Mus musculus} (exp=-1; wgp=0; cg=0), partial (5%) [THC2662725]	6954725	chr19	6954666	+	hs|19p13.2				chr19:6954666-6954725
A_33_P3421243	3.07734	4.14487	2.09584	AFP	Homo sapiens alpha-fetoprotein (AFP), mRNA [NM_001134]	74321408	chr4	74321349	+	hs|4q13.3	174	NM_001134	alpha-fetoprotein	chr4:74321349-74321408	GO:0005737|GO:0042448|GO:0006810|GO:0001542|GO:0060395|GO:0005615|GO:0046872	NM_001134	Hs.518808
A_23_P88222	-7.51071	-6.20963	2.46413	PLD4	Homo sapiens phospholipase D family, member 4 (PLD4), mRNA [NM_138790]	105398653	chr14	105398513	+	hs|14q32.33	122618	NM_138790	phospholipase D family, member 4	chr14:105398513-105398653	GO:0016042|GO:0043647|GO:0004435|GO:0070290|GO:0005789|GO:0004630|GO:0044281|GO:0016021|GO:0006644|GO:0006655|GO:0046474	NM_138790	Hs.407101
A_33_P3378161	-7.6885	-6.62918	2.08396	LOC100131066	Homo sapiens cDNA FLJ44027 fis, clone TESTI4026785. [AK126015]	92936570	chr5	92936511	+	hs|5q15	100131066	AK126015	uncharacterized LOC100131066	chr5:92936511-92936570			Hs.640183
A_23_P80242	-8.0633	-6.60786	2.7424	SEZ6L	Homo sapiens seizure related 6 homolog (mouse)-like (SEZ6L), transcript variant 1, mRNA [NM_021115]	26773651	chr22	26771609	+	hs|22q12.1	23544	NM_021115	seizure related 6 homolog (mouse)-like	chr22:26771609-26773651	GO:0005789|GO:0016021	NM_021115	Hs.194766
A_23_P213336	-3.38164	-2.20272	2.26408	FGF1	Homo sapiens fibroblast growth factor 1 (acidic) (FGF1), transcript variant 1, mRNA [NM_000800]	141974871	chr5	141974812	-	hs|5q31.3	2246	NM_000800	fibroblast growth factor 1 (acidic)	chr5:141974871-141974812	GO:0005515|GO:0008286|GO:0008284|GO:0030324|GO:0001759|GO:0005615|GO:0009653|GO:0005829|GO:0034605|GO:0007173|GO:0045944|GO:0051781|GO:0005938|GO:0008201|GO:0050679|GO:0010740|GO:0048011|GO:0030335|GO:0060681|GO:0048015|GO:0005730|GO:0005578|GO:0005576|GO:0005104|GO:0007275|GO:0001525|GO:0045766|GO:0044548|GO:0007165|GO:0008543|GO:0045087|GO:0001934|GO:0030544|GO:0072163|GO:0008083|GO:0045542|GO:…	NM_000800	Hs.483635
A_19_P00329535	-5.9652	-4.88271	2.11768			55359890	chr8	55359831	+	hs|8q11.23				chr8:055359831-055359890
A_19_P00803365	-7.85741	-6.46378	2.62739			225445787	chr1	225445728	-	hs|1q42.12				chr1:225445787-225445728
A_33_P3372426	-2.71506	-1.3538	2.56911	ADAMTS5	Homo sapiens ADAM metallopeptidase with thrombospondin type 1 motif, 5 (ADAMTS5), mRNA [NM_007038]	28290319	chr21	28290260	-	hs|21q21.3	11096	NM_007038	ADAM metallopeptidase with thrombospondin type 1 motif, 5	chr21:28290319-28290260	GO:0005515|GO:0005737|GO:0005178|GO:0006508|GO:0005730|GO:0005578|GO:0008270|GO:0005634|GO:0004222|GO:0008237	NM_007038	Hs.58324
A_19_P00316198	-6.11183	-4.95071	2.23632	LOC101930033	PREDICTED: Homo sapiens uncharacterized LOC101930033 (LOC101930033), misc_RNA [XR_252473]	128302006	chr8	128301947	-	hs|8q24.21	101930033	XR_252473	uncharacterized LOC101930033	chr8:128302006-128301947		XR_252473	Hs.736625
A_19_P00807801	-7.34418	-6.24329	2.14487			2508946	chr18	2508887	+	hs|18p11.32				chr18:002508887-002508946
A_24_P186608	-6.72489	-5.70115	2.03318	DPY19L2P2	Homo sapiens DPY19L2 pseudogene 2 (DPY19L2P2), transcript variant 2, non-coding RNA [NR_003561]	102854532	chr7	102854473	-	hs|7q22.1	349152	NR_003561	DPY19L2 pseudogene 2	chr7:102854532-102854473		NR_003561	Hs.732579
A_23_P125233	3.95611	5.21315	2.39004	CNN1	Homo sapiens calponin 1, basic, smooth muscle (CNN1), mRNA [NM_001299]	11661064	chr19	11661005	+	hs|19p13.2	1264	NM_001299	calponin 1, basic, smooth muscle	chr19:11661005-11661064	GO:0005516|GO:0031032|GO:0003779|GO:0006940|GO:0005856	NM_001299	Hs.465929
A_33_P3383486	-8.29446	-7.14186	2.22315			99598773	chr7	99598714	+	hs|7q22.1				chr7:099598714-099598773
A_33_P3227706	-6.96774	-4.75731	4.62812	OR2Z1	Homo sapiens olfactory receptor, family 2, subfamily Z, member 1 (OR2Z1), mRNA [NM_001004699]	8842335	chr19	8842276	+	hs|19p13.2	284383	NM_001004699	olfactory receptor, family 2, subfamily Z, member 1	chr19:8842276-8842335	GO:0004984|GO:0005886|GO:0004930|GO:0016021	NM_001004699	Hs.553675
A_19_P00808688	-5.89152	-4.57391	2.49254			43661877	chr18	43661818	+	hs|18q21.1				chr18:043661818-043661877
A_33_P3417517	-6.43926	-5.06899	2.58518	BRD8	Homo sapiens bromodomain containing 8 (BRD8), transcript variant 2, mRNA [NM_139199]	137475549	chr5	137475490	-	hs|5q31.2	10902	NM_139199	bromodomain containing 8	chr5:137475549-137475490	GO:0006355|GO:0003700|GO:0006357|GO:0005730|GO:0005634|GO:0005739|GO:0007165|GO:0043967|GO:0043968|GO:0035267|GO:0004887|GO:0007166|GO:0040008	NM_139199	Hs.519337
A_23_P51213	-8.20678	-6.74146	2.76124	MYOM3	Homo sapiens myomesin 3 (MYOM3), mRNA [NM_152372]	24383613	chr1	24383554	-	hs|1p36.11	127294	NM_152372	myomesin 3	chr1:24383613-24383554	GO:0031430|GO:0042803	NM_152372	Hs.523413
A_33_P3390207	-6.4911	-4.78736	3.25744	TMEM155	Homo sapiens transmembrane protein 155 (TMEM155), mRNA [NM_152399]	122680578	chr4	122680519	-	hs|4q27	132332	NM_152399	transmembrane protein 155	chr4:122680578-122680519	GO:0005576	NM_152399	Hs.27524
A_23_P64173	-8.01098	-6.84201	2.2485	CARD16	Homo sapiens caspase recruitment domain family, member 16 (CARD16), transcript variant 1, mRNA [NM_001017534]	104915286	chr11	104915227	-	hs|11q22.3	114769	NM_001017534	caspase recruitment domain family, member 16	chr11:104915286-104915227	GO:0005622|GO:0004869|GO:0042981	NM_001017534	Hs.348365
A_33_P3368313	1.01388	2.29413	2.42881	MT1H	Homo sapiens metallothionein 1H (MT1H), mRNA [NM_005951]	56704961	chr16	56704902	+	hs|16q13	4496	NM_005951	metallothionein 1H	chr16:56704902-56704961	GO:0071294|GO:0005515|GO:0048471|GO:0005737|GO:0008270|GO:0005634|GO:0071276|GO:0045926	NM_005951	Hs.438462
A_33_P3214412	-7.18116	-5.58109	3.03157	OR4A5	Homo sapiens olfactory receptor, family 4, subfamily A, member 5 (OR4A5), mRNA [NM_001005272]	51411507	chr11	51411448	-	hs|11p11.12	81318	NM_001005272	olfactory receptor, family 4, subfamily A, member 5	chr11:51411507-51411448	GO:0004984|GO:0005886|GO:0004930|GO:0016021	NM_001005272	Hs.554531
A_23_P304450	-6.90297	-5.88628	2.02326	GATA6	Homo sapiens GATA binding protein 6 (GATA6), mRNA [NM_005257]	19781852	chr18	19781793	+	hs|18q11.2	2627	NM_005257	GATA binding protein 6	chr18:19781793-19781852	GO:0071773|GO:0005515|GO:0060045|GO:0043627|GO:0003700|GO:0006366|GO:0044212|GO:0000981|GO:0003705|GO:0003310|GO:0032911|GO:0032912|GO:0071158|GO:0060575|GO:0048645|GO:0003309|GO:0060430|GO:0055007|GO:0001103|GO:0019901|GO:0000122|GO:0070848|GO:0000979|GO:0001701|GO:0001889|GO:0035239|GO:0060486|GO:0008270|GO:0005654|GO:0006644|GO:0045892|GO:0008134|GO:0051145|GO:0005634|GO:0051891|GO:0071371|GO:…	NM_005257	Hs.514746
A_32_P48559	-7.26293	-6.24993	2.0181	C16orf92	Homo sapiens chromosome 16 open reading frame 92 (C16orf92), transcript variant 2, mRNA [NM_001109660]	30035150	chr16	30035091	+	hs|16p11.2	146378	NM_001109660	chromosome 16 open reading frame 92	chr16:30035091-30035150	GO:0016021	NM_001109660	Hs.651588
A_33_P3299639	-8.17956	-7.16909	2.01458	OR1L8	Homo sapiens olfactory receptor, family 1, subfamily L, member 8 (OR1L8), mRNA [NM_001004454]	125329894	chr9	125329835	-	hs|9q33.2	138881	NM_001004454	olfactory receptor, family 1, subfamily L, member 8	chr9:125329894-125329835	GO:0004984|GO:0005886|GO:0004930|GO:0016021	NM_001004454	Hs.632695
A_23_P254863	-7.79518	-5.89249	3.7391	NIM1	Homo sapiens serine/threonine-protein kinase NIM1 (NIM1), transcript variant 1, mRNA [NM_153361]	43280762	chr5	43280703	+	hs|5p12	167359	NM_153361	serine/threonine-protein kinase NIM1	chr5:43280703-43280762	GO:0000287|GO:0004674|GO:0006468|GO:0005524	NM_153361	Hs.25845
A_32_P48466	-7.18142	-5.87585	2.4718	LCA5L	Homo sapiens Leber congenital amaurosis 5-like (LCA5L), mRNA [NM_152505]	40778041	chr21	40777982	-	hs|21q22.2	150082	NM_152505	Leber congenital amaurosis 5-like	chr21:40778041-40777982		NM_152505	Hs.517284
A_19_P00802117	-6.16753	-5.15445	2.01822			116627516	chr1	116627457	+	hs|1p13.1				chr1:116627457-116627516
A_33_P3221783	-8.10449	-6.85159	2.3832	TSLP	Homo sapiens thymic stromal lymphopoietin (TSLP), transcript variant 1, mRNA [NM_033035]	110413715	chr5	110413656	+	hs|5q22.1	85480	NM_033035	thymic stromal lymphopoietin	chr5:110413656-110413715	GO:0005615|GO:0005125	NM_033035	Hs.389874
A_19_P00328256	-7.6993	-6.43832	2.39659			110830842	chrX	110830783	-	hs|Xq23				chrX:110830842-110830783
A_33_P3418486	-7.73519	-6.70205	2.04647		602698696F1 NIH_MGC_97 Homo sapiens cDNA clone IMAGE:4830958 5', mRNA sequence [BG722090]	56752213	chr18	56752154	+	hs|18q21.32		TCONS_l2_00011859		chr18:56752154-56752213			Hs.514893
A_19_P00320214	-7.37893	-6.34367	2.04948			15686581	chr4	15686522	-	hs|4p15.32				chr4:015686581-015686522
A_33_P3397383	-8.11562	-7.08176	2.0475	CDC20B	cell division cycle 20B [Source:HGNC Symbol;Acc:24222] [ENST00000331730]	54433462	chr5	54433403	-	hs|5q11.2	166979	BC037547	cell division cycle 20B	chr5:54433462-54433403			Hs.669184
A_19_P00320906	-6.76618	-5.73216	2.04771	LINC00841	Homo sapiens long intergenic non-protein coding RNA 841 (LINC00841), long non-coding RNA [NR_033846]	44441598	chr10	44441539	+	hs|10q11.21	283033	NR_033846	long intergenic non-protein coding RNA 841	chr10:44441539-44441598		NR_033846	Hs.730228
A_33_P3319856	-7.69464	-6.62717	2.09575	SH2D4B	Homo sapiens SH2 domain containing 4B (SH2D4B), transcript variant 1, mRNA [NM_207372]	82348511	chr10	82348452	+	hs|10q23.1	387694	NM_207372	SH2 domain containing 4B	chr10:82348452-82348511		NM_207372	Hs.147643
A_23_P408175	-7.99936	-6.94133	2.08209	LINC00477	Homo sapiens long intergenic non-protein coding RNA 477 (LINC00477), long non-coding RNA [NR_029451]	24719966	chr12	24719907	-	hs|12p12.1	144360	NR_029451	long intergenic non-protein coding RNA 477	chr12:24719966-24719907	GO:0016021	NR_029451	Hs.350668
A_23_P70814	-8.15694	-6.70297	2.73961	C6orf123	Homo sapiens chromosome 6 open reading frame 123 (C6orf123), long non-coding RNA [NR_026773]	168188056	chr6	168187997	-	hs|6q27	26238	NR_026773	chromosome 6 open reading frame 123	chr6:168188056-168187997	GO:0008150|GO:0003674|GO:0005575	NR_026773	Hs.520583
A_19_P00801169	-7.91742	-6.0855	3.56011		Q65461_9FLAV (Q65461) Major envelope protein (Fragment), partial (5%) [THC2642457]	54030692	chr5	54030633	+	hs|5q11.2				chr5:054030633-054030692
A_23_P31739	-3.99727	-2.64856	2.54684	STMN4	Homo sapiens stathmin-like 4 (STMN4), transcript variant 1, mRNA [NM_030795]	27094248	chr8	27094189	-	hs|8p21.2	81551	NM_030795	stathmin-like 4	chr8:27094248-27094189	GO:0030424|GO:0005794|GO:0031110|GO:0030426	NM_030795	Hs.201058
A_23_P353888	-7.16591	-5.97247	2.28698	DOCK8	Homo sapiens dedicator of cytokinesis 8 (DOCK8), transcript variant 1, mRNA [NM_203447]	339097	chr9	339038	+	hs|9p24.3	81704	NM_203447	dedicator of cytokinesis 8	chr9:339038-339097	GO:0005515|GO:0005085|GO:0007596|GO:0007264|GO:0005829	NM_203447	Hs.132599
A_33_P3400278	-7.3456	-6.13972	2.30678			63757335	chr13	63757276	-	hs|13q21.31		TCONS_00021665		chr13:63757335-63757276
A_23_P383031	-7.13432	-5.93243	2.30041	CC2D1B	Homo sapiens coiled-coil and C2 domain containing 1B (CC2D1B), mRNA [NM_032449]	52816996	chr1	52816937	-	hs|1p32.3	200014	NM_032449	coiled-coil and C2 domain containing 1B	chr1:52816996-52816937	GO:0001078|GO:0005634|GO:0000978	NM_032449	Hs.591451
A_24_P941217	-6.9571	-5.79328	2.24051	SGPP2	sphingosine-1-phosphate phosphatase 2 [Source:HGNC Symbol;Acc:19953] [ENST00000321276]	223425499	chr2	223425440	+	hs|2q36.1	130367	XM_005246297	sphingosine-1-phosphate phosphatase 2	chr2:223425440-223425499	GO:0042392|GO:0006665|GO:0005783|GO:0030148|GO:0006670|GO:0005789|GO:0044281|GO:0016021	XM_005246297	Hs.591604
A_19_P00805194	-8.05058	-7.03343	2.02391			38617613	chr13	38617554	-	hs|13q13.3				chr13:038617613-038617554
A_23_P132237	-7.90818	-6.35856	2.9274	C22orf31	Homo sapiens chromosome 22 open reading frame 31 (C22orf31), mRNA [NM_015370]	29456564	chr22	29456505	-	hs|22q12.1	25770	NM_015370	chromosome 22 open reading frame 31	chr22:29456564-29456505		NM_015370	Hs.50891
A_33_P3744376	-7.99318	-6.97542	2.02478			105256913	chr7	105256854	+	hs|7q22.3				chr7:105256854-105256913
A_23_P377750	-7.81765	-6.41547	2.643	FGF10	Homo sapiens fibroblast growth factor 10 (FGF10), mRNA [NM_004465]	44310554	chr5	44305261	-	hs|5p12	2255	NM_004465	fibroblast growth factor 10	chr5:44310554-44305261	GO:0001656|GO:0010838|GO:0005111|GO:0048538|GO:0046579|GO:0001759|GO:0030878|GO:0048536|GO:0005615|GO:0042693|GO:0031069|GO:0009880|GO:0031076|GO:0007173|GO:0030538|GO:0032496|GO:0032355|GO:0045747|GO:0009986|GO:0031532|GO:0045740|GO:0030916|GO:0032781|GO:0032925|GO:0042056|GO:0046877|GO:0045931|GO:0008543|GO:0045087|GO:0042060|GO:0045893|GO:0008083|GO:0038095|GO:0008286|GO:0030949|GO:0007368|GO:…	NM_004465	Hs.664499
A_33_P3416166	-8.19633	-6.8963	2.46233			80672279	chr15	80672220	-	hs|15q25.1		TCONS_00023755		chr15:80672279-80672220
A_33_P3377911	-6.02623	-4.85006	2.25976			130565591	chr7	130565532	-	hs|7q32.3		TCONS_l2_00026893		chr7:130565591-130565532
A_33_P3336397	-7.00708	-5.2498	3.3806	LOC100506688	Homo sapiens uncharacterized LOC100506688 (LOC100506688), transcript variant 1, long non-coding RNA [NR_104614]	987403	chr5	987344	-	hs|5p15.33	100506688	NR_104614	uncharacterized LOC100506688	chr5:987403-987344		NR_104614	Hs.532063
A_23_P54996	-2.93556	-1.63724	2.45942	TEX14	Homo sapiens testis expressed 14 (TEX14), transcript variant 1, mRNA [NM_198393]	56634169	chr17	56634110	-	hs|17q22	56155	NM_198393	testis expressed 14	chr17:56634169-56634110	GO:0005515|GO:0032091|GO:0043063|GO:0007094|GO:0032466|GO:0019901|GO:0005623|GO:0030496|GO:0005524|GO:0045171|GO:0051306|GO:0005737|GO:0004672|GO:0000777|GO:0000776|GO:0008608|GO:0051301|GO:0007140	NM_198393	Hs.390221
A_33_P3229760	-7.10598	-6.06006	2.06468			138154320	chr9	138154261	+	hs|9q34.3				chr9:138154261-138154320
A_33_P3577857	-7.4046	-6.28965	2.16588		Homo sapiens cDNA clone IMAGE:30347757. [BC067882]	57811650	chr11	57811591	-	hs|11q12.1		BC067882		chr11:57811650-57811591			Hs.652053
A_33_P3222354	-8.13762	-6.51469	3.08			55667622	chrX	55667563	-	hs|Xp11.21				chrX:055667622-055667563
A_33_P3229487	-8.20177	-6.60843	3.01746	OR4X1	Homo sapiens olfactory receptor, family 4, subfamily X, member 1 (OR4X1), mRNA [NM_001004726]	48286330	chr11	48286271	+	hs|11p11.2	390113	NM_001004726	olfactory receptor, family 4, subfamily X, member 1	chr11:48286271-48286330	GO:0004984|GO:0005886|GO:0004930|GO:0016021	NM_001004726	Hs.553742
A_33_P3363725	-8.0806	-6.4881	3.01571	OR52N5	Homo sapiens olfactory receptor, family 52, subfamily N, member 5 (OR52N5), mRNA [NM_001001922]	5798949	chr11	5798890	-	hs|11p15.4	390075	NM_001001922	olfactory receptor, family 52, subfamily N, member 5	chr11:5798949-5798890	GO:0004984|GO:0005886|GO:0004930|GO:0016021	NM_001001922	Hs.690207
A_23_P60990	-6.62415	-4.01468	6.10281	C2orf54	Homo sapiens chromosome 2 open reading frame 54 (C2orf54), transcript variant 2, mRNA [NM_024861]	241826137	chr2	241826078	-	hs|2q37.3	79919	NM_024861	chromosome 2 open reading frame 54	chr2:241826137-241826078		NM_024861	Hs.193745
A_19_P00803339	-7.89	-6.30888	2.99203			182751837	chr2	182751778	-	hs|2q31.3				chr2:182751837-182751778
A_19_P00328221	-6.99264	-5.93611	2.07992			63644875	chr13	63644816	+	hs|13q21.31				chr13:063644816-063644875
A_24_P283324	-7.56925	-6.30756	2.39777	ALDH8A1	Homo sapiens aldehyde dehydrogenase 8 family, member A1 (ALDH8A1), transcript variant 1, mRNA [NM_022568]	135239669	chr6	135239610	-	hs|6q23.3	64577	NM_022568	aldehyde dehydrogenase 8 family, member A1	chr6:135239669-135239610	GO:0005622|GO:0005737|GO:0001758|GO:0042574|GO:0042573|GO:0042904	NM_022568	Hs.486520
A_23_P31858	-7.13074	-5.10835	4.06256	ST18	Homo sapiens suppression of tumorigenicity 18 (breast carcinoma) (zinc finger protein) (ST18), mRNA [NM_014682]	53024119	chr8	53024060	-	hs|8q11.23	9705	NM_014682	suppression of tumorigenicity 18 (breast carcinoma) (zinc finger protein)	chr8:53024119-53024060	GO:0003700|GO:0008270|GO:0005634|GO:0003677|GO:0006351	NM_014682	Hs.655499
A_33_P3375708	-7.41498	-6.20659	2.3108		CG024_HUMAN (O75223) Protein C7orf24, partial (73%) [THC2569912]	95169986	chr5	95169927	-	hs|5q15		TCONS_l2_00023026		chr5:95169986-95169927
A_33_P3399448	-7.71584	-6.50181	2.31984	SH3TC1	Homo sapiens SH3 domain and tetratricopeptide repeats 1, mRNA (cDNA clone IMAGE:6291103), complete cds. [BC068094]	8207431	chr4	8207372	+	hs|4p16.1	54436	BC068094	SH3 domain and tetratricopeptide repeats 1	chr4:8207372-8207431	GO:0008150|GO:0005575		Hs.479116
A_23_P126528	-7.49897	-6.15273	2.54249	KCNA10	Homo sapiens potassium voltage-gated channel, shaker-related subfamily, member 10 (KCNA10), mRNA [NM_005549]	111060518	chr1	111060459	-	hs|1p13.3	3744	NM_005549	potassium voltage-gated channel, shaker-related subfamily, member 10	chr1:111060518-111060459	GO:0005251|GO:0005886|GO:0008076|GO:0005221|GO:0007268|GO:0051260|GO:0006813	NM_005549	Hs.248140
A_19_P00806298	-7.7461	-6.48801	2.39179		BX098869 Soares_fetal_liver_spleen_1NFLS_S1 Homo sapiens cDNA clone IMAGp998P22975, mRNA sequence [BX098869]	50559625	chr13	50559566	-	hs|13q14.2		BX098869		chr13:50559625-50559566			Hs.687694
A_33_P3255359	-8.1313	-7.09386	2.05258			76381750	chr18	76381691	+	hs|18q23				chr18:076381691-076381750
A_33_P3433388	-3.52109	-2.42874	2.13222	TSL	Homo sapiens TSL-C mRNA, complete cds. [AB050003]	27667110	chr7	27667051	+	hs|7p15.2	790953	AB050003	testis-expressed, seven-twelve, leukemia	chr7:27667051-27667110			Hs.571330
A_33_P3283490	-8.38666	-7.34909	2.05276			89319700	chr2	89319641	-	hs|2p11.2				chr2:089319700-089319641
A_33_P3408137	-7.56606	-6.49312	2.10371		Homo sapiens cDNA FLJ42222 fis, clone THYMU2039411. [AK124216]	127437862	chr2	127437803	+	hs|2q14.3		AK124216		chr2:127437803-127437862
A_33_P3273802	-8.13439	-7.05825	2.10838			59623092	chr3	59623033	-	hs|3p14.2				chr3:059623092-059623033
A_24_P175563	-7.551	-5.92189	3.09323	ACBD5	Homo sapiens acyl-CoA binding domain containing 5 (ACBD5), transcript variant 1, mRNA [NM_145698]	27484212	chr10	27484153	-	hs|10p12.1	91452	NM_145698	acyl-CoA binding domain containing 5	chr10:27484212-27484153	GO:0008150|GO:0003674|GO:0006810|GO:0016021|GO:0000062|GO:0005778|GO:0043231|GO:0008289	NM_145698	Hs.530597
A_19_P00324498	-8.03392	-6.98953	2.0625			44914128	chr21	44914069	+	hs|21q22.3				chr21:044914069-044914128
A_33_P3380457	-8.07208	-6.46826	3.03948	GPR88	Homo sapiens G protein-coupled receptor 88 (GPR88), mRNA [NM_022049]	101007516	chr1	101007457	+	hs|1p21.2	54112	NM_022049	G protein-coupled receptor 88	chr1:101007457-101007516	GO:0007186|GO:0005886|GO:0004930|GO:0016021|GO:0005575	NM_022049	Hs.170053
A_33_P3655775	-8.12851	-5.90857	4.65874	TTC34	tetratricopeptide repeat domain 34 [Source:HGNC Symbol;Acc:34297] [ENST00000579787]	2568012	chr1	2567953	-	hs|1p36.32	100287898	AK096384	tetratricopeptide repeat domain 34	chr1:2568012-2567953			Hs.502691
A_33_P3407424	2.00347	3.01597	2.0174	CDC42EP1	Homo sapiens CDC42 effector protein (Rho GTPase binding) 1 (CDC42EP1), mRNA [NM_152243]	37965411	chr22	37965352	+	hs|22q13.1	11135	NM_152243	CDC42 effector protein (Rho GTPase binding) 1	chr22:37965352-37965411	GO:0005515|GO:0005737|GO:0005794|GO:0005886|GO:0008360|GO:0031274|GO:0007266|GO:0015629|GO:0012505	NM_152243	Hs.225356
A_23_P125495	-7.59089	-6.44765	2.20876	CDR1	Homo sapiens cerebellar degeneration-related protein 1, 34kDa (CDR1), mRNA [NM_004065]	139865617	chrX	139865558	-	hs|Xq27.1	1038	NM_004065	cerebellar degeneration-related protein 1, 34kDa	chrX:139865617-139865558		NM_004065	Hs.446675
A_23_P22134	-5.55922	-4.4297	2.18786	BNC1	Homo sapiens basonuclin 1 (BNC1), mRNA [NM_001717]	83925019	chr15	83924960	-	hs|15q25.2	646	NM_001717	basonuclin 1	chr15:83925019-83924960	GO:0050679|GO:0008284|GO:0051276|GO:0003700|GO:0006357|GO:0006356|GO:0005634|GO:0003677|GO:0006351|GO:0046872|GO:0005737|GO:0008544|GO:0042060	NM_001717	Hs.459153
A_33_P3479449	-8.02843	-6.88109	2.21506	LINC01127	Homo sapiens cDNA FLJ31315 fis, clone LIVER1000303. [AK055877]	102603309	chr2	102603250	+	hs|2q11.2	100506328	AK055877	long intergenic non-protein coding RNA 1127	chr2:102603250-102603309			Hs.516245
A_33_P3358044	-7.08126	-6.00175	2.11332	LOC100128885	Homo sapiens uncharacterized LOC100128885 (LOC100128885), long non-coding RNA [NR_077227]	64076440	chr7	64076381	+	hs|7q11.21	100128885	NR_077227	uncharacterized LOC100128885	chr7:64076381-64076440		NR_077227	Hs.586332
A_24_P170234	-4.92871	-3.79093	2.20043	RNF148	Homo sapiens ring finger protein 148 (RNF148), mRNA [NM_198085]	122342035	chr7	122341976	-	hs|7q31.32	378925	NM_198085	ring finger protein 148	chr7:122342035-122341976	GO:0008270|GO:0016021	NM_198085	Hs.675191
A_33_P3325899	-7.26263	-5.8496	2.66296		DA797466 OCBBF3 Homo sapiens cDNA clone OCBBF3000584 5', mRNA sequence [DA797466]	85045556	chr15	85045499	+	hs|15q25.2		DA797466		chr15:85045499-85045556			Hs.578669
A_23_P34897	-7.49827	-6.47469	2.03297		GB	158694227	chr1	158694168	-	hs|1q23.1				chr1:158694227-158694168
A_19_P00812923	-2.16037	-1.10769	2.07438			3404741	chr11	3404682	-	hs|11p15.4				chr11:003404741-003404682
A_32_P176018	-3.45746	-2.31838	2.20242	ACTL8	Homo sapiens actin-like 8 (ACTL8), mRNA [NM_030812]	18153449	chr1	18153390	+	hs|1p36.13	81569	NM_030812	actin-like 8	chr1:18153390-18153449	GO:0005737|GO:0005856	NM_030812	Hs.2149
A_32_P227605	-7.48883	-6.45939	2.04124	RGS9BP	Homo sapiens regulator of G protein signaling 9 binding protein (RGS9BP), mRNA [NM_207391]	33169070	chr19	33169011	+	hs|19q13.11	388531	NM_207391	regulator of G protein signaling 9 binding protein	chr19:33169011-33169070	GO:0007603|GO:0050908|GO:0022400|GO:0016021|GO:0009968|GO:0016056	NM_207391	Hs.528491
A_33_P3449097	-5.35707	-4.15421	2.30197	TSPAN10	Homo sapiens tetraspanin 10 (TSPAN10), mRNA [NM_031945]	79615778	chr17	79615719	+	hs|17q25.3	83882	NM_031945	tetraspanin 10	chr17:79615719-79615778	GO:0016021	NM_031945	Hs.740811
A_32_P182299	-8.04416	-6.38179	3.16537	C1orf168	Homo sapiens chromosome 1 open reading frame 168 (C1orf168), mRNA [NM_001004303]	57185277	chr1	57185218	-	hs|1p32.2	199920	NM_001004303	chromosome 1 open reading frame 168	chr1:57185277-57185218		NM_001004303	Hs.437655
A_33_P3418125	-4.62303	-2.44668	4.52006	GLIPR1	Homo sapiens GLI pathogenesis-related 1 (GLIPR1), mRNA [NM_006851]	75895715	chr12	75895656	+	hs|12q21.2	11010	NM_006851	GLI pathogenesis-related 1	chr12:75895656-75895715	GO:0005886|GO:0005576|GO:0044281|GO:0016021|GO:0044255	NM_006851	Hs.205558
A_33_P3248163	-8.03697	-6.85376	2.27081	TRIM43	Homo sapiens tripartite motif containing 43 (TRIM43), mRNA [NM_138800]	96265250	chr2	96265191	+	hs|2q11.1	129868	NM_138800	tripartite motif containing 43	chr2:96265191-96265250	GO:0005622|GO:0008270	NM_138800	Hs.232026
A_23_P132057	-7.68389	-6.31316	2.58602	LINC00158	Homo sapiens long intergenic non-protein coding RNA 158 (LINC00158), long non-coding RNA [NR_024027]	26758626	chr21	26758567	-	hs|21q21.2	54072	NR_024027	long intergenic non-protein coding RNA 158	chr21:26758626-26758567		NR_024027	Hs.234016
A_33_P3346871	-8.37636	-6.95264	2.68277		hg11b12.x1 Soares_NFL_T_GBC_S1 Homo sapiens cDNA clone IMAGE:2945279 3' similar to gb:X62048_cds1 WEE1-LIKE PROTEIN KINASE (HUMAN);, mRNA sequence [AW593215]	22192476	chr17	22192417	-	hs|17p11.2		AW593215		chr17:22192476-22192417			Hs.259162
A_33_P3241021	-7.91149	-6.3903	2.87028	CD69	CD69 molecule [Source:HGNC Symbol;Acc:1694] [ENST00000416624]	9907223	chr12	9907164	-	hs|12p13.31	969	AK303383	CD69 molecule	chr12:9907223-9907164	GO:0005887|GO:0030246|GO:0035690|GO:0009897|GO:0004888		Hs.208854
A_23_P90925	-7.25119	-6.06167	2.28077	IL36B	Homo sapiens interleukin 36, beta (IL36B), transcript variant 2, mRNA [NM_173178]	113786581	chr2	113786522	-	hs|2q13	27177	NM_173178	interleukin 36, beta	chr2:113786581-113786522	GO:0032755|GO:0006955|GO:0005149|GO:0006954|GO:0005576|GO:0005615|GO:0005125|GO:0045582	NM_173178	Hs.278909
A_23_P45751	-8.00666	-6.84287	2.24046	CLCA4	Homo sapiens chloride channel accessory 4 (CLCA4), transcript variant 1, mRNA [NM_012128]	87045222	chr1	87045163	+	hs|1p22.3	22802	NM_012128	chloride channel accessory 4	chr1:87045163-87045222	GO:0006821|GO:0016324|GO:0005887|GO:0006810|GO:0005576|GO:0005254	NM_012128	Hs.567422
A_23_P326474	-8.27841	-6.93141	2.54382	L3MBTL4	Homo sapiens l(3)mbt-like 4 (Drosophila) (L3MBTL4), mRNA [NM_173464]	5955218	chr18	5955159	-	hs|18p11.31	91133	NM_173464	l(3)mbt-like 4 (Drosophila)	chr18:5955218-5955159	GO:0003700|GO:0008270|GO:0005634|GO:0006351|GO:0016568	NM_173464	Hs.128279
A_33_P3375688	-7.90204	-6.54845	2.55548	LOC100129027	Homo sapiens uncharacterized LOC100129027 (LOC100129027), long non-coding RNA [NR_038876]	47250148	chr21	47250089	-	hs|21q22.3	100129027	NR_038876	uncharacterized LOC100129027	chr21:47250148-47250089		NR_038876	Hs.689591
A_19_P00805241	-6.87828	-5.65681	2.33185			39721998	chr2	39721939	-	hs|2p22.1				chr2:039721998-039721939
A_23_P132763	-2.20664	-1.17	2.05144	VGLL3	Homo sapiens vestigial like 3 (Drosophila) (VGLL3), mRNA [NM_016206]	86987218	chr3	86987159	-	hs|3p12.1	389136	NM_016206	vestigial like 3 (Drosophila)	chr3:86987218-86987159	GO:0006355|GO:0005634|GO:0006351	NM_016206	Hs.744116
A_24_P738168	-7.69944	-5.99639	3.25588	FREM3	Homo sapiens FRAS1 related extracellular matrix 3 (FREM3), mRNA [NM_001168235]	144498734	chr4	144498675	-	hs|4q31.21	166752	NM_001168235	FRAS1 related extracellular matrix 3	chr4:144498734-144498675	GO:0031012|GO:0007154|GO:0016021|GO:0007155|GO:0046872|GO:0005604	NM_001168235	Hs.252714
A_33_P3393456	-6.92553	-5.86611	2.08409	LOC100131129	Homo sapiens cDNA FLJ45249 fis, clone BRHIP2006921. [AK127184]	85893643	chr16	85893584	+	hs|16q24.1	100131129	AK127184	uncharacterized LOC100131129	chr16:85893584-85893643			Hs.640143
A_23_P414352	-8.30299	-6.86278	2.7136	C1orf180	Homo sapiens chromosome 1 open reading frame 180 (C1orf180), long non-coding RNA [NR_027379]	85094402	chr1	85094343	-	hs|1p22.3	439927	NR_027379	chromosome 1 open reading frame 180	chr1:85094402-85094343		NR_027379	Hs.407054
A_33_P3257474	-6.37317	-5.32259	2.07137	C15orf60	Homo sapiens chromosome 15 open reading frame 60 (C15orf60), mRNA [NM_001042367]	73852283	chr15	73852224	+	hs|15q24.1	283677	NM_001042367	chromosome 15 open reading frame 60	chr15:73852224-73852283	GO:0007126|GO:0006310	NM_001042367	Hs.743574
A_33_P3334260	-8.41841	-5.8586	5.89633	LOC729987	Homo sapiens uncharacterized LOC729987 (LOC729987), long non-coding RNA [NR_046088]	98736482	chr1	98736423	+	hs|1p21.3	729987	NR_046088	uncharacterized LOC729987	chr1:98736423-98736482		NR_046088	Hs.683961
A_33_P3382031	-6.77083	-5.75199	2.02628	TMEM236	Homo sapiens transmembrane protein 236 (TMEM236), mRNA [NM_001098844]	17842766	chr10	17842707	+	hs|10p12.33	653567	NM_001098844	transmembrane protein 236	chr10:17842707-17842766	GO:0016021	NM_001098844	Hs.564139
A_24_P14932	-7.09281	-5.82627	2.40585	WDR52	Homo sapiens WD repeat domain 52 (WDR52), transcript variant 2, mRNA [NM_018338]	113085121	chr3	113085062	-	hs|3q13.2	55779	NM_018338	WD repeat domain 52	chr3:113085121-113085062		NM_018338	Hs.584936
A_33_P3273474	-8.11209	-7.01068	2.14564	CD1C	Homo sapiens CD1c molecule (CD1C), mRNA [NM_001765]	158264517	chr1	158264458	+	hs|1q23.1	911	NM_001765	CD1c molecule	chr1:158264458-158264517	GO:0071723|GO:0030881|GO:0051861|GO:0005886|GO:0005887|GO:0030884|GO:0030883|GO:0048007|GO:0010008|GO:0002286	NM_001765	Hs.132448
A_33_P3323687	-8.4187	-7.38231	2.05109			6386628	chrY	6386569	+	hs|Yp11.2				chrY:006386569-006386628
A_19_P00808472	-8.37343	-6.67209	3.25202			102001171	chr5	102001112	+	hs|5q21.1				chr5:102001112-102001171
A_23_P62752	0.924837	2.29543	2.58577	NPPB	Homo sapiens natriuretic peptide B (NPPB), mRNA [NM_002521]	11917688	chr1	11917629	-	hs|1p36.22	4879	NM_002521	natriuretic peptide B	chr1:11917688-11917629	GO:0007589|GO:0030308|GO:0008613|GO:0005102|GO:0005576|GO:0005615|GO:0042312|GO:0050880|GO:0005179|GO:0006182|GO:0035815|GO:0016525|GO:0043114|GO:0008217|GO:0007168|GO:0035810|GO:0007166	NM_002521	Hs.219140
A_19_P00317563	-8.33022	-7.19588	2.19519			67488243	chr2	67488184	+	hs|2p14		TCONS_00002927		chr2:67488184-67488243
A_33_P3279629	-1.94576	-0.126692	3.52854	UCN2	Homo sapiens urocortin 2 (UCN2), mRNA [NM_033199]	48599234	chr3	48599175	-	hs|3p21.31	90226	NM_033199	urocortin 2	chr3:48599234-48599175	GO:0008283|GO:0051431|GO:0007586|GO:0033685|GO:0042562|GO:0005102|GO:0006950|GO:0071456|GO:0046882|GO:0005576|GO:0005615|GO:0071385|GO:0005179|GO:0010629|GO:0006171	NM_033199	Hs.631914
A_33_P3291959	-6.76493	-5.73665	2.03959			26278185	chr12	26278126	-	hs|12p12.1				chr12:26278185-26278126
A_33_P3441639	-2.34425	-1.0555	2.44316	LOC145694	Homo sapiens cDNA FLJ32231 fis, clone PLACE6004491. [AK056793]	69689302	chr15	69689243	-	hs|15q23	145694	AK056793	uncharacterized LOC145694	chr15:69689302-69689243			Hs.147229
A_33_P3241269	-2.86177	-1.56146	2.46282	CES1	Homo sapiens carboxylesterase 1 (CES1), transcript variant 1, mRNA [NM_001025195]	55836823	chr16	55836764	-	hs|16q12.2	1066	NM_001025195	carboxylesterase 1	chr16:55836823-55836764	GO:0052689|GO:0008152|GO:0009636|GO:0005788|GO:0047374	NM_001025195	Hs.558865
A_23_P58676	-7.66258	-5.90157	3.38935	NPR3	Homo sapiens natriuretic peptide receptor C/guanylate cyclase C (atrionatriuretic peptide receptor C) (NPR3), transcript variant 1, mRNA [NM_001204375]	32791776	chr5	32791717	+	hs|5p13.3	4883	NM_001204375	natriuretic peptide receptor C/guanylate cyclase C (atrionatriuretic peptide receptor C)	chr5:32791717-32791776	GO:0033688|GO:0042562|GO:0007200|GO:0008528|GO:0007194|GO:0007193|GO:0042803|GO:0001501|GO:0016941|GO:0051000|GO:0005887|GO:0008217|GO:0002158|GO:0017046|GO:0035810	NM_001204375	Hs.13528
A_32_P60065	-5.70291	-3.74934	3.87331	F2RL2	Homo sapiens coagulation factor II (thrombin) receptor-like 2 (F2RL2), transcript variant 1, mRNA [NM_004101]	75911558	chr5	75911499	-	hs|5q13.3	2151	NM_004101	coagulation factor II (thrombin) receptor-like 2	chr5:75911558-75911499	GO:0005515|GO:0016324|GO:0005886|GO:0015057|GO:0007596|GO:0005887|GO:0004435|GO:0009611|GO:0030168|GO:0005576	NM_004101	Hs.42502
A_33_P3663105	-6.44614	-5.36282	2.11891	LOC284263	Homo sapiens hypothetical protein LOC284263, mRNA (cDNA clone IMAGE:4826426). [BC038429]	43109818	chr18	43109759	+	hs|18q12.3	284263	BC038429	uncharacterized LOC284263	chr18:43109759-43109818			Hs.135642
A_33_P3326271	-8.32433	-6.01302	4.96336	OR13C2	Homo sapiens olfactory receptor, family 13, subfamily C, member 2 (OR13C2), mRNA [NM_001004481]	107367131	chr9	107367072	-	hs|9q31.1	392376	NM_001004481	olfactory receptor, family 13, subfamily C, member 2	chr9:107367131-107367072	GO:0004984|GO:0005886|GO:0004930|GO:0016021	NM_001004481	Hs.553789
A_19_P00326574	-7.40346	-6.24917	2.22575			106836077	chr6	106836018	-	hs|6q21				chr6:106836077-106836018
A_33_P3397573	-8.43947	-7.2523	2.27705			25177882	chr12	25177823	+	hs|12p12.1				chr12:025177823-025177882
A_19_P00316879	-8.0995	-6.90309	2.29168			235353314	chr2	235353255	-	hs|2q37.1				chr2:235353314-235353255
A_33_P3355004	-7.52026	-3.71921	13.939	DDC	Homo sapiens dopa decarboxylase (aromatic L-amino acid decarboxylase) (DDC), transcript variant 7, mRNA [NM_001242890]	50560690	chr7	50560631	-	hs|7p12.1	1644	NM_001242890	dopa decarboxylase (aromatic L-amino acid decarboxylase)	chr7:50560690-50560631	GO:0005515|GO:0030424|GO:0046684|GO:0010259|GO:0044281|GO:0005829|GO:0042416|GO:0034641|GO:0043025|GO:0033076|GO:0006520|GO:0019904|GO:0071312|GO:0035690|GO:0008021|GO:0042427|GO:0046219|GO:0071363|GO:0052314|GO:0030170|GO:0004058|GO:0007623|GO:0016597|GO:0015842|GO:0042423	NM_001242890	Hs.359698
A_23_P348121	-4.30442	-3.27658	2.03897	FOSL2	Homo sapiens FOS-like antigen 2 (FOSL2), mRNA [NM_005253]	28637234	chr2	28637175	+	hs|2p23.2	2355	NM_005253	FOS-like antigen 2	chr2:28637175-28637234	GO:0008219|GO:0003700|GO:0000977|GO:0006357|GO:0005730|GO:0005634|GO:0048146|GO:0006351	NM_005253	Hs.220971
A_19_P00808547	-7.39318	-5.90513	2.8051			40162397	chr4	40162338	-	hs|4p14				chr4:040162397-040162338
A_33_P3277659	-7.9845	-6.61123	2.59059	ANKRD30B	Homo sapiens ankyrin repeat domain 30B (ANKRD30B), mRNA [NM_001145029]	14852365	chr18	14852306	+	hs|18p11.21	374860	NM_001145029	ankyrin repeat domain 30B	chr18:14852306-14852365	GO:0008150|GO:0003674|GO:0005575	NM_001145029	Hs.567889
A_33_P3301124	-8.02463	-7.01356	2.0154			42423563	chr5	42423504	-	hs|5p13.1				chr5:042423563-042423504
A_23_P65307	-5.26204	-4.15809	2.14942	SLITRK6	Homo sapiens SLIT and NTRK-like family, member 6 (SLITRK6), mRNA [NM_032229]	86368069	chr13	86368010	-	hs|13q31.1	84189	NM_032229	SLIT and NTRK-like family, member 6	chr13:86368069-86368010	GO:0016021|GO:0007409	NM_032229	Hs.525105
A_23_P77852	-6.98995	-5.94894	2.05766	ZPBP2	Homo sapiens zona pellucida binding protein 2 (ZPBP2), transcript variant 2, mRNA [NM_199321]	38033096	chr17	38033037	+	hs|17q12	124626	NM_199321	zona pellucida binding protein 2	chr17:38033037-38033096	GO:0001675|GO:0001669|GO:0005576|GO:0002199|GO:0007339	NM_199321	Hs.367245
A_33_P3213617	-6.82826	-5.80147	2.03748		T cell receptor beta variable 5-6 [Source:HGNC Symbol;Acc:12223] [ENST00000390375]	142131559	chr7	142131500	-	hs|7q34		A25493		chr7:142131559-142131500			Hs.449409
A_33_P3332576	-7.44451	-6.4438	2.00098	GPR151	Homo sapiens G protein-coupled receptor 151 (GPR151), mRNA [NM_194251]	145894707	chr5	145894648	-	hs|5q32	134391	NM_194251	G protein-coupled receptor 151	chr5:145894707-145894648	GO:0005886|GO:0004930|GO:0016021	NM_194251	Hs.483732
A_33_P3330149	-5.69264	-4.62626	2.09417	PAX6	Homo sapiens paired box 6 (PAX6), transcript variant 1, mRNA [NM_000280]	31810639	chr11	31810580	-	hs|11p13	5080	NM_000280	paired box 6	chr11:31810639-31810580	GO:0005515|GO:0004842|GO:0000790|GO:0003700|GO:0006366|GO:0048708|GO:0000981|GO:0001654|GO:0050680|GO:0048596|GO:0007224|GO:0021796|GO:0003690|GO:0021798|GO:0007411|GO:0021797|GO:0009887|GO:0031625|GO:0035035|GO:0030334|GO:0048505|GO:0019901|GO:0001709|GO:0023019|GO:0003322|GO:0007417|GO:0000979|GO:0045893|GO:0042462|GO:0008134|GO:0016567|GO:0021983|GO:0061072|GO:0042660|GO:0005634|GO:0009950|GO:…	NM_000280	Hs.270303
A_33_P3315564	-7.58249	-6.29228	2.44563	SULT1C3	Homo sapiens sulfotransferase family, cytosolic, 1C, member 3 (SULT1C3), mRNA [NM_001008743]	108881794	chr2	108881735	+	hs|2q12.3	442038	NM_001008743	sulfotransferase family, cytosolic, 1C, member 3	chr2:108881735-108881794	GO:0006790|GO:0005737|GO:0004062|GO:0004027	NM_001008743	Hs.535156
A_33_P3216890	-3.98991	-2.91639	2.10456	PAG1	Homo sapiens phosphoprotein associated with glycosphingolipid microdomains 1 (PAG1), mRNA [NM_018440]	81882726	chr8	81882667	-	hs|8q21.13	55824	NM_018440	phosphoprotein associated with glycosphingolipid microdomains 1	chr8:81882726-81882667	GO:0035556|GO:0005515|GO:0050852|GO:0007165|GO:0050863|GO:0007173|GO:0005886|GO:0050868|GO:0005070|GO:0045121|GO:0016021|GO:0042169	NM_018440	Hs.266175
A_23_P370830	-7.04628	-5.70345	2.53649	KLHL14	Homo sapiens kelch-like family member 14 (KLHL14), mRNA [NM_020805]	30253267	chr18	30253208	-	hs|18q12.1	57565	NM_020805	kelch-like family member 14	chr18:30253267-30253208	GO:0043005|GO:0005783|GO:0043025|GO:0005789|GO:0005829	NM_020805	Hs.446164
A_19_P00810351	-7.93795	-6.69263	2.37072			98435836	chr14	98435777	+	hs|14q32.2				chr14:098435777-098435836
A_19_P00812568	-7.42329	-6.13112	2.44897			22573260	chr13	22573201	-	hs|13q12.11				chr13:022573260-022573201
A_23_P95851	-7.5525	-6.5084	2.06207	TUBAL3	Homo sapiens tubulin, alpha-like 3 (TUBAL3), transcript variant 1, mRNA [NM_024803]	5435268	chr10	5435209	-	hs|10p15.1	79861	NM_024803	tubulin, alpha-like 3	chr10:5435268-5435209	GO:0051258|GO:0005737|GO:0005874|GO:0005200|GO:0003924|GO:0007017|GO:0005525	NM_024803	Hs.163079
A_33_P3412320	-5.47076	-4.27515	2.29041	LOC100128164	Homo sapiens four and a half LIM domains 1 pseudogene (LOC100128164), transcript variant 2, non-coding RNA [NR_024409]	169672077	chr3	169672018	-	hs|3q26.2	100128164	NR_024409	four and a half LIM domains 1 pseudogene	chr3:169672077-169672018		NR_024409	Hs.633070
A_33_P3235761	-8.12411	-6.95109	2.25483	LOC284023	Homo sapiens uncharacterized LOC284023 (LOC284023), long non-coding RNA [NR_024349]	7818263	chr17	7818204	-	hs|17p13.1	284023	NR_024349	uncharacterized LOC284023	chr17:7818263-7818204		NR_024349	Hs.744470
A_33_P3362008	-0.101007	1.31271	2.66423	NPPB	Homo sapiens natriuretic peptide B (NPPB), mRNA [NM_002521]	11918391	chr1	11918332	-	hs|1p36.22	4879	NM_002521	natriuretic peptide B	chr1:11918391-11918332	GO:0007589|GO:0030308|GO:0008613|GO:0005102|GO:0005576|GO:0005615|GO:0042312|GO:0050880|GO:0005179|GO:0006182|GO:0035815|GO:0016525|GO:0043114|GO:0008217|GO:0007168|GO:0035810|GO:0007166	NM_002521	Hs.219140
A_33_P3240273	-7.18431	-5.8044	2.60253	FAM95B1	family with sequence similarity 95, member B1 [Source:HGNC Symbol;Acc:32318] [ENST00000455995]	42467605	chr9	42467546	+	hs|9p12	100133036	TCONS_l2_00029724	family with sequence similarity 95, member B1	chr9:42467546-42467605			Hs.584289
A_33_P3329522	-5.98827	-4.72934	2.39318	LRRC17	Homo sapiens leucine rich repeat containing 17 (LRRC17), transcript variant 1, mRNA [NM_001031692]	102580031	chr7	102579972	+	hs|7q22.1	10234	NM_001031692	leucine rich repeat containing 17	chr7:102579972-102580031	GO:0033687|GO:0045671|GO:0048539|GO:0005615|GO:0001649	NM_001031692	Hs.567412
A_23_P13094	-5.7056	-3.69733	4.02301	MMP10	Homo sapiens matrix metallopeptidase 10 (stromelysin 2) (MMP10), mRNA [NM_002425]	102641464	chr11	102641405	-	hs|11q22.2	4319	NM_002425	matrix metallopeptidase 10 (stromelysin 2)	chr11:102641464-102641405	GO:0030334|GO:0022617|GO:0030198|GO:0030574|GO:0005509|GO:0006508|GO:0005578|GO:0008270|GO:0005576|GO:0004222|GO:0005615	NM_002425	Hs.2258
A_24_P229638	-7.96304	-6.64435	2.4944	C9orf117	Homo sapiens chromosome 9 open reading frame 117 (C9orf117), mRNA [NM_001012502]	130476240	chr9	130476181	+	hs|9q34.11	286207	NM_001012502	chromosome 9 open reading frame 117	chr9:130476181-130476240		NM_001012502	Hs.652519
A_33_P3269403	-5.19417	-4.13776	2.07975	FOXI1	Homo sapiens forkhead box I1 (FOXI1), transcript variant 1, mRNA [NM_012188]	169536704	chr5	169536645	+	hs|5q35.1	2299	NM_012188	forkhead box I1	chr5:169536645-169536704	GO:0043565|GO:0042472|GO:0003700|GO:0044212|GO:0008301|GO:0045944|GO:0005634|GO:0009790|GO:0006351	NM_012188	Hs.87236
A_19_P00316625	-6.18291	-4.65186	2.88997	MAGI2-AS3	Homo sapiens MAGI2 antisense RNA 3 (MAGI2-AS3), transcript variant 4, long non-coding RNA [NR_038346]	79088271	chr7	79088212	+	hs|7q21.11	100505881	NR_038346	MAGI2 antisense RNA 3	chr7:79088212-79088271		NR_038346	Hs.31474
A_33_P3310009	-7.00373	-5.8999	2.14925	DCAF8L2	Homo sapiens DDB1 and CUL4 associated factor 8-like 2 (DCAF8L2), mRNA [NM_001136533]	27766874	chrX	27766815	+	hs|Xp21.3	347442	NM_001136533	DDB1 and CUL4 associated factor 8-like 2	chrX:27766815-27766874		NM_001136533	Hs.720885
A_33_P3231953	-0.522721	0.720162	2.36671	COL12A1	Homo sapiens collagen, type XII, alpha 1 (COL12A1), transcript variant long, mRNA [NM_004370]	75822987	chr6	75822928	-	hs|6q13	1303	NM_004370	collagen, type XII, alpha 1	chr6:75822987-75822928	GO:0005595|GO:0005576|GO:0005615|GO:0031012|GO:0001501|GO:0022617|GO:0030020|GO:0030198|GO:0030199|GO:0030574|GO:0005788|GO:0007155|GO:0070062	NM_004370	Hs.101302
A_33_P3259339	-4.85246	-3.82588	2.0372	COL11A1	Homo sapiens collagen, type XI, alpha 1 (COL11A1), transcript variant B, mRNA [NM_080629]	103342142	chr1	103342083	-	hs|1p21.1	1301	NM_080629	collagen, type XI, alpha 1	chr1:103342142-103342083	GO:0042472|GO:0055010|GO:0005592|GO:0007605|GO:0050840|GO:0048704|GO:0005576|GO:0006029|GO:0046872|GO:0035989|GO:0002063|GO:0022617|GO:0001502|GO:0030198|GO:0050910|GO:0030199|GO:0030574|GO:0005788|GO:0030674|GO:0007601|GO:0005201	NM_080629	Hs.523446
A_19_P00316175	-6.6132	-5.56396	2.06943			62646648	chrX	62646589	+	hs|Xq11.1				chrX:062646589-062646648
A_33_P3418527	-7.24043	-6.1458	2.13559	OR10A6	Homo sapiens olfactory receptor, family 10, subfamily A, member 6 (OR10A6), mRNA [NM_001004461]	7949384	chr11	7949325	-	hs|11p15.4	390093	NM_001004461	olfactory receptor, family 10, subfamily A, member 6	chr11:7949384-7949325	GO:0004984|GO:0005886|GO:0004930|GO:0016021	NM_001004461	Hs.528593
A_24_P206328	-5.69808	-4.63039	2.09606	PDE1C	Homo sapiens phosphodiesterase 1C, calmodulin-dependent 70kDa (PDE1C), transcript variant 4, mRNA [NM_005020]	31855645	chr7	31855586	-	hs|7p14.3	5137	NM_005020	phosphodiesterase 1C, calmodulin-dependent 70kDa	chr7:31855645-31855586	GO:0007165|GO:0005516|GO:0048011|GO:0007173|GO:0008543|GO:0045087|GO:0004117|GO:0007202|GO:0046872|GO:0005829	NM_005020	Hs.728862
A_33_P3276301	-7.31934	-6.30198	2.02422		T cell receptor beta variable 11-1 [Source:HGNC Symbol;Acc:12180] [ENST00000390367]	142224003	chr7	142223944	-	hs|7q34		S60797		chr7:142224003-142223944			Hs.546371
A_33_P3255706	-8.15025	-7.08381	2.09426	OR6K6	Homo sapiens olfactory receptor, family 6, subfamily K, member 6 (OR6K6), mRNA [NM_001005184]	158725624	chr1	158725565	+	hs|1q23.1	128371	NM_001005184	olfactory receptor, family 6, subfamily K, member 6	chr1:158725565-158725624	GO:0004984|GO:0005886|GO:0004930|GO:0016021	NM_001005184	Hs.553591
A_19_P00319221	-5.57063	-4.55077	2.02773	ARAP2	ArfGAP with RhoGAP domain, ankyrin repeat and PH domain 2 [Source:HGNC Symbol;Acc:16924] [ENST00000503225]	36014304	chr4	36014245	-	hs|4p14	116984	XR_244603	ArfGAP with RhoGAP domain, ankyrin repeat and PH domain 2	chr4:36014304-36014245	GO:0051056|GO:0008060|GO:0032312|GO:0007264|GO:0005547|GO:0008270|GO:0005829	XR_244603	Hs.479451
A_33_P3285195	-7.81569	-5.55861	4.78024	LOC100507012	PREDICTED: Homo sapiens uncharacterized LOC100507012 (LOC100507012), transcript variant 1, misc_RNA [XR_109821]	95665017	chr4	95664958	-	hs|4q22.3	100507012	XR_109821	uncharacterized LOC100507012	chr4:95665017-95664958		XR_109821	Hs.128612
A_32_P164246	-6.38812	-5.11776	2.41221	FOXQ1	Homo sapiens forkhead box Q1 (FOXQ1), mRNA [NM_033260]	1314688	chr6	1314629	+	hs|6p25.3	94234	NM_033260	forkhead box Q1	chr6:1314629-1314688	GO:0005667|GO:0007389|GO:0008301|GO:0003705|GO:0005634|GO:0000122|GO:0009790|GO:0031069|GO:0043565|GO:0051090|GO:0003690|GO:0009888|GO:0008134	NM_033260	Hs.591352
A_33_P3265526	-7.50515	-6.30186	2.30264	NAA16	Homo sapiens N(alpha)-acetyltransferase 16, NatA auxiliary subunit (NAA16), transcript variant 3, mRNA [NM_001110798]	41932853	chr13	41932794	+	hs|13q14.11	79612	NM_001110798	N(alpha)-acetyltransferase 16, NatA auxiliary subunit	chr13:41932794-41932853	GO:0005667|GO:0005737|GO:0043022|GO:0016407|GO:0005634|GO:0045893|GO:0006474	NM_001110798	Hs.512914
A_19_P00318514	-7.01302	-5.95531	2.08162			59416056	chr18	59415997	-	hs|18q21.33		TCONS_00026541		chr18:59416056-59415997
A_33_P3709150	-6.43748	-5.37238	2.09232	T	Homo sapiens T, brachyury homolog (mouse) (T), transcript variant 1, mRNA [NM_003181]	166571351	chr6	166571292	-	hs|6q27	6862	NM_003181	T, brachyury homolog (mouse)	chr6:166571351-166571292	GO:0001191|GO:0000790|GO:0008284|GO:0003700|GO:0001756|GO:0003705|GO:0048706|GO:0001839|GO:0061371|GO:0060395|GO:0014028|GO:0005737|GO:0007509|GO:0001085|GO:0008595|GO:0060070|GO:0001102|GO:0090009|GO:0023019|GO:0001843|GO:0000122|GO:0030509|GO:0000978|GO:0007165|GO:0003007|GO:0060349|GO:0000980|GO:0007341|GO:0007498|GO:0001570|GO:0003257	NM_003181	Hs.389457
A_32_P102935	-7.87493	-6.76888	2.15256	SPDYA	Homo sapiens speedy/RINGO cell cycle regulator family member A (SPDYA), transcript variant 2, mRNA [NM_001008779]	29063305	chr2	29063246	+	hs|2p23.2	245711	NM_001008779	speedy/RINGO cell cycle regulator family member A	chr2:29063246-29063305	GO:0008284|GO:0000082|GO:0019901|GO:0045737|GO:0007275|GO:0005634|GO:0006974|GO:0007140	NM_001008779	Hs.511956
A_33_P3418541	-4.04387	-2.1195	3.7957	ACTG2	Homo sapiens cDNA, FLJ17257. [AK310215]	74130300	chr2	74130241	+	hs|2p13.1	72	AK310215	actin, gamma 2, smooth muscle, enteric	chr2:74130241-74130300	GO:0006936|GO:0005856|GO:0005524|GO:0071944|GO:0005829		Hs.516105
A_19_P00320725	0.498543	1.51425	2.02189			224569628	chr2	224569569	-	hs|2q36.1				chr2:224569628-224569569
A_33_P3366412	-7.17791	-6.00443	2.25556			43608342	chr9	43608283	-	hs|9p11.2				chr9:043608342-043608283
A_19_P00317630	-8.1895	-7.03375	2.228		Q35GZ5_9BRAD (Q35GZ5) Conjugal transfer protein precursor, partial (9%) [THC2753228]	9595467	chr16	9595408	+	hs|16p13.2				chr16:9595408-9595467
A_33_P3396578	-7.72468	-6.13673	3.0062	GRK5	Homo sapiens G protein-coupled receptor kinase 5, mRNA (cDNA clone IMAGE:3912936), with apparent retained intron. [BC018116]	121093358	chr10	121093299	+	hs|10q26.11	2869	BC018116	G protein-coupled receptor kinase 5	chr10:121093299-121093358	GO:0005515|GO:0043066|GO:0005886|GO:0038032|GO:0006915|GO:0007217|GO:0005634|GO:0005524|GO:0005737|GO:0046777|GO:0004703|GO:0005543|GO:0008277|GO:0004674|GO:0005080|GO:0007188|GO:0016055		Hs.524625
A_19_P00811858	-7.62817	-6.46445	2.24034			60147400	chr8	60147341	-	hs|8q12.1				chr8:060147400-060147341
A_23_P86470	-1.20876	-0.183582	2.03521	CH25H	Homo sapiens cholesterol 25-hydroxylase (CH25H), mRNA [NM_003956]	90965860	chr10	90965801	-	hs|10q23.31	9023	NM_003956	cholesterol 25-hydroxylase	chr10:90965860-90965801	GO:0006629|GO:0001567|GO:0005506|GO:0006699|GO:0008395|GO:0044281|GO:0005829|GO:0005789|GO:0016126|GO:0006633|GO:0008206|GO:0016021|GO:0008203	NM_003956	Hs.47357
A_19_P00318977	-6.54536	-5.48226	2.08941	STXBP5-AS1	STXBP5 antisense RNA 1 [Source:HGNC Symbol;Acc:44183] [ENST00000458125]	147183134	chr6	147183075	-	hs|6q24.3	729178	TCONS_l2_00025508	STXBP5 antisense RNA 1	chr6:147183134-147183075			Hs.557608
A_19_P00810020	-6.9893	-5.82227	2.24549			7989717	chr7	7989658	+	hs|7p21.3				chr7:007989658-007989717
A_33_P3245168	-6.10643	-4.44594	3.16123	FAM71F2	Homo sapiens family with sequence similarity 71, member F2 (FAM71F2), transcript variant 2, mRNA [NM_001128926]	128323302	chr7	128323243	+	hs|7q32.1	346653	NM_001128926	family with sequence similarity 71, member F2	chr7:128323243-128323302		NM_001128926	Hs.445236
A_24_P600377	-7.38318	-6.04108	2.53521	KIAA1024L	Homo sapiens KIAA1024-like (KIAA1024L), mRNA [NM_001257308]	129100714	chr5	129100655	+	hs|5q23.3	100127206	NM_001257308	KIAA1024-like	chr5:129100655-129100714	GO:0016021	NM_001257308	Hs.582534
A_23_P134601	-8.38556	-6.4567	3.80755	WNT16	Homo sapiens wingless-type MMTV integration site family, member 16 (WNT16), transcript variant 1, mRNA [NM_057168]	120980676	chr7	120980617	+	hs|7q31.31	51384	NM_057168	wingless-type MMTV integration site family, member 16	chr7:120980617-120980676	GO:0003408|GO:0046330|GO:0005578|GO:0090403|GO:0005576|GO:0014068|GO:0005615|GO:0043616|GO:0005109|GO:0010628|GO:0060317|GO:0005737|GO:0045165|GO:0030216|GO:0030182|GO:0060548|GO:0090399|GO:0016055	NM_057168	Hs.272375
A_33_P3214665	-2.23279	-0.703015	2.88741	MAP2	Homo sapiens microtubule-associated protein 2 (MAP2), transcript variant 1, mRNA [NM_002374]	210598771	chr2	210598712	+	hs|2q34	4133	NM_002374	microtubule-associated protein 2	chr2:210598712-210598771	GO:0005515|GO:0008017|GO:0005516|GO:0002162|GO:0071310|GO:0001578|GO:0005875|GO:0005874|GO:0021954|GO:0007409|GO:0031175|GO:0048813|GO:0005737|GO:0043198|GO:0034399|GO:0005198|GO:0018107|GO:0043025	NM_002374	Hs.368281
A_19_P00317756	-7.63261	-6.2395	2.62644			38421964	chr22	38421905	-	hs|22q13.1				chr22:038421964-038421905
A_19_P00804668	-7.61222	-6.38787	2.3365			86899196	chr8	86899137	-	hs|8q21.2				chr8:086899196-086899137
A_23_P33723	-6.20287	-5.0942	2.15647	CD163	Homo sapiens CD163 molecule (CD163), transcript variant 1, mRNA [NM_004244]	7623941	chr12	7623882	-	hs|12p13.31	9332	NM_004244	CD163 molecule	chr12:7623941-7623882	GO:0030666|GO:0005515|GO:0005886|GO:0005887|GO:0005576|GO:0006953|GO:0005044	NM_004244	Hs.504641
A_23_P338410	-7.12304	-6.0215	2.14584	WFDC9	Homo sapiens WAP four-disulfide core domain 9 (WFDC9), mRNA [NM_147198]	44236664	chr20	44236605	-	hs|20q13.12	259240	NM_147198	WAP four-disulfide core domain 9	chr20:44236664-44236605	GO:0005576	NM_147198	Hs.249828
A_19_P00325058	-8.08048	-6.69769	2.60773			101389890	chr14	101389831	-	hs|14q32.2				chr14:101389890-101389831
A_23_P156826	-6.28199	-5.27369	2.01153	ADTRP	Homo sapiens androgen-dependent TFPI-regulating protein (ADTRP), transcript variant 2, mRNA [NM_032744]	11714061	chr6	11714002	-	hs|6p24.1	84830	NM_032744	androgen-dependent TFPI-regulating protein	chr6:11714061-11714002	GO:0005886|GO:0016021	NM_032744	Hs.126409
A_19_P00810888	-5.49281	-4.43302	2.08462		Homo sapiens cDNA clone IMAGE:4819052. [BC033539]	124573082	chr12	124573023	+	hs|12q24.31		BC033539		chr12:124573023-124573082			Hs.524828
A_33_P3213685	-7.61461	-5.91009	3.25921	CAB39L	calcium binding protein 39-like [Source:HGNC Symbol;Acc:20290] [ENST00000409082]	49987167	chr13	49987108	-	hs|13q14.2	81617	XM_005266561	calcium binding protein 39-like	chr13:49987167-49987108	GO:0008286|GO:0007050|GO:0005829	XM_005266561	Hs.742971
A_24_P283591	-7.98657	-6.59115	2.63066	OR1Q1	Homo sapiens olfactory receptor, family 1, subfamily Q, member 1 (OR1Q1), mRNA [NM_012364]	125377533	chr9	125377474	+	hs|9q33.2	158131	NM_012364	olfactory receptor, family 1, subfamily Q, member 1	chr9:125377474-125377533	GO:0050911|GO:0007608|GO:0005737|GO:0004984|GO:0005886|GO:0004930|GO:0016021	NM_012364	Hs.684864
A_23_P61637	-7.42089	-6.39431	2.03719	HAL	Homo sapiens histidine ammonia-lyase (HAL), transcript variant 1, mRNA [NM_002108]	96367917	chr12	96367858	-	hs|12q23.1	3034	NM_002108	histidine ammonia-lyase	chr12:96367917-96367858	GO:0034641|GO:0019557|GO:0009058|GO:0019556|GO:0006548|GO:0004397|GO:0044281|GO:0005829	NM_002108	Hs.190783
A_19_P00327569	-6.14589	-4.9792	2.24497			147236997	chr6	147236938	+	hs|6q24.3				chr6:147236938-147236997
A_19_P00810827	-5.96115	-4.63286	2.51104			192937275	chr1	192937216	+	hs|1q31.2				chr1:192937216-192937275
A_33_P3351622	-6.97591	-5.94671	2.0409	MYO3A	myosin IIIA [Source:HGNC Symbol;Acc:7601] [ENST00000376301]	26305919	chr10	26305860	+	hs|10p12.1	53904		myosin IIIA	chr10:26305860-26305919	GO:0005516|GO:0048839|GO:0007605|GO:0051491|GO:0016459|GO:0030175|GO:0032433|GO:0030898|GO:0005524|GO:0032426|GO:0001917|GO:0000146|GO:0005737|GO:0051015|GO:0046777|GO:0031941|GO:0004672|GO:0043531|GO:0018105|GO:0004674|GO:0018107|GO:0060002|GO:0007601|GO:0050896
A_23_P257834	-5.67525	-3.67334	4.00528	ALB	Homo sapiens albumin (ALB), mRNA [NM_000477]	74286015	chr4	74285342	+	hs|4q13.3	213	NM_000477	albumin	chr4:74285342-74286015	GO:0005515|GO:0051087|GO:0043252|GO:0044281|GO:0005615|GO:0043069|GO:0008144|GO:0019836|GO:0006810|GO:0008206|GO:0031093|GO:0046010|GO:0070062|GO:0009267|GO:0043066|GO:0005504|GO:0010033|GO:0016209|GO:0007584|GO:0005507|GO:0030168|GO:0005576|GO:0055085|GO:0003677|GO:0005604|GO:0043234|GO:0019825|GO:0007596|GO:0015721|GO:0002576|GO:0015643|GO:0030170|GO:0042157|GO:0051659|GO:0008270|GO:0070541|GO:…	NM_000477	Hs.418167
A_33_P3221723	-2.21805	-0.845885	2.58859	MGAT4C	Homo sapiens mannosyl (alpha-1,3-)-glycoprotein beta-1,4-N-acetylglucosaminyltransferase, isozyme C (putative) (MGAT4C), mRNA [NM_013244]	86373398	chr12	86373339	-	hs|12q21.31	25834	NM_013244	mannosyl (alpha-1,3-)-glycoprotein beta-1,4-N-acetylglucosaminyltransferase, isozyme C (putative)	chr12:86373398-86373339	GO:0000139|GO:0016021|GO:0044267|GO:0046872|GO:0043687|GO:0018279|GO:0008454	NM_013244	Hs.589093
A_33_P3709327	-5.6849	-4.34638	2.52891	LOC100144602	Homo sapiens uncharacterized LOC100144602 (LOC100144602), long non-coding RNA [NR_034138]	66559103	chr4	66559044	+	hs|4q13.1	100144602	NR_034138	uncharacterized LOC100144602	chr4:66559044-66559103		NR_034138	Hs.201854
A_33_P3407356	-7.99814	-6.45676	2.91074	LOC731656	Homo sapiens uncharacterized LOC731656 (LOC731656), long non-coding RNA [NR_027454]						731656	NR_027454	uncharacterized LOC731656			NR_027454	Hs.702477
A_19_P00809472	-7.75446	-6.52654	2.34229			139009092	chrX	139009033	+	hs|Xq27.1				chrX:139009033-139009092
A_33_P3461129	-8.08838	-6.82356	2.40297	SMG7-AS1	Homo sapiens mRNA; cDNA DKFZp564C196 (from clone DKFZp564C196). [AL050020]	183439318	chr1	183439259	-	hs|1q25.3	284649	AL050020	SMG7 antisense RNA 1	chr1:183439318-183439259			Hs.127384
A_32_P148538	-2.54345	-1.05423	2.80736	LPPR4	Homo sapiens lipid phosphate phosphatase-related protein type 4 (LPPR4), transcript variant 1, mRNA [NM_014839]	99774749	chr1	99774690	+	hs|1p21.2	9890	NM_014839	lipid phosphate phosphatase-related protein type 4	chr1:99774690-99774749	GO:0016021|GO:0008195	NM_014839	Hs.13245
A_23_P209954	-7.63873	-6.52142	2.16942	GNLY	Homo sapiens granulysin (GNLY), transcript variant NKG5, mRNA [NM_006433]	85924715	chr2	85924656	+	hs|2p11.2	10578	NM_006433	granulysin	chr2:85924656-85924715	GO:0006968|GO:0050832|GO:0031640|GO:0005615|GO:0042742	NM_006433	Hs.105806
A_19_P00325782	-8.01696	-6.15996	3.62253			47079902	chr10	47079843	-	hs|10q11.22				chr10:047079902-047079843
A_33_P3368083	-8.03416	-7.00063	2.04702	LCN8	Homo sapiens lipocalin 8 (LCN8), mRNA [NM_178469]	139651034	chr9	139650975	-	hs|9q34.3	138307	NM_178469	lipocalin 8	chr9:139651034-139650975	GO:0006810|GO:0005576|GO:0009725	NM_178469	Hs.323991
A_19_P00318511	-5.61576	-4.09028	2.87884		Homo sapiens, clone IMAGE:3960940, mRNA, partial cds. [BC014369]	227044910	chr2	227044851	-	hs|2q36.3		TCONS_00003502		chr2:227044910-227044851			Hs.516739
A_19_P00320140	-8.26309	-6.97221	2.44677	NR2F1-AS1	Homo sapiens NR2F1 antisense RNA 1 (NR2F1-AS1), long non-coding RNA [NR_015369]	92745603	chr5	92745544	-	hs|5q15	441094	NR_015369	NR2F1 antisense RNA 1	chr5:92745603-92745544		NR_015369	Hs.457407
A_33_P3283030	-8.183	-7.02295	2.23465	KRTAP29-1	Homo sapiens keratin associated protein 29-1 (KRTAP29-1), mRNA [NM_001257309]	39458137	chr17	39458078	-	hs|17q21.2	100533177	NM_001257309	keratin associated protein 29-1	chr17:39458137-39458078	GO:0005882	NM_001257309	Hs.744833
A_33_P3218435	-8.09325	-6.78276	2.48026		DB073168 TESTI4 Homo sapiens cDNA clone TESTI4016447 5', mRNA sequence [DB073168]	170107629	chr5	170107570	-	hs|5q35.1		DB073168		chr5:170107629-170107570			Hs.631237
A_33_P3365057	-8.29316	-7.26311	2.0421			46125593	chr17	46125534	+	hs|17q21.32				chr17:046125534-046125593
A_33_P3237714	-7.16731	-6.11345	2.07608			13982022	chrX	13981963	+	hs|Xp22.2		TCONS_00016969		chrX:13981963-13982022
A_33_P3418380	-8.02927	-7.01108	2.02537			34724625	chr16	34724566	+	hs|16p11.1				chr16:034724566-034724625
A_33_P3219835	-7.6708	-6.23067	2.71346	LINC00111	Homo sapiens long intergenic non-protein coding RNA 111 (LINC00111), long non-coding RNA [NR_024367]	43117495	chr21	43117436	+	hs|21q22.3	54090	NR_024367	long intergenic non-protein coding RNA 111	chr21:43117436-43117495		NR_024367	Hs.570442
A_19_P00324301	-6.88985	-5.61071	2.42694			109020923	chr6	109020864	+	hs|6q21				chr6:109020864-109020923
A_33_P3379081	-7.85593	-6.2006	3.14996		601191189F1 NIH_MGC_7 Homo sapiens cDNA clone IMAGE:3535007 5', mRNA sequence [BE265920]	11932752	chrX	11932693	+	hs|Xp22.2		BE265920		chrX:11932693-11932752			Hs.676042
A_33_P3398722	-7.84852	-6.25915	3.00917	PRDM5	Homo sapiens PR domain containing 5, mRNA (cDNA clone IMAGE:4137157), partial cds. [BC030136]	121844755	chr4	121844696	+	hs|4q27	11107	BC030136	PR domain containing 5	chr4:121844696-121844755	GO:0005515|GO:0000976|GO:0016575|GO:0044212|GO:0008168|GO:0005634|GO:0006351|GO:0046872|GO:0043565|GO:0070491|GO:0000278|GO:0045892|GO:0051567		Hs.669312
A_33_P3381621	-6.65488	-5.62087	2.04771	PLB1	phospholipase B1 [Source:HGNC Symbol;Acc:30041] [ENST00000329020]	28816915	chr2	28816856	+	hs|2p23.2	151056	BC065041	phospholipase B1	chr2:28816856-28816915	GO:0016042|GO:0016324|GO:0007603|GO:0005886|GO:0004622|GO:0004623|GO:0044281|GO:0016021|GO:0006644|GO:0001523|GO:0036151|GO:0046474		Hs.444933
A_33_P3238148	-7.22666	-6.20601	2.02884	LRRD1	leucine-rich repeats and death domain containing 1 [Source:HGNC Symbol;Acc:34300] [ENST00000343318]	91808677	chr7	91808618	-	hs|7q21.2	401387	XM_005250341	leucine-rich repeats and death domain containing 1	chr7:91808677-91808618	GO:0007165	XM_005250341	Hs.671729
A_33_P3223487	-7.57485	-6.15958	2.6671	FRY	furry homolog (Drosophila) [Source:HGNC Symbol;Acc:20367] [ENST00000436046]	32635299	chr13	32635240	+	hs|13q13.1	10129		furry homolog (Drosophila)	chr13:32635240-32635299	GO:0005737|GO:0000922|GO:0005815
A_19_P00319789	-8.11163	-6.49509	3.06639			169114038	chr6	169113979	+	hs|6q27				chr6:169113979-169114038
A_19_P00804140	-6.96761	-5.56027	2.65248			117352728	chr1	117352669	+	hs|1p13.1				chr1:117352669-117352728
A_19_P00315609	-7.53384	-6.47038	2.08994	MAP3K13	mitogen-activated protein kinase kinase kinase 13 [Source:HGNC Symbol;Acc:6852] [ENST00000455188]	185046972	chr3	185046913	+	hs|3q27.2	9175	AK302951	mitogen-activated protein kinase kinase kinase 13	chr3:185046913-185046972	GO:0005515|GO:0019901|GO:0008385|GO:0007254|GO:0005524|GO:0046872|GO:0042803|GO:0042802|GO:0000186|GO:0051092|GO:0046777|GO:0016020|GO:0004674|GO:0006468|GO:0004709		Hs.634586
A_33_P3419711	-8.19049	-6.1787	4.03283	TEX35	testis expressed 35 [Source:HGNC Symbol;Acc:25366] [ENST00000367642]	178483319	chr1	178483260	+	hs|1q25.2	84066		testis expressed 35	chr1:178483260-178483319	GO:0015630|GO:0005634
A_33_P3311001	-7.99516	-6.9525	2.06001			53155266	chr3	53155207	-	hs|3p21.1				chr3:053155266-053155207
A_23_P127760	-8.10488	-6.92993	2.25785	MS4A12	Homo sapiens membrane-spanning 4-domains, subfamily A, member 12 (MS4A12), transcript variant 1, mRNA [NM_017716]	60268627	chr11	60268568	+	hs|11q12.2	54860	NM_017716	membrane-spanning 4-domains, subfamily A, member 12	chr11:60268568-60268627	GO:0016021	NM_017716	Hs.272789
A_23_P350698	-7.52138	-5.92247	3.02915	ANKFN1	Homo sapiens ankyrin-repeat and fibronectin type III domain containing 1 (ANKFN1), mRNA [NM_153228]	54558107	chr17	54558048	+	hs|17q22	162282	NM_153228	ankyrin-repeat and fibronectin type III domain containing 1	chr17:54558048-54558107		NM_153228	Hs.673040
A_32_P191441	-7.06465	-5.61919	2.7235	C10orf90	Homo sapiens chromosome 10 open reading frame 90 (C10orf90), mRNA [NM_001004298]	128113805	chr10	128113746	-	hs|10q26.2	118611	NM_001004298	chromosome 10 open reading frame 90	chr10:128113805-128113746	GO:0007095|GO:0030308|GO:0005813|GO:0005737|GO:0042826|GO:0010212|GO:0050821|GO:0015629|GO:0009411	NM_001004298	Hs.587663
A_23_P48327	-8.12954	-6.17924	3.86455	KCTD4	Homo sapiens potassium channel tetramerization domain containing 4 (KCTD4), mRNA [NM_198404]	45767809	chr13	45767750	-	hs|13q14.12	386618	NM_198404	potassium channel tetramerization domain containing 4	chr13:45767809-45767750	GO:0051260	NM_198404	Hs.23406
A_19_P00327745	-7.69568	-6.44347	2.38206			80509420	chr13	80509361	+	hs|13q31.1				chr13:080509361-080509420
A_33_P3686706	-6.98112	-5.40748	2.97654		Q73KV7_TREDE (Q73KV7) Orotidine 5'-phosphate decarboxylase , partial (6%) [THC2638457]	107217851	chr14	107217792	-	hs|14q32.33				chr14:107217851-107217792
A_19_P00322497	-7.99945	-5.67624	5.00443	LOC100996654	PREDICTED: Homo sapiens uncharacterized LOC100996654 (LOC100996654), misc_RNA [XR_159054]	54872656	chr7	54872597	+	hs|7p11.2	100996654	XR_159054	uncharacterized LOC100996654	chr7:54872597-54872656		XR_159054	Hs.127991
A_19_P00317990	-8.13457	-6.40859	3.30805	FLJ41170	Homo sapiens hypothetical LOC440200, mRNA (cDNA clone IMAGE:40146829). [BC132807]	101472335	chr14	101472276	+	hs|14q32.31	440200	BC132807	uncharacterized LOC440200	chr14:101472276-101472335			Hs.611431
A_33_P3294317	-3.93156	-2.75334	2.26297		PREDICTED: Homo sapiens uncharacterized LOC101928880 (LOC101928880), misc_RNA [XR_243499]	88228823	chr16	88228764	+	hs|16q24.2		XR_243499		chr16:88228764-88228823		XR_243499
A_33_P3232214	-8.00034	-6.71738	2.43338	CYP4F24P	cytochrome P450, family 4, subfamily F, polypeptide 24, pseudogene [Source:HGNC Symbol;Acc:39945] [ENST00000589193]	15871955	chr19	15871896	-	hs|19p13.12	388514		cytochrome P450, family 4, subfamily F, polypeptide 24, pseudogene	chr19:15871955-15871896
A_24_P299355	-6.44103	-4.93169	2.8468	GRAPL	Homo sapiens GRB2-related adaptor protein-like (GRAPL), mRNA [NM_001129778]	19061864	chr17	19061805	+	hs|17p11.2	400581	NM_001129778	GRB2-related adaptor protein-like	chr17:19061805-19061864		NM_001129778	Hs.677674
A_23_P342585	-6.24732	-5.14902	2.14102	RIMS1	regulating synaptic membrane exocytosis 1 [Source:HGNC Symbol;Acc:17282] [ENST00000370419]	72972934	chr6	72972875	+	hs|6q13	22999	XM_005248692	regulating synaptic membrane exocytosis 1	chr6:72972875-72972934	GO:0005515|GO:0017137|GO:0030054|GO:0005886|GO:0048791|GO:0007268|GO:0006886|GO:0014047|GO:0016079|GO:0046903|GO:0046872|GO:0007269|GO:0044325|GO:0045055|GO:0042734|GO:0005083|GO:0006461|GO:0017156|GO:0048169|GO:0042391|GO:0061025|GO:0007601|GO:0050896	XM_005248692
A_19_P00812761	-7.468	-5.86421	3.03943			36126722	chr6	36126663	+	hs|6p21.31				chr6:036126663-036126722
A_19_P00812914	-7.50127	-6.28379	2.32541		HY236322 RIKEN full-length enriched human cDNA library, testis Homo sapiens cDNA clone H04D174B10, mRNA sequence [HY236322]	129143675	chr4	129143616	-	hs|4q28.2		HY236322		chr4:129143675-129143616			Hs.734980
A_33_P3362274	-6.91545	-5.9087	2.00939		T cell receptor alpha variable 8-7 (non-functional) [Source:HGNC Symbol;Acc:12152] [ENST00000390456]	22600844	chr14	22600785	+	hs|14q11.2				chr14:22600785-22600844
A_33_P3460485	-7.99845	-4.39056	12.1922	SCARNA4	MR2-CI0186-291100-008-f04 CI0186 Homo sapiens cDNA, mRNA sequence [BF814437]	155896091	chr1	155896032	+	hs|1q22	677771	BF814437	small Cajal body-specific RNA 4	chr1:155896032-155896091			Hs.678903
A_33_P3328882	-6.49065	-5.28344	2.3089		GB	19601112	chr13	19601053	-	hs|13q12.11				chr13:019601112-019601053
A_23_P214168	3.40065	4.41127	2.01477	COL12A1	Homo sapiens collagen, type XII, alpha 1 (COL12A1), transcript variant long, mRNA [NM_004370]	75794348	chr6	75794289	-	hs|6q13	1303	NM_004370	collagen, type XII, alpha 1	chr6:75794348-75794289	GO:0005595|GO:0005576|GO:0005615|GO:0031012|GO:0001501|GO:0022617|GO:0030020|GO:0030198|GO:0030199|GO:0030574|GO:0005788|GO:0007155|GO:0070062	NM_004370	Hs.101302
A_33_P3339731	-6.29474	-3.92082	5.18348	AATK	PREDICTED: Homo sapiens apoptosis-associated tyrosine kinase (AATK), transcript variant X2, mRNA [XM_005257848]	79086271	chr17	79086212	-	hs|17q25.3	9625	XM_005257848	apoptosis-associated tyrosine kinase	chr17:79086271-79086212	GO:0005515|GO:0048471|GO:0005783|GO:0006915|GO:0044295|GO:0005524|GO:0005739|GO:0004674|GO:0007420|GO:0030517|GO:0004713|GO:0016021|GO:0032482|GO:0055037|GO:0038083	XM_005257848	Hs.657412
A_19_P00318706	0.250648	1.25749	2.00951			224569694	chr2	224569635	-	hs|2q36.1				chr2:224569694-224569635
A_19_P00801453	-6.41157	-4.72116	3.22748			101847283	chr2	101847224	+	hs|2q11.2				chr2:101847224-101847283
A_24_P357386	-7.99664	-5.59632	5.27923	KRTAP13-3	Homo sapiens keratin associated protein 13-3 (KRTAP13-3), mRNA [NM_181622]	31797770	chr21	31797711	-	hs|21q22.11	337960	NM_181622	keratin associated protein 13-3	chr21:31797770-31797711	GO:0005882	NM_181622	Hs.553687
A_19_P00316551	-7.01459	-5.92719	2.12491		602594513F1 NIH_MGC_79 Homo sapiens cDNA clone IMAGE:4721762 5', mRNA sequence [BG572291]	124883436	chr4	124883377	+	hs|4q28.1		BG572291		chr4:124883377-124883436			Hs.575126
A_19_P00319113	-7.99732	-5.04032	7.76506			90581424	chr4	90581365	-	hs|4q22.1				chr4:090581424-090581365
A_33_P3375790	-5.26105	-3.21793	4.12133	RFPL4AL1	Homo sapiens ret finger protein-like 4A-like 1 (RFPL4AL1), mRNA [NM_001277397]	56284455	chr19	56284396	+	hs|19q13.42	729974	NM_001277397	ret finger protein-like 4A-like 1	chr19:56284396-56284455	GO:0008270	NM_001277397	Hs.631553
A_19_P00323868	-7.74967	-6.49389	2.38796			110821834	chr9	110821775	+	hs|9q31.2				chr9:110821775-110821834
A_23_P135226	-7.33648	-5.90635	2.69472	OR1N2	Homo sapiens olfactory receptor, family 1, subfamily N, member 2 (OR1N2), mRNA [NM_001004457]	125316340	chr9	125316281	+	hs|9q33.2	138882	NM_001004457	olfactory receptor, family 1, subfamily N, member 2	chr9:125316281-125316340	GO:0004984|GO:0005886|GO:0004930|GO:0016021	NM_001004457	Hs.632682
A_33_P3264416	-8.03147	-6.88366	2.21576		T cell receptor beta variable 18 [Source:HGNC Symbol;Acc:12193] [ENST00000566373]							HM236769					Hs.382212
A_19_P00319040	-7.04487	-5.49822	2.9214	LOC100506136	Homo sapiens uncharacterized LOC100506136 (LOC100506136), long non-coding RNA [NR_038948]	96251557	chr7	96251498	-	hs|7q21.3	100506136	NR_038948	uncharacterized LOC100506136	chr7:96251557-96251498		NR_038948	Hs.729869
A_33_P3389008	-7.23714	-3.51483	13.1987	GHITM	Homo sapiens growth hormone inducible transmembrane protein (GHITM), mRNA [NM_014394]	85913285	chr10	85913226	+	hs|10q23.1	27069	NM_014394	growth hormone inducible transmembrane protein	chr10:85913226-85913285	GO:0005515|GO:0008150|GO:0003674|GO:0005743|GO:0006915|GO:0016021	NM_014394	Hs.352656
A_33_P3316329	-6.85603	-3.23454	12.3077			12299491	chr3	12299432	-	hs|3p25.2				chr3:012299491-012299432
A_33_P3403399	-8.05202	-6.98804	2.09068	SLC47A1	Homo sapiens solute carrier family 47 (multidrug and toxin extrusion), member 1 (SLC47A1), mRNA [NM_018242]	19480715	chr17	19480656	+	hs|17p11.2	55244	NM_018242	solute carrier family 47 (multidrug and toxin extrusion), member 1	chr17:19480656-19480715	GO:0015695|GO:0005886|GO:0031988|GO:0005451|GO:0016021|GO:0055085|GO:0015238	NM_018242	Hs.232054
A_33_P3353431	-8.00841	-5.73257	4.84281			90134961	chr7	90134902	+	hs|7q21.13				chr7:090134902-090134961
A_33_P3300495	-4.1623	-2.71061	2.73529		plasminogen-like B1 [Source:HGNC Symbol;Acc:9072] [ENST00000409310]	87229764	chr2	87229705	-	hs|2p11.2		BC022294		chr2:87229764-87229705			Hs.652169
A_33_P3299081	-4.5969	-3.37336	2.3352	C1orf159	chromosome 1 open reading frame 159 [Source:HGNC Symbol;Acc:26062] [ENST00000379319]	1041415	chr1	1041356	-	hs|1p36.33	54991		chromosome 1 open reading frame 159	chr1:1041415-1041356	GO:0016021
A_33_P3377549	-7.98485	-4.15073	14.2622	XRCC5	X-ray repair complementing defective repair in Chinese hamster cells 5 (double-strand-break rejoining) [Source:HGNC Symbol;Acc:12833] [ENST00000392133]	216973991	chr2	216973932	+	hs|2q35	7520	XM_005246837	X-ray repair complementing defective repair in Chinese hamster cells 5 (double-strand-break rejoining)	chr2:216973932-216973991	GO:0005515|GO:0044212|GO:0008283|GO:0005634|GO:0006303|GO:0005829|GO:0006302|GO:0003691|GO:0004003|GO:0003690|GO:0000723|GO:0050769|GO:0016032|GO:0032481|GO:0000784|GO:0031625|GO:0000783|GO:0043066|GO:0042162|GO:0005730|GO:0006310|GO:0060218|GO:0008022|GO:0005524|GO:0003677|GO:0006351|GO:0070419|GO:0051575|GO:0003684|GO:0043564|GO:0006281|GO:0045087|GO:0005654|GO:0045892	XM_005246837
A_33_P3216557	-8.39396	-7.17543	2.32709		MMU41465 BCL-6 {Mus musculus} (exp=-1; wgp=0; cg=0), partial (7%) [THC2647179]	187451637	chr3	187451578	+	hs|3q27.3				chr3:187451578-187451637
A_33_P3327375	-5.14051	-3.26229	3.67621	LOC729800	PREDICTED: Homo sapiens ZP domain-containing protein LOC729800-like (LOC729800), mRNA [XM_005270311]	124585808	chr10	124585749	+	hs|10q26.13	729800	XM_005270311	ZP domain-containing protein LOC729800-like	chr10:124585749-124585808		XM_005270311
A_33_P3263459	-7.99025	-5.03536	7.75372	MPPED1	Homo sapiens metallophosphoesterase domain containing 1 (MPPED1), mRNA [NM_001044370]	43870765	chr22	43870706	+	hs|22q13.2	758	NM_001044370	metallophosphoesterase domain containing 1	chr22:43870706-43870765	GO:0008150|GO:0003674|GO:0016787|GO:0005575	NM_001044370	Hs.159538
A_24_P298013	-2.11571	-0.685954	2.69401	GTPBP2	Homo sapiens GTP binding protein 2 (GTPBP2), transcript variant 1, mRNA [NM_019096]	43589781	chr6	43589510	-	hs|6p21.1	54676	NM_019096	GTP binding protein 2	chr6:43589781-43589510	GO:0005515|GO:0003924|GO:0005525	NM_019096	Hs.485449
A_23_P135722	-7.37028	-5.99775	2.58923	BTC	Homo sapiens betacellulin (BTC), mRNA [NM_001729]	75675897	chr4	75675838	-	hs|4q13.3	685	NM_001729	betacellulin	chr4:75675897-75675838	GO:0005515|GO:0048011|GO:0005154|GO:0008284|GO:0043066|GO:0005886|GO:0048015|GO:0005576|GO:0005615|GO:0007173|GO:0008543|GO:0045087|GO:0051781|GO:0016021|GO:0008083|GO:0038095	NM_001729	Hs.710156
A_23_P402778	-7.008	-5.98976	2.02545	TRIM40	Homo sapiens tripartite motif containing 40 (TRIM40), transcript variant 2, mRNA [NM_138700]	30115318	chr6	30114949	+	hs|6p22.1	135644	NM_138700	tripartite motif containing 40	chr6:30114949-30115318	GO:0005622|GO:0008270	NM_138700	Hs.509439
A_19_P00808711	-7.96241	-6.87111	2.13065			71173377	chr1	71173318	+	hs|1p31.1				chr1:071173318-071173377
A_33_P3280724	-8.27279	-7.1152	2.23085		GB	107485552	chr9	107485493	+	hs|9q31.1				chr9:107485493-107485552
A_33_P3341891	-8.06068	-6.86033	2.29795	LOC646268	Homo sapiens hCG1654703 (LOC646268), long non-coding RNA [NR_033946]	158101923	chr1	158101864	-	hs|1q23.1	646268	NR_033946	hCG1654703	chr1:158101923-158101864		NR_033946	Hs.506902
A_33_P3343045	-8.00417	-6.93007	2.1054	CALHM2	calcium homeostasis modulator 2 [Source:HGNC Symbol;Acc:23493] [ENST00000393235]	105208930	chr10	105208871	-	hs|10q24.33	51063	AK125276	calcium homeostasis modulator 2	chr10:105208930-105208871	GO:0016021|GO:0006811		Hs.241545
A_33_P3802969	-5.52483	-4.39281	2.19166	LOC285740	Homo sapiens uncharacterized LOC285740 (LOC285740), transcript variant 1, long non-coding RNA [NR_027114]	143875531	chr6	143875472	-	hs|6q24.2	285740	NR_027114	uncharacterized LOC285740	chr6:143875531-143875472		NR_027114	Hs.432656
A_19_P00322139	-3.20097	-1.89307	2.47581			30262741	chr6	30262682	+	hs|6p22.1				chr6:030262682-030262741
A_19_P00801155	-4.79673	-1.95945	7.14671			75208053	chr2	75207994	+	hs|2p12				chr2:075207994-075208053
A_19_P00329398	-4.36333	-1.88406	5.57615			51200445	chr16	51200386	-	hs|16q12.1				chr16:051200445-051200386
A_33_P3332252	-7.16381	-2.80634	20.4988	TUBAL3	Homo sapiens tubulin, alpha-like 3 (TUBAL3), transcript variant 1, mRNA [NM_024803]	5435578	chr10	5435519	-	hs|10p15.1	79861	NM_024803	tubulin, alpha-like 3	chr10:5435578-5435519	GO:0051258|GO:0005737|GO:0005874|GO:0005200|GO:0003924|GO:0007017|GO:0005525	NM_024803	Hs.163079
A_19_P00316839	-7.52695	-5.44657	4.22918	HHLA1	Homo sapiens HERV-H LTR-associating 1 (HHLA1), mRNA [NM_001145095]	133101827	chr8	133101768	-	hs|8q24.22	10086	NM_001145095	HERV-H LTR-associating 1	chr8:133101827-133101768	GO:0005576	NM_001145095	Hs.285026
A_19_P00326568	-4.33064	-3.04886	2.43138			51545230	chr13	51545171	-	hs|13q14.3				chr13:051545230-051545171
A_19_P00809747	-7.15894	-6.08216	2.10932	LOC100507537	Homo sapiens uncharacterized LOC100507537 (LOC100507537), long non-coding RNA [NR_037902]	155008588	chr3	155008529	-	hs|3q25.31	100507537	NR_037902	uncharacterized LOC100507537	chr3:155008588-155008529		NR_037902	Hs.518341
A_23_P12554	-4.94547	-3.89754	2.06757	PKD2L1	Homo sapiens polycystic kidney disease 2-like 1 (PKD2L1), transcript variant 1, mRNA [NM_016112]	102048026	chr10	102047967	-	hs|10q24.31	9033	NM_016112	polycystic kidney disease 2-like 1	chr10:102048026-102047967	GO:0008092|GO:0005515|GO:0005886|GO:0005783|GO:0005272|GO:0008324|GO:0071468|GO:0042802|GO:0043231|GO:0050982|GO:0035725|GO:0005227|GO:0006812|GO:0071805|GO:0001581|GO:0005262|GO:0005261|GO:0009986|GO:0005509|GO:0051371|GO:0051393|GO:0070588|GO:0016021|GO:0033040|GO:0015269	NM_016112	Hs.159241
A_33_P3246203	-3.87279	-2.00305	3.65465	LOC148696	Homo sapiens uncharacterized LOC148696 (LOC148696), long non-coding RNA [NR_026817]						148696	NR_026817	uncharacterized LOC148696			NR_026817	Hs.125511
A_23_P84230	-5.57101	-3.2748	4.91165	OTP	Homo sapiens orthopedia homeobox (OTP), mRNA [NM_032109]	76924844	chr5	76924785	-	hs|5q14.1	23440	NM_032109	orthopedia homeobox	chr5:76924844-76924785	GO:0021985|GO:0000976|GO:0003700|GO:0021879|GO:0021979|GO:0002052|GO:0005634|GO:0006351	NM_032109	Hs.202247
A_33_P3371633	-6.05019	-4.9486	2.14591	SORCS3	Homo sapiens sortilin-related VPS10 domain containing receptor 3 (SORCS3), mRNA [NM_014978]	107023132	chr10	107023073	+	hs|10q25.1	22986	NM_014978	sortilin-related VPS10 domain containing receptor 3	chr10:107023073-107023132	GO:0016020|GO:0007218|GO:0016021|GO:0008188	NM_014978	Hs.671950
A_33_P3343365	-7.89298	-5.93701	3.87978	CCSER1	Homo sapiens coiled-coil serine-rich protein 1 (CCSER1), transcript variant 2, mRNA [NM_207491]	91549382	chr4	91549323	+	hs|4q22.1	401145	NM_207491	coiled-coil serine-rich protein 1	chr4:91549323-91549382		NM_207491	Hs.654735
A_33_P3693034	-7.56717	-6.11334	2.73934	LOC402779	Homo sapiens uncharacterized LOC402779 (LOC402779), long non-coding RNA [NR_038372]	34351058	chr1	34350999	+	hs|1p35.1	402779	NR_038372	uncharacterized LOC402779	chr1:34350999-34351058		NR_038372	Hs.666207
A_19_P00809566	-3.46865	-2.42875	2.05609			124920024	chr11	124919965	+	hs|11q24.2				chr11:124919965-124920024
A_33_P3233754	-3.82482	-1.88386	3.83963	ZNF154	Homo sapiens zinc finger protein 154 (ZNF154), mRNA [NM_001085384]	58211870	chr19	58211811	-	hs|19q13.43	7710	NM_001085384	zinc finger protein 154	chr19:58211870-58211811	GO:0006355|GO:0003700|GO:0005634|GO:0003677|GO:0046872|GO:0006351	NM_001085384	Hs.646378
A_24_P912048	-7.22016	-5.39117	3.55289	MGC50722	Homo sapiens uncharacterized MGC50722 (MGC50722), mRNA [NM_203348]						399693	NM_203348	uncharacterized MGC50722			NM_203348	Hs.530383
A_19_P00807354	-7.56334	-5.05308	5.69724			90746648	chr10	90746589	-	hs|10q23.31				chr10:090746648-090746589
A_33_P3209130	-8.01875	-6.27415	3.35101	C20orf78	CR738909 Soares_testis_NHT Homo sapiens cDNA clone IMAGp971E2247 ; IMAGE:744208 5', mRNA sequence [CR738909]	18803616	chr20	18803557	-	hs|20p11.23	100128496	CR738909	chromosome 20 open reading frame 78	chr20:18803616-18803557			Hs.664484
A_23_P254434	-8.38076	-6.68613	3.23695	RFPL2	Homo sapiens ret finger protein-like 2 (RFPL2), transcript variant 1, mRNA [NM_006605]	32586611	chr22	32586552	-	hs|22q12.3	10739	NM_006605	ret finger protein-like 2	chr22:32586611-32586552	GO:0008270	NM_006605	Hs.157427
A_33_P3519250	-8.37051	-7.08583	2.43627	NWD1	Homo sapiens NACHT and WD repeat domain containing 1 (NWD1), mRNA [NM_001007525]	16927803	chr19	16927744	+	hs|19p13.11	284434	NM_001007525	NACHT and WD repeat domain containing 1	chr19:16927744-16927803	GO:0005524	NM_001007525	Hs.406014
A_24_P58501	-7.55008	-6.15492	2.63018	OR4F4	Homo sapiens olfactory receptor, family 4, subfamily F, member 4 (OR4F4), mRNA [NM_001004195]	102462933	chr15	102462874	-	hs|15q26.3	26682	NM_001004195	olfactory receptor, family 4, subfamily F, member 4	chr15:102462933-102462874	GO:0004984|GO:0005886|GO:0004930|GO:0016021	NM_001004195	Hs.554420
A_33_P3247799	-7.72683	-6.66356	2.08966			16318272	chr1	16318213	+	hs|1p36.13				chr1:016318213-016318272
A_33_P3259112	-6.75893	-4.57679	4.53825	FLJ41278	Homo sapiens uncharacterized LOC400046 (FLJ41278), long non-coding RNA [NR_033988]	65368702	chr12	65368643	+	hs|12q14.3	400046	NR_033988	uncharacterized LOC400046	chr12:65368643-65368702		NR_033988	Hs.591032
A_19_P00324577	-3.19359	-2.01231	2.26778			68097839	chrX	68097780	+	hs|Xq13.1				chrX:068097780-068097839
A_19_P00808639	-6.76852	-3.83873	7.61998			52780796	chr8	52780737	+	hs|8q11.23				chr8:052780737-052780796
A_19_P00813176	-7.85247	-6.68006	2.25389			173208498	chr1	173208439	+	hs|1q25.1				chr1:173208439-173208498
A_19_P00803240	-7.70755	-6.1712	2.9006			65389168	chr5	65389109	+	hs|5q12.3				chr5:065389109-065389168
A_33_P3211432	-6.34848	-3.95064	5.27012	NCF1	Homo sapiens neutrophil cytosolic factor 1 (NCF1), mRNA [NM_000265]	74202390	chr7	74202331	+	hs|7q11.23	653361	NM_000265	neutrophil cytosolic factor 1	chr7:74202331-74202390	GO:0045730|GO:0005515|GO:0002474|GO:0017124|GO:0008283|GO:0006801|GO:0003924|GO:0050665|GO:0006691|GO:0001878|GO:0005829|GO:0002679|GO:0006954|GO:0007154|GO:0045986|GO:0016175|GO:0006612|GO:0032010|GO:0090382|GO:0070947|GO:0070946|GO:0042554|GO:0051701|GO:0042590|GO:0009055|GO:0005525|GO:0006184|GO:0006968|GO:0045087|GO:0002479|GO:0043020|GO:0035091	NM_000265	Hs.647047
A_19_P00802482	-7.90697	-6.85611	2.07176			22118523	chr15	22118464	-	hs|15q11.2				chr15:022118523-022118464
A_33_P3345816	-4.72794	-3.37257	2.55863	GPER1	Homo sapiens G protein-coupled estrogen receptor 1 (GPER1), transcript variant 3, mRNA [NM_001039966]	1133337	chr7	1133278	+	hs|7p22.3	2852	NM_001039966	G protein-coupled estrogen receptor 1	chr7:1133278-1133337	GO:0005802|GO:0005515|GO:0030054|GO:0045599|GO:0019228|GO:0005622|GO:0032024|GO:0005496|GO:0048786|GO:0045745|GO:0005794|GO:0030335|GO:0031966|GO:0045742|GO:0004930|GO:0014069|GO:0014068|GO:0044327|GO:0043280|GO:0042734|GO:0007049|GO:0007186|GO:0005887|GO:0045087|GO:0005789|GO:0030263|GO:0030264|GO:0032962|GO:0001956|GO:0030424|GO:0048471|GO:0008284|GO:0008285|GO:0005886|GO:0005783|GO:0030819|GO:…	NM_001039966	Hs.20961
A_33_P3318449	-7.99107	-6.51529	2.78133	RNF222	Homo sapiens ring finger protein 222 (RNF222), mRNA [NM_001146684]	8294097	chr17	8294038	-	hs|17p13.1	643904	NM_001146684	ring finger protein 222	chr17:8294097-8294038	GO:0008270|GO:0016021	NM_001146684	Hs.526550
A_24_P38290	-3.46427	-2.45685	2.01032	TAC1	Homo sapiens tachykinin, precursor 1 (TAC1), transcript variant beta, mRNA [NM_003182]	97369513	chr7	97369454	+	hs|7q21.3	6863	NM_003182	tachykinin, precursor 1	chr7:97369454-97369513	GO:0005515|GO:0030424|GO:0005886|GO:0007267|GO:0007268|GO:2000854|GO:0007204|GO:0005615|GO:0006954|GO:0002675|GO:0007218|GO:0031835|GO:0043025|GO:0032496|GO:0045760|GO:0009725|GO:0008306|GO:0010459|GO:0007616|GO:0050671|GO:0007217|GO:0043278|GO:0005576|GO:0019233|GO:0032230|GO:0007320|GO:0032224|GO:0046878|GO:0009582|GO:0051496|GO:0035815|GO:0008217|GO:0048265|GO:0010634	NM_003182	Hs.2563
A_24_P15658	-7.46423	-5.20844	4.77596	LYSMD3	Homo sapiens LysM, putative peptidoglycan-binding, domain containing 3 (LYSMD3), transcript variant 1, mRNA [NM_198273]	89812396	chr5	89812337	-	hs|5q14.3	116068	NM_198273	LysM, putative peptidoglycan-binding, domain containing 3	chr5:89812396-89812337	GO:0016998|GO:0016021	NM_198273	Hs.136235
A_33_P3402654	-7.97183	-5.42591	5.8398	LINC00643	Homo sapiens long intergenic non-protein coding RNA 643 (LINC00643), long non-coding RNA [NR_015358]	62595115	chr14	62595056	+	hs|14q23.2	646113	NR_015358	long intergenic non-protein coding RNA 643	chr14:62595056-62595115		NR_015358	Hs.445241
A_19_P00803622	-7.63343	-6.61758	2.0221			96021264	chr6	96021205	+	hs|6q16.1				chr6:096021205-096021264
A_33_P3744736	-8.08235	-6.80625	2.42184	LOC646736	Homo sapiens uncharacterized LOC646736 (LOC646736), long non-coding RNA [NR_046102]	227044690	chr2	227044631	+	hs|2q36.3	646736	NR_046102	uncharacterized LOC646736	chr2:227044631-227044690		NR_046102	Hs.712836
A_23_P434809	-7.97741	-6.80322	2.25665	S100A8	Homo sapiens S100 calcium binding protein A8 (S100A8), mRNA [NM_002964]	153362607	chr1	153362548	-	hs|1q21.3	6279	NM_002964	S100 calcium binding protein A8	chr1:153362607-153362548	GO:0005515|GO:0008017|GO:0035662|GO:0050544|GO:0005886|GO:0030307|GO:0045471|GO:0050832|GO:0001816|GO:0005615|GO:0010043|GO:0005829|GO:0051092|GO:0006954|GO:0050786|GO:0032602|GO:0032496|GO:0005856|GO:0042742|GO:0002526|GO:0006919|GO:0002523|GO:0032119|GO:0005509|GO:0030593|GO:0006914|GO:2001244|GO:0005576|GO:0002544|GO:0051493|GO:0045087|GO:0050729|GO:0042060|GO:0070488|GO:0008270	NM_002964	Hs.416073
A_33_P3314623	-7.73093	-5.32218	5.31012		GB	155755475	chr3	155755416	+	hs|3q25.31				chr3:155755416-155755475
A_19_P00317925	0.43601	1.46689	2.04326			224569633	chr2	224569574	-	hs|2q36.1				chr2:224569633-224569574
A_23_P216052	-6.7831	-5.67547	2.15491	FAM83A	Homo sapiens family with sequence similarity 83, member A (FAM83A), transcript variant 1, mRNA [NM_032899]	124220413	chr8	124220354	+	hs|8q24.13	84985	NM_032899	family with sequence similarity 83, member A	chr8:124220354-124220413		NM_032899	Hs.379821
A_23_P56913	-8.04645	-6.84155	2.30521	CIB4	Homo sapiens calcium and integrin binding family member 4 (CIB4), mRNA [NM_001029881]	26805777	chr2	26805718	-	hs|2p23.3	130106	NM_001029881	calcium and integrin binding family member 4	chr2:26805777-26805718	GO:0005509	NM_001029881	Hs.591579
A_33_P3221318	-8.04906	-6.7707	2.42563			20731128	chr15	20731069	+	hs|15q11.2				chr15:020731069-020731128
A_32_P107282	-7.61415	-5.19889	5.33415	CBY3	Homo sapiens chibby homolog 3 (Drosophila) (CBY3), mRNA [NM_001164444]	179105763	chr5	179105704	-	hs|5q35.3	646019	NM_001164444	chibby homolog 3 (Drosophila)	chr5:179105763-179105704		NM_001164444	Hs.535767
A_19_P00805351	-8.01221	-6.86441	2.21575			126975204	chr8	126975145	+	hs|8q24.13				chr8:126975145-126975204
A_33_P3245021	-7.90311	-6.67173	2.34791			66040720	chr11	66040661	+	hs|11q13.2				chr11:066040661-066040720
A_23_P356717	-6.21993	-5.13106	2.12707	ANKS1B	Homo sapiens ankyrin repeat and sterile alpha motif domain containing 1B (ANKS1B), transcript variant 2, mRNA [NM_181670]	99138237	chr12	99138178	-	hs|12q23.1	56899	NM_181670	ankyrin repeat and sterile alpha motif domain containing 1B	chr12:99138237-99138178	GO:0005737|GO:0030054|GO:0015030|GO:0046875|GO:0043197|GO:0045211|GO:0014069	NM_181670	Hs.506458
A_19_P00326033	-6.92751	-5.70973	2.32589			113540542	chr1	113540483	-	hs|1p13.2				chr1:113540542-113540483
A_33_P3376661	-7.97456	-6.87792	2.13857	FLJ46361	Homo sapiens deleted in malignant brain tumors 1 pseudogene (FLJ46361), non-coding RNA [NR_003570]	124555001	chr10	124554942	+	hs|10q26.13	375940	NR_003570	deleted in malignant brain tumors 1 pseudogene	chr10:124554942-124555001	GO:0016020|GO:0005044	NR_003570	Hs.650695
A_33_P3386288	-6.44921	-5.33735	2.16123	SCD5	Homo sapiens stearoyl-CoA desaturase 5 (SCD5), transcript variant 2, mRNA [NM_024906]	83582105	chr4	83582046	-	hs|4q21.22	79966	NM_024906	stearoyl-CoA desaturase 5	chr4:83582105-83582046	GO:0005506|GO:0004768|GO:0005789|GO:0006633|GO:0016021	NM_024906	Hs.379191
A_33_P3640106	-6.96088	-5.63175	2.5125	LOC400685	Homo sapiens uncharacterized LOC400685 (LOC400685), long non-coding RNA [NR_033982]	35307290	chr19	35307231	-	hs|19q13.11	400685	NR_033982	uncharacterized LOC400685	chr19:35307290-35307231		NR_033982	Hs.730118
A_23_P251486	-8.05777	-6.52911	2.88518	COLEC10	Homo sapiens collectin sub-family member 10 (C-type lectin) (COLEC10), mRNA [NM_006438]	120118935	chr8	120118876	+	hs|8q24.12	10584	NM_006438	collectin sub-family member 10 (C-type lectin)	chr8:120118876-120118935	GO:0005737|GO:0005581|GO:0005537	NM_006438	Hs.176615
A_33_P3404435	-7.54946	-6.05946	2.8089	RNF170	Homo sapiens ring finger protein 170 (RNF170), transcript variant 3, mRNA [NM_001160224]	42705993	chr8	42705934	-	hs|8p11.21	81790	NM_001160224	ring finger protein 170	chr8:42705993-42705934	GO:0016567|GO:0016874|GO:0005789|GO:0008270|GO:0016021	NM_001160224	Hs.491626
A_33_P3255001	-7.49049	-6.34236	2.21627	LINC00691	Homo sapiens long intergenic non-protein coding RNA 691 (LINC00691), long non-coding RNA [NR_026834]	24141524	chr3	24141465	-	hs|3p24.2	152024	NR_026834	long intergenic non-protein coding RNA 691	chr3:24141524-24141465		NR_026834	Hs.385606
A_24_P345540	-6.50503	-5.10099	2.64641	ZC3H8	Homo sapiens zinc finger CCCH-type containing 8 (ZC3H8), mRNA [NM_032494]	112990898	chr2	112990839	-	hs|2q13	84524	NM_032494	zinc finger CCCH-type containing 8	chr2:112990898-112990839	GO:0043565|GO:0003700|GO:0033085|GO:0003723|GO:0070245|GO:0006915|GO:0005634|GO:0043029|GO:0045892|GO:0046872|GO:0046677|GO:0006351	NM_032494	Hs.418416
A_24_P87931	-0.00723267	1.00786	2.02103	APOL1	Homo sapiens apolipoprotein L, 1 (APOL1), transcript variant 2, mRNA [NM_145343]	36663149	chr22	36663090	+	hs|22q12.3	8542	NM_145343	apolipoprotein L, 1	chr22:36663090-36663149	GO:0005515|GO:0006821|GO:0005576|GO:0031224|GO:0005254|GO:0005615|GO:0008289|GO:0034361|GO:0034364|GO:0045087|GO:0006869|GO:0019835|GO:0042157|GO:0031640|GO:0008203	NM_145343	Hs.114309
A_33_P3352223	-7.31775	-5.58477	3.32414	CSRP1	cysteine and glycine-rich protein 1 [Source:HGNC Symbol;Acc:2469] [ENST00000533402]	201455042	chr1	201454983	-	hs|1q32.1	1465	AK126507	cysteine and glycine-rich protein 1	chr1:201455042-201454983	GO:0008270|GO:0005634		Hs.108080
A_19_P00812196	-7.07145	-5.86289	2.31106			59490097	chr1	59490038	+	hs|1p32.1				chr1:059490038-059490097
A_33_P3400843	-7.0969	-5.93207	2.24207	C1QL4	Homo sapiens complement component 1, q subcomponent-like 4 (C1QL4), mRNA [NM_001008223]	49726319	chr12	49726260	-	hs|12q13.12	338761	NM_001008223	complement component 1, q subcomponent-like 4	chr12:49726319-49726260	GO:0005581	NM_001008223	Hs.380386
A_33_P3212500	-7.29147	-5.71837	2.97543	LOC100129060	Homo sapiens cDNA FLJ46043 fis, clone SPLEN2042051. [AK127934]	50190053	chr3	50189994	-	hs|3p21.31	100129060	AK127934	uncharacterized LOC100129060	chr3:50190053-50189994			Hs.689477
A_19_P00812655	-7.20314	-5.26442	3.83363			227040048	chr2	227039989	-	hs|2q36.3				chr2:227040048-227039989
A_33_P3339246	-5.83626	-4.61618	2.3296	LHX8	Homo sapiens LIM homeobox 8 (LHX8), transcript variant 1, mRNA [NM_001001933]	75627183	chr1	75627124	+	hs|1p31.1	431707	NM_001001933	LIM homeobox 8	chr1:75627124-75627183	GO:0043565|GO:0008585|GO:0003700|GO:0007611|GO:0042475|GO:0008270|GO:0005634|GO:0021884|GO:0006351	NM_001001933	Hs.403934
A_33_P3431595	-5.74464	-4.69993	2.06296	C8orf31	Homo sapiens chromosome 8 open reading frame 31 (C8orf31), mRNA [NM_173687]	144134860	chr8	144134801	+	hs|8q24.3	286122	NM_173687	chromosome 8 open reading frame 31	chr8:144134801-144134860		NM_173687	Hs.660382
A_19_P00316911	-6.57067	-5.3812	2.28069		UI-E-CK1-abt-e-09-0-UI.r1 UI-E-CK1 Homo sapiens cDNA clone UI-E-CK1-abt-e-09-0-UI 5', mRNA sequence [BM687923]	139370737	chr2	139370678	+	hs|2q22.1		TCONS_00003011		chr2:139370678-139370737			Hs.637829
A_19_P00806607	-7.90265	-6.70904	2.28723			20259273	chr7	20259214	-	hs|7p21.1				chr7:020259273-020259214
A_24_P378402	-6.50561	-5.40998	2.13707	ZNF597	Homo sapiens zinc finger protein 597 (ZNF597), mRNA [NM_152457]	3486899	chr16	3486840	-	hs|16p13.3	146434	NM_152457	zinc finger protein 597	chr16:3486899-3486840	GO:0006355|GO:0005634|GO:0003677|GO:0046872|GO:0006351	NM_152457	Hs.88630
A_33_P3253209	-7.9588	-6.65892	2.46209			21495925	chr13	21495866	-	hs|13q12.11				chr13:021495925-021495866
A_23_P26570	-6.60455	-5.30422	2.46284	TMED6	Homo sapiens transmembrane emp24 protein transport domain containing 6 (TMED6), mRNA [NM_144676]	69377424	chr16	69377365	-	hs|16q22.1	146456	NM_144676	transmembrane emp24 protein transport domain containing 6	chr16:69377424-69377365	GO:0006810|GO:0005789|GO:0016021	NM_144676	Hs.729118
A_19_P00802010	-4.53158	-3.34337	2.27871			69329153	chr14	69329094	-	hs|14q24.1				chr14:069329153-069329094
A_23_P354288	-7.04128	-6.035	2.00872	FAM71A	Homo sapiens family with sequence similarity 71, member A (FAM71A), mRNA [NM_153606]	212799831	chr1	212799772	+	hs|1q32.3	149647	NM_153606	family with sequence similarity 71, member A	chr1:212799772-212799831		NM_153606	Hs.129293
A_33_P3350726	-8.3389	-7.00294	2.52443	PPARG	Homo sapiens peroxisome proliferator-activated receptor gamma (PPARG), transcript variant 3, mRNA [NM_138711]	12434187	chr3	12434128	+	hs|3p25.2	5468	NM_138711	peroxisome proliferator-activated receptor gamma	chr3:12434128-12434187	GO:0005515|GO:0010467|GO:0030308|GO:0043627|GO:0006367|GO:0003700|GO:0050544|GO:0044212|GO:0033189|GO:0009409|GO:0003707|GO:0007507|GO:0042953|GO:0004879|GO:0019395|GO:0032869|GO:0010745|GO:0046321|GO:0000122|GO:0001890|GO:0002674|GO:0045165|GO:0050872|GO:0050873|GO:0045087|GO:0045600|GO:0008270|GO:0005654|GO:0045893|GO:0001012|GO:0015909|GO:0019899|GO:0045892|GO:0006629|GO:0031100|GO:0033993|GO:…	NM_138711	Hs.162646
A_24_P367079	-7.29629	-5.93297	2.57277	SFTA2	Homo sapiens surfactant associated 2 (SFTA2), mRNA [NM_205854]	30899544	chr6	30899485	-	hs|6p21.33	389376	NM_205854	surfactant associated 2	chr6:30899544-30899485	GO:0005576	NM_205854	Hs.211267
A_33_P3406072	-8.33042	-7.23661	2.13436	FRMD3	Homo sapiens FERM domain containing 3 (FRMD3), transcript variant 2, mRNA [NM_001244959]	85863178	chr9	85863119	-	hs|9q21.32	257019	NM_001244959	FERM domain containing 3	chr9:85863178-85863119	GO:0008092|GO:0005737|GO:0016021|GO:0005856|GO:0019898	NM_001244959	Hs.127535
A_33_P3373955	-8.34219	-6.8501	2.81295	RD3	Homo sapiens retinal degeneration 3 (RD3), transcript variant 1, mRNA [NM_183059]	211650954	chr1	211650895	-	hs|1q32.3	343035	NM_183059	retinal degeneration 3	chr1:211650954-211650895	GO:0060041|GO:0007601|GO:0050896	NM_183059	Hs.632495
A_33_P3305462	-7.66502	-5.985	3.20433			78286479	chr15	78286420	+	hs|15q24.3				chr15:078286420-078286479
A_33_P3323413	-7.14187	-5.53079	3.0548	C14orf23	Homo sapiens chromosome 14 open reading frame 23 (C14orf23), transcript variant 1, long non-coding RNA [NR_026731]	29262372	chr14	29262313	+	hs|14q12	387978	NR_026731	chromosome 14 open reading frame 23	chr14:29262313-29262372		NR_026731	Hs.633254
A_33_P3396389	-7.15413	-4.9459	4.62108	IL1R1	Homo sapiens interleukin 1 receptor, type I (IL1R1), mRNA [NM_000877]	102792105	chr2	102792046	+	hs|2q12.1	3554	NM_000877	interleukin 1 receptor, type I	chr2:102792046-102792105	GO:0005515|GO:0005886|GO:0009986|GO:0005576|GO:0002020|GO:0005161|GO:0004909|GO:0006955|GO:0016020|GO:0005887|GO:0004908|GO:0004871|GO:0070555|GO:0070498|GO:0007166|GO:0004888	NM_000877	Hs.701982
A_33_P3259239	-7.61232	-6.5718	2.05697			36922658	chr20	36922599	+	hs|20q11.23				chr20:036922599-036922658
A_33_P3408269	-7.47486	-6.00879	2.76268	DEFB121	Homo sapiens defensin, beta 121 (DEFB121), transcript variant 2, mRNA [NM_001171832]	29992881	chr20	29992822	-	hs|20q11.21	245934	NM_001171832	defensin, beta 121	chr20:29992881-29992822	GO:0003674|GO:0005576|GO:0042742	NM_001171832	Hs.272294
A_33_P3555368	-7.9522	-6.11423	3.57508	FLJ26086	Homo sapiens cDNA FLJ26086 fis, clone RCT05358. [AK129597]	28533817	chr13	28533758	-	hs|13q12.2	440129	AK129597	uncharacterized LOC440129	chr13:28533817-28533758			Hs.652043
A_32_P126229	-7.41756	-6.35245	2.09233	STMND1	Homo sapiens stathmin domain containing 1 (STMND1), mRNA [NM_001190766]	17131452	chr6	17131393	+	hs|6p22.3	401236	NM_001190766	stathmin domain containing 1	chr6:17131393-17131452	GO:0031110	NM_001190766	Hs.677399
A_33_P3354106	-8.01108	-6.82155	2.28078	KPNA7	Homo sapiens karyopherin alpha 7 (importin alpha 8) (KPNA7), mRNA [NM_001145715]	98775621	chr7	98775562	-	hs|7q22.1	402569	NM_001145715	karyopherin alpha 7 (importin alpha 8)	chr7:98775621-98775562	GO:0019221|GO:0008565|GO:0005654|GO:0006606|GO:0005829	NM_001145715	Hs.253050
A_23_P379200	-6.87198	-5.66428	2.30969	FMNL3	Homo sapiens formin-like 3 (FMNL3), transcript variant 1, mRNA [NM_175736]	50032708	chr12	50032649	-	hs|12q13.12	91010	NM_175736	formin-like 3	chr12:50032708-50032649	GO:0032794|GO:0005737|GO:0030036|GO:0016477|GO:0008360|GO:0007010|GO:0017048|GO:0003779	NM_175736	Hs.179838
A_33_P3209772	-7.94796	-6.45419	2.81624	POU4F1	Homo sapiens POU class 4 homeobox 1 (POU4F1), mRNA [NM_006237]	79175609	chr13	79175550	-	hs|13q31.1	5457	NM_006237	POU class 4 homeobox 1	chr13:79175609-79175550	GO:0043005|GO:0021986|GO:0000790|GO:0043065|GO:0021535|GO:0051355|GO:0003705|GO:0048665|GO:0021559|GO:0021953|GO:0000122|GO:0007409|GO:0007416|GO:0060384|GO:0043524|GO:0001077|GO:0050767|GO:0001967|GO:0003223|GO:0045944|GO:0048935|GO:0048880|GO:0000980|GO:0007498	NM_006237	Hs.654522
A_33_P3393667	-7.37463	-6.34558	2.04068		T cell receptor alpha variable 1-1 [Source:HGNC Symbol;Acc:12101] [ENST00000542354]	22090586	chr14	22090527	+	hs|14q11.2		AB305689		chr14:22090527-22090586			Hs.621302
A_19_P00803199	-6.81572	-5.75243	2.08968		DB341721 TESTI4 Homo sapiens cDNA clone TESTI4046243 3', mRNA sequence [DB341721]	1528948	chr6	1528889	+	hs|6p25.3		DB341721		chr6:1528889-1528948			Hs.196034
A_19_P00328213	-6.93425	-5.82055	2.164			110091935	chr11	110091876	+	hs|11q22.3				chr11:110091876-110091935
A_33_P3692979	-7.67386	-5.74721	3.80171	LOC283485	Homo sapiens cDNA FLJ36543 fis, clone TRACH2006194. [AK093862]	110777581	chr13	110777522	+	hs|13q34	283485	AK093862	uncharacterized LOC283485	chr13:110777522-110777581			Hs.134728
A_33_P3383601	-7.49378	-6.44975	2.06198	QRFP	Homo sapiens pyroglutamylated RFamide peptide (QRFP), mRNA [NM_198180]	133768892	chr9	133768833	-	hs|9q34.12	347148	NM_198180	pyroglutamylated RFamide peptide	chr9:133768892-133768833	GO:0060259|GO:0007218|GO:0031854|GO:0007626|GO:0005576|GO:0007625|GO:0005575|GO:0045777|GO:0005184	NM_198180	Hs.660704
A_24_P143324	-6.02067	-4.89237	2.18601	SYT16	Homo sapiens synaptotagmin XVI (SYT16), mRNA [NM_031914]	62567308	chr14	62567249	+	hs|14q23.2	83851	NM_031914	synaptotagmin XVI	chr14:62567249-62567308	GO:0005543|GO:0046982|GO:0042803	NM_031914	Hs.404139
A_33_P3373805	-8.08821	-7.08092	2.01013	LOC255187		148450979	chr5	148450920	+	hs|5q32	255187	TCONS_l2_00023567	hCG1980447	chr5:148450920-148450979
A_19_P00320804	-7.53622	-6.48012	2.07931		Q93YZ4_ARATH (Q93YZ4) At2g46910/F14M4.26, partial (3%) [THC2672256]	54562347	chr12	54562288	+	hs|12q13.13		TCONS_00020234		chr12:54562288-54562347
A_23_P62227	-8.29336	-6.82987	2.75775	CXorf21	Homo sapiens chromosome X open reading frame 21 (CXorf21), mRNA [NM_025159]	30577524	chrX	30577465	-	hs|Xp21.2	80231	NM_025159	chromosome X open reading frame 21	chrX:30577524-30577465		NM_025159	Hs.665009
A_19_P00322332	-6.81845	-5.79884	2.02738	LOC101059954	PREDICTED: Homo sapiens uncharacterized LOC101059954 (LOC101059954), misc_RNA [XR_172435]	38683254	chr17	38683195	+	hs|17q21.2	101059954	XR_172435	uncharacterized LOC101059954	chr17:38683195-38683254		XR_172435
A_33_P3333955	-7.74487	-6.50291	2.3652		mesothelin-like [Source:HGNC Symbol;Acc:14170] [ENST00000293892]	819488	chr16	819429	-	hs|16p13.3				chr16:819488-819429
A_23_P160336	4.18727	5.75688	2.96826	LEFTY1	Homo sapiens left-right determination factor 1 (LEFTY1), mRNA [NM_020997]	226074167	chr1	226074108	-	hs|1q42.12	10637	NM_020997	left-right determination factor 1	chr1:226074167-226074108	GO:0007368|GO:0003007|GO:0016049|GO:0007179|GO:0000122|GO:0008083|GO:0005615|GO:0005160|GO:0005125	NM_020997	Hs.656214
A_19_P00319888	-0.0288382	1.01556	2.06251			224569582	chr2	224569523	-	hs|2q36.1				chr2:224569582-224569523
A_33_P3341429	-0.659175	0.443649	2.14775	NEXN	Homo sapiens nexilin (F actin binding protein) (NEXN), transcript variant 1, mRNA [NM_144573]	78383957	chr1	78383898	+	hs|1p31.1	91624	NM_144573	nexilin (F actin binding protein)	chr1:78383898-78383957	GO:0030334|GO:0030018|GO:0051015|GO:0051493|GO:0008307|GO:0005924|GO:0005856	NM_144573	Hs.612385
A_33_P3383566	-8.00151	-6.69938	2.46594	PRAMEF1	Homo sapiens PRAME family member 1 (PRAMEF1), mRNA [NM_023013]	12856223	chr1	12856164	+	hs|1p36.21	65121	NM_023013	PRAME family member 1	chr1:12856164-12856223	GO:0043066|GO:0008284|GO:0048387|GO:0045596|GO:0042974|GO:0045892	NM_023013	Hs.454859
A_33_P3249345	-7.73896	-6.49716	2.36494	PRAME	preferentially expressed antigen in melanoma [Source:HGNC Symbol;Acc:9336] [ENST00000403441]	22900148	chr22	22900089	-	hs|22q11.22	23532		preferentially expressed antigen in melanoma	chr22:22900148-22900089	GO:0005515|GO:0008284|GO:0043066|GO:0005886|GO:0006915|GO:0005634|GO:0042974|GO:0006351|GO:0030154|GO:0048387|GO:0045596|GO:0045892|GO:0040008
A_19_P00322333	-8.01246	-6.49627	2.86036	LOC101059954	PREDICTED: Homo sapiens uncharacterized LOC101059954 (LOC101059954), misc_RNA [XR_172435]	38682943	chr17	38682884	+	hs|17q21.2	101059954	XR_172435	uncharacterized LOC101059954	chr17:38682884-38682943		XR_172435
A_33_P3412300	-8.1554	-7.14997	2.00754			234854852	chr2	234854793	-	hs|2q37.1				chr2:234854852-234854793
A_19_P00804546	-2.84503	-1.08284	3.39213		MIR503 host gene (non-protein coding) [Source:HGNC Symbol;Acc:28258] [ENST00000440570]	133677444	chrX	133677385	-	hs|Xq26.3		XR_244525		chrX:133677444-133677385		XR_244525
A_33_P3278118	-0.169169	0.935445	2.15041	CASP3	Homo sapiens caspase 3, apoptosis-related cysteine peptidase (CASP3), transcript variant alpha, mRNA [NM_004346]	185553049	chr4	185552990	-	hs|4q35.1	836	NM_004346	caspase 3, apoptosis-related cysteine peptidase	chr4:185553049-185552990	GO:0005515|GO:0008625|GO:0001782|GO:0005886|GO:0045736|GO:0007605|GO:0046007|GO:0005634|GO:0001836|GO:0051402|GO:0006921|GO:0005829|GO:0005739|GO:0007507|GO:0005737|GO:0043525|GO:0016485|GO:0006508|GO:0043029|GO:0009411|GO:0048011|GO:0043066|GO:0043065|GO:0008635|GO:0008631|GO:0009611|GO:0005730|GO:0097194|GO:0030889|GO:0006915|GO:0042981|GO:0035329|GO:0097190|GO:0097193|GO:0006974|GO:0004197|GO:…	NM_004346	Hs.141125
A_23_P424727	-7.66938	-6.14808	2.87049	SHANK2	SH3 and multiple ankyrin repeat domains 2 [Source:HGNC Symbol;Acc:14295] [ENST00000409530]	70335802	chr11	70335743	-	hs|11q13.3	22941	AF141901	SH3 and multiple ankyrin repeat domains 2	chr11:70335802-70335743	GO:0005515|GO:0043005|GO:0060170|GO:0017124|GO:0008328|GO:0030054|GO:0005886|GO:0005883|GO:0014069|GO:0031526|GO:0005575|GO:0030426|GO:0035556|GO:0001917|GO:0005737|GO:0016324|GO:0030160|GO:0043197|GO:0035255|GO:0045211|GO:0043025|GO:0001750
A_33_P3315134	-6.45754	-5.27807	2.26494	DIRC3	Homo sapiens disrupted in renal carcinoma 3 (DIRC3), long non-coding RNA [NR_026597]	218148860	chr2	218148801	-	hs|2q35	729582	NR_026597	disrupted in renal carcinoma 3	chr2:218148860-218148801		NR_026597	Hs.572788
A_24_P865245	-7.47334	-5.61267	3.63176		BX099599 Soares_testis_NHT Homo sapiens cDNA clone IMAGp998H173559, mRNA sequence [BX099599]	50841361	chr16	50840692	+	hs|16q12.1		TCONS_00024392		chr16:50840692-50841361			Hs.126106
A_24_P331704	-5.56478	-4.07696	2.80465	KRT80	Homo sapiens keratin 80 (KRT80), transcript variant 1, mRNA [NM_182507]	52563544	chr12	52563485	-	hs|12q13.13	144501	NM_182507	keratin 80	chr12:52563544-52563485	GO:0005198|GO:0045095	NM_182507	Hs.140978
A_19_P00331971	-6.08653	-4.9351	2.22134		Q96IN8_HUMAN (Q96IN8) MGC16121 protein, partial (33%) [THC2610212]	133677343	chrX	133677284	-	hs|Xq26.3				chrX:133677343-133677284
A_23_P28246	-6.06923	-4.97882	2.12936	SLC23A3	Homo sapiens solute carrier family 23, member 3 (SLC23A3), transcript variant 1, mRNA [NM_144712]	220026436	chr2	220026377	-	hs|2q35	151295	NM_144712	solute carrier family 23, member 3	chr2:220026436-220026377	GO:0005215|GO:0016021|GO:0055085	NM_144712	Hs.124565
A_33_P3410654	-7.23841	-6.19641	2.05909	CLEC12B	Homo sapiens C-type lectin domain family 12, member B (CLEC12B), transcript variant 2, mRNA [NM_205852]	10170310	chr12	10170251	+	hs|12p13.2	387837	NM_205852	C-type lectin domain family 12, member B	chr12:10170251-10170310	GO:0005886|GO:0030246|GO:0016021	NM_205852	Hs.127937
A_33_P3396339	-6.77159	-5.76116	2.0145			129478006	chr5	129477947	+	hs|5q23.3				chr5:129477947-129478006
A_33_P3413305	-7.50404	-6.04133	2.75625	SH3BP5L	SH3-binding domain protein 5-like [Source:HGNC Symbol;Acc:29360] [ENST00000366472]	249120346	chr1	249120287	-	hs|1q44	80851	AK125138	SH3-binding domain protein 5-like	chr1:249120346-249120287			Hs.298573
A_33_P3225562	-7.06562	-6.0134	2.07371	CYP2G1P	Homo sapiens cytochrome P450, family 2, subfamily G, polypeptide 1 pseudogene (CYP2G1P), non-coding RNA [NR_040249]	41406413	chr19	41406354	+	hs|19q13.2	22952	NR_040249	cytochrome P450, family 2, subfamily G, polypeptide 1 pseudogene	chr19:41406354-41406413	GO:0005506|GO:0016705|GO:0020037	NR_040249	Hs.738699
A_23_P134204	1.52338	2.73006	2.30805	FAM71F1	Homo sapiens family with sequence similarity 71, member F1 (FAM71F1), transcript variant 1, mRNA [NM_032599]	128371618	chr7	128371559	+	hs|7q32.1	84691	NM_032599	family with sequence similarity 71, member F1	chr7:128371559-128371618		NM_032599	Hs.732440
A_33_P3320743	-8.01231	-6.5643	2.72832	BSPH1	Homo sapiens binder of sperm protein homolog 1 (BSPH1), mRNA [NM_001128326]	48471374	chr19	48471315	-	hs|19q13.33	100131137	NM_001128326	binder of sperm protein homolog 1	chr19:48471374-48471315	GO:0007338|GO:0005576	NM_001128326	Hs.651072
A_23_P329798	-4.82669	-2.23972	6.00836	CER1	Homo sapiens cerberus 1, DAN family BMP antagonist (CER1), mRNA [NM_005454]	14722336	chr9	14722277	-	hs|9p22.3	9350	NM_005454	cerberus 1, DAN family BMP antagonist	chr9:14722336-14722277	GO:0071773|GO:0003419|GO:0001657|GO:0007369|GO:0008285|GO:2000381|GO:0035582|GO:0023019|GO:0030178|GO:0032926|GO:0005576|GO:0030509|GO:0030282|GO:0009952|GO:0005125|GO:0005615|GO:0042803|GO:0007399|GO:0030514|GO:0016015|GO:0042074|GO:0009948|GO:0036122|GO:0048263	NM_005454	Hs.248204
A_33_P3292886	-7.15067	-6.13906	2.01616	KRT6A	Homo sapiens keratin 6A (KRT6A), mRNA [NM_005554]	52881146	chr12	52881087	-	hs|12q13.13	3853	NM_005554	keratin 6A	chr12:52881146-52881087	GO:0005882|GO:0005515|GO:0008284|GO:0005200|GO:0045095|GO:0007398|GO:0030154	NM_005554	Hs.700779
A_33_P3390212	-7.44572	-6.04085	2.64794	TTLL9	tubulin tyrosine ligase-like family, member 9 [Source:HGNC Symbol;Acc:16118] [ENST00000310998]	30513762	chr20	30513703	+	hs|20q11.21	164395	XM_005260311	tubulin tyrosine ligase-like family, member 9	chr20:30513703-30513762	GO:0005929|GO:0005737|GO:0016874|GO:0005874|GO:0005932|GO:0006464	XM_005260311	Hs.712915
A_23_P326414	-7.85244	-6.78562	2.09482	LINC00602	Homo sapiens long intergenic non-protein coding RNA 602 (LINC00602), long non-coding RNA [NR_027284]	166402768	chr6	166402709	+	hs|6q27	441177	NR_027284	long intergenic non-protein coding RNA 602	chr6:166402709-166402768		NR_027284	Hs.708964
A_33_P3331853	-6.77492	-4.53754	4.7154	PDE1C	Homo sapiens phosphodiesterase 1C, calmodulin-dependent 70kDa (PDE1C), transcript variant 2, mRNA [NM_001191057]	31855668	chr7	31855609	-	hs|7p14.3	5137	NM_001191057	phosphodiesterase 1C, calmodulin-dependent 70kDa	chr7:31855668-31855609	GO:0007165|GO:0005516|GO:0048011|GO:0007173|GO:0008543|GO:0045087|GO:0004117|GO:0007202|GO:0046872|GO:0005829	NM_001191057	Hs.728862
A_33_P3234814	-7.72598	-6.68054	2.06399
A_33_P3376531	-8.27823	-6.97581	2.46644		Q3I768_HUMAN (Q3I768) RAB11-FIP2 long isoform, partial (14%) [THC2646304]	119805294	chr10	119805235	+	hs|10q26.11				chr10:119805235-119805294
A_23_P80662	-7.06461	-5.80467	2.39486	SOX14	Homo sapiens SRY (sex determining region Y)-box 14 (SOX14), mRNA [NM_004189]	137483803	chr3	137483744	+	hs|3q22.3	8403	NM_004189	SRY (sex determining region Y)-box 14	chr3:137483744-137483803	GO:0043565|GO:0005634|GO:0005575|GO:0000122|GO:0045892|GO:0006351|GO:0007399	NM_004189	Hs.248184
A_33_P3278205	-7.66064	-6.40631	2.38556	LOC100499183	Homo sapiens uncharacterized LOC100499183 (LOC100499183), long non-coding RNA [NR_034092]	104178283	chr8	104178224	-	hs|8q22.3	100499183	NR_034092	uncharacterized LOC100499183	chr8:104178283-104178224		NR_034092	Hs.654812
A_19_P00809168	-8.22152	-7.00773	2.31945		Q6ILE4_DROME (Q6ILE4) HDC09523, partial (11%) [THC2615914]	125227410	chr12	125227351	+	hs|12q24.31		TCONS_00020613		chr12:125227351-125227410
A_33_P3371588	-7.61332	-6.11539	2.82437	FUNDC2	Homo sapiens FUN14 domain containing 2 (FUNDC2), mRNA [NM_023934]	154285190	chrX	154285131	+	hs|Xq28	65991	NM_023934	FUN14 domain containing 2	chrX:154285131-154285190	GO:0005739	NM_023934	Hs.356050
A_23_P135742	-5.63024	-4.55343	2.10936	C1orf170	Homo sapiens chromosome 1 open reading frame 170 (C1orf170), long non-coding RNA [NR_027693]	911288	chr1	911229	-	hs|1p36.33	84808	NR_027693	chromosome 1 open reading frame 170	chr1:911288-911229		NR_027693	Hs.271462
A_19_P00328368	-7.06397	-5.73024	2.52053			129803702	chr8	129803643	+	hs|8q24.21				chr8:129803643-129803702
A_32_P332551	-8.17641	-7.1457	2.04303	FAM216B	Homo sapiens family with sequence similarity 216, member B (FAM216B), mRNA [NM_182508]	43364881	chr13	43364822	+	hs|13q14.11	144809	NM_182508	family with sequence similarity 216, member B	chr13:43364822-43364881		NM_182508	Hs.16970
A_19_P00316897	-4.81723	-3.26123	2.94037		PREDICTED: Homo sapiens uncharacterized LOC101928857 (LOC101928857), misc_RNA [XR_241721]	1176339	chr5	1176280	-	hs|5p15.33		XR_241721		chr5:1176339-1176280		XR_241721	Hs.593732
A_33_P3556532	-8.10192	-6.03619	4.18647	DNAH17	dynein, axonemal, heavy chain 17 [Source:HGNC Symbol;Acc:2946] [ENST00000587177]	76498343	chr17	76498284	-	hs|17q25.3	8632		dynein, axonemal, heavy chain 17	chr17:76498343-76498284	GO:0001539|GO:0005874|GO:0005858|GO:0035085|GO:0003777|GO:0016887|GO:0005524|GO:0007018
A_32_P170547	-6.38759	-5.37324	2.01999	CT45A5	Homo sapiens cancer/testis antigen family 45, member A5 (CT45A5), transcript variant 1, mRNA [NM_001007551]	134948134	chrX	134948075	-	hs|Xq26.3	441521	NM_001007551	cancer/testis antigen family 45, member A5	chrX:134948134-134948075		NM_001007551	Hs.535081
A_23_P357983	-8.28479	-6.88997	2.62955	STOML3	Homo sapiens stomatin (EPB72)-like 3 (STOML3), transcript variant 1, mRNA [NM_145286]	39540934	chr13	39540875	-	hs|13q13.3	161003	NM_145286	stomatin (EPB72)-like 3	chr13:39540934-39540875	GO:0007165|GO:0005929|GO:0005886|GO:0045121|GO:0016021	NM_145286	Hs.327794
A_33_P3222391	-7.67227	-6.64855	2.03315	FILIP1L	Homo sapiens filamin A interacting protein 1-like (FILIP1L), transcript variant 1, mRNA [NM_182909]	99643192	chr3	99643133	-	hs|3q12.1	11259	NM_182909	filamin A interacting protein 1-like	chr3:99643192-99643133	GO:0008150|GO:0003674|GO:0005737|GO:0016020|GO:0005634|GO:0016459	NM_182909	Hs.104672
A_24_P263284	-7.98752	-6.6399	2.54493	CSMD2	Homo sapiens CUB and Sushi multiple domains 2 (CSMD2), transcript variant 2, mRNA [NM_052896]	33980537	chr1	33980478	-	hs|1p35.1	114784	NM_052896	CUB and Sushi multiple domains 2	chr1:33980537-33980478	GO:0005886|GO:0016021	NM_052896	Hs.656915
A_19_P00321119	-8.0159	-6.38611	3.09469			77314590	chr7	77314531	+	hs|7q11.23				chr7:077314531-077314590
A_19_P00322662	-8.27208	-6.89045	2.60563	LINC00277	Homo sapiens long intergenic non-protein coding RNA 277 (LINC00277), long non-coding RNA [NR_026949]	69387108	chr15	69387049	+	hs|15q23	283673	NR_026949	long intergenic non-protein coding RNA 277	chr15:69387049-69387108		NR_026949	Hs.177927
A_33_P3224946	-8.15958	-7.15799	2.00221	FLJ46010	Homo sapiens cDNA FLJ46010 fis, clone SPLEN2001227. [AK127903]	65867801	chr5	65867742	+	hs|5q12.3	401191	AK127903	FLJ46010 protein	chr5:65867742-65867801			Hs.742398
A_23_P169909	-5.76529	-4.5458	2.32865	DGKI	Homo sapiens diacylglycerol kinase, iota (DGKI), mRNA [NM_004717]	137074580	chr7	137074521	-	hs|7q33	9162	NM_004717	diacylglycerol kinase, iota	chr7:137074580-137074521	GO:0005515|GO:0048471|GO:0005886|GO:0030168|GO:0046579|GO:0005634|GO:0005524|GO:0046872|GO:0007205|GO:0035556|GO:0005737|GO:0003951|GO:0007596|GO:0004143|GO:0005095|GO:0017016|GO:0032317|GO:0032045	NM_004717	Hs.242947
A_33_P3340525	-5.9115	-4.88124	2.04239	SYT10	Homo sapiens synaptotagmin X (SYT10), mRNA [NM_198992]	33528456	chr12	33528397	-	hs|12p11.1	341359	NM_198992	synaptotagmin X	chr12:33528456-33528397	GO:0005215|GO:0030054|GO:0046982|GO:0006950|GO:0030672|GO:0016021|GO:0046872|GO:0042803	NM_198992	Hs.118703
A_19_P00812246	-7.52499	-6.4201	2.15083			75999654	chr6	75999595	-	hs|6q14.1				chr6:075999654-075999595
A_24_P113960	-7.68154	-6.5286	2.22366	NT5C1A	Homo sapiens 5'-nucleotidase, cytosolic IA (NT5C1A), mRNA [NM_032526]	40125153	chr1	40125094	-	hs|1p34.2	84618	NM_032526	5'-nucleotidase, cytosolic IA	chr1:40125153-40125094	GO:0000287|GO:0046085|GO:0055086|GO:0044281|GO:0005829|GO:0006195|GO:0046135|GO:0000166|GO:0006144|GO:0008253|GO:0009116|GO:0009128|GO:0006206	NM_032526	Hs.307006
A_23_P200670	-7.86514	-6.50697	2.56359	WDR78	Homo sapiens WD repeat domain 78 (WDR78), transcript variant 2, mRNA [NM_207014]	67303277	chr1	67303266	-	hs|1p31.3	79819	NM_207014	WD repeat domain 78	chr1:67303277-67303266		NM_207014	Hs.49421
A_33_P3390743	-7.07922	-6.01175	2.09575	COL20A1	collagen, type XX, alpha 1 [Source:HGNC Symbol;Acc:14670] [ENST00000494913]	61959203	chr20	61959144	+	hs|20q13.33	57642	AK098702	collagen, type XX, alpha 1	chr20:61959144-61959203	GO:0031012|GO:0005581|GO:0030198|GO:0005788|GO:0005576|GO:0005615		Hs.271285
A_32_P439662	-6.47113	-5.4465	2.03444	DNAH17	Homo sapiens dynein, axonemal, heavy chain 17 (DNAH17), mRNA [NM_173628]	76558003	chr17	76557944	-	hs|17q25.3	8632	NM_173628	dynein, axonemal, heavy chain 17	chr17:76558003-76557944	GO:0001539|GO:0005874|GO:0005858|GO:0035085|GO:0003777|GO:0016887|GO:0005524|GO:0007018	NM_173628	Hs.375975
A_19_P00807168	-8.02128	-6.38013	3.11914			167643800	chr2	167643741	+	hs|2q24.3				chr2:167643741-167643800
A_23_P78201	-7.58858	-6.46202	2.18337	KRT35	Homo sapiens keratin 35 (KRT35), mRNA [NM_002280]	39633059	chr17	39633000	-	hs|17q21.2	3886	NM_002280	keratin 35	chr17:39633059-39633000	GO:0005882|GO:0005198|GO:0009653	NM_002280	Hs.73082
A_32_P61684	-4.93893	-3.79162	2.215	PAG1	Homo sapiens phosphoprotein associated with glycosphingolipid microdomains 1 (PAG1), mRNA [NM_018440]	81880292	chr8	81880233	-	hs|8q21.13	55824	NM_018440	phosphoprotein associated with glycosphingolipid microdomains 1	chr8:81880292-81880233	GO:0035556|GO:0005515|GO:0050852|GO:0007165|GO:0050863|GO:0007173|GO:0005886|GO:0050868|GO:0005070|GO:0045121|GO:0016021|GO:0042169	NM_018440	Hs.266175
A_19_P00331267	-7.5777	-6.32061	2.39012			77869642	chr4	77869583	+	hs|4q21.1				chr4:077869583-077869642
A_32_P31963	-7.8983	-6.84403	2.07667			173214053	chr5	173213994	-	hs|5q35.2		TCONS_00010563		chr5:173214053-173213994
A_24_P34031	-7.78533	-6.52393	2.39729	EPHA7	EPH receptor A7 [Source:HGNC Symbol;Acc:3390] [ENST00000369297]	94120166	chr6	94120107	-	hs|6q16.1	2045	BC027940	EPH receptor A7	chr6:94120166-94120107	GO:0031290|GO:0005515|GO:0031594|GO:0050730|GO:0030425|GO:0031952|GO:0005004|GO:0043525|GO:0045211|GO:0043025|GO:0070372|GO:0022407|GO:0048013|GO:0050919|GO:0018108|GO:0005524|GO:0016310|GO:0045499|GO:0043281|GO:0046875|GO:0007420|GO:0005887|GO:0048755|GO:0004713|GO:0008046		Hs.73962
A_19_P00328291	-8.23866	-7.05605	2.26986			54361117	chr12	54361058	+	hs|12q13.13				chr12:054361058-054361117
A_23_P148793	-8.22178	-6.92665	2.45399	FMO9P	Homo sapiens flavin containing monooxygenase 9 pseudogene (FMO9P), non-coding RNA [NR_002925]	166591217	chr1	166591158	+	hs|1q24.1	116123	NR_002925	flavin containing monooxygenase 9 pseudogene	chr1:166591158-166591217		NR_002925	Hs.348539
A_19_P00318567	-6.19789	-4.93386	2.40166			74343627	chr5	74343568	+	hs|5q13.3				chr5:074343568-074343627
A_33_P3236020	-7.24747	-5.88885	2.5644	TIMD4	Homo sapiens T-cell immunoglobulin and mucin domain containing 4 (TIMD4), transcript variant 1, mRNA [NM_138379]	156346459	chr5	156346400	-	hs|5q33.3	91937	NM_138379	T-cell immunoglobulin and mucin domain containing 4	chr5:156346459-156346400	GO:0016021	NM_138379	Hs.334907
A_23_P119042	-5.58453	-4.52448	2.085	NKG7	Homo sapiens natural killer cell group 7 sequence (NKG7), mRNA [NM_005601]	51875005	chr19	51874946	-	hs|19q13.41	4818	NM_005601	natural killer cell group 7 sequence	chr19:51875005-51874946	GO:0005887	NM_005601	Hs.10306
A_33_P3217485	-7.25242	-6.04285	2.3127	ZNF705A	Homo sapiens zinc finger protein 705A (ZNF705A), mRNA [NM_001004328]	8332604	chr12	8332545	+	hs|12p13.31	440077	NM_001004328	zinc finger protein 705A	chr12:8332545-8332604	GO:0006355|GO:0005634|GO:0003677|GO:0046872|GO:0006351	NM_001004328	Hs.438536
A_33_P3260964	-7.24385	-6.0554	2.27909	LOC731779	Homo sapiens uncharacterized LOC731779 (LOC731779), long non-coding RNA [NR_024441]	142354719	chr8	142354660	+	hs|8q24.3	731779	NR_024441	uncharacterized LOC731779	chr8:142354660-142354719		NR_024441	Hs.586414
A_33_P3217322	-7.07478	-5.87124	2.30304	TTC40	Homo sapiens tetratricopeptide repeat domain 40 (TTC40), mRNA [NM_001200049]	134679626	chr10	134679567	-	hs|10q26.3	54777	NM_001200049	tetratricopeptide repeat domain 40	chr10:134679626-134679567		NM_001200049	Hs.298038
A_33_P3401327	-8.24674	-6.76832	2.78645		T cell receptor delta variable 3 [Source:HGNC Symbol;Acc:12264] [ENST00000535880]	22938093	chr14	22938034	-	hs|14q11.2		X13953		chr14:22938093-22938034			Hs.508889
A_19_P00319528	-8.02727	-6.83807	2.28026		PREDICTED: Homo sapiens uncharacterized LOC100507420 (LOC100507420), transcript variant 2, misc_RNA [XR_110877]	37278919	chr8	37278860	-	hs|8p11.23		XR_110877		chr8:37278919-37278860		XR_110877	Hs.149545
A_19_P00321729	-7.24554	-5.80995	2.70493			68286706	chr4	68286647	+	hs|4q13.2				chr4:068286647-068286706
A_33_P3219572	-8.08413	-6.26114	3.53814	LONRF3	LON peptidase N-terminal domain and ring finger 3 [Source:HGNC Symbol;Acc:21152] [ENST00000365713]	118156863	chrX	118156804	+	hs|Xq24	79836		LON peptidase N-terminal domain and ring finger 3	chrX:118156804-118156863	GO:0005515|GO:0004176|GO:0006508|GO:0008270
A_33_P3232930	-8.11418	-7.10309	2.01543	GNG12-AS1	Homo sapiens GNG12 antisense RNA 1 (GNG12-AS1), long non-coding RNA [NR_040077]	68668658	chr1	68668599	+	hs|1p31.3	100289178	NR_040077	GNG12 antisense RNA 1	chr1:68668599-68668658		NR_040077	Hs.677603
A_33_P3251024	-8.23248	-6.78583	2.72574	LRRTM2	Homo sapiens leucine rich repeat transmembrane neuronal 2 (LRRTM2), mRNA [NM_015564]	138208758	chr5	138208699	-	hs|5q31.2	26045	NM_015564	leucine rich repeat transmembrane neuronal 2	chr5:138208758-138208699	GO:0030054|GO:0050808|GO:0045211|GO:0016021|GO:0060076|GO:0042043	NM_015564	Hs.656653
A_19_P00801740	-6.46723	-5.11972	2.54473			29421723	chr8	29421664	-	hs|8p12				chr8:029421723-029421664
A_23_P81018	-8.06564	-6.02547	4.11293	PDHA2	Homo sapiens pyruvate dehydrogenase (lipoamide) alpha 2 (PDHA2), mRNA [NM_005390]	96762527	chr4	96762468	+	hs|4q22.3	5161	NM_005390	pyruvate dehydrogenase (lipoamide) alpha 2	chr4:96762468-96762527	GO:0006099|GO:0006090|GO:0005759|GO:0004739|GO:0006096	NM_005390	Hs.131361
A_33_P3313417	-7.02539	-6.01391	2.01599	ARHGAP33	Rho GTPase activating protein 33 [Source:HGNC Symbol;Acc:23085] [ENST00000221905]	36270840	chr19	36270781	+	hs|19q13.12	115703	AY044864	Rho GTPase activating protein 33	chr19:36270781-36270840	GO:0005515|GO:0051056|GO:0005886|GO:0007264|GO:0035091|GO:0015031|GO:0030675|GO:0005829		Hs.515364
A_24_P589855	-8.03558	-6.9406	2.1361		Q7SYZ0_XENLA (Q7SYZ0) Vrk1-prov protein, partial (8%) [THC2662209]	106495502	chr1	106495443	-	hs|1p21.1		TCONS_l2_00002591		chr1:106495502-106495443
A_23_P72668	-8.23843	-6.62042	3.06951	SDPR	Homo sapiens serum deprivation response (SDPR), mRNA [NM_004657]	192700161	chr2	192700102	-	hs|2q32.3	8436	NM_004657	serum deprivation response	chr2:192700161-192700102	GO:0005515|GO:0005737|GO:0005794|GO:0005543|GO:0005886|GO:0005901|GO:0001786|GO:0005829	NM_004657	Hs.26530
A_23_P333029	0.07095	1.07762	2.00926	C8orf47	Homo sapiens chromosome 8 open reading frame 47 (C8orf47), transcript variant 1, mRNA [NM_173549]	99105716	chr8	99105657	+	hs|8q22.2	203111	NM_173549	chromosome 8 open reading frame 47	chr8:99105657-99105716		NM_173549	Hs.171455
A_23_P315964	-8.13962	-6.76088	2.60041	UMODL1	Homo sapiens uromodulin-like 1 (UMODL1), transcript variant 2, mRNA [NM_173568]	43562774	chr21	43562715	+	hs|21q22.3	89766	NM_173568	uromodulin-like 1	chr21:43562715-43562774	GO:0005737|GO:0005509|GO:0016021|GO:0030414|GO:0005615|GO:0009897	NM_173568	Hs.242520
A_23_P300090	-8.22673	-6.90933	2.49217	SLC10A7	Homo sapiens solute carrier family 10, member 7 (SLC10A7), transcript variant 3, mRNA [NM_032128]	147362886	chr4	147362827	-	hs|4q31.22	84068	NM_032128	solute carrier family 10, member 7	chr4:147362886-147362827	GO:0016021|GO:0006814|GO:0015293	NM_032128	Hs.659209
A_19_P00805808	-6.41843	-5.38124	2.05223			43053341	chr5	43053282	+	hs|5p12				chr5:043053282-043053341
A_33_P3307728	-7.43686	-6.27921	2.23094	KRTAP5-11	Homo sapiens keratin associated protein 5-11 (KRTAP5-11), mRNA [NM_001005405]	71293371	chr11	71293312	-	hs|11q13.4	440051	NM_001005405	keratin associated protein 5-11	chr11:71293371-71293312	GO:0045095	NM_001005405	Hs.679617
A_33_P3268555	-1.60058	-0.483073	2.16972	SP140	Homo sapiens SP140 nuclear body protein (SP140), transcript variant 2, mRNA [NM_001005176]	231103781	chr2	231103722	+	hs|2q37.1	11262	NM_001005176	SP140 nuclear body protein	chr2:231103722-231103781	GO:0006355|GO:0005737|GO:0003700|GO:0005730|GO:0008270|GO:0006952|GO:0005654|GO:0005634|GO:0005635|GO:0003677	NM_001005176	Hs.632549
A_33_P3326917	-8.04778	-6.96706	2.11509	ODF3B	Homo sapiens outer dense fiber of sperm tails 3B (ODF3B), mRNA [NM_001014440]	50970966	chr22	50970907	-	hs|22q13.33	440836	NM_001014440	outer dense fiber of sperm tails 3B	chr22:50970966-50970907		NM_001014440	Hs.531314
A_23_P66694	-8.00426	-6.0031	4.00324	EVI2B	Homo sapiens ecotropic viral integration site 2B (EVI2B), mRNA [NM_006495]	29631839	chr17	29631780	-	hs|17q11.2	2124	NM_006495	ecotropic viral integration site 2B	chr17:29631839-29631780	GO:0005737|GO:0005887	NM_006495	Hs.5509
A_23_P55400	-7.2878	-5.77317	2.85725	KRT36	Homo sapiens keratin 36 (KRT36), mRNA [NM_003771]	39644521	chr17	39643957	-	hs|17q21.2	8689	NM_003771	keratin 36	chr17:39644521-39643957	GO:0005882|GO:0045616|GO:0008150|GO:0005575|GO:0030280	NM_003771	Hs.248189
A_33_P3346529	-8.0437	-6.61699	2.68832	OR2W5	Homo sapiens olfactory receptor, family 2, subfamily W, member 5 (OR2W5), mRNA [NM_001004698]	247655282	chr1	247655223	+	hs|1q44	441932	NM_001004698	olfactory receptor, family 2, subfamily W, member 5	chr1:247655223-247655282	GO:0004984|GO:0005886|GO:0004930|GO:0016021	NM_001004698	Hs.591526
A_24_P222872	-8.14634	-7.11237	2.04764	UGT1A6	Homo sapiens UDP glucuronosyltransferase 1 family, polypeptide A6 (UGT1A6), transcript variant 1, mRNA [NM_001072]	234676580	chr2	234676521	+	hs|2q37.1	54578	NM_001072	UDP glucuronosyltransferase 1 family, polypeptide A6	chr2:234676521-234676580	GO:0006805|GO:0052695|GO:0046982|GO:0008152|GO:0001972|GO:0005789|GO:0015020|GO:0044281|GO:0016021|GO:0019899|GO:0042803|GO:0043231	NM_001072	Hs.554822
A_19_P00807378	-7.13031	-5.57316	2.94271			102206440	chr8	102206381	+	hs|8q22.3				chr8:102206381-102206440
A_23_P79360	-7.34219	-6.11503	2.34106	NOSTRIN	Homo sapiens nitric oxide synthase trafficking (NOSTRIN), transcript variant 1, mRNA [NM_052946]	169721440	chr2	169721381	+	hs|2q31.1	115677	NM_052946	nitric oxide synthase trafficking	chr2:169721381-169721440	GO:0030666|GO:0005515|GO:0007165|GO:0005886|GO:0050999|GO:0046209|GO:0005634|GO:0044281|GO:0005856|GO:0045892|GO:0003677|GO:0006897	NM_052946	Hs.189780
A_24_P299769	-7.5057	-6.43029	2.10732	OR1C1	Homo sapiens olfactory receptor, family 1, subfamily C, member 1 (OR1C1), mRNA [NM_012353]	247921066	chr1	247921007	-	hs|1q44	26188	NM_012353	olfactory receptor, family 1, subfamily C, member 1	chr1:247921066-247921007	GO:0050911|GO:0007608|GO:0004984|GO:0005886|GO:0004930|GO:0016021	NM_012353	Hs.381306
A_33_P3230598	-7.91334	-6.87902	2.04815	ERVV-2	Homo sapiens endogenous retrovirus group V, member 2 (ERVV-2), mRNA [NM_001191055]	53552457	chr19	53552398	+	hs|19q13.41	100271846	NM_001191055	endogenous retrovirus group V, member 2	chr19:53552398-53552457	GO:0016021	NM_001191055	Hs.420445
A_33_P3310327	-8.20631	-6.30453	3.73674			75744999	chr2	75744940	-	hs|2p12				chr2:075744999-075744940
A_33_P3404739	-4.90028	-3.71567	2.27303	C6orf141	PREDICTED: Homo sapiens chromosome 6 open reading frame 141 (C6orf141), transcript variant X2, mRNA [XM_005248851]	49519879	chr6	49519820	+	hs|6p12.3	135398	XM_005248851	chromosome 6 open reading frame 141	chr6:49519820-49519879		XM_005248851
A_19_P00804574	-7.2582	-6.06534	2.28605			56817736	chr19	56817677	+	hs|19q13.43				chr19:056817677-056817736
A_19_P00325473	-6.62146	-5.43961	2.26868			30786202	chr21	30786143	-	hs|21q21.3				chr21:030786202-030786143
A_24_P156635	-7.8546	-6.32108	2.89491	TEX35	Homo sapiens testis expressed 35 (TEX35), transcript variant 1, mRNA [NM_032126]	178489829	chr1	178489534	+	hs|1q25.2	84066	NM_032126	testis expressed 35	chr1:178489534-178489829	GO:0015630|GO:0005634	NM_032126	Hs.534501
A_23_P25433	-1.08947	0.355691	2.72293	C12orf4	Homo sapiens chromosome 12 open reading frame 4 (C12orf4), mRNA [NM_020374]	4598660	chr12	4598601	-	hs|12p13.32	57102	NM_020374	chromosome 12 open reading frame 4	chr12:4598660-4598601		NM_020374	Hs.302977
A_33_P3410232	-6.58337	-5.22157	2.57007	LY6G6E	Homo sapiens lymphocyte antigen 6 complex, locus G6E (pseudogene) (LY6G6E), transcript variant 1, non-coding RNA [NR_024541]	31681695	chr6	31681636	-	hs|6p21.33	79136	NR_024541	lymphocyte antigen 6 complex, locus G6E (pseudogene)	chr6:31681695-31681636		NR_024541	Hs.247883
A_23_P131263	-8.15253	-6.73066	2.67933	MPP4	Homo sapiens membrane protein, palmitoylated 4 (MAGUK p55 subfamily member 4) (MPP4), mRNA [NM_033066]	202509723	chr2	202509664	-	hs|2q33.1	58538	NM_033066	membrane protein, palmitoylated 4 (MAGUK p55 subfamily member 4)	chr2:202509723-202509664	GO:0042734|GO:0005737|GO:0035418	NM_033066	Hs.63085
A_33_P3334000	-7.84187	-6.75271	2.1275			24084370	chrY	24084311	-	hs|Yq11.223				chrY:024084370-024084311
A_19_P00805230	-7.27376	-5.77414	2.82768			105974018	chr12	105973959	-	hs|12q23.3				chr12:105974018-105973959
A_33_P3402329	-1.73204	-0.407004	2.5054	MIR503HG	Homo sapiens MIR503 host gene (non-protein coding) (MIR503HG), long non-coding RNA [NR_024607]	133677471	chrX	133677412	-	hs|Xq26.3	84848	NR_024607	MIR503 host gene (non-protein coding)	chrX:133677471-133677412		NR_024607	Hs.416379
A_33_P3400319	-6.32787	-5.05152	2.42225		Uncharacterized protein [Source:UniProtKB/TrEMBL;Acc:H7C4H0] [ENST00000383686]	110612294	chr3	110612235	-	hs|3q13.13		XR_112523		chr3:110612294-110612235		XR_112523	Hs.124136
A_19_P00329018	-5.75829	-4.67554	2.11807			97002612	chr12	97002553	+	hs|12q23.1				chr12:097002553-097002612
A_19_P00322984	-8.21223	-6.91396	2.45933			30590313	chr7	30590254	+	hs|7p14.3		TCONS_00012989		chr7:30590254-30590313
A_24_P16353	-7.4236	-6.18862	2.35378	TRIM53AP	Homo sapiens tripartite motif containing 53A, pseudogene (TRIM53AP), non-coding RNA [NR_028346]	89727348	chr11	89727289	-	hs|11q14.3	642569	NR_028346	tripartite motif containing 53A, pseudogene	chr11:89727348-89727289		NR_028346	Hs.647272
A_33_P3359513	-8.20879	-6.95409	2.38617		Q6XBG3_MOUSE (Q6XBG3) ATP-binding cassette transporter sub-family A member 14, partial (7%) [THC2732607]	21956260	chr16	21956201	+	hs|16p12.2				chr16:021956201-021956260
A_33_P3211138	-6.53012	-5.44102	2.12741	CADM1	cell adhesion molecule 1 [Source:HGNC Symbol;Acc:5951] [ENST00000603607]	115043388	chr11	115043329	-	hs|11q23.3	23705	AK131376	cell adhesion molecule 1	chr11:115043388-115043329	GO:0005515|GO:0030424|GO:0008037|GO:0005886|GO:0050715|GO:0007283|GO:0042803|GO:0030154|GO:0030425|GO:0016323|GO:0051606|GO:0016338|GO:0005911|GO:0042271|GO:0050839|GO:0007156|GO:0007157|GO:0034329|GO:0005102|GO:0006915|GO:0008022|GO:0030165|GO:0007416|GO:0045216|GO:0009826|GO:0008021|GO:0001889|GO:0060348|GO:0007420|GO:0001913|GO:0045954|GO:0050798|GO:0016021|GO:0034332		Hs.711624
A_33_P3406886	-7.27137	-5.90617	2.57612	LINC00478	Homo sapiens long intergenic non-protein coding RNA 478 (LINC00478), transcript variant 1, long non-coding RNA [NR_027790]	17443634	chr21	17443575	+	hs|21q21.1	388815	NR_027790	long intergenic non-protein coding RNA 478	chr21:17443575-17443634		NR_027790	Hs.473394
