# Supplementary material for: A Stable Chimeric Fibroblast Growth Factor (FGF) Can Successfully Replace Basic FGF in Human Pluripotent Stem Cell Culture
Source: PLoS One. 2015 Apr 7;10(4):e0118931. doi: 10.1371/journal.pone.0118931 (PMC4388338; doi:10.1371/journal.pone.0118931)
Supplement: S5 Table — H1 ESCs were cultured in MEF-conditioned medium with bFGF or FGFC for 41 days through 10 passages. The full array data set was deposited in the GEO databank (GSE55428). (XLSX) [file pone.0118931.s008.xlsx]

## Sheet: TableS5
Table S5. List of 1,263 probes exhibiting reduced expression (by 2-fold or more) under FGFC culture conditions compared with bFGF culture conditions.
ProbeName	Average value of WA01 (H1)_p63_MEFCM_41_bFGF	Average value of WA01 (H1)_p63_MEFCM_41_FGFC	Fold change	GeneSymbol	Description	Chromosome End Index_Avadis_	Chromosome Number_Avadis_	Chromosome Start Index_Avadis_	Chromosome Strand_Avadis_	Cytoband	EntrezGeneID	GenbankAccession	GeneName	GenomicCoordinates	Go	RefSeqAccession	UniGeneID
A_23_P15619	-5.90132	-7.52528	3.0822	PRAC1	Homo sapiens prostate cancer susceptibility candidate 1 (PRAC1), mRNA [NM_032391]	46799721	chr17	46799244	-	hs|17q21.32	84366	NM_032391	prostate cancer susceptibility candidate 1	chr17:46799721-46799244	GO:0005634	NM_032391	Hs.116467
A_33_P3285585	-7.0717	-8.21172	2.20383	FLJ45256	PREDICTED: Homo sapiens uncharacterized LOC400511 (FLJ45256), misc_RNA [XR_172139]	24674226	chr16	24674167	-	hs|16p12.1	400511	XR_172139	uncharacterized LOC400511	chr16:24674226-24674167		XR_172139	Hs.592028
A_23_P86315	-6.59544	-7.60255	2.00988	HFE2	Homo sapiens hemochromatosis type 2 (juvenile) (HFE2), transcript variant a, mRNA [NM_213653]	145416966	chr1	145416907	+	hs|1q21.1	148738	NM_213653	hemochromatosis type 2 (juvenile)	chr1:145416907-145416966	GO:0005515|GO:0009986|GO:0005886|GO:0007411|GO:0045944|GO:0031225|GO:0030509|GO:0015026|GO:0055072|GO:0005615	NM_213653	Hs.632436
A_19_P00802615	-4.59285	-5.82544	2.34988	LOC100131564	Homo sapiens uncharacterized LOC100131564 (LOC100131564), long non-coding RNA [NR_034089]	93775805	chr1	93775746	-	hs|1p22.1	100131564	NR_034089	uncharacterized LOC100131564	chr1:93775805-93775746		NR_034089	Hs.732666
A_33_P3740427	-6.17795	-8.32102	4.417	LINC00700	Homo sapiens long intergenic non-protein coding RNA 700 (LINC00700), long non-coding RNA [NR_040253]	2047738	chr10	2047679	-	hs|10p15.3	282980	NR_040253	long intergenic non-protein coding RNA 700	chr10:2047738-2047679		NR_040253	Hs.576810
A_33_P3286722	-6.70813	-8.18402	2.78154	ADAMTS7P1	Homo sapiens ADAMTS7 pseudogene 1 (ADAMTS7P1), non-coding RNA [NR_045529]	82599636	chr15	82599577	+	hs|15q25.2	390660	NR_045529	ADAMTS7 pseudogene 1	chr15:82599577-82599636		NR_045529	Hs.569516
A_24_P924261	-6.24062	-7.28468	2.06202	ERVFRD-1	Homo sapiens endogenous retrovirus group FRD, member 1 (ERVFRD-1), mRNA [NM_207582]	11104907	chr6	11104848	-	hs|6p24.2	405754	NM_207582	endogenous retrovirus group FRD, member 1	chr6:11104907-11104848	GO:0005886|GO:0019031|GO:0016021	NM_207582	Hs.631996
A_33_P3851346	-4.11601	-5.35485	2.36009	LINC00928	Homo sapiens long intergenic non-protein coding RNA 928 (LINC00928), transcript variant 1, long non-coding RNA [NR_027074]	90048243	chr15	90048184	-	hs|15q26.1	283761	NR_027074	long intergenic non-protein coding RNA 928	chr15:90048243-90048184		NR_027074	Hs.459288
A_19_P00805263	-6.39844	-8.45171	4.15043		NISC_gc07h01.y1 NCI_CGAP_Co17 Homo sapiens cDNA clone IMAGE:3218160 5', mRNA sequence [CB044991]	216584130	chr2	216584071	+	hs|2q35		TCONS_00003105		chr2:216584071-216584130			Hs.152812
A_33_P3329133	-4.904	-6.29273	2.61847			83469438	chr1	83469379	-	hs|1p31.1				chr1:083469438-083469379
A_33_P3421351	-7.20496	-8.43373	2.34366	TRAF3IP3	TRAF3 interacting protein 3 [Source:HGNC Symbol;Acc:30766] [ENST00000476050]	209952983	chr1	209952924	+	hs|1q32.2	80342	AK126139	TRAF3 interacting protein 3	chr1:209952924-209952983	GO:0005515|GO:0016021		Hs.147434
A_23_P154643	-0.566963	-2.10041	2.89476	BMP7	Homo sapiens bone morphogenetic protein 7 (BMP7), mRNA [NM_001719]	55743844	chr20	55743791	-	hs|20q13.31	655	NM_001719	bone morphogenetic protein 7	chr20:55743844-55743791	GO:0001656|GO:0005515|GO:0001657|GO:0034504|GO:0051216|GO:0005615|GO:0048596|GO:0009880|GO:0030198|GO:0007411|GO:0060548|GO:0072040|GO:0034116|GO:0072136|GO:0072134|GO:0072133|GO:0010664|GO:0010800|GO:0045746|GO:0030501|GO:0001707|GO:0030509|GO:0045786|GO:0005125|GO:0060686|GO:0016358|GO:0060687|GO:0045839|GO:0001501|GO:0001503|GO:0060272|GO:0070487|GO:0060485|GO:0045893|GO:0008083|GO:0040007|GO:…	NM_001719	Hs.473163
A_23_P74001	-5.54504	-6.89221	2.54412	S100A12	Homo sapiens S100 calcium binding protein A12 (S100A12), mRNA [NM_005621]	153346293	chr1	153346234	-	hs|1q21.3	6283	NM_005621	S100 calcium binding protein A12	chr1:153346293-153346234	GO:0005515|GO:0045576|GO:0050663|GO:0006805|GO:0005886|GO:0050832|GO:0005634|GO:0005829|GO:0005737|GO:0006954|GO:0051092|GO:0050786|GO:0043406|GO:0031640|GO:0005856|GO:0043123|GO:0042742|GO:0005507|GO:0005509|GO:0030593|GO:0005576|GO:0002548|GO:0045087|GO:0050729|GO:0008270	NM_005621	Hs.19413
A_33_P3282325	-2.17236	-3.2115	2.05501	DAZ1	Homo sapiens deleted in azoospermia 1 (DAZ1), mRNA [NM_004081]	25281416	chrY	25281357	-	hs|Yq11.223	1617	NM_004081	deleted in azoospermia 1	chrY:25281416-25281357	GO:0005515|GO:0005737|GO:0000166|GO:0003723|GO:0045948|GO:0008494|GO:0007275|GO:0005634|GO:0007283|GO:0030154	NM_004081	Hs.522868
A_33_P3416612	-6.93525	-8.25237	2.49168	LINC00323	Homo sapiens long intergenic non-protein coding RNA 323 (LINC00323), long non-coding RNA [NR_024100]	42513493	chr21	42513434	-	hs|21q22.2	284835	NR_024100	long intergenic non-protein coding RNA 323	chr21:42513493-42513434		NR_024100	Hs.106234
A_19_P00806676	-5.38103	-6.38966	2.01201			39610560	chr21	39610501	+	hs|21q22.13				chr21:039610501-039610560
A_23_P416666	-7.17955	-8.32724	2.2156	GJA10	Homo sapiens gap junction protein, alpha 10, 62kDa (GJA10), mRNA [NM_032602]	90605097	chr6	90605038	+	hs|6q15	84694	NM_032602	gap junction protein, alpha 10, 62kDa	chr6:90605038-90605097	GO:0005243|GO:0005886|GO:0050908|GO:0007276|GO:0007268|GO:0005922|GO:0016021|GO:0007416	NM_032602	Hs.334499
A_33_P3301291	-5.96915	-7.21837	2.37712	FOXB2	Homo sapiens forkhead box B2 (FOXB2), mRNA [NM_001013735]	79635428	chr9	79635369	+	hs|9q21.2	442425	NM_001013735	forkhead box B2	chr9:79635369-79635428	GO:0005667|GO:0007389|GO:0008301|GO:0003705|GO:0005634|GO:0000122|GO:0009790|GO:0048513|GO:0043565|GO:0051090|GO:0003690|GO:0009888|GO:0008134	NM_001013735	Hs.553843
A_19_P00801153	-6.96293	-8.38612	2.68178			171527076	chr3	171527017	+	hs|3q26.31				chr3:171527017-171527076
A_33_P3299160	-6.42875	-7.55584	2.18418	LINC00544	Homo sapiens long intergenic non-protein coding RNA 544 (LINC00544), long non-coding RNA [NR_033889]	30524625	chr13	30524566	+	hs|13q12.3	440131	NR_033889	long intergenic non-protein coding RNA 544	chr13:30524566-30524625		NR_033889	Hs.132371
A_23_P60009	-5.06557	-8.1903	8.72244	ANXA13	Homo sapiens annexin A13 (ANXA13), transcript variant 2, mRNA [NM_001003954]	124693447	chr8	124693388	-	hs|8q24.13	312	NM_001003954	annexin A13	chr8:124693447-124693388	GO:0005544|GO:0005886|GO:0005509|GO:0030154	NM_001003954	Hs.181107
A_24_P185945	-5.31661	-7.58267	4.81007	MAGEA4	Homo sapiens melanoma antigen family A, 4 (MAGEA4), transcript variant 2, mRNA [NM_002362]	151092533	chrX	151092474	+	hs|Xq28	4103	NM_002362	melanoma antigen family A, 4	chrX:151092474-151092533	GO:0005515|GO:0008150|GO:0003674|GO:0005575	NM_002362	Hs.37107
A_23_P692	-6.06075	-7.18337	2.17742	KCND3	Homo sapiens potassium voltage-gated channel, Shal-related subfamily, member 3 (KCND3), transcript variant 1, mRNA [NM_004980]	112319876	chr1	112319817	-	hs|1p13.2	3752	NM_004980	potassium voltage-gated channel, Shal-related subfamily, member 3	chr1:112319876-112319817	GO:0005251|GO:0005250|GO:0005886|GO:0007268|GO:0030425|GO:0046872|GO:0044325|GO:0042383|GO:0071435|GO:0086009|GO:0008076|GO:0043025|GO:0051260|GO:0006813	NM_004980	Hs.666367
A_23_P120594	-2.1233	-3.28574	2.23837	ACSS1	Homo sapiens acyl-CoA synthetase short-chain family member 1 (ACSS1), transcript variant 1, mRNA [NM_032501]	24987088	chr20	24987029	-	hs|20p11.21	84532	NM_032501	acyl-CoA synthetase short-chain family member 1	chr20:24987088-24987029	GO:0005515|GO:0006805|GO:0016208|GO:0019542|GO:0006069|GO:0005759|GO:0019427|GO:0019413|GO:0044281|GO:0003987|GO:0006085|GO:0005524	NM_032501	Hs.529353
A_23_P80718	-4.81877	-6.38241	2.956	SYNPR	Homo sapiens synaptoporin (SYNPR), transcript variant 2, mRNA [NM_144642]	63602544	chr3	63602485	+	hs|3p14.2	132204	NM_144642	synaptoporin	chr3:63602485-63602544	GO:0043005|GO:0005215|GO:0030054|GO:0030672|GO:0016021	NM_144642	Hs.648668
A_33_P3253465	-5.10743	-6.14393	2.05125	LOC100131654	Homo sapiens cDNA FLJ42901 fis, clone BRHIP3011241. [AK124891]	89936537	chr15	89936478	+	hs|15q26.1	100131654	AK124891	uncharacterized LOC100131654	chr15:89936478-89936537			Hs.587277
A_23_P324419	-5.91594	-7.42557	2.84737	C2orf57	Homo sapiens chromosome 2 open reading frame 57 (C2orf57), mRNA [NM_152614]	232458048	chr2	232457989	+	hs|2q37.1	165100	NM_152614	chromosome 2 open reading frame 57	chr2:232457989-232458048		NM_152614	Hs.98104
A_33_P3364904	-3.72118	-5.59372	3.66175	ZNF662	Homo sapiens zinc finger protein 662 (ZNF662), transcript variant 1, mRNA [NM_207404]	42958927	chr3	42958868	+	hs|3p22.1	389114	NM_207404	zinc finger protein 662	chr3:42958868-42958927	GO:0006355|GO:0005634|GO:0003677|GO:0046872|GO:0006351	NM_207404	Hs.720173
A_33_P3287233	-5.82708	-7.52391	3.24186		PREDICTED: Homo sapiens uncharacterized LOC101928969 (LOC101928969), mRNA [XM_005262506]	119255772	chrX	119255713	+	hs|Xq24		XM_005262506		chrX:119255713-119255772		XM_005262506
A_19_P00327448	-3.18227	-5.18811	4.01623		AF250348 heterodisulfide reductase subunit A {Carboxydothermus hydrogenoformans} (exp=-1; wgp=0; cg=0), partial (4%) [THC2684598]	238634053	chr1	238633994	-	hs|1q43				chr1:238634053-238633994
A_33_P3398712	-6.31351	-8.30888	3.98719		DB201663 TRACH2 Homo sapiens cDNA clone TRACH2011388 5', mRNA sequence [DB201663]	74274881	chr8	74274822	+	hs|8q21.11		DB201663		chr8:74274822-74274881			Hs.586405
A_23_P354965	-6.74754	-8.44398	3.24098	SCD5	Homo sapiens stearoyl-CoA desaturase 5 (SCD5), transcript variant 2, mRNA [NM_024906]	83581667	chr4	83581608	-	hs|4q21.22	79966	NM_024906	stearoyl-CoA desaturase 5	chr4:83581667-83581608	GO:0005506|GO:0004768|GO:0005789|GO:0006633|GO:0016021	NM_024906	Hs.379191
A_19_P00325827	-5.62684	-6.77777	2.22057			54361441	chr12	54361382	-	hs|12q13.13				chr12:054361441-054361382
A_33_P3418421	-5.78908	-8.18429	5.26055	SLC3A1	Homo sapiens SLC3A1 variant F (SLC3A1) mRNA, complete cds, alternatively spliced. [DQ023516]	44542051	chr2	44541992	+	hs|2p21	6519	DQ023516	solute carrier family 3 (amino acid transporter heavy chain), member 1	chr2:44541992-44542051	GO:0005774|GO:0006520|GO:0046982|GO:0005886|GO:0043169|GO:0005975|GO:0005743|GO:0006865|GO:0003824|GO:0055085|GO:0003333|GO:0015802|GO:0016020|GO:0015171|GO:0015184|GO:0005887|GO:0015811|GO:0015174|GO:0006811		Hs.112916
A_23_P336060	-5.2077	-6.20843	2.00101	LINC00269	Homo sapiens long intergenic non-protein coding RNA 269 (LINC00269), long non-coding RNA [NR_103715]	68429334	chrX	68429275	+	hs|Xq13.1	100996279	NR_103715	long intergenic non-protein coding RNA 269	chrX:68429275-68429334		NR_103715
A_33_P3302577	-6.54048	-7.74306	2.30151	GPR133	Homo sapiens G protein-coupled receptor 133 (GPR133), mRNA [NM_198827]	131602995	chr12	131602936	+	hs|12q24.33	283383	NM_198827	G protein-coupled receptor 133	chr12:131602936-131602995	GO:0007186|GO:0005886|GO:0007218|GO:0004930|GO:0016021	NM_198827	Hs.719239
A_23_P409888	-6.4391	-7.58734	2.21644	FAM83C	Homo sapiens family with sequence similarity 83, member C (FAM83C), mRNA [NM_178468]	33874427	chr20	33874368	-	hs|20q11.22	128876	NM_178468	family with sequence similarity 83, member C	chr20:33874427-33874368		NM_178468	Hs.592149
A_23_P158725	1.79557	0.694956	2.14446	SLC16A3	Homo sapiens solute carrier family 16 (monocarboxylate transporter), member 3 (SLC16A3), transcript variant 2, mRNA [NM_001042422]	80197347	chr17	80197288	+	hs|17q25.3	9123	NM_001042422	solute carrier family 16 (monocarboxylate transporter), member 3	chr17:80197288-80197347	GO:0031965|GO:0005886|GO:0008028|GO:0044281|GO:0050900|GO:0015629|GO:0055085|GO:0015718|GO:0016020|GO:0005887|GO:0006090|GO:0007596|GO:0015355|GO:0044237|GO:0015293	NM_001042422	Hs.500761
A_23_P382811	-7.14049	-8.15986	2.02704	SNX31	Homo sapiens sorting nexin 31 (SNX31), mRNA [NM_152628]	101585979	chr8	101585920	-	hs|8q22.2	169166	NM_152628	sorting nexin 31	chr8:101585979-101585920	GO:0007154|GO:0035091|GO:0015031	NM_152628	Hs.567758
A_32_P208350	-5.04781	-7.31221	4.80455	TDRD9	Homo sapiens tudor domain containing 9 (TDRD9), mRNA [NM_153046]	104518624	chr14	104518565	+	hs|14q32.33	122402	NM_153046	tudor domain containing 9	chr14:104518565-104518624	GO:0008026|GO:0005634|GO:0007275|GO:0007283|GO:0031047|GO:0003676|GO:0005524|GO:0030154|GO:0009566|GO:0034587|GO:0071547|GO:0007140|GO:0043046	NM_153046	Hs.21454
A_19_P00322681	-5.13956	-6.84046	3.25103		PREDICTED: Homo sapiens uncharacterized LOC101929268 (LOC101929268), misc_RNA [XR_242464]	49611056	chr8	49610997	+	hs|8q11.21		XR_242464		chr8:49610997-49611056		XR_242464	Hs.683934
A_33_P3230578	-5.61428	-6.71848	2.14979			44341055	chr6	44340996	-	hs|6p21.1				chr6:044341055-044340996
A_24_P844984	-7.03319	-8.2108	2.26202	PIGR	Homo sapiens polymeric immunoglobulin receptor (PIGR), mRNA [NM_002644]	207101994	chr1	207101935	-	hs|1q32.1	5284	NM_002644	polymeric immunoglobulin receptor	chr1:207101994-207101935	GO:0005887|GO:0005576	NM_002644	Hs.497589
A_33_P3374087	-5.17192	-7.47201	4.92488	RBM44	Homo sapiens RNA binding motif protein 44 (RBM44), mRNA [NM_001080504]	238743066	chr2	238743008	+	hs|2q37.3	375316	NM_001080504	RNA binding motif protein 44	chr2:238743008-238743066	GO:0005737|GO:0000166|GO:0003723|GO:0042803|GO:0045171	NM_001080504	Hs.720233
A_19_P00813003	-4.19832	-5.54064	2.53559			91211026	chr8	91210967	-	hs|8q21.3				chr8:091211026-091210967
A_19_P00317807	-6.72046	-8.26535	2.91783	LOC101929467	PREDICTED: Homo sapiens uncharacterized LOC101929467 (LOC101929467), misc_RNA [XR_242532]	12759176	chr9	12759117	-	hs|9p23	101929467	XR_242532	uncharacterized LOC101929467	chr9:12759176-12759117		XR_242532
A_19_P00317838	-6.60633	-7.82014	2.31949		PPNK_PYRFU (Q8U1V2) Probable inorganic polyphosphate/ATP-NAD kinase (Poly(P)/ATP NAD kinase) , partial (8%) [THC2674393]	86433515	chr5	86433456	+	hs|5q14.3				chr5:86433456-86433515
A_23_P96291	-6.38303	-7.53667	2.22474	MAGEA1	Homo sapiens melanoma antigen family A, 1 (directs expression of antigen MZ2-E) (MAGEA1), mRNA [NM_004988]	152481769	chrX	152481710	-	hs|Xq28	4100	NM_004988	melanoma antigen family A, 1 (directs expression of antigen MZ2-E)	chrX:152481769-152481710	GO:0005515|GO:0045746|GO:0005737|GO:0042826|GO:0005886|GO:0005634|GO:0000122|GO:0006351	NM_004988	Hs.72879
A_24_P942921	-7.1381	-8.14171	2.00501	UBXN10	Homo sapiens UBX domain protein 10 (UBXN10), mRNA [NM_152376]	20519148	chr1	20519089	+	hs|1p36.12	127733	NM_152376	UBX domain protein 10	chr1:20519089-20519148		NM_152376	Hs.432503
A_33_P3245517	-4.14028	-5.15891	2.026	LOC441666	Homo sapiens zinc finger protein 91 pseudogene (LOC441666), non-coding RNA [NR_024380]	42827945	chr10	42827886	-	hs|10q11.21	441666	NR_024380	zinc finger protein 91 pseudogene	chr10:42827945-42827886		NR_024380	Hs.255729
A_33_P3304501	-6.99198	-7.99739	2.00752	CDX2	Homo sapiens caudal type homeobox 2 (CDX2), mRNA [NM_001265]	28536361	chr13	28536302	-	hs|13q12.2	1045	NM_001265	caudal type homeobox 2	chr13:28536361-28536302	GO:0060711|GO:0000794|GO:0000976|GO:0001568|GO:0003700|GO:0006366|GO:0003714|GO:0045597|GO:0008333|GO:0000122|GO:0001829|GO:0009952|GO:0045197|GO:0017053|GO:0009887|GO:0035019	NM_001265	Hs.174249
A_23_P54088	-6.47181	-8.21214	3.34113	OR4K17	Homo sapiens olfactory receptor, family 4, subfamily K, member 17 (OR4K17), mRNA [NM_001004715]	20586351	chr14	20586292	+	hs|14q11.2	390436	NM_001004715	olfactory receptor, family 4, subfamily K, member 17	chr14:20586292-20586351	GO:0004984|GO:0005886|GO:0004930|GO:0016021	NM_001004715	Hs.553765
A_33_P3412548	-6.35062	-8.16567	3.5187	LOC100134423	PREDICTED: Homo sapiens uncharacterized LOC100134423, transcript variant 1 (LOC100134423), misc_RNA [XR_112192]						100134423	XR_112192	uncharacterized LOC100134423				Hs.144785
A_33_P3729375	-7.19193	-8.29741	2.15171	LOC285181	Homo sapiens cDNA FLJ36538 fis, clone TRACH2005159. [AK093857]	219687242	chr2	219687183	+	hs|2q35	285181	AK093857	uncharacterized LOC285181	chr2:219687183-219687242			Hs.434525
A_33_P3290011	-6.38675	-7.74556	2.56474	LHFPL3	Homo sapiens lipoma HMGIC fusion partner-like 3 (LHFPL3), mRNA [NM_199000]	104377357	chr7	104377298	+	hs|7q22.2	375612	NM_199000	lipoma HMGIC fusion partner-like 3	chr7:104377298-104377357	GO:0016021	NM_199000	Hs.659164
A_19_P00322603	-7.00975	-8.17608	2.2444			37188380	chr8	37188321	+	hs|8p11.23				chr8:037188321-037188380
A_33_P3421438	-7.05783	-8.38436	2.50798			112619683	chr6	112619624	-	hs|6q21				chr6:112619683-112619624
A_23_P119886	-6.61718	-7.68168	2.09144	GCKR	Homo sapiens glucokinase (hexokinase 4) regulator (GCKR), mRNA [NM_001486]	27741771	chr2	27741712	+	hs|2p23.3	2646	NM_001486	glucokinase (hexokinase 4) regulator	chr2:27741712-27741771	GO:0004857|GO:0005515|GO:0001678|GO:0005975|GO:0070095|GO:0019904|GO:0070328|GO:0033133|GO:0044281|GO:0033132|GO:0046415|GO:0055085|GO:0010827|GO:0005829|GO:0008645|GO:0005739|GO:0005737|GO:0015758|GO:0009750|GO:0030246|GO:0005654|GO:0019899|GO:0000060	NM_001486	Hs.89771
A_33_P3313685	-6.64602	-8.4196	3.41903	LOC100131821	Homo sapiens cDNA FLJ41057 fis, clone TESTI2009812. [AK123052]	38505568	chr17	38505509	-	hs|17q21.2	100131821	AK123052	uncharacterized LOC100131821	chr17:38505568-38505509			Hs.654583
A_33_P3303305	-5.63268	-6.74559	2.16282	DSCAM	Homo sapiens Down syndrome cell adhesion molecule (DSCAM), transcript variant 2, mRNA [NM_001271534]	42064796	chr21	42064737	-	hs|21q22.2	1826	NM_001271534	Down syndrome cell adhesion molecule	chr21:42064796-42064737	GO:0005515|GO:0030424|GO:0005886|GO:0048842|GO:0005576|GO:0070593|GO:0007399|GO:0030426|GO:0048813|GO:0007162|GO:0016020|GO:0005887|GO:0007626|GO:0060060|GO:0007155|GO:0042327	NM_001271534	Hs.397800
A_32_P173662	-4.23514	-5.58144	2.5426	CRISP2	Homo sapiens cysteine-rich secretory protein 2 (CRISP2), transcript variant 1, mRNA [NM_003296]	49665601	chr6	49663607	-	hs|6p12.3	7180	NM_003296	cysteine-rich secretory protein 2	chr6:49665601-49663607	GO:0005615	NM_003296	Hs.2042
A_33_P3211198	-4.35353	-5.40747	2.07621	NCMAP	Homo sapiens noncompact myelin associated protein (NCMAP), mRNA [NM_001010980]	24935790	chr1	24935731	+	hs|1p36.11	400746	NM_001010980	noncompact myelin associated protein	chr1:24935731-24935790	GO:0043220|GO:0005887|GO:0032290|GO:0033270|GO:0019911|GO:0031643	NM_001010980	Hs.200253
A_33_P3716108	-7.03025	-8.15184	2.17586	LINC00533	DA096222 BRACE3 Homo sapiens cDNA clone BRACE3006332 5', mRNA sequence [DA096222]	28616217	chr6	28616158	+	hs|6p22.1	387055	DA096222	long intergenic non-protein coding RNA 533	chr6:28616158-28616217			Hs.369401
A_23_P98205	-4.62172	-6.08794	2.76298	CHST1	Homo sapiens carbohydrate (keratan sulfate Gal-6) sulfotransferase 1 (CHST1), mRNA [NM_003654]	45671095	chr11	45671036	-	hs|11p11.2	8534	NM_003654	carbohydrate (keratan sulfate Gal-6) sulfotransferase 1	chr11:45671095-45671036	GO:0006790|GO:0005976|GO:0005975|GO:0044281|GO:0042339|GO:0006954|GO:0045130|GO:0000139|GO:0018146|GO:0008146|GO:0016021|GO:0006012|GO:0030203	NM_003654	Hs.104576
A_23_P31755	-5.1353	-6.22203	2.12393	CRH	Homo sapiens corticotropin releasing hormone (CRH), mRNA [NM_000756]	67088820	chr8	67088761	-	hs|8q13.1	1392	NM_000756	corticotropin releasing hormone	chr8:67088820-67088761	GO:0005515|GO:0043627|GO:0032811|GO:0006704|GO:0033685|GO:2000310|GO:2000854|GO:0005615|GO:0060548|GO:0007611|GO:0005184|GO:0010942|GO:0035641|GO:0008306|GO:0014062|GO:0051412|GO:0007565|GO:0007616|GO:0007567|GO:0071314|GO:0050801|GO:0010841|GO:0010700|GO:0033494|GO:0005179|GO:0016101|GO:0007631|GO:0045472|GO:0008284|GO:0030325|GO:0030324|GO:0045471|GO:0030819|GO:0007268|GO:0045776|GO:0090280|GO:…	NM_000756	Hs.75294
A_33_P3310401	-6.80633	-8.45038	3.12542			52576914	chrX	52576855	+	hs|Xp11.22				chrX:052576855-052576914
A_23_P133842	-5.73663	-7.05427	2.49259	HIST1H1T	Homo sapiens histone cluster 1, H1t (HIST1H1T), mRNA [NM_005323]	26107746	chr6	26107687	-	hs|6p22.2	3010	NM_005323	histone cluster 1, H1t	chr6:26107746-26107687	GO:0000794|GO:0006334|GO:0007275|GO:0030317|GO:0007283|GO:0007339|GO:0000786|GO:0003677|GO:0030154	NM_005323	Hs.533293
A_19_P00322365	-6.17228	-7.92267	3.3645		nuclear paraspeckle assembly transcript 1 (non-protein coding) [Source:HGNC Symbol;Acc:30815] [ENST00000501122]	65196380	chr11	65196321	+	hs|11q13.1		AF001893		chr11:65196321-65196380			Hs.523789
A_23_P33875	-5.09995	-6.23906	2.20244	SSX4B	Homo sapiens synovial sarcoma, X breakpoint 4B (SSX4B), transcript variant 1, mRNA [NM_001034832]	48252434	chrX	48252375	+	hs|Xp11.23	548313	NM_001034832	synovial sarcoma, X breakpoint 4B	chrX:48252375-48252434	GO:0006355|GO:0005634|GO:0003676|GO:0006351	NM_001034832	Hs.648298
A_33_P3411910	-6.96105	-8.09156	2.18936			75876008	chrX	75875949	-	hs|Xq13.3				chrX:075876008-075875949
A_33_P3323029	-6.00599	-8.20988	4.6072	LOC400965	Homo sapiens cDNA FLJ40699 fis, clone THYMU2025572. [AK098018]	87052861	chr2	87052802	+	hs|2p11.2	400965	AK098018	uncharacterized LOC400965	chr2:87052802-87052861			Hs.534784
A_23_P63343	-6.03631	-7.14332	2.15398	UTS2	Homo sapiens urotensin 2 (UTS2), transcript variant 1, mRNA [NM_021995]	7907888	chr1	7907829	-	hs|1p36.23	10911	NM_021995	urotensin 2	chr1:7907888-7907829	GO:0046005|GO:0045597|GO:0007268|GO:0048146|GO:0045776|GO:0045777|GO:0007204|GO:0005615|GO:0010763|GO:0006936|GO:0045909|GO:0046676|GO:0010459|GO:0001666|GO:0042493|GO:0005102|GO:0005576|GO:0010841|GO:0033574|GO:0003105|GO:0045766|GO:0032224|GO:0005179|GO:0032967|GO:0008217|GO:0035814|GO:0010460|GO:0035811	NM_021995	Hs.715862
A_33_P3248948	-7.2848	-8.44957	2.24198			8008895	chr11	8008836	-	hs|11p15.4				chr11:008008895-008008836
A_33_P3372217	-7.07704	-8.44143	2.57466	PSG5	pregnancy specific beta-1-glycoprotein 5 [Source:HGNC Symbol;Acc:9522] [ENST00000401992]	43687537	chr19	43687478	-	hs|19q13.31	5673	BG354573	pregnancy specific beta-1-glycoprotein 5	chr19:43687537-43687478	GO:0005515|GO:0007565|GO:0005576		Hs.656741
A_33_P3257518	-6.56	-7.6537	2.13422	FLJ22447	Homo sapiens uncharacterized LOC400221 (FLJ22447), long non-coding RNA [NR_039985]	62121292	chr14	62121233	+	hs|14q23.2	400221	NR_039985	uncharacterized LOC400221	chr14:62121233-62121292		NR_039985	Hs.344000
A_23_P79488	-4.25264	-5.98758	3.32865	STON1-GTF2A1L	Homo sapiens STON1-GTF2A1L readthrough (STON1-GTF2A1L), transcript variant 1, mRNA [NM_172311]	48906615	chr2	48906556	+	hs|2p16.3	286749	NM_172311	STON1-GTF2A1L readthrough	chr2:48906556-48906615		NM_172311	Hs.732016
A_23_P171397	-7.29593	-8.36822	2.10278	RBMY1B	Homo sapiens RNA binding motif protein, Y-linked, family 1, member B (RBMY1B), mRNA [NM_001006121]	23687516	chrY	23687457	+	hs|Yq11.223	378948	NM_001006121	RNA binding motif protein, Y-linked, family 1, member B	chrY:23687457-23687516	GO:0008380|GO:0006397|GO:0005515|GO:0000166|GO:0003723|GO:0005634|GO:0007283|GO:0008584	NM_001006121	Hs.725744
A_33_P3221059	-5.66331	-7.04774	2.61068			151585770	chr1	151585711	-	hs|1q21.3				chr1:151585770-151585711
A_33_P3346638	-7.04602	-8.42888	2.60785			34242059	chr17	34242000	-	hs|17q12				chr17:034242059-034242000
A_19_P00318870	-6.44477	-8.44479	4.00004			103340515	chr4	103340456	+	hs|4q24				chr4:103340456-103340515
A_23_P215549	-1.45328	-4.62773	9.0283	PON3	Homo sapiens paraoxonase 3 (PON3), mRNA [NM_000940]	94989364	chr7	94989305	-	hs|7q21.3	5446	NM_000940	paraoxonase 3	chr7:94989364-94989305	GO:0047856|GO:0019439|GO:0005576|GO:0005615|GO:0042803|GO:0046872|GO:0043231|GO:0009605|GO:0046226|GO:0010124|GO:0004063|GO:0018733|GO:0004064|GO:0046395	NM_000940	Hs.440967
A_23_P500400	-6.14269	-7.55197	2.65605	ABCA6	Homo sapiens ATP-binding cassette, sub-family A (ABC1), member 6 (ABCA6), mRNA [NM_080284]	67074908	chr17	67074849	-	hs|17q24.2	23460	NM_080284	ATP-binding cassette, sub-family A (ABC1), member 6	chr17:67074908-67074849	GO:0006810|GO:0016021|GO:0016887|GO:0005524	NM_080284	Hs.709514
A_33_P3212555	-5.22828	-6.27082	2.05985	PROS1	Homo sapiens protein S (alpha) (PROS1), mRNA [NM_000313]	90251481	chr3	90251422	-	hs|3p11.1	5627	NM_000313	protein S (alpha)	chr3:090251481-090251422	GO:0030449|GO:0004866|GO:0005796|GO:0005509|GO:0030168|GO:0005576|GO:0050900|GO:0010951|GO:0017187|GO:0000139|GO:0007596|GO:0045087|GO:0002576|GO:0005789|GO:0006508|GO:0031093|GO:0044267|GO:0042730|GO:0043687	NM_000313	Hs.64016
A_19_P00802665	-6.68498	-8.38234	3.24308			123952482	chr11	123952423	+	hs|11q24.2				chr11:123952423-123952482
A_19_P00318958	-6.07933	-7.73695	3.15496			16975017	chr4	16974958	-	hs|4p15.32				chr4:16975017-16974958
A_32_P30905	-5.26868	-6.40639	2.2003	WDFY4	Homo sapiens WDFY family member 4 (WDFY4), mRNA [NM_020945]	50190926	chr10	50190868	+	hs|10q11.23	57705	NM_020945	WDFY family member 4	chr10:50190868-50190926	GO:0016021	NM_020945	Hs.287379
A_19_P00320542	-6.12159	-8.09667	3.93151			39591659	chr15	39591600	-	hs|15q14				chr15:39591659-39591600
A_24_P110284	-5.88446	-8.17036	4.87665	FLJ25758	Homo sapiens MAP/microtubule affinity-regulating kinase 1 pseudogene (FLJ25758), non-coding RNA [NR_024372]	7005858	chr19	7005799	-	hs|19p13.2	497049	NR_024372	MAP/microtubule affinity-regulating kinase 1 pseudogene	chr19:7005858-7005799		NR_024372	Hs.367930
A_24_P31627	-3.79467	-5.30208	2.84299	KCNB1	Homo sapiens potassium voltage-gated channel, Shab-related subfamily, member 1 (KCNB1), mRNA [NM_004975]	47988764	chr20	47988705	-	hs|20q13.13	3745	NM_004975	potassium voltage-gated channel, Shab-related subfamily, member 1	chr20:47988764-47988705	GO:0005251|GO:0005515|GO:0005886|GO:0007268|GO:0044281|GO:0030425|GO:0032809|GO:0015271|GO:0006112|GO:0032590|GO:0047485|GO:0050796|GO:0008076|GO:0045211|GO:0051260	NM_004975	Hs.84244
A_33_P3297587	-5.95441	-7.06991	2.16669	LINC00244	Homo sapiens long intergenic non-protein coding RNA 244 (LINC00244), long non-coding RNA [NR_024119]	156333795	chr7	156333736	+	hs|7q36.3	64433	NR_024119	long intergenic non-protein coding RNA 244	chr7:156333736-156333795		NR_024119	Hs.404170
A_33_P3283718	-4.84313	-6.01771	2.25727	LOC285696	PREDICTED: Homo sapiens uncharacterized LOC285696 (LOC285696), transcript variant X2, misc_RNA [XR_241699]	17169440	chr5	17169381	-	hs|5p15.1	285696	XR_241699	uncharacterized LOC285696	chr5:17169440-17169381		XR_241699	Hs.646924
A_23_P214408	-5.67559	-6.70346	2.03901	UNC93A	Homo sapiens unc-93 homolog A (C. elegans) (UNC93A), transcript variant 1, mRNA [NM_018974]	167729255	chr6	167729196	+	hs|6q27	54346	NM_018974	unc-93 homolog A (C. elegans)	chr6:167729196-167729255	GO:0008150|GO:0003674|GO:0005886|GO:0016021	NM_018974	Hs.567508
A_23_P114934	-3.93911	-5.56619	3.08886	MAEL	Homo sapiens maelstrom spermatogenic transposon silencer (MAEL), transcript variant 1, mRNA [NM_032858]	166991132	chr1	166991073	+	hs|1q24.1	84944	NM_032858	maelstrom spermatogenic transposon silencer	chr1:166991073-166991132	GO:0048471|GO:0005634|GO:0007283|GO:0031047|GO:0030154|GO:0043231|GO:0005737|GO:0034587|GO:0000785|GO:0043046|GO:0001741|GO:0046620|GO:0043066|GO:0005730|GO:0007275|GO:0000122|GO:0003677|GO:0006974|GO:0007129|GO:0009566|GO:0000902|GO:0033391|GO:0030849|GO:0043186|GO:0071547|GO:0007140	NM_032858	Hs.651245
A_23_P52531	-1.52375	-2.98315	2.74994	FAM24B	Homo sapiens family with sequence similarity 24, member B (FAM24B), transcript variant 1, mRNA [NM_152644]	124609990	chr10	124608947	-	hs|10q26.13	196792	NM_152644	family with sequence similarity 24, member B	chr10:124609990-124608947	GO:0005576	NM_152644	Hs.114648
A_23_P414713	-2.89665	-6.36028	11.0321	ZNF528	Homo sapiens zinc finger protein 528 (ZNF528), mRNA [NM_032423]	52921236	chr19	52921177	+	hs|19q13.41	84436	NM_032423	zinc finger protein 528	chr19:52921177-52921236	GO:0006355|GO:0005634|GO:0003677|GO:0046872|GO:0006351	NM_032423	Hs.662043
A_23_P61466	-5.37622	-6.60081	2.33689	CD163L1	Homo sapiens CD163 molecule-like 1 (CD163L1), mRNA [NM_174941]	7521549	chr12	7520755	-	hs|12p13.31	283316	NM_174941	CD163 molecule-like 1	chr12:7521549-7520755	GO:0005886|GO:0005576|GO:0016021|GO:0005044	NM_174941	Hs.631727
A_24_P141214	1.53322	0.233016	2.46264	STOM	Homo sapiens stomatin (STOM), transcript variant 2, mRNA [NM_198194]	124101935	chr9	124101876	-	hs|9q33.2	2040	NM_198194	stomatin	chr9:124101935-124101876	GO:0042470|GO:0005737|GO:0005887|GO:0051260|GO:0045121|GO:0005856|GO:0070062	NM_198194	Hs.253903
A_33_P3503284	-7.06072	-8.45054	2.62045	BOD1L2	Homo sapiens biorientation of chromosomes in cell division 1-like 2 (BOD1L2), mRNA [NM_001257964]	54815499	chr18	54815440	+	hs|18q21.31	284257	NM_001257964	biorientation of chromosomes in cell division 1-like 2	chr18:54815440-54815499		NM_001257964	Hs.127882
A_33_P3386566	-6.65019	-7.80495	2.22648	AGBL4	ATP/GTP binding protein-like 4 [Source:HGNC Symbol;Acc:25892] [ENST00000371836]	49283247	chr1	49283188	-	hs|1p33	84871	BC035739	ATP/GTP binding protein-like 4	chr1:49283247-49283188	GO:0035610|GO:0015631|GO:0006508|GO:0008270|GO:0035609|GO:0005829|GO:0004181		Hs.679809
A_23_P148389	-7.09413	-8.16826	2.10545	GPR101	Homo sapiens G protein-coupled receptor 101 (GPR101), mRNA [NM_054021]	136112475	chrX	136112416	-	hs|Xq26.3	83550	NM_054021	G protein-coupled receptor 101	chrX:136112475-136112416	GO:0004935|GO:0005886|GO:0016021	NM_054021	Hs.350569
A_23_P368773	-5.51149	-8.33082	7.05834	ZNF560	Homo sapiens zinc finger protein 560 (ZNF560), mRNA [NM_152476]	9577642	chr19	9577583	-	hs|19p13.2	147741	NM_152476	zinc finger protein 560	chr19:9577642-9577583	GO:0006355|GO:0005634|GO:0003677|GO:0046872|GO:0006351	NM_152476	Hs.631613
A_32_P167076	-5.38619	-6.69776	2.48211	CAPN14	Homo sapiens calpain 14 (CAPN14), mRNA [NM_001145122]	31396260	chr2	31396201	-	hs|2p23.1	440854	NM_001145122	calpain 14	chr2:31396260-31396201	GO:0005622|GO:0004198|GO:0005509|GO:0006508	NM_001145122	Hs.468059
A_32_P461386	-6.53479	-7.99068	2.74328	LOC100131840	Homo sapiens cDNA FLJ32793 fis, clone TESTI2002415. [AK057355]	49237244	chr3	49237185	+	hs|3p21.31	100131840	AK057355	uncharacterized LOC100131840	chr3:49237185-49237244			Hs.631931
A_33_P3366396	-6.3756	-7.3802	2.00638			27851029	chrX	27850970	+	hs|Xp21.3		TCONS_l2_00030168		chrX:27850970-27851029
A_19_P00326248	-3.95061	-5.06816	2.16978			73071442	chrX	73071383	+	hs|Xq13.2		TCONS_00017433		chrX:73071383-73071442
A_33_P3284311	-6.28671	-7.90381	3.06758			139298244	chrX	139298187	-	hs|Xq27.1		TCONS_00017096		chrX:139298244-139298187
A_19_P00804961	-6.47021	-8.17785	3.26628			109034327	chr9	109034268	+	hs|9q31.2				chr9:109034268-109034327
A_33_P3346057	-5.68608	-7.04786	2.57003	ANKRD26P1	Homo sapiens ankyrin repeat domain 26 pseudogene 1 (ANKRD26P1), non-coding RNA [NR_026556]	46503309	chr16	46503250	-	hs|16q11.2	124149	NR_026556	ankyrin repeat domain 26 pseudogene 1	chr16:46503309-46503250		NR_026556	Hs.97414
A_19_P00807554	-5.69375	-7.12983	2.70584		UI-H-BI3-ake-b-06-0-UI.s1 NCI_CGAP_Sub5 Homo sapiens cDNA clone IMAGE:2734018 3', mRNA sequence [AW448973]	118592663	chr10	118592604	+	hs|10q25.3		AW448973		chr10:118592604-118592663			Hs.735397
A_23_P92107	-6.74102	-7.78978	2.06876	SLC15A2	Homo sapiens solute carrier family 15 (oligopeptide transporter), member 2 (SLC15A2), transcript variant 1, mRNA [NM_021082]	121650545	chr3	121650486	+	hs|3q13.33	6565	NM_021082	solute carrier family 15 (oligopeptide transporter), member 2	chr3:121650486-121650545	GO:0005515|GO:0005886|GO:0005887|GO:0006810|GO:0042895|GO:0015893|GO:0015031|GO:0055085|GO:0042936|GO:0015333|GO:0015334|GO:0006811	NM_021082	Hs.518089
A_33_P3397763	-0.68336	-2.49286	3.50521	TNFSF9	Homo sapiens tumor necrosis factor (ligand) superfamily, member 9 (TNFSF9), mRNA [NM_003811]	6535925	chr19	6535866	+	hs|19p13.3	8744	NM_003811	tumor necrosis factor (ligand) superfamily, member 9	chr19:6535866-6535925	GO:0007165|GO:0005164|GO:0006955|GO:0005886|GO:0008283|GO:0042127|GO:0007267|GO:0005102|GO:0006915|GO:0016021|GO:0005615|GO:0005125	NM_003811	Hs.1524
A_24_P359091	-6.30546	-8.0623	3.37955	FAM95B1	family with sequence similarity 95, member B1 [Source:HGNC Symbol;Acc:32318] [ENST00000592873]	43028375	chr9	43028316	-	hs|9p12	100133036	AK094938	family with sequence similarity 95, member B1	chr9:43028375-43028316			Hs.584289
A_19_P00321061	-6.04542	-7.10278	2.08111	LOC100499221	Homo sapiens cDNA FLJ45109 fis, clone BRAWH3034097. [AK127052]	31696329	chr15	31696270	+	hs|15q13.3	100499221	AK127052	uncharacterized LOC100499221	chr15:31696270-31696329			Hs.585100
A_19_P00317552	-3.41839	-5.03429	3.06504			86109541	chr5	86109482	+	hs|5q14.3				chr5:086109482-086109541
A_33_P3723448	-4.73497	-5.86882	2.19443	ART3	Homo sapiens ADP-ribosyltransferase 3 (ART3), transcript variant 3, mRNA [NM_001130017]	76997110	chr4	76997051	+	hs|4q21.1	419	NM_001130017	ADP-ribosyltransferase 3	chr4:76997051-76997110	GO:0006471|GO:0005887|GO:0003956|GO:0031225|GO:0003950	NM_001130017	Hs.731997
A_33_P3307063	-6.68152	-7.97431	2.45002			232768051	chr1	232767992	-	hs|1q42.2				chr1:232768051-232767992
A_33_P3424516	-6.45397	-7.49273	2.05446	OR51M1	Homo sapiens olfactory receptor, family 51, subfamily M, member 1 (OR51M1), mRNA [NM_001004756]	5411609	chr11	5411550	+	hs|11p15.4	390059	NM_001004756	olfactory receptor, family 51, subfamily M, member 1	chr11:5411550-5411609	GO:0050911|GO:0007608|GO:0004984|GO:0005886|GO:0004930|GO:0016021	NM_001004756	Hs.553731
A_33_P3261530	-6.25464	-7.5425	2.44166			37778766	chr17	37778707	+	hs|17q12				chr17:37778707-37778766
A_33_P3568504	-5.92672	-8.0463	4.34566	PPP1R1C	Homo sapiens protein phosphatase 1, regulatory (inhibitor) subunit 1C (PPP1R1C), transcript variant 1, mRNA [NM_001261424]	182994248	chr2	182994189	+	hs|2q31.3	151242	NM_001261424	protein phosphatase 1, regulatory (inhibitor) subunit 1C	chr2:182994189-182994248	GO:0007165|GO:0007049|GO:0005737|GO:1900087|GO:0030307|GO:0004864|GO:0051301	NM_001261424	Hs.10941
A_24_P51322	-5.82553	-6.96963	2.21009	FLG	Homo sapiens filaggrin (FLG), mRNA [NM_002016]	152279523	chr1	152279465	-	hs|1q21.3	2312	NM_002016	filaggrin	chr1:152279523-152279465	GO:0005882|GO:0030216|GO:0005198|GO:0005509|GO:0016023|GO:0007275	NM_002016	Hs.654510
A_33_P3677061	-3.36877	-4.44393	2.10695	LOC283887	PREDICTED: Homo sapiens uncharacterized LOC283887 (LOC283887), misc_RNA [XR_132607]	25080084	chr16	25080025	+	hs|16p12.1	283887	XR_132607	uncharacterized LOC283887	chr16:25080025-25080084		XR_132607	Hs.652665
A_19_P00807206	-3.96403	-4.99876	2.04873			82016659	chr15	82016600	-	hs|15q25.2				chr15:082016659-082016600
A_23_P210675	-4.97031	-6.00636	2.0506	SYCP2	Homo sapiens synaptonemal complex protein 2 (SYCP2), mRNA [NM_014258]	58440689	chr20	58440630	-	hs|20q13.33	10388	NM_014258	synaptonemal complex protein 2	chr20:58440689-58440630	GO:0000795|GO:0046982|GO:0006915|GO:0005634|GO:0000800|GO:0003677|GO:0009566|GO:0007128|GO:0048808|GO:0007130|GO:0007143|GO:0007140|GO:0051301	NM_014258	Hs.202676
A_33_P3259303	-7.1541	-8.32215	2.24708		Uncharacterized protein [Source:UniProtKB/TrEMBL;Acc:M0R2T9] [ENST00000595282]	20048573	chr19	20048514	-	hs|19p12				chr19:20048573-20048514
A_33_P3332248	-5.28912	-6.46716	2.2627	ADRA1A	adrenoceptor alpha 1A [Source:HGNC Symbol;Acc:277] [ENST00000380573]	26723095	chr8	26723036	-	hs|8p21.2	148	XM_005273415	adrenoceptor alpha 1A	chr8:26723095-26723036	GO:0030018|GO:0060402|GO:0008285|GO:0005886|GO:0035024|GO:0007267|GO:0007200|GO:0005634|GO:0007202|GO:0007204|GO:0007243|GO:0007512|GO:0006939|GO:0003084|GO:0001985|GO:0090037|GO:0045907|GO:0060452|GO:0045987|GO:0035265|GO:0045760|GO:0070374|GO:0009725|GO:0031965|GO:0004937|GO:0046982|GO:0042493|GO:0007568|GO:0097195|GO:0006950|GO:0030315|GO:0006915|GO:0060073|GO:0007165|GO:0001996|GO:0001994|GO:…	XM_005273415	Hs.709175
A_24_P374564	-1.3285	-3.45491	4.36629		GB	75758889	chr14	75758830	-	hs|14q24.3				chr14:075758889-075758830
A_33_P3367356	-5.70486	-7.64348	3.83337		Homo sapiens chromosome 15 open reading frame 45, mRNA (cDNA clone MGC:168991 IMAGE:9021368), complete cds. [BC137370]	32962773	chr15	32962714	+	hs|15q13.3		BC137370		chr15:32962714-32962773
A_23_P8716	-6.8646	-7.91814	2.07562	OR2F1	Homo sapiens olfactory receptor, family 2, subfamily F, member 1 (OR2F1), mRNA [NM_012369]	143657588	chr7	143657529	+	hs|7q35	26211	NM_012369	olfactory receptor, family 2, subfamily F, member 1	chr7:143657529-143657588	GO:0007165|GO:0004984|GO:0005886|GO:0004930|GO:0016021	NM_012369	Hs.553595
A_23_P384761	-6.80693	-8.37523	2.96556	GATA4	Homo sapiens GATA binding protein 4 (GATA4), mRNA [NM_002052]	11617139	chr8	11617080	+	hs|8p23.1	2626	NM_002052	GATA binding protein 4	chr8:11617080-11617139	GO:0060045|GO:0005515|GO:0003289|GO:0043627|GO:0003700|GO:0006366|GO:0044212|GO:0003181|GO:0003705|GO:0003281|GO:0007283|GO:0060575|GO:0001947|GO:0060008|GO:0061049|GO:0003229|GO:0001706|GO:0000977|GO:0023019|GO:0030509|GO:0001701|GO:0001702|GO:0072148|GO:0010507|GO:0005654|GO:0008270|GO:0045893|GO:0001158|GO:0008134|GO:0051525|GO:0007267|GO:0005634|GO:0003215|GO:0051891|GO:0060395|GO:0071372|GO:…	NM_002052	Hs.243987
A_19_P00322995	-5.4738	-6.60798	2.19493			156504303	chr3	156504244	-	hs|3q25.31				chr3:156504303-156504244
A_33_P3394404	-7.20077	-8.22904	2.03958	TSPAN32	Homo sapiens tetraspanin 32 (TSPAN32), mRNA [NM_139022]	2334944	chr11	2334885	+	hs|11p15.5	10077	NM_139022	tetraspanin 32	chr11:2334885-2334944	GO:0050688|GO:0008285|GO:0009986|GO:0030886|GO:0007267|GO:0070442|GO:0042832|GO:0005622|GO:0070527|GO:0003674|GO:0007229|GO:0007010|GO:0016021	NM_139022	Hs.271954
A_19_P00318840	-3.22278	-4.56398	2.53362	MYO15B	Homo sapiens cDNA FLJ44494 fis, clone UTERU2035745, weakly similar to MYOSIN IA HEAVY CHAIN. [AK126458]	73597876	chr17	73597817	+	hs|17q25.1	80022	AK126458	myosin XVB pseudogene	chr17:73597817-73597876			Hs.390817
A_33_P3233956	-5.07505	-6.1058	2.04309	MAMDC2-AS1	Homo sapiens MAMDC2 antisense RNA 1 (MAMDC2-AS1), long non-coding RNA [NR_040076]	72768143	chr9	72768084	-	hs|9q21.12	100507244	NR_040076	MAMDC2 antisense RNA 1	chr9:72768143-72768084		NR_040076	Hs.556816
A_33_P3342153	-7.08133	-8.32531	2.36851	USP17L8	Homo sapiens ubiquitin specific peptidase 17-like family member 8 (USP17L8), mRNA [NM_001256872]	7829242	chr8	7829183	-	hs|8p23.1	392188	NM_001256872	ubiquitin specific peptidase 17-like family member 8	chr8:7829242-7829183	GO:0006511|GO:0005783|GO:0005634|GO:0004221	NM_001256872	Hs.741135
A_23_P381351	-2.48259	-3.49059	2.01113	CSH1	Homo sapiens chorionic somatomammotropin hormone 1 (placental lactogen) (CSH1), mRNA [NM_001317]	61973154	chr17	61973095	-	hs|17q23.3	1442	NM_001317	chorionic somatomammotropin hormone 1 (placental lactogen)	chr17:61973154-61973095	GO:0007165|GO:0007565|GO:0005179|GO:0005576|GO:0060397|GO:0046872	NM_001317	Hs.654390
A_23_P29124	0.162115	-1.34477	2.84196	GP1BB	Homo sapiens glycoprotein Ib (platelet), beta polypeptide (GP1BB), mRNA [NM_000407]	19712242	chr22	19712183	+	hs|22q11.21	2812	NM_000407	glycoprotein Ib (platelet), beta polypeptide	chr22:19712183-19712242	GO:0005515|GO:0005886|GO:0007596|GO:0005887|GO:0007597|GO:0030168|GO:0007155|GO:0007166|GO:0004888	NM_000407	Hs.283743
A_23_P418274	-6.38237	-7.44628	2.0906	WBSCR28	Homo sapiens Williams-Beuren syndrome chromosome region 28 (WBSCR28), mRNA [NM_182504]	73279950	chr7	73279736	+	hs|7q11.23	135886	NM_182504	Williams-Beuren syndrome chromosome region 28	chr7:73279736-73279950	GO:0016021	NM_182504	Hs.647026
A_19_P00812860	-7.26381	-8.35706	2.13355			56183181	chr14	56183122	-	hs|14q22.3				chr14:056183181-056183122
A_19_P00804392	-6.89532	-8.33339	2.7096			109599120	chr4	109599061	-	hs|4q25				chr4:109599120-109599061
A_24_P385611	-6.35505	-8.04344	3.22296	SP100	Homo sapiens SP100 nuclear antigen (SP100), transcript variant 2, mRNA [NM_003113]	231331861	chr2	231331037	+	hs|2q37.1	6672	NM_003113	SP100 nuclear antigen	chr2:231331037-231331861	GO:0005515|GO:0030870|GO:0070087|GO:0019221|GO:0005634|GO:0043433|GO:0042803|GO:0042802|GO:0046826|GO:0051091|GO:0005737|GO:0060337|GO:0000723|GO:0034340|GO:0032526|GO:0034341|GO:0006978|GO:0019900|GO:0034097|GO:0060333|GO:0003714|GO:0003713|GO:0019904|GO:0005730|GO:0032897|GO:0045765|GO:0000122|GO:0003677|GO:0006351|GO:0043392|GO:0048384|GO:0010596|GO:0034399|GO:0016605|GO:0019048|GO:0005654|GO:…	NM_003113	Hs.369056
A_33_P3260941	-6.44864	-7.58658	2.20067	FAM168A	Homo sapiens family with sequence similarity 168, member A (FAM168A), transcript variant 1, mRNA [NM_001286050]	73117227	chr11	73117168	-	hs|11q13.4	23201	NM_001286050	family with sequence similarity 168, member A	chr11:73117227-73117168		NM_001286050	Hs.475334
A_33_P3282522	-7.12646	-8.27198	2.21226	GCNT7	Homo sapiens glucosaminyl (N-acetyl) transferase family member 7 (GCNT7), mRNA [NM_080615]	55071796	chr20	55071737	-	hs|20q13.31	140687	NM_080615	glucosaminyl (N-acetyl) transferase family member 7	chr20:55071796-55071737	GO:0008375|GO:0000139|GO:0006486|GO:0016021	NM_080615	Hs.655916
A_23_P329340	-6.96548	-8.44293	2.78456	DNAH3	Homo sapiens dynein, axonemal, heavy chain 3 (DNAH3), mRNA [NM_017539]	20946685	chr16	20944786	-	hs|16p12.3	55567	NM_017539	dynein, axonemal, heavy chain 3	chr16:20946685-20944786	GO:0001539|GO:0005874|GO:0005858|GO:0035085|GO:0003777|GO:0005524|GO:0007018	NM_017539	Hs.526500
A_19_P00810302	-7.02954	-8.04522	2.02186			79626460	chr4	79626401	-	hs|4q21.21				chr4:079626460-079626401
A_33_P3638471	-4.97454	-6.00752	2.04626	TRGV7	Homo sapiens T cell receptor gamma variable 7 pseudogene, mRNA (cDNA clone IMAGE:5210958). [BC027954]	38373063	chr7	38373004	-	hs|7p14.1	6981	BC027954	T cell receptor gamma variable 7 (pseudogene)	chr7:38373063-38373004			Hs.731375
A_23_P55917	-0.123004	-1.41477	2.44827	SYT3	Homo sapiens synaptotagmin III (SYT3), transcript variant 1, mRNA [NM_032298]	51125420	chr19	51125361	-	hs|19q13.33	84258	NM_032298	synaptotagmin III	chr19:51125420-51125361	GO:0019905|GO:0005544|GO:0005215|GO:0030054|GO:0030276|GO:0030672|GO:0016021|GO:0046872|GO:0005768	NM_032298	Hs.515554
A_23_P3371	-6.75015	-7.76869	2.02586	RASGRF1	Homo sapiens Ras protein-specific guanine nucleotide-releasing factor 1 (RASGRF1), transcript variant 1, mRNA [NM_002891]	79254554	chr15	79254495	-	hs|15q25.1	5923	NM_002891	Ras protein-specific guanine nucleotide-releasing factor 1	chr15:79254554-79254495	GO:0043005|GO:0035020|GO:0005886|GO:0007616|GO:0007264|GO:0007268|GO:0046579|GO:0046578|GO:0032863|GO:0031175|GO:0005829|GO:0030426|GO:0005085|GO:0007165|GO:0005543|GO:0032320|GO:0048167|GO:0005089|GO:0005088	NM_002891	Hs.459035
A_33_P3437273	-5.79758	-7.01742	2.3292	MGC15705	Homo sapiens hypothetical protein MGC15705, mRNA (cDNA clone MGC:15705 IMAGE:3352097), complete cds. [BC007304]						84843	BC007304	uncharacterized protein MGC15705				Hs.652898
A_19_P00804091	-7.11837	-8.39079	2.41566			56816339	chr6	56816280	+	hs|6p12.1				chr6:056816280-056816339
A_33_P3300858	-6.80108	-8.16367	2.57146	OR8H3	Homo sapiens olfactory receptor, family 8, subfamily H, member 3 (OR8H3), mRNA [NM_001005201]	55890727	chr11	55890668	+	hs|11q12.1	390152	NM_001005201	olfactory receptor, family 8, subfamily H, member 3	chr11:55890668-55890727	GO:0004984|GO:0005886|GO:0004930|GO:0016021	NM_001005201	Hs.553745
A_24_P381844	-5.40352	-6.75467	2.55116	GRIN2A	Homo sapiens glutamate receptor, ionotropic, N-methyl D-aspartate 2A (GRIN2A), transcript variant 2, mRNA [NM_000833]	9855782	chr16	9855723	-	hs|16p13.2	2903	NM_000833	glutamate receptor, ionotropic, N-methyl D-aspartate 2A	chr16:9855782-9855723	GO:0005515|GO:0043005|GO:0030054|GO:0005886|GO:0045471|GO:0005234|GO:0017146|GO:0007268|GO:0001964|GO:0042417|GO:0008104|GO:0048167|GO:0004972|GO:0045211|GO:0007611|GO:0006810|GO:0007613|GO:0022008|GO:0005262|GO:0043065|GO:0009986|GO:0042177|GO:0033058|GO:0042493|GO:0060079|GO:0009611|GO:0014069|GO:0030431|GO:0007215|GO:0019233|GO:0008021|GO:0042734|GO:0042428|GO:0001975|GO:0005887|GO:0008542|GO:…	NM_000833	Hs.411472
A_19_P00321973	-4.11869	-5.22396	2.1514	LOC101930489	PREDICTED: Homo sapiens uncharacterized LOC101930489 (LOC101930489), misc_RNA [XR_249188]	111954669	chr2	111954610	-	hs|2q13	101930489	XR_249188	uncharacterized LOC101930489	chr2:111954669-111954610		XR_249188
A_23_P213699	-5.4868	-6.78923	2.46644	NRG2	Homo sapiens neuregulin 2 (NRG2), transcript variant 3, mRNA [NM_013982]	139227327	chr5	139227268	-	hs|5q31.2	9542	NM_013982	neuregulin 2	chr5:139227327-139227268	GO:0048011|GO:0005886|GO:0048015|GO:0005102|GO:0005576|GO:0009790|GO:0007165|GO:0007173|GO:0008543|GO:0045087|GO:0016021|GO:0008083|GO:0038095	NM_013982	Hs.408515
A_19_P00321096	-6.64114	-8.16798	2.88154		BX424349 Homo sapiens FETAL LIVER Homo sapiens cDNA clone CS0DM012YG18 5-PRIME, mRNA sequence [BX424349]	23574496	chr2	23574437	+	hs|2p24.1		TCONS_00002854		chr2:23574437-23574496			Hs.625087
A_24_P49183	-6.84255	-8.34667	2.83653	EXD3	Homo sapiens exonuclease 3'-5' domain containing 3 (EXD3), transcript variant 1, mRNA [NM_017820]	140218178	chr9	140204095	-	hs|9q34.3	54932	NM_017820	exonuclease 3'-5' domain containing 3	chr9:140218178-140204095	GO:0005515|GO:0008408|GO:0003676	NM_017820	Hs.495553
A_19_P00324550	-6.15692	-7.47037	2.48535	GALNT9	Homo sapiens UDP-N-acetyl-alpha-D-galactosamine:polypeptide N-acetylgalactosaminyltransferase 9 (GalNAc-T9) (GALNT9), transcript variant A, mRNA [NM_001122636]	132834358	chr12	132834299	-	hs|12q24.33	50614	NM_001122636	UDP-N-acetyl-alpha-D-galactosamine:polypeptide N-acetylgalactosaminyltransferase 9 (GalNAc-T9)	chr12:132834358-132834299	GO:0004653|GO:0016020|GO:0006493|GO:0000139|GO:0016266|GO:0016021|GO:0044267|GO:0043687	NM_001122636	Hs.301062
A_19_P00317613	-2.35119	-3.39052	2.05526		Homo sapiens cDNA FLJ35629 fis, clone SPLEN2011248. [AK092948]	89038137	chr15	89038078	-	hs|15q25.3		AK092948		chr15:89038137-89038078			Hs.733770
A_19_P00321322	-4.54555	-5.54655	2.00139			53763392	chr18	53763333	+	hs|18q21.2		TCONS_00026624		chr18:53763333-53763392
A_33_P3355468	-5.85404	-8.06267	4.62234	LOC100128006	Homo sapiens uncharacterized LOC100128006 (LOC100128006), long non-coding RNA [NR_104607]	12663548	chr17	12663489	-	hs|17p12	100128006	NR_104607	uncharacterized LOC100128006	chr17:12663548-12663489		NR_104607	Hs.639848
A_24_P54174	-5.56789	-7.04303	2.7801	TNFRSF1B	Homo sapiens tumor necrosis factor receptor superfamily, member 1B (TNFRSF1B), mRNA [NM_001066]	12268334	chr1	12268275	+	hs|1p36.22	7133	NM_001066	tumor necrosis factor receptor superfamily, member 1B	chr1:12268275-12268334	GO:0005515|GO:0051044|GO:0048471|GO:0005886|GO:0006915|GO:0005576|GO:0005634|GO:0050779|GO:0006955|GO:0071222|GO:0005031|GO:0006954|GO:0071363|GO:0050728|GO:0043196|GO:0043025|GO:0045121|GO:0016021|GO:0031625	NM_001066	Hs.256278
A_19_P00809204	-3.56016	-4.84397	2.4348	LOC100507194	Homo sapiens uncharacterized LOC100507194 (LOC100507194), transcript variant 1, long non-coding RNA [NR_038295]	3183399	chr6	3183340	-	hs|6p25.2	100507194	NR_038295	uncharacterized LOC100507194	chr6:3183399-3183340		NR_038295	Hs.678053
A_23_P209129	-7.24279	-8.2869	2.0621	LAIR2	Homo sapiens leukocyte-associated immunoglobulin-like receptor 2 (LAIR2), transcript variant 1, mRNA [NM_002288]	55021868	chr19	55021809	+	hs|19q13.42	3904	NM_002288	leukocyte-associated immunoglobulin-like receptor 2	chr19:55021809-55021868	GO:0005576	NM_002288	Hs.43803
A_23_P207194	-1.20155	-2.4498	2.37552	GH1	Homo sapiens growth hormone 1 (GH1), transcript variant 1, mRNA [NM_000515]	61994859	chr17	61994800	-	hs|17q23.3	2688	NM_000515	growth hormone 1	chr17:61994859-61994800	GO:0005515|GO:0010535|GO:0005148|GO:0042517|GO:0005131|GO:0050731|GO:0042523|GO:0060396|GO:0005576|GO:0014068|GO:0070977|GO:0060397|GO:0005615|GO:0007259|GO:0046872|GO:0046427|GO:0005179|GO:0015758|GO:0043568|GO:0043406|GO:0040018|GO:0008083|GO:0032355|GO:0002092	NM_000515	Hs.655229
A_23_P415611	-5.60386	-7.16628	2.95348	SLC9B1	Homo sapiens solute carrier family 9, subfamily B (NHA1, cation proton antiporter 1), member 1 (SLC9B1), transcript variant 1, mRNA [NM_139173]	103822339	chr4	103822280	-	hs|4q24	150159	NM_139173	solute carrier family 9, subfamily B (NHA1, cation proton antiporter 1), member 1	chr4:103822339-103822280	GO:0034220|GO:0005886|GO:0015299|GO:0016021|GO:0055085	NM_139173	Hs.666728
A_19_P00324274	-6.63713	-8.16032	2.87425			66204828	chr12	66204769	+	hs|12q14.3				chr12:066204769-066204828
A_24_P387875	-5.34151	-6.40319	2.08737	KCNJ10	Homo sapiens potassium inwardly-rectifying channel, subfamily J, member 10 (KCNJ10), mRNA [NM_002241]	160008605	chr1	160008546	-	hs|1q23.2	3766	NM_002241	potassium inwardly-rectifying channel, subfamily J, member 10	chr1:160008605-160008546	GO:0005515|GO:0021554|GO:0005886|GO:0022010|GO:0055075|GO:0007268|GO:0042802|GO:0016323|GO:0016324|GO:0015272|GO:0006954|GO:0016010|GO:0051289|GO:0048169|GO:0007628|GO:0006813|GO:0009637|GO:0010107|GO:0051385|GO:0051384|GO:0060075|GO:0005524|GO:0005902|GO:0060081|GO:0005887|GO:0051935|GO:0007601|GO:0051930	NM_002241	Hs.408960
A_33_P3231247	-5.23712	-6.60278	2.57695			118208990	chrX	118208931	+	hs|Xq24				chrX:118208931-118208990
A_19_P00804351	-4.9914	-6.21403	2.33371			27671431	chr6	27671372	-	hs|6p22.1				chr6:027671431-027671372
A_33_P3419369	-7.24513	-8.36436	2.17231	LINC01091	Homo sapiens mRNA; cDNA DKFZp686P12109 (from clone DKFZp686P12109). [AL833449]	124585893	chr4	124585834	+	hs|4q28.1	285419	AL833449	long intergenic non-protein coding RNA 1091	chr4:124585834-124585893			Hs.720571
A_24_P151582	-2.1163	-3.26518	2.21742	TEF	Homo sapiens thyrotrophic embryonic factor (TEF), transcript variant 1, mRNA [NM_003216]	41794639	chr22	41794580	+	hs|22q13.2	7008	NM_003216	thyrotrophic embryonic factor	chr22:41794580-41794639	GO:0043565|GO:0003700|GO:0003690|GO:0046982|GO:0006357|GO:0045944|GO:0005634|GO:0048511|GO:0042803|GO:0006351	NM_003216	Hs.181159
A_24_P393571	-4.66702	-6.25828	3.01314	GDA	Homo sapiens guanine deaminase (GDA), transcript variant 2, mRNA [NM_004293]	74867001	chr9	74866942	+	hs|9q21.13	9615	NM_004293	guanine deaminase	chr9:74866942-74867001	GO:0006147|GO:0005622|GO:0006195|GO:0006139|GO:0006144|GO:0008892|GO:0055086|GO:0008270|GO:0044281|GO:0007399|GO:0005829	NM_004293	Hs.494163
A_19_P00801212	-5.71806	-6.87822	2.23483			35309094	chr21	35309035	-	hs|21q22.11				chr21:035309094-035309035
A_23_P105963	-5.2265	-7.19195	3.90535	AK7	Homo sapiens adenylate kinase 7 (AK7), mRNA [NM_152327]	96953336	chr14	96953277	+	hs|14q32.2	122481	NM_152327	adenylate kinase 7	chr14:96953277-96953336	GO:0006165|GO:0002437|GO:0035083|GO:0003351|GO:0007420|GO:0004127|GO:0004550|GO:0009142|GO:0007283|GO:0004017|GO:0005524|GO:0005829	NM_152327	Hs.667462
A_19_P00805906	-6.4792	-7.87883	2.63835			70631685	chr12	70631626	+	hs|12q15				chr12:070631626-070631685
A_33_P3319834	-6.76232	-8.15536	2.62631	OR2T8	Homo sapiens olfactory receptor, family 2, subfamily T, member 8 (OR2T8), mRNA [NM_001005522]	248084936	chr1	248084877	+	hs|1q44	343172	NM_001005522	olfactory receptor, family 2, subfamily T, member 8	chr1:248084877-248084936	GO:0004984|GO:0005886|GO:0004930|GO:0016021	NM_001005522	Hs.521114
A_33_P3393543	-6.74079	-8.16287	2.67971	LOC400692	Homo sapiens mRNA; cDNA DKFZp761D1918 (from clone DKFZp761D1918). [AL831916]	38036489	chr19	38036430	-	hs|19q13.12	400692	AL831916	uncharacterized LOC400692	chr19:38036489-38036430			Hs.590968
A_23_P301521	-2.82798	-3.90143	2.10445	KIAA1462	Homo sapiens KIAA1462 (KIAA1462), mRNA [NM_020848]	30301839	chr10	30301780	-	hs|10p11.23	57608	NM_020848	KIAA1462	chr10:30301839-30301780	GO:0005912|GO:0005911|GO:0007155	NM_020848	Hs.533953
A_33_P3233099	-5.09683	-6.49535	2.63631	ARHGEF4	Homo sapiens Rho guanine nucleotide exchange factor (GEF) 4 (ARHGEF4), transcript variant 1, mRNA [NM_015320]	131674614	chr2	131674555	+	hs|2q21.1	50649	NM_015320	Rho guanine nucleotide exchange factor (GEF) 4	chr2:131674555-131674614	GO:0005515|GO:0051056|GO:0048011|GO:0043065|GO:0007264|GO:0035023|GO:0019904|GO:0030032|GO:0032587|GO:0097190|GO:0005829|GO:0005085|GO:0035556|GO:0005543|GO:0046847|GO:0005089|GO:0030676	NM_015320	Hs.469935
A_23_P34183	-6.64603	-8.23191	3.00191	XKRY2	Homo sapiens XK, Kell blood group complex subunit-related, Y-linked 2 (XKRY2), mRNA [NM_001002906]	20298837	chrY	20298778	+	hs|Yq11.222	353515	NM_001002906	XK, Kell blood group complex subunit-related, Y-linked 2	chrY:20298778-20298837	GO:0016021	NM_001002906	Hs.632286
A_33_P3373960	-7.00003	-8.27914	2.42689	RD3	Homo sapiens retinal degeneration 3 (RD3), transcript variant 1, mRNA [NM_183059]	211649934	chr1	211649875	-	hs|1q32.3	343035	NM_183059	retinal degeneration 3	chr1:211649934-211649875	GO:0060041|GO:0007601|GO:0050896	NM_183059	Hs.632495
A_33_P3259153	-5.87441	-7.796	3.78839	TINCR	Homo sapiens tissue differentiation-inducing non-protein coding RNA (TINCR), long non-coding RNA [NR_027064]	5560378	chr19	5560319	-	hs|19p13.3	257000	NR_027064	tissue differentiation-inducing non-protein coding RNA	chr19:5560378-5560319		NR_027064	Hs.515575
A_23_P212105	-2.08312	-3.95981	3.67232	DAZL	Homo sapiens deleted in azoospermia-like (DAZL), transcript variant 2, mRNA [NM_001351]	16628876	chr3	16628817	-	hs|3p24.3	1618	NM_001351	deleted in azoospermia-like	chr3:16628876-16628817	GO:0005515|GO:0005737|GO:0000166|GO:0003723|GO:0045948|GO:0008494|GO:0007275|GO:0005634|GO:0007283|GO:0007281	NM_001351	Hs.131179
A_23_P352494	-6.67337	-7.93931	2.40484	RHOXF2	Homo sapiens Rhox homeobox family, member 2 (RHOXF2), mRNA [NM_032498]	119297921	chrX	119297862	+	hs|Xq24	84528	NM_032498	Rhox homeobox family, member 2	chrX:119297862-119297921	GO:0043565|GO:0005515|GO:0003700|GO:0005634	NM_032498	Hs.567620
A_33_P3362306	-7.00703	-8.25843	2.38073		603081074F1 NIH_MGC_119 Homo sapiens cDNA clone IMAGE:5172450 5', mRNA sequence [BI830942]	21058881	chr14	21058822	+	hs|14q11.2		XR_245740		chr14:21058822-21058881		XR_245740	Hs.652569
A_23_P161909	-6.03707	-8.19851	4.4736	MS4A3	Homo sapiens membrane-spanning 4-domains, subfamily A, member 3 (hematopoietic cell-specific) (MS4A3), transcript variant 1, mRNA [NM_006138]	59834566	chr11	59834507	+	hs|11q12.1	932	NM_006138	membrane-spanning 4-domains, subfamily A, member 3 (hematopoietic cell-specific)	chr11:59834507-59834566	GO:0005515|GO:0048471|GO:0016021|GO:0012505	NM_006138	Hs.99960
A_33_P3270271	-3.98538	-5.69609	3.27321		PREDICTED: Homo sapiens uncharacterized LOC440386 (LOC440386), misc_RNA [XR_243473]	74403704	chr16	74403645	+	hs|16q23.1		XR_243473		chr16:74403645-74403704		XR_243473	Hs.678889
A_33_P3335366	-3.9565	-4.97012	2.01898	MAML3	Homo sapiens mastermind-like 3 (Drosophila) (MAML3), mRNA [NM_018717]	140637604	chr4	140637545	-	hs|4q31.1	55534	NM_018717	mastermind-like 3 (Drosophila)	chr4:140637604-140637545	GO:0010467|GO:0006367|GO:0016607|GO:0007219|GO:0045944|GO:0003713|GO:0005730|GO:0005654|GO:0005634	NM_018717	Hs.586165
A_24_P13083	-0.233349	-1.44457	2.31533	TSPAN18	Homo sapiens tetraspanin 18 (TSPAN18), mRNA [NM_130783]	44952754	chr11	44952695	+	hs|11p11.2	90139	NM_130783	tetraspanin 18	chr11:44952695-44952754	GO:0016021	NM_130783	Hs.385634
A_23_P14255	-4.14246	-5.27352	2.19019	GUCY1B2	Homo sapiens guanylate cyclase 1, soluble, beta 2 (pseudogene) (GUCY1B2), non-coding RNA [NR_003923]	51568868	chr13	51568809	-	hs|13q14.3	2974	NR_003923	guanylate cyclase 1, soluble, beta 2 (pseudogene)	chr13:51568868-51568809		NR_003923	Hs.411573
A_33_P3368695	-7.26252	-8.43347	2.25161	HES7	Homo sapiens hes family bHLH transcription factor 7 (HES7), transcript variant 1, mRNA [NM_001165967]	8024359	chr17	8024300	-	hs|17p13.1	84667	NM_001165967	hes family bHLH transcription factor 7	chr17:8024359-8024300	GO:0001501|GO:0007219|GO:0001756|GO:0046983|GO:0007498|GO:0005634|GO:0048511|GO:0000122|GO:0003677|GO:0006351|GO:0008134	NM_001165967	Hs.434828
A_33_P3224505	-3.34959	-4.64635	2.45677	LOC100131099	Homo sapiens cDNA FLJ44095 fis, clone TESTI4042444. [AK126083]	60978020	chr20	60977961	-	hs|20q13.33	100131099	AK126083	uncharacterized LOC100131099	chr20:60978020-60977961			Hs.664462
A_33_P3264910	-1.59842	-3.28182	3.21184	NKX6-2	Homo sapiens NK6 homeobox 2 (NKX6-2), mRNA [NM_177400]	134598383	chr10	134598324	-	hs|10q26.3	84504	NM_177400	NK6 homeobox 2	chr10:134598383-134598324	GO:0000976|GO:0006355|GO:0003700|GO:0010455|GO:0010454|GO:0022010|GO:0045686|GO:0005634|GO:0000122|GO:0045687|GO:0031018|GO:0050885|GO:0021912|GO:0021913	NM_177400	Hs.134013
A_23_P75663	-6.39677	-8.20551	3.50336	OR4D5	Homo sapiens olfactory receptor, family 4, subfamily D, member 5 (OR4D5), mRNA [NM_001001965]	123810942	chr11	123810883	+	hs|11q24.1	219875	NM_001001965	olfactory receptor, family 4, subfamily D, member 5	chr11:123810883-123810942	GO:0004984|GO:0005886|GO:0004930|GO:0016021	NM_001001965	Hs.553639
A_23_P99653	-6.73453	-8.22422	2.8083		T cell receptor alpha variable 13-2 [Source:HGNC Symbol;Acc:12109] [ENST00000390439]	22386930	chr14	22386871	+	hs|14q11.2		X92778		chr14:22386871-22386930			Hs.525223
A_23_P385263	-5.71708	-7.08735	2.58518	CHD5	Homo sapiens chromodomain helicase DNA binding protein 5 (CHD5), mRNA [NM_015557]	6163052	chr1	6162993	-	hs|1p36.31	26038	NM_015557	chromodomain helicase DNA binding protein 5	chr1:6163052-6162993	GO:0008026|GO:0006355|GO:0008270|GO:0005634|GO:0005524|GO:0003677|GO:0006351|GO:0016568	NM_015557	Hs.522898
A_23_P207154	-1.26484	-2.626	2.56891	CSH2	Homo sapiens chorionic somatomammotropin hormone 2 (CSH2), transcript variant 2, mRNA [NM_022644]	61949669	chr17	61949610	-	hs|17q23.3	1443	NM_022644	chorionic somatomammotropin hormone 2	chr17:61949669-61949610		NM_022644	Hs.654515
A_19_P00808174	-5.37212	-8.0123	6.23408			113966191	chr2	113966132	-	hs|2q13				chr2:113966191-113966132
A_24_P209455	-6.20791	-7.22718	2.0269	GIMAP4	Homo sapiens GTPase, IMAP family member 4 (GIMAP4), mRNA [NM_018326]	150270117	chr7	150270058	+	hs|7q36.1	55303	NM_018326	GTPase, IMAP family member 4	chr7:150270058-150270117	GO:0005730|GO:0005634|GO:0005525|GO:0005829	NM_018326	Hs.647101
A_33_P3283974	-5.57046	-7.14123	2.97063	LOC399829	Homo sapiens uncharacterized LOC399829 (LOC399829), long non-coding RNA [NR_046231]	134789178	chr10	134789119	+	hs|10q26.3	399829	NR_046231	uncharacterized LOC399829	chr10:134789119-134789178		NR_046231	Hs.252872
A_23_P366035	-0.251763	-1.79408	2.91261	ABHD12B	Homo sapiens abhydrolase domain containing 12B (ABHD12B), transcript variant 1, mRNA [NM_001206673]	51371271	chr14	51371212	+	hs|14q22.1	145447	NM_001206673	abhydrolase domain containing 12B	chr14:51371212-51371271	GO:0047372	NM_001206673	Hs.271896
A_33_P3356361	-3.56963	-4.93502	2.57646	SRP14-AS1	Homo sapiens SRP14 antisense RNA1 (head to head) (SRP14-AS1), transcript variant 1, long non-coding RNA [NR_040059]	40359419	chr15	40359360	+	hs|15q15.1	100131089	NR_040059	SRP14 antisense RNA1 (head to head)	chr15:40359360-40359419		NR_040059	Hs.386000
A_24_P498652	-6.07295	-7.24293	2.25009	KCNA1	Homo sapiens potassium voltage-gated channel, shaker-related subfamily, member 1 (episodic ataxia with myokymia) (KCNA1), mRNA [NM_000217]	5026677	chr12	5026618	+	hs|12p13.32	3736	NM_000217	potassium voltage-gated channel, shaker-related subfamily, member 1 (episodic ataxia with myokymia)	chr12:5026618-5026677	GO:0005251|GO:0005515|GO:0015079|GO:0005886|GO:0044224|GO:0005267|GO:0007268|GO:0030425|GO:0016324|GO:0008076|GO:0043025|GO:0051260|GO:0006813	NM_000217	Hs.416139
A_33_P3271325	-6.98937	-8.45896	2.76943	PER4	Homo sapiens period circadian clock 3 pseudogene (PER4), non-coding RNA [NR_002790]	9675411	chr7	9675352	+	hs|7p21.3	168741	NR_002790	period circadian clock 3 pseudogene	chr7:9675352-9675411		NR_002790	Hs.545134
A_19_P00315959	-6.16537	-8.29577	4.37839		MR3-FN0206-300101-004-c07 FN0206 Homo sapiens cDNA, mRNA sequence [BI045688]	92907420	chr5	92907361	+	hs|5q15		TCONS_00010741		chr5:92907361-92907420			Hs.616454
A_24_P291231	-3.87184	-5.04266	2.2514	PER3	Homo sapiens period circadian clock 3 (PER3), mRNA [NM_016831]	7904700	chr1	7904641	+	hs|1p36.23	8863	NM_016831	period circadian clock 3	chr1:7904641-7904700	GO:0005515|GO:0005737|GO:0007623|GO:0005634|GO:0004871|GO:0000122|GO:0006351	NM_016831	Hs.162200
A_19_P00322734	-6.63645	-8.23883	3.03644			30591830	chr7	30591771	+	hs|7p14.3				chr7:030591771-030591830
A_33_P3265194	-5.75589	-6.99627	2.36261	CPSF4L	cleavage and polyadenylation specific factor 4-like [Source:HGNC Symbol;Acc:33632] [ENST00000397671]	71245991	chr17	71245932	-	hs|17q25.1	642843		cleavage and polyadenylation specific factor 4-like	chr17:71245991-71245932	GO:0003723|GO:0046872
A_24_P194661	-3.96104	-5.02606	2.09221	FLJ38379	PREDICTED: Homo sapiens uncharacterized FLJ38379 (FLJ38379), misc_RNA [XR_108456]	242947630	chr2	242947571	+	hs|2q37.3	285097	XR_108456	uncharacterized FLJ38379	chr2:242947571-242947630		XR_108456	Hs.653239
A_33_P3242909	-2.77357	-3.87271	2.14227	ZNF563	Homo sapiens zinc finger protein 563 (ZNF563), mRNA [NM_145276]	12428539	chr19	12428480	-	hs|19p13.2	147837	NM_145276	zinc finger protein 563	chr19:12428539-12428480	GO:0006355|GO:0005634|GO:0003677|GO:0046872|GO:0006351	NM_145276	Hs.663510
A_23_P40527	-4.27713	-7.67898	10.5697	TBX1	Homo sapiens T-box 1 (TBX1), transcript variant A, mRNA [NM_080646]	19752605	chr22	19752546	+	hs|22q11.21	6899	NM_080646	T-box 1	chr22:19752546-19752605	GO:0007389|GO:0003700|GO:0071300|GO:0007605|GO:0001755|GO:0048844|GO:0048538|GO:0048752|GO:0048703|GO:0030878|GO:0048701|GO:0042803|GO:0042693|GO:0007507|GO:0048644|GO:0046983|GO:0001945|GO:0050679|GO:0042471|GO:0042472|GO:0001708|GO:0021644|GO:0060037|GO:0048384|GO:0007517|GO:0035176|GO:0045596|GO:0045893|GO:0043587|GO:2001054|GO:0008284|GO:0007368|GO:0008283|GO:2000027|GO:0048514|GO:0005634|GO:…	NM_080646	Hs.173984
A_23_P110430	-6.18489	-7.53752	2.55377	MSX1	Homo sapiens msh homeobox 1 (MSX1), mRNA [NM_002448]	4865103	chr4	4865044	+	hs|4p16.2	4487	NM_002448	msh homeobox 1	chr4:4865044-4865103	GO:0030308|GO:0034504|GO:0003700|GO:0030262|GO:0050821|GO:0005634|GO:0000122|GO:0035067|GO:0006351|GO:0035880|GO:0043565|GO:0000902|GO:0002039|GO:0060325|GO:0043517|GO:0042475	NM_002448	Hs.424414
A_33_P3295749	-6.30372	-7.47894	2.25827	GLIPR1L2	Homo sapiens GLI pathogenesis-related 1 like 2 (GLIPR1L2), transcript variant 3, non-coding RNA [NR_072995]	75796857	chr12	75796798	+	hs|12q21.2	144321	NR_072995	GLI pathogenesis-related 1 like 2	chr12:75796798-75796857	GO:0016021	NR_072995	Hs.406728
A_24_P214552	-6.48467	-8.20689	3.29945	C3orf27	Homo sapiens chromosome 3 open reading frame 27 (C3orf27), mRNA [NM_007354]	128291693	chr3	128291634	-	hs|3q21.3	23434	NM_007354	chromosome 3 open reading frame 27	chr3:128291693-128291634		NM_007354	Hs.194283
A_23_P378450	-7.25635	-8.45093	2.28879	MBD3L2	Homo sapiens methyl-CpG binding domain protein 3-like 2 (MBD3L2), mRNA [NM_144614]	7051234	chr19	7051175	+	hs|19p13.2	125997	NM_144614	methyl-CpG binding domain protein 3-like 2	chr19:7051175-7051234		NM_144614	Hs.567667
A_19_P00805888	-6.9828	-8.29923	2.49048			28137808	chr6	28137749	+	hs|6p22.1				chr6:028137749-028137808
A_19_P00326973	-6.41828	-8.19464	3.4256			125568977	chr4	125568918	+	hs|4q28.1				chr4:125568918-125568977
A_19_P00316964	-5.57486	-7.30733	3.32297			2518844	chr18	2518785	+	hs|18p11.32				chr18:002518785-002518844
A_23_P90273	3.10838	2.06594	2.05972	CHST8	Homo sapiens carbohydrate (N-acetylgalactosamine 4-0) sulfotransferase 8 (CHST8), transcript variant 3, mRNA [NM_022467]	34264351	chr19	34264292	+	hs|19q13.11	64377	NM_022467	carbohydrate (N-acetylgalactosamine 4-0) sulfotransferase 8	chr19:34264292-34264351	GO:0016051|GO:0006790|GO:0000139|GO:0042446|GO:0001537|GO:0016021|GO:0007417|GO:0030166	NM_022467	Hs.165724
A_33_P3314407	-6.36731	-8.1985	3.5583	ENO4	Homo sapiens enolase family member 4 (ENO4), mRNA [NM_001242699]	118642017	chr10	118641958	+	hs|10q25.3	387712	NM_001242699	enolase family member 4	chr10:118641958-118642017	GO:0008150|GO:0003674|GO:0000287|GO:0005575|GO:0000015|GO:0006096|GO:0004634	NM_001242699	Hs.693248
A_33_P3421664	-4.26485	-5.45913	2.28831	TDRD5	Homo sapiens tudor domain containing 5 (TDRD5), transcript variant 1, mRNA [NM_001199085]	179623496	chr1	179623437	+	hs|1q25.2	163589	NM_001199085	tudor domain containing 5	chr1:179623437-179623496	GO:0033391|GO:0030719|GO:0007286|GO:0071546|GO:0043046	NM_001199085	Hs.197354
A_33_P3406904	-7.04708	-8.307	2.39482	LOC101928561	PREDICTED: Homo sapiens uncharacterized LOC101928561 (LOC101928561), misc_RNA [XR_246464]	108388426	chr11	108388367	+	hs|11q22.3	101928561	XR_246464	uncharacterized LOC101928561	chr11:108388367-108388426		XR_246464
A_33_P3291524	-4.65721	-7.41658	6.77101	ZNF534	Homo sapiens zinc finger protein 534 (ZNF534), transcript variant 2, mRNA [NM_001143939]	52942698	chr19	52942639	+	hs|19q13.41	147658	NM_001143939	zinc finger protein 534	chr19:52942639-52942698	GO:0006355|GO:0005634|GO:0003677|GO:0046872|GO:0006351	NM_001143939	Hs.447583
A_19_P00811218	-6.4353	-8.02937	3.019			187449716	chr1	187449657	+	hs|1q31.1				chr1:187449657-187449716
A_23_P167723	-4.38793	-5.46717	2.11293	FBXL21	Homo sapiens F-box and leucine-rich repeat protein 21 (gene/pseudogene) (FBXL21), mRNA [NM_012159]	135276978	chr5	135276919	+	hs|5q31.1	26223	NM_012159	F-box and leucine-rich repeat protein 21 (gene/pseudogene)	chr5:135276919-135276978	GO:0004842|GO:0016567|GO:0000151|GO:0005634|GO:0048511|GO:0043153|GO:0019005|GO:0005829	NM_012159	Hs.591275
A_24_P843020	-4.2749	-6.48757	4.63533			42006989	chr19	42006930	-	hs|19q13.2				chr19:042006989-042006930
A_23_P358410	-6.1278	-7.56003	2.69864	SRGAP3	Homo sapiens SLIT-ROBO Rho GTPase activating protein 3 (SRGAP3), transcript variant 1, mRNA [NM_014850]	9022985	chr3	9022926	-	hs|3p25.3	9901	NM_014850	SLIT-ROBO Rho GTPase activating protein 3	chr3:9022985-9022926	GO:0051056|GO:0007264|GO:0005829|GO:0005096	NM_014850	Hs.654743
A_33_P3281795	-4.01869	-5.02271	2.00558	MGLL	Homo sapiens monoglyceride lipase (MGLL), transcript variant 1, mRNA [NM_007283]	127407970	chr3	127407911	-	hs|3q21.3	11343	NM_007283	monoglyceride lipase	chr3:127407970-127407911	GO:0006629|GO:0019369|GO:0005886|GO:0050727|GO:0045202|GO:0030168|GO:0060292|GO:0044281|GO:0009966|GO:2000124|GO:0042803|GO:0008289|GO:0006954|GO:0007596|GO:0004622|GO:0047372|GO:0005789|GO:0036155|GO:0006633|GO:0019433|GO:0006644|GO:0046464|GO:0051930|GO:0046474	NM_007283	Hs.277035
A_24_P124988	-5.2922	-6.42488	2.19266	GOLGA6A	Homo sapiens golgin A6 family, member A (GOLGA6A), mRNA [NM_001038640]	74363928	chr15	74363786	-	hs|15q24.1	342096	NM_001038640	golgin A6 family, member A	chr15:74363928-74363786	GO:0005794	NM_001038640	Hs.546408
A_24_P213161	-2.77905	-3.84858	2.09876	NLRP2	Homo sapiens NLR family, pyrin domain containing 2 (NLRP2), transcript variant 1, mRNA [NM_017852]	55505733	chr19	55505674	+	hs|19q13.42	55655	NM_017852	NLR family, pyrin domain containing 2	chr19:55505674-55505733	GO:0043280|GO:0005515|GO:0032090|GO:0005737|GO:0050718|GO:0005524	NM_017852	Hs.369279
A_24_P696761	-5.30403	-6.45771	2.22481	LEMD1	Homo sapiens LEM domain containing 1 (LEMD1), transcript variant 3, mRNA [NM_001001552]	205350823	chr1	205350764	-	hs|1q32.1	93273	NM_001001552	LEM domain containing 1	chr1:205350823-205350764	GO:0016021	NM_001001552	Hs.745447
A_24_P42446	-4.44236	-5.57439	2.19166	PURG	Homo sapiens purine-rich element binding protein G (PURG), transcript variant B, mRNA [NM_001015508]	30853962	chr8	30853903	-	hs|8p12	29942	NM_001015508	purine-rich element binding protein G	chr8:30853962-30853903	GO:0005634|GO:0003677	NM_001015508	Hs.373778
A_19_P00321502	-5.28309	-7.29432	4.03125	KC6		39093711	chr18	39093652	-	hs|18q12.3	641516		keratoconus gene 6	chr18:39093711-39093652
A_24_P262127	-4.66592	-5.72884	2.08915	RRAD	Homo sapiens Ras-related associated with diabetes (RRAD), transcript variant 2, mRNA [NM_004165]	66956234	chr16	66956175	-	hs|16q22.1	6236	NM_004165	Ras-related associated with diabetes	chr16:66956234-66956175	GO:0005515|GO:0005516|GO:0005886|GO:0007264|GO:0003924|GO:0005525	NM_004165	Hs.1027
A_33_P3247788	-6.16735	-7.41895	2.38105	LOC100128063	Homo sapiens cDNA FLJ46910 fis, clone OCBBF3021515. [AK128878]	176020321	chr5	176020262	-	hs|5q35.2	100128063	AK128878	uncharacterized LOC100128063	chr5:176020321-176020262			Hs.689446
A_24_P41850	-4.84432	-6.00589	2.23701	MASP1	Homo sapiens mannan-binding lectin serine peptidase 1 (C4/C2 activating component of Ra-reactive factor) (MASP1), transcript variant 3, mRNA [NM_001031849]	186969451	chr3	186968088	-	hs|3q27.3	5648	NM_001031849	mannan-binding lectin serine peptidase 1 (C4/C2 activating component of Ra-reactive factor)	chr3:186969451-186968088	GO:0005515|GO:0004252|GO:0005509|GO:0005576|GO:0005615|GO:0042803|GO:0001867|GO:0045916|GO:0006956|GO:0045087|GO:0006508|GO:0008233|GO:0048306	NM_001031849	Hs.89983
A_19_P00320834	-5.70846	-7.6797	3.92105		T cell receptor alpha joining 3 [Source:HGNC Symbol;Acc:12059] [ENST00000390534]	23012183	chr14	23012124	+	hs|14q11.2		X92774		chr14:23012124-23012183			Hs.494932
A_33_P3240552	-6.91822	-8.07393	2.22794	PDE4D	phosphodiesterase 4D, cAMP-specific [Source:HGNC Symbol;Acc:8783] [ENST00000509355]	59284093	chr5	59284034	-	hs|5q12.1	5144	AK307363	phosphodiesterase 4D, cAMP-specific	chr5:59284093-59284034	GO:0005515|GO:0050852|GO:0010469|GO:0032754|GO:0031698|GO:0046872|GO:0005829|GO:0006939|GO:0030552|GO:0035264|GO:0061028|GO:0010880|GO:0033137|GO:0060314|GO:0008144|GO:0097110|GO:0051117|GO:0045822|GO:0086004|GO:0031625|GO:0006198|GO:0032729|GO:0005815|GO:0004115|GO:0004114|GO:0032743|GO:0007568|GO:0030593|GO:0034704|GO:0005891|GO:0044325|GO:0071222|GO:0071872|GO:0002027|GO:0016020|GO:0019933|GO:…		Hs.117545
A_33_P3220056	-2.92275	-4.95563	4.09222		Homo sapiens cDNA FLJ25144 fis, clone CBR07272. [AK057873]	23247591	chr7	23247532	+	hs|7p15.3		AK057873		chr7:23247532-23247591			Hs.573362
A_33_P3409467	-0.431306	-2.20956	3.4301	GCGR	Homo sapiens glucagon receptor (GCGR), mRNA [NM_000160]	79771877	chr17	79771818	+	hs|17q25.3	2642	NM_000160	glucagon receptor	chr17:79771818-79771877	GO:0005886|GO:0007584|GO:0044281|GO:0042593|GO:0006091|GO:0070873|GO:0006887|GO:0004967|GO:0005085|GO:0042594|GO:0006112|GO:0009755|GO:0071377|GO:0005887|GO:0008217|GO:0007188|GO:0016021|GO:0007189|GO:0017046|GO:0005768	NM_000160	Hs.208
A_33_P3324181	-6.41952	-7.52337	2.14928	LOC283112	Homo sapiens cDNA FLJ39280 fis, clone OCBBF2010989. [AK096599]	20689542	chr11	20689483	-	hs|11p15.1	283112	AK096599	uncharacterized LOC283112	chr11:20689542-20689483			Hs.737517
A_19_P00319345	-4.52121	-5.80862	2.44089		xd43c10.x1 NCI_CGAP_Ov23 Homo sapiens cDNA clone IMAGE:2596530 3', mRNA sequence [AW103089]	27901654	chr3	27901595	-	hs|3p24.1		AW103089		chr3:27901654-27901595			Hs.452697
A_33_P3671734	-6.18142	-8.20356	4.06185	FLJ44715	AGENCOURT_6710316 NIH_MGC_114 Homo sapiens cDNA clone IMAGE:5763880 5', mRNA sequence [BM925662]						386671	BM925662	uncharacterized LOC386671				Hs.735120
A_33_P3680462	-6.44939	-7.69731	2.37498	LOC339539	Homo sapiens uncharacterized LOC339539 (LOC339539), long non-coding RNA [NR_104171]	43354462	chr1	43354403	+	hs|1p34.2	339539	NR_104171	uncharacterized LOC339539	chr1:43354403-43354462		NR_104171	Hs.434301
A_33_P3395916	-6.47421	-7.91115	2.70746	GOLGA6L5P	Homo sapiens golgin A6 family-like 5, pseudogene (GOLGA6L5P), non-coding RNA [NR_003246]	85047799	chr15	85047740	-	hs|15q25.2	374650	NR_003246	golgin A6 family-like 5, pseudogene	chr15:85047799-85047740		NR_003246	Hs.498345
A_23_P432352	-5.36044	-8.43074	8.39949	CXorf61	Homo sapiens chromosome X open reading frame 61 (CXorf61), mRNA [NM_001017978]	115593025	chrX	115592966	-	hs|Xq23	203413	NM_001017978	chromosome X open reading frame 61	chrX:115593025-115592966	GO:0005886|GO:0016021	NM_001017978	Hs.97892
A_33_P3283813	-4.22309	-6.55529	5.03573	SLC30A8	Homo sapiens solute carrier family 30 (zinc transporter), member 8 (SLC30A8), transcript variant 4, mRNA [NM_001172813]	118188909	chr8	118188850	+	hs|8q24.11	169026	NM_001172813	solute carrier family 30 (zinc transporter), member 8	chr8:118188850-118188909	GO:0071577|GO:0005794|GO:0005886|GO:0061088|GO:0032119|GO:0006882|GO:0042593|GO:0055085|GO:0042803|GO:0009749|GO:0005385|GO:0016023|GO:0032024|GO:0006829|GO:0008270|GO:0060627|GO:0034341|GO:0016021|GO:0030141|GO:0030073|GO:0070555|GO:0030658|GO:0030667	NM_001172813	Hs.532270
A_33_P3410889	-7.15738	-8.45589	2.45973	DEFB133	Homo sapiens defensin, beta 133 (DEFB133), mRNA [NM_001166478]	49913882	chr6	49913823	-	hs|6p12.3	403339	NM_001166478	defensin, beta 133	chr6:49913882-49913823	GO:0005576|GO:0042742	NM_001166478	Hs.745543
A_33_P3301050	1.87517	0.488635	2.6145	HHLA1	Homo sapiens HERV-H LTR-associating 1 (HHLA1), mRNA [NM_001145095]	133073792	chr8	133073733	-	hs|8q24.22	10086	NM_001145095	HERV-H LTR-associating 1	chr8:133073792-133073733	GO:0005576	NM_001145095	Hs.285026
A_19_P00807026	-7.00999	-8.05583	2.06456			22134159	chr6	22134100	-	hs|6p22.3				chr6:022134159-022134100
A_23_P143981	0.550693	-0.449387	2.00011	FBLN2	Homo sapiens fibulin 2 (FBLN2), transcript variant 1, mRNA [NM_001004019]	13679525	chr3	13679466	+	hs|3p25.1	2199	NM_001004019	fibulin 2	chr3:13679466-13679525	GO:0031012|GO:0030198|GO:0010811|GO:0005509|GO:0050840|GO:0005578|GO:0005576|GO:0005201	NM_001004019	Hs.198862
A_19_P00802448	-6.69005	-8.01343	2.50252			72570680	chr5	72570621	-	hs|5q13.2		TCONS_00010962		chr5:72570680-72570621
A_23_P104464	-1.69774	-2.82084	2.17815	ALOX5	Homo sapiens arachidonate 5-lipoxygenase (ALOX5), transcript variant 1, mRNA [NM_000698]	45941476	chr10	45941417	+	hs|10q11.21	240	NM_000698	arachidonate 5-lipoxygenase	chr10:45941417-45941476	GO:0005515|GO:0019369|GO:0019370|GO:0031965|GO:0005506|GO:0019372|GO:0044281|GO:0005635|GO:0006691|GO:0016363|GO:0005829|GO:0004051|GO:0002540|GO:0005641|GO:2001300	NM_000698	Hs.89499
A_33_P3662685	-6.31512	-7.9136	3.02825	DEFA9P	Homo sapiens defensin, alpha 9 pseudogene (DEFA9P), non-coding RNA [NR_073408]	6816877	chr8	6816818	-	hs|8p23.1	449492	NR_073408	defensin, alpha 9 pseudogene	chr8:6816877-6816818		NR_073408	Hs.552565
A_23_P395426	2.18708	0.841221	2.54181	DIDO1	Homo sapiens death inducer-obliterator 1 (DIDO1), transcript variant 1, mRNA [NM_022105]	61536759	chr20	61536700	-	hs|20q13.33	11083	NM_022105	death inducer-obliterator 1	chr20:61536759-61536700	GO:0005737|GO:0006915|GO:0008270|GO:0005634|GO:0006351	NM_022105	Hs.517172
A_23_P428887	-2.31042	-4.71345	5.2891	KLHL34	Homo sapiens kelch-like family member 34 (KLHL34), mRNA [NM_153270]	21673785	chrX	21673726	-	hs|Xp22.12	257240	NM_153270	kelch-like family member 34	chrX:21673785-21673726		NM_153270	Hs.448572
A_23_P328642	-5.5016	-6.56684	2.09252	ALS2CR11	Homo sapiens amyotrophic lateral sclerosis 2 (juvenile) chromosome region, candidate 11 (ALS2CR11), transcript variant 2, mRNA [NM_152525]	202352500	chr2	202352441	-	hs|2q33.1	151254	NM_152525	amyotrophic lateral sclerosis 2 (juvenile) chromosome region, candidate 11	chr2:202352500-202352441		NM_152525	Hs.335788
A_23_P421306	-2.07922	-3.20667	2.18473	SYT12	Homo sapiens synaptotagmin XII (SYT12), transcript variant 1, mRNA [NM_177963]	66818278	chr11	66818219	+	hs|11q13.2	91683	NM_177963	synaptotagmin XII	chr11:66818219-66818278	GO:0030054|GO:0030672|GO:0016021	NM_177963	Hs.287636
A_19_P00805419	-7.2212	-8.33032	2.15714			73135127	chr6	73135068	-	hs|6q13				chr6:073135127-073135068
A_23_P40108	7.07027	5.9573	2.16291	COL9A3	Homo sapiens collagen, type IX, alpha 3 (COL9A3), mRNA [NM_001853]	61472330	chr20	61472271	+	hs|20q13.33	1299	NM_001853	collagen, type IX, alpha 3	chr20:61472271-61472330	GO:0008585|GO:0030020|GO:0022617|GO:0030198|GO:0007411|GO:0030574|GO:0005788|GO:0005594|GO:0005576|GO:0008584	NM_001853	Hs.716639
A_23_P363301	-4.30849	-5.46316	2.22634	PDCL2	Homo sapiens phosducin-like 2 (PDCL2), mRNA [NM_152401]	56435927	chr4	56428763	-	hs|4q12	132954	NM_152401	phosducin-like 2	chr4:56435927-56428763		NM_152401	Hs.223712
A_33_P3352263	-6.59415	-8.41458	3.53185	OR5B3	Homo sapiens olfactory receptor, family 5, subfamily B, member 3 (OR5B3), mRNA [NM_001005469]	58169997	chr11	58169938	-	hs|11q12.1	441608	NM_001005469	olfactory receptor, family 5, subfamily B, member 3	chr11:58169997-58169938	GO:0004984|GO:0005886|GO:0004930|GO:0016021	NM_001005469	Hs.553826
A_23_P170541	-3.01415	-4.04453	2.04255	KCNH6	Homo sapiens potassium voltage-gated channel, subfamily H (eag-related), member 6 (KCNH6), transcript variant 2, mRNA [NM_173092]	61623293	chr17	61623234	+	hs|17q23.3	81033	NM_173092	potassium voltage-gated channel, subfamily H (eag-related), member 6	chr17:61623234-61623293	GO:0005886|GO:0005887|GO:0005249|GO:0042391|GO:0007268|GO:0004871|GO:0071805	NM_173092	Hs.591177
A_19_P00802049	-1.81584	-2.91745	2.14594			28103739	chr14	28103680	-	hs|14q12				chr14:028103739-028103680
A_32_P194312	-5.63254	-7.4555	3.53806	SDK2	Homo sapiens sidekick cell adhesion molecule 2 (SDK2), mRNA [NM_001144952]	71330743	chr17	71330684	-	hs|17q25.1	54549	NM_001144952	sidekick cell adhesion molecule 2	chr17:71330743-71330684	GO:0016021|GO:0007155	NM_001144952	Hs.435719
A_19_P00807678	-6.12316	-8.27003	4.42866		Homo sapiens cDNA: FLJ22715 fis, clone HSI13726. [AK026368]	142803228	chr1	142803169	-	hs|1q21.1		AK026368		chr1:142803228-142803169			Hs.534619
A_23_P50697	-6.75195	-8.24566	2.81612	PSG1	Homo sapiens pregnancy specific beta-1-glycoprotein 1 (PSG1), transcript variant 1, mRNA [NM_006905]	43372365	chr19	43372306	-	hs|19q13.2	5669	NM_006905	pregnancy specific beta-1-glycoprotein 1	chr19:43372365-43372306	GO:0007565|GO:0005576	NM_006905	Hs.709192
A_33_P3321432	-4.95509	-6.12951	2.25702	FAM198B	Homo sapiens family with sequence similarity 198, member B (FAM198B), transcript variant 2, mRNA [NM_016613]	159046215	chr4	159046156	-	hs|4q32.1	51313	NM_016613	family with sequence similarity 198, member B	chr4:159046215-159046156	GO:0005794|GO:0000139|GO:0016021	NM_016613	Hs.567498
A_33_P3461416	-4.82416	-5.87662	2.07408	GP6	Homo sapiens glycoprotein VI (platelet) (GP6), transcript variant 1, mRNA [NM_001083899]	55525459	chr19	55525400	-	hs|19q13.42	51206	NM_001083899	glycoprotein VI (platelet)	chr19:55525459-55525400	GO:0005515|GO:0005886|GO:0007596|GO:0005887|GO:0005518|GO:0030168|GO:0004872|GO:0050900|GO:0007167|GO:0004888	NM_001083899	Hs.661752
A_24_P386622	-0.205831	-1.64451	2.71073	ARRB1	Homo sapiens arrestin, beta 1 (ARRB1), transcript variant 1, mRNA [NM_004041]	74978736	chr11	74977300	-	hs|11q13.4	408	NM_004041	arrestin, beta 1	chr11:74978736-74977300	GO:0005515|GO:0032717|GO:0044212|GO:0006366|GO:0005159|GO:0032715|GO:0045309|GO:0042699|GO:0005765|GO:0015031|GO:0031762|GO:0007219|GO:0045211|GO:0031398|GO:0070374|GO:0031397|GO:0000785|GO:0043027|GO:0031625|GO:0034260|GO:0030331|GO:0006892|GO:0014069|GO:0030168|GO:0031434|GO:0002031|GO:0044325|GO:0043547|GO:0031691|GO:0031692|GO:0008134|GO:0090240|GO:0035615|GO:0016567|GO:0005886|GO:0035612|GO:…	NM_004041	Hs.503284
A_19_P00801495	-1.92618	-3.0863	2.23476			76139826	chr8	76139767	-	hs|8q21.11				chr8:076139826-076139767
A_33_P3348474	-5.5094	-8.14627	6.2198	LOC100128840	Homo sapiens cDNA FLJ25336 fis, clone TST00709. [AK058065]	131473836	chr12	131473777	-	hs|12q24.33	100128840	AK058065	uncharacterized LOC100128840	chr12:131473836-131473777			Hs.679106
A_23_P166797	-6.03689	-7.17205	2.19642	RTP4	Homo sapiens receptor (chemosensory) transporter protein 4 (RTP4), mRNA [NM_022147]	187089314	chr3	187089255	+	hs|3q27.3	64108	NM_022147	receptor (chemosensory) transporter protein 4	chr3:187089255-187089314	GO:0005515|GO:0005737|GO:0006612|GO:0016021|GO:0001580	NM_022147	Hs.43388
A_33_P3241696	-6.22111	-7.34572	2.18043	SLC45A2	solute carrier family 45, member 2 [Source:HGNC Symbol;Acc:16472] [ENST00000345083]	33951653	chr5	33951594	-	hs|5p13.2	51151	XM_005248311	solute carrier family 45, member 2	chr5:33951653-33951594	GO:0033162|GO:0042438|GO:0016021|GO:0007601|GO:0050896|GO:0048066	XM_005248311	Hs.278962
A_33_P3251703	1.75489	0.438104	2.4911	CRIP1	Homo sapiens cysteine-rich protein 1 (intestinal) (CRIP1), mRNA [NM_001311]	105955126	chr14	105955069	+	hs|14q32.33	1396	NM_001311	cysteine-rich protein 1 (intestinal)	chr14:105955069-105955126	GO:0010468|GO:0042277|GO:0010033|GO:0008630|GO:0008283|GO:0008301|GO:0060741|GO:0071493|GO:0010043|GO:0007507|GO:0005737|GO:0006955|GO:0003680|GO:0008270|GO:0071236	NM_001311	Hs.70327
A_24_P206776	-0.750719	-2.02893	2.42538	CRYAB	Homo sapiens crystallin, alpha B (CRYAB), mRNA [NM_001885]	111779635	chr11	111779576	-	hs|11q23.1	1410	NM_001885	crystallin, alpha B	chr11:111779635-111779576	GO:0005515|GO:0008017|GO:0042542|GO:0005212|GO:0030018|GO:0030308|GO:0005886|GO:0005634|GO:0071480|GO:0032432|GO:0031109|GO:0051403|GO:0046872|GO:0042803|GO:0042802|GO:0005829|GO:0005739|GO:0005737|GO:0006936|GO:0006457|GO:0002088|GO:0015630|GO:0006006|GO:0051260|GO:0043154|GO:0032355|GO:0010941|GO:0001666|GO:0043066|GO:0032387|GO:0005794|GO:0009986|GO:0007568|GO:0060561|GO:0007517|GO:0007021|GO:…	NM_001885	Hs.53454
A_33_P3320708	-7.04312	-8.28982	2.37297			193591586	chr2	193591527	+	hs|2q32.3				chr2:193591527-193591586
A_33_P3281437	-6.40463	-7.93417	2.88695		immunoglobulin kappa variable 1D-8 [Source:HGNC Symbol;Acc:5759] [ENST00000471857]	90260089	chr2	90260030	+	hs|2p11.2		AF035035		chr2:90260030-90260089			Hs.574701
A_33_P3230668	-5.13666	-6.94938	3.51304	LOC100131232	Homo sapiens cDNA FLJ33442 fis, clone BRACE2021936. [AK090761]	65803263	chr11	65803204	-	hs|11q13.1	100131232	AK090761	uncharacterized LOC100131232	chr11:65803263-65803204			Hs.638545
A_33_P3326439	-6.79087	-8.47528	3.2141	LOC100130207	PREDICTED: Homo sapiens uncharacterized LOC100130207 (LOC100130207), misc_RNA [XR_245244]	3804571	chr3	3804512	-	hs|3p26.2	100130207	XR_245244	uncharacterized LOC100130207	chr3:3804571-3804512		XR_245244
A_32_P503113	-6.22067	-8.27181	4.14434	CCDC105	Homo sapiens coiled-coil domain containing 105 (CCDC105), mRNA [NM_173482]	15132478	chr19	15132323	+	hs|19p13.12	126402	NM_173482	coiled-coil domain containing 105	chr19:15132323-15132478	GO:0005874|GO:0000226	NM_173482	Hs.375985
A_23_P56578	-6.95836	-8.09937	2.20535	VIT	Homo sapiens vitrin (VIT), transcript variant 1, mRNA [NM_053276]	37041825	chr2	37041766	+	hs|2p22.2	5212	NM_053276	vitrin	chr2:37041766-37041825	GO:0030198|GO:0010811|GO:0005539|GO:0005614	NM_053276	Hs.137415
A_23_P148255	-3.0125	-4.12326	2.15959	MAGEA2B	Homo sapiens melanoma antigen family A, 2B (MAGEA2B), mRNA [NM_153488]	151886723	chrX	151886664	+	hs|Xq28	266740	NM_153488	melanoma antigen family A, 2B	chrX:151886664-151886723	GO:0005515|GO:0042826|GO:0005634|GO:0000122|GO:0006351|GO:0072331|GO:0016605|GO:0070491|GO:0051443|GO:0033234|GO:0044257|GO:0031625|GO:0090398	NM_153488	Hs.534597
A_33_P3413815	-3.36189	-4.43122	2.09846	LAMB2P1	Homo sapiens laminin, beta 2 pseudogene 1 (LAMB2P1), non-coding RNA [NR_004405]	49190351	chr3	49190292	-	hs|3p21.31	22973	NR_004405	laminin, beta 2 pseudogene 1	chr3:49190351-49190292		NR_004405	Hs.607092
A_33_P3294217	5.13555	3.77687	2.5645	UTF1	Homo sapiens undifferentiated embryonic cell transcription factor 1 (UTF1), mRNA [NM_003577]	135045062	chr10	135045003	+	hs|10q26.3	8433	NM_003577	undifferentiated embryonic cell transcription factor 1	chr10:135045003-135045062	GO:0005515|GO:0006357|GO:0045944|GO:0003713|GO:0071837|GO:0005634|GO:0008584|GO:0006351	NM_003577	Hs.458406
A_24_P357535	-6.54952	-7.56979	2.02829	OR7A10	Homo sapiens olfactory receptor, family 7, subfamily A, member 10 (OR7A10), mRNA [NM_001005190]	14952059	chr19	14952000	-	hs|19p13.12	390892	NM_001005190	olfactory receptor, family 7, subfamily A, member 10	chr19:14952059-14952000	GO:0004984|GO:0005886|GO:0004930|GO:0016021	NM_001005190	Hs.553776
A_23_P252556	-3.69099	-4.69964	2.01203	BAI3	Homo sapiens brain-specific angiogenesis inhibitor 3 (BAI3), mRNA [NM_001704]	70098925	chr6	70098866	+	hs|6q13	577	NM_001704	brain-specific angiogenesis inhibitor 3	chr6:70098866-70098925	GO:0007186|GO:0005886|GO:0007218|GO:0004930|GO:0016525|GO:0016021	NM_001704	Hs.13261
A_33_P3261147	-6.97921	-8.08783	2.15639	OR11H4	Homo sapiens olfactory receptor, family 11, subfamily H, member 4 (OR11H4), mRNA [NM_001004479]	20711925	chr14	20711866	+	hs|14q11.2	390442	NM_001004479	olfactory receptor, family 11, subfamily H, member 4	chr14:20711866-20711925	GO:0004984|GO:0005886|GO:0004930|GO:0016021	NM_001004479	Hs.553767
A_24_P211044	0.830721	-0.404364	2.35395	CSH1	Homo sapiens chorionic somatomammotropin hormone 1 (placental lactogen) (CSH1), mRNA [NM_001317]	61972330	chr17	61972271	-	hs|17q23.3	1442	NM_001317	chorionic somatomammotropin hormone 1 (placental lactogen)	chr17:61972330-61972271	GO:0007165|GO:0007565|GO:0005179|GO:0005576|GO:0060397|GO:0046872	NM_001317	Hs.654390
A_23_P206806	-6.58925	-8.14422	2.93826	ITGAL	Homo sapiens integrin, alpha L (antigen CD11A (p180), lymphocyte function-associated antigen 1; alpha polypeptide) (ITGAL), transcript variant 1, mRNA [NM_002209]	30533967	chr16	30533908	+	hs|16p11.2	3683	NM_002209	integrin, alpha L (antigen CD11A (p180), lymphocyte function-associated antigen 1; alpha polypeptide)	chr16:30533908-30533967	GO:0001772|GO:0005515|GO:0008305|GO:0022409|GO:0005886|GO:0006928|GO:0050900|GO:0046872|GO:0050850|GO:0007165|GO:0006954|GO:0007229|GO:0007596|GO:0002291|GO:0050776|GO:0042102|GO:0007159|GO:0050798|GO:0007155|GO:0050839|GO:0009897|GO:0007157	NM_002209	Hs.174103
A_23_P142574	-3.2389	-4.67228	2.70078	MOGAT1	Homo sapiens monoacylglycerol O-acyltransferase 1 (MOGAT1), mRNA [NM_058165]	223574590	chr2	223574531	+	hs|2q36.1	116255	NM_058165	monoacylglycerol O-acyltransferase 1	chr2:223574531-223574590	GO:0019432|GO:0005789|GO:0003846|GO:0004144|GO:0006651|GO:0016021|GO:0006071	NM_058165	Hs.344090
A_33_P3214466	-3.46374	-4.84709	2.60872	MESP1	Homo sapiens mesoderm posterior 1 homolog (mouse) (MESP1), mRNA [NM_018670]	90293166	chr15	90293107	-	hs|15q26.1	55897	NM_018670	mesoderm posterior 1 homolog (mouse)	chr15:90293166-90293107	GO:0090082|GO:0007369|GO:0003700|GO:0003259|GO:0044212|GO:0003236|GO:0003139|GO:0042662|GO:0005634|GO:0060913|GO:0042664|GO:0003143|GO:0001947|GO:0007219|GO:0008078|GO:0060975|GO:0045944|GO:0046983|GO:0051155|GO:0035481|GO:0045446|GO:0055007|GO:0003241|GO:0022008|GO:0045747|GO:0023019|GO:0060921|GO:0006351|GO:0035326|GO:0070368|GO:0048368|GO:0003210|GO:0060947|GO:0003211|GO:0045893|GO:0045892	NM_018670	Hs.447531
A_33_P3218980	-5.36072	-6.86195	2.83085	ENTPD1	Homo sapiens ectonucleoside triphosphate diphosphohydrolase 1 (ENTPD1), transcript variant 1, mRNA [NM_001776]	97636942	chr10	97636883	+	hs|10q24.1	953	NM_001776	ectonucleoside triphosphate diphosphohydrolase 1	chr10:97636883-97636942	GO:0005515|GO:0017111|GO:0017110|GO:0005886|GO:0006200|GO:0005605|GO:0030168|GO:0005524|GO:0007186|GO:0005887|GO:0007596|GO:0009181|GO:0007155	NM_001776	Hs.576612
A_33_P3311248	-6.94299	-8.2365	2.45124	KRTAP19-6	Homo sapiens keratin associated protein 19-6 (KRTAP19-6), mRNA [NM_181612]	31913913	chr21	31913854	-	hs|21q22.11	337973	NM_181612	keratin associated protein 19-6	chr21:31913913-31913854	GO:0005882	NM_181612	Hs.553695
A_33_P3606465	-7.25864	-8.47773	2.328	CBX3P2	Homo sapiens chromobox homolog 3 pseudogene 2 (CBX3P2), non-coding RNA [NR_033754]	2652365	chr18	2652306	-	hs|18p11.32	645158	NR_033754	chromobox homolog 3 pseudogene 2	chr18:2652365-2652306		NR_033754	Hs.741607
A_19_P00316781	-6.37872	-7.65653	2.4247		Homo sapiens cDNA clone IMAGE:5285293. [BC033946]	131695458	chr5	131695399	+	hs|5q31.1		BC033946		chr5:131695399-131695458			Hs.637022
A_33_P3391100	-6.7943	-8.39792	3.03903		Q59F33_HUMAN (Q59F33) Major histocompatibility complex, class II, DQ alpha 1 variant (Fragment), partial (89%) [THC2540947]	32713562	chr6	32713503	+	hs|6p21.32				chr6:032713503-032713562
A_33_P3222653	0.658604	-0.396545	2.07793	LINC00605	Homo sapiens long intergenic non-protein coding RNA 605 (LINC00605), long non-coding RNA [NR_033938]	103653619	chr14	103653560	-	hs|14q32.32	100131366	NR_033938	long intergenic non-protein coding RNA 605	chr14:103653619-103653560		NR_033938	Hs.147881
A_33_P3325948	-6.69707	-8.25616	2.94668			15163755	chr21	15163696	+	hs|21q11.2				chr21:015163696-015163755
A_23_P68487	2.02228	0.878791	2.20915	BMP7	Homo sapiens bone morphogenetic protein 7 (BMP7), mRNA [NM_001719]	55745614	chr20	55745555	-	hs|20q13.31	655	NM_001719	bone morphogenetic protein 7	chr20:55745614-55745555	GO:0001656|GO:0005515|GO:0001657|GO:0034504|GO:0051216|GO:0005615|GO:0048596|GO:0009880|GO:0030198|GO:0007411|GO:0060548|GO:0072040|GO:0034116|GO:0072136|GO:0072134|GO:0072133|GO:0010664|GO:0010800|GO:0045746|GO:0030501|GO:0001707|GO:0030509|GO:0045786|GO:0005125|GO:0060686|GO:0016358|GO:0060687|GO:0045839|GO:0001501|GO:0001503|GO:0060272|GO:0070487|GO:0060485|GO:0045893|GO:0008083|GO:0040007|GO:…	NM_001719	Hs.473163
A_23_P34031	-2.00675	-3.19928	2.28553	XAGE2B	Homo sapiens X antigen family, member 2B (XAGE2B), mRNA [NM_001079538]	52115784	chrX	52115725	+	hs|Xp11.22	728242	NM_001079538	X antigen family, member 2B	chrX:52115725-52115784		NM_001079538	Hs.522654
A_23_P429977	-2.10806	-3.12186	2.01923	KCNQ1	Homo sapiens potassium voltage-gated channel, KQT-like subfamily, member 1 (KCNQ1), transcript variant 1, mRNA [NM_000218]	2870176	chr11	2870117	+	hs|11p15.4	3784	NM_000218	potassium voltage-gated channel, KQT-like subfamily, member 1	chr11:2870117-2870176	GO:0005515|GO:0005251|GO:0034236|GO:0005516|GO:0034237|GO:0005886|GO:0007605|GO:0008016|GO:0060306|GO:0007268|GO:0016458|GO:0060307|GO:0086091|GO:0005764|GO:0060048|GO:0071435|GO:0016323|GO:0086008|GO:0015271|GO:0060372|GO:0086089|GO:0008076|GO:0005249|GO:0097110|GO:0046676|GO:0071805|GO:0086005|GO:0005770|GO:0035690|GO:0044325|GO:0042383|GO:0042589|GO:0071872|GO:0086013|GO:0006349|GO:0086014|GO:…	NM_000218	Hs.95162
A_19_P00807643	-6.0793	-7.89406	3.51799	CYP1B1-AS1	Homo sapiens CYP1B1 antisense RNA 1 (CYP1B1-AS1), long non-coding RNA [NR_027252]	38408946	chr2	38408887	+	hs|2p22.2	285154	NR_027252	CYP1B1 antisense RNA 1	chr2:38408887-38408946		NR_027252	Hs.353894
A_33_P3362296	-1.33155	-2.43586	2.14997	KCNG1	potassium voltage-gated channel, subfamily G, member 1 [Source:HGNC Symbol;Acc:6248] [ENST00000396017]	49625278	chr20	49625219	-	hs|20q13.13	3755	BC006367	potassium voltage-gated channel, subfamily G, member 1	chr20:49625278-49625219	GO:0005251|GO:0005886|GO:0008076|GO:0007268|GO:0005267|GO:0051260|GO:0016021|GO:0006813|GO:0043231		Hs.118695
A_23_P412990	-4.6777	-5.81278	2.1963	HRH3	Homo sapiens histamine receptor H3 (HRH3), mRNA [NM_007232]	60790021	chr20	60790017	-	hs|20q13.33	11255	NM_007232	histamine receptor H3	chr20:60790021-60790017	GO:0005886|GO:0007187|GO:0005887|GO:0004969|GO:0007269	NM_007232	Hs.251399
A_32_P142440	2.75724	1.21684	2.90876	PCSK9	Homo sapiens proprotein convertase subtilisin/kexin type 9 (PCSK9), mRNA [NM_174936]	55530512	chr1	55530453	+	hs|1p32.3	255738	NM_174936	proprotein convertase subtilisin/kexin type 9	chr1:55530453-55530512	GO:0005515|GO:0048471|GO:0016540|GO:0010469|GO:0004252|GO:0005783|GO:0070326|GO:0043621|GO:0005764|GO:0005615|GO:0042802|GO:0043523|GO:0005737|GO:0043525|GO:0030182|GO:0034190|GO:0006508|GO:0001920|GO:0010989|GO:0022008|GO:0008203|GO:0009267|GO:0042632|GO:0005791|GO:0032869|GO:0005794|GO:0009986|GO:0005770|GO:0001822|GO:0030169|GO:0006915|GO:0043086|GO:0031232|GO:0001889|GO:0032803|GO:0032802|GO:…	NM_174936	Hs.18844
A_24_P911607	-6.13877	-7.37418	2.35449	WNT7B	Homo sapiens wingless-type MMTV integration site family, member 7B (WNT7B), mRNA [NM_058238]	46372630	chr22	46372571	-	hs|22q13.31	7477	NM_058238	wingless-type MMTV integration site family, member 7B	chr22:46372630-46372571	GO:0060710|GO:0072236|GO:0070307|GO:0071300|GO:0046330|GO:0005615|GO:0005109|GO:0016055|GO:0060033|GO:0005796|GO:0072089|GO:0007275|GO:0072207|GO:0072205|GO:0001701|GO:0021871|GO:0045165|GO:0050808|GO:0005788|GO:0060484|GO:0060535|GO:0032364|GO:0060482|GO:0051145|GO:0008284|GO:0060428|GO:0005886|GO:0030324|GO:0060425|GO:0007267|GO:0072054|GO:0045879|GO:0072053|GO:0048144|GO:0060669|GO:0072061|GO:…	NM_058238	Hs.512714
A_24_P50368	-6.39362	-7.58402	2.28217	BLID	Homo sapiens BH3-like motif containing, cell death inducer (BLID), mRNA [NM_001001786]	121986373	chr11	121986314	-	hs|11q24.1	414899	NM_001001786	BH3-like motif containing, cell death inducer	chr11:121986373-121986314	GO:0005739|GO:0006915	NM_001001786	Hs.686109
A_23_P78479	-3.65934	-5.51348	3.61537	ZIM2	Homo sapiens zinc finger, imprinted 2 (ZIM2), transcript variant 1, mRNA [NM_015363]	57286046	chr19	57285987	-	hs|19q13.43	23619	NM_015363	zinc finger, imprinted 2	chr19:57286046-57285987	GO:0006355|GO:0008270|GO:0005634|GO:0005575|GO:0003677|GO:0006351	NM_015363	Hs.731875
A_24_P280328	-5.48637	-7.93857	5.4725	TTTY3	Homo sapiens testis-specific transcript, Y-linked 3 (non-protein coding) (TTTY3), long non-coding RNA [NR_001524]	27877059	chrY	27877000	+	hs|Yq11.23	114760	NR_001524	testis-specific transcript, Y-linked 3 (non-protein coding)	chrY:27877000-27877059		NR_001524	Hs.511777
A_32_P85106	-3.98149	-5.07097	2.12797	C6orf118	Homo sapiens chromosome 6 open reading frame 118 (C6orf118), mRNA [NM_144980]	165706933	chr6	165703529	-	hs|6q27	168090	NM_144980	chromosome 6 open reading frame 118	chr6:165706933-165703529		NM_144980	Hs.144734
A_33_P3480395	-2.27875	-3.5483	2.41087	FLJ30901	Homo sapiens cDNA FLJ30901 fis, clone FEBRA2005778. [AK055463]	43593387	chr22	43593328	-	hs|22q13.2	150378	AK055463	uncharacterized protein FLJ30901	chr22:43593387-43593328
A_19_P00809021	-5.84213	-7.53987	3.24391			127396965	chr5	127396906	+	hs|5q23.3				chr5:127396906-127396965
A_23_P217946	-6.65906	-7.80875	2.21866	CDH23	Homo sapiens cadherin-related 23 (CDH23), transcript variant 1, mRNA [NM_022124]	73466803	chr10	73466744	+	hs|10q22.1	64072	NM_022124	cadherin-related 23	chr10:73466744-73466803	GO:0005515|GO:0005886|GO:0051480|GO:0007605|GO:0005509|GO:0032420|GO:0045494|GO:0016339|GO:0016020|GO:0050957|GO:0006816|GO:0016021|GO:0007156|GO:0007601|GO:0050953|GO:0050896	NM_022124	Hs.656032
A_32_P160563	-5.60437	-7.73006	4.36413	OPCML	Homo sapiens opioid binding protein/cell adhesion molecule-like (OPCML), transcript variant 2, mRNA [NM_001012393]	132284974	chr11	132284915	-	hs|11q25	4978	NM_001012393	opioid binding protein/cell adhesion molecule-like	chr11:132284974-132284915	GO:0008038|GO:0005886|GO:0005887|GO:0038003|GO:0031225|GO:0007155|GO:0004985	NM_001012393	Hs.4817
A_33_P3345132	-1.71602	-2.94083	2.33724	ZNF578	Homo sapiens zinc finger protein 578 (ZNF578), mRNA [NM_001099694]	53019378	chr19	53019319	+	hs|19q13.41	147660	NM_001099694	zinc finger protein 578	chr19:53019319-53019378	GO:0006355|GO:0005737|GO:0005634|GO:0003677|GO:0046872|GO:0006351	NM_001099694	Hs.157287
A_32_P60635	-7.44766	-8.492	2.06243	LOC643037	Homo sapiens uncharacterized LOC643037 (LOC643037), mRNA [NM_001190462]	94265146	chr11	94265087	+	hs|11q21	643037	NM_001190462	uncharacterized LOC643037	chr11:94265087-94265146		NM_001190462	Hs.97691
A_24_P944131	-6.71558	-7.95626	2.3631	GPR83	Homo sapiens G protein-coupled receptor 83 (GPR83), mRNA [NM_016540]	94111566	chr11	94111507	-	hs|11q21	10888	NM_016540	G protein-coupled receptor 83	chr11:94111566-94111507	GO:0004983|GO:0005886|GO:0004930|GO:0051384|GO:0016021	NM_016540	Hs.272385
A_33_P3236436	-2.07959	-3.48794	2.65433	C4orf51	Homo sapiens chromosome 4 open reading frame 51 (C4orf51), mRNA [NM_001080531]	146653915	chr4	146653856	+	hs|4q31.21	646603	NM_001080531	chromosome 4 open reading frame 51	chr4:146653856-146653915		NM_001080531	Hs.452865
A_19_P00315917	-4.83882	-6.6465	3.50079			22567503	chr18	22567444	-	hs|18q11.2				chr18:22567503-22567444
A_33_P3299580	-7.42354	-8.44967	2.03655	CCDC129	Homo sapiens coiled-coil domain containing 129 (CCDC129), transcript variant 1, mRNA [NM_001257967]	31692504	chr7	31692445	+	hs|7p14.3	223075	NM_001257967	coiled-coil domain containing 129	chr7:31692445-31692504		NM_001257967	Hs.224269
A_23_P57036	-1.31712	-2.33147	2.01999	CD40	Homo sapiens CD40 molecule, TNF receptor superfamily member 5 (CD40), transcript variant 1, mRNA [NM_001250]	44757640	chr20	44757581	+	hs|20q13.12	958	NM_001250	CD40 molecule, TNF receptor superfamily member 5	chr20:44757581-44757640	GO:0005515|GO:0035631|GO:0005886|GO:0030890|GO:0032735|GO:0032855|GO:0043231|GO:0051607|GO:0051092|GO:0006954|GO:0090037|GO:0042100|GO:0043406|GO:0045944|GO:0043089|GO:0004872|GO:0004871|GO:0043123|GO:0031625|GO:0006874|GO:0042511|GO:0030168|GO:0005576|GO:0051023|GO:0002768|GO:0006461|GO:0005887|GO:0050776|GO:0001934|GO:0071260|GO:0019899|GO:2000353|GO:0048304|GO:0009897	NM_001250	Hs.472860
A_33_P3214869	-7.23659	-8.33633	2.14316	KPNA7	Homo sapiens karyopherin alpha 7 (importin alpha 8) (KPNA7), mRNA [NM_001145715]	98771272	chr7	98771213	-	hs|7q22.1	402569	NM_001145715	karyopherin alpha 7 (importin alpha 8)	chr7:98771272-98771213	GO:0019221|GO:0008565|GO:0005654|GO:0006606|GO:0005829	NM_001145715	Hs.253050
A_33_P3302448	-6.99564	-8.42112	2.68603	LINGO3	Homo sapiens leucine rich repeat and Ig domain containing 3 (LINGO3), mRNA [NM_001101391]	2289833	chr19	2289774	-	hs|19p13.3	645191	NM_001101391	leucine rich repeat and Ig domain containing 3	chr19:2289833-2289774	GO:0016021	NM_001101391	Hs.371587
A_33_P3339885	-3.05329	-4.4096	2.5603		CR746068 Soares_NFL_T_GBC_S1 Homo sapiens cDNA clone IMAGp971O0264 ; IMAGE:1563107 5', mRNA sequence [CR746068]	109321356	chr8	109321297	-	hs|8q23.1		CR746068		chr8:109321356-109321297			Hs.575544
A_23_P406782	-2.0694	-3.0882	2.02623	HPN	Homo sapiens hepsin (HPN), transcript variant 1, mRNA [NM_182983]	35556549	chr19	35556490	+	hs|19q13.12	3249	NM_182983	hepsin	chr19:35556490-35556549	GO:0005515|GO:0060429|GO:0097066|GO:0005886|GO:0004252|GO:0030307|GO:0008360|GO:0050680|GO:0010719|GO:0005737|GO:0005911|GO:0006508|GO:0043025|GO:0090103|GO:2000611|GO:0071805|GO:0070008|GO:0034769|GO:0005044|GO:0031965|GO:0043066|GO:0009986|GO:0097195|GO:2000347|GO:0043923|GO:0010628|GO:0005887|GO:0010756|GO:0050910|GO:0005789|GO:0008236|GO:0008233|GO:0016021|GO:0015269	NM_182983	Hs.182385
A_23_P154849	-5.14049	-6.73128	3.01214	OLIG1	Homo sapiens oligodendrocyte transcription factor 1 (OLIG1), mRNA [NM_138983]	34444596	chr21	34444537	+	hs|21q22.11	116448	NM_138983	oligodendrocyte transcription factor 1	chr21:34444537-34444596	GO:0005515|GO:0006355|GO:0046983|GO:0005634|GO:0048663|GO:0003677|GO:0006351	NM_138983	Hs.56663
A_33_P3641456	-6.8484	-8.14524	2.4569	LOC642422	Homo sapiens cDNA FLJ43764 fis, clone TESTI2048898. [AK125752]	1380034	chr10	1379975	-	hs|10p15.3	642422	AK125752	uncharacterized LOC642422	chr10:1380034-1379975
A_32_P187571	-5.01158	-6.33608	2.50447	SCN2B	Homo sapiens sodium channel, voltage-gated, type II, beta subunit (SCN2B), mRNA [NM_004588]	118033630	chr11	118033571	-	hs|11q23.3	6327	NM_004588	sodium channel, voltage-gated, type II, beta subunit	chr11:118033630-118033571	GO:0060371|GO:0046684|GO:0086002|GO:0007268|GO:0035725|GO:0001518|GO:2000649|GO:0086091|GO:0086006|GO:0060048|GO:0017080|GO:0007399	NM_004588	Hs.129783
A_23_P156445	-2.48087	-5.01174	5.77921	DDX43	Homo sapiens DEAD (Asp-Glu-Ala-Asp) box polypeptide 43 (DDX43), mRNA [NM_018665]	74126996	chr6	74126937	+	hs|6q13	55510	NM_018665	DEAD (Asp-Glu-Ala-Asp) box polypeptide 43	chr6:74126937-74126996	GO:0005622|GO:0004004|GO:0003723|GO:0005524	NM_018665	Hs.125507
A_33_P3348214	-6.46089	-7.68868	2.34208			80438705	chr14	80438646	-	hs|14q31.1				chr14:80438705-80438646
A_23_P66481	-6.43992	-7.53156	2.13116	RTN4RL1	Homo sapiens reticulon 4 receptor-like 1 (RTN4RL1), mRNA [NM_178568]	1838527	chr17	1838468	-	hs|17p13.3	146760	NM_178568	reticulon 4 receptor-like 1	chr17:1838527-1838468	GO:0031103|GO:0009986|GO:0045121|GO:0004872|GO:0046658|GO:0009897	NM_178568	Hs.22917
A_33_P3387090	-6.36008	-7.5003	2.20414		Homo sapiens, clone IMAGE:4186245, mRNA. [BC026731]	46526939	chr2	46526880	+	hs|2p21		BC026731		chr2:46526880-46526939			Hs.656759
A_19_P00321194	-2.81555	-4.24217	2.68817	KC6	Homo sapiens keratoconus gene 6 (KC6), long non-coding RNA [NR_002838]	39100407	chr18	39100348	-	hs|18q12.3	641516	NR_002838	keratoconus gene 6	chr18:39100407-39100348		NR_002838	Hs.116612
A_24_P109069	-0.743818	-1.91297	2.24879	SYT15	Homo sapiens synaptotagmin XV (SYT15), transcript variant b, mRNA [NM_181519]	46963983	chr10	46963924	-	hs|10q11.22	83849	NM_181519	synaptotagmin XV	chr10:46963983-46963924	GO:0005886|GO:0016021|GO:0019898	NM_181519	Hs.696346
A_19_P00809372	-4.98633	-6.03057	2.06228			111964964	chr2	111964905	-	hs|2q13		TCONS_l2_00014790		chr2:111964964-111964905
A_19_P00318486	-2.16686	-3.30596	2.20244			67096627	chr5	67096568	-	hs|5q13.1				chr5:67096627-67096568
A_33_P3416513	-4.59483	-5.6151	2.0283	C8orf74	Homo sapiens chromosome 8 open reading frame 74 (C8orf74), mRNA [NM_001040032]	10558102	chr8	10558043	+	hs|8p23.1	203076	NM_001040032	chromosome 8 open reading frame 74	chr8:10558043-10558102	GO:0005515	NM_001040032	Hs.371776
A_33_P3374982	-7.38329	-8.38796	2.00649			144480005	chr4	144479946	-	hs|4q31.21				chr4:144480005-144479946
A_23_P93641	-5.75992	-6.85822	2.14102	AKR1B10	Homo sapiens aldo-keto reductase family 1, member B10 (aldose reductase) (AKR1B10), mRNA [NM_020299]	134225998	chr7	134225939	+	hs|7q33	57016	NM_020299	aldo-keto reductase family 1, member B10 (aldose reductase)	chr7:134225939-134225998	GO:0044598|GO:0005515|GO:0047718|GO:0045550|GO:0044597|GO:0001758|GO:0007603|GO:0007586|GO:0006081|GO:0005576|GO:0005575|GO:0001523|GO:0005764|GO:0005829|GO:0004033|GO:0016488|GO:0008202	NM_020299	Hs.116724
A_33_P3217639	-4.43933	-6.19765	3.38303	ARMS2	Homo sapiens age-related maculopathy susceptibility 2 (ARMS2), mRNA [NM_001099667]	124216867	chr10	124216808	+	hs|10q26.13	387715	NM_001099667	age-related maculopathy susceptibility 2	chr10:124216808-124216867	GO:0005739|GO:0001917|GO:0001895	NM_001099667	Hs.120359
A_24_P119678	-1.07962	-2.31748	2.35848		Homo sapiens mRNA for hypothetical protein (ORF1), clone Telethon(Italy_B41)_Strait14635_FL303. [AJ295982]	236890269	chr1	236890210	+	hs|1q43		AJ295982		chr1:236890210-236890269
A_33_P3363720	-4.84764	-6.65135	3.49118	C1orf213	Homo sapiens chromosome 1 open reading frame 213 (C1orf213), transcript variant 2, long non-coding RNA [NR_033691]	23695931	chr1	23695872	+	hs|1p36.12	148898	NR_033691	chromosome 1 open reading frame 213	chr1:23695872-23695931		NR_033691	Hs.61884
A_33_P3409086	-6.87177	-8.23442	2.57158	S100A1	Homo sapiens S100 calcium binding protein A1 (S100A1), mRNA [NM_006271]	153603135	chr1	153603076	+	hs|1q21.3	6271	NM_006271	S100 calcium binding protein A1	chr1:153603076-153603135	GO:0035556|GO:0005515|GO:0044548|GO:0043234|GO:0016529|GO:0008016|GO:0005509|GO:0051117|GO:0005634|GO:0000122|GO:0042803|GO:0042802	NM_006271	Hs.515715
A_23_P166431	-5.61873	-6.78844	2.24966	C22orf24	Homo sapiens chromosome 22 open reading frame 24 (C22orf24), mRNA [NM_015372]	32329920	chr22	32329861	-	hs|22q12.3	25775	NM_015372	chromosome 22 open reading frame 24	chr22:32329920-32329861	GO:0016021	NM_015372	Hs.627602
A_33_P3241521	-6.40505	-7.90975	2.83767	EBF1	Homo sapiens early B-cell factor 1 (EBF1), mRNA [NM_024007]	158135091	chr5	158135032	-	hs|5q33.3	1879	NM_024007	early B-cell factor 1	chr5:158135091-158135032	GO:0003700|GO:0046983|GO:0007275|GO:0005634|GO:0045893|GO:0003677|GO:0046872|GO:0006351	NM_024007	Hs.573143
A_33_P3303945	-6.80543	-8.43904	3.10289	OR52N4	Homo sapiens olfactory receptor, family 52, subfamily N, member 4 (OR52N4), mRNA [NM_001005175]	5776936	chr11	5776877	+	hs|11p15.4	390072	NM_001005175	olfactory receptor, family 52, subfamily N, member 4	chr11:5776877-5776936	GO:0004984|GO:0005886|GO:0004930|GO:0016021	NM_001005175	Hs.553735
A_33_P3398356	-4.07965	-6.03323	3.87335	WDR72	Homo sapiens WD repeat domain 72 (WDR72), transcript variant 1, mRNA [NM_182758]	53806040	chr15	53805981	-	hs|15q21.3	256764	NM_182758	WD repeat domain 72	chr15:53806040-53805981		NM_182758	Hs.122125
A_23_P42931	-6.16859	-7.5745	2.64986	CLEC2L	Homo sapiens C-type lectin domain family 2, member L (CLEC2L), mRNA [NM_001080511]	139226797	chr7	139225205	+	hs|7q34	154790	NM_001080511	C-type lectin domain family 2, member L	chr7:139225205-139226797	GO:0030246|GO:0016021	NM_001080511	Hs.57806
A_23_P380208	-2.075	-3.13818	2.08953	VEPH1	Homo sapiens ventricular zone expressed PH domain-containing 1 (VEPH1), transcript variant 1, mRNA [NM_024621]	156978988	chr3	156978929	-	hs|3q25.31	79674	NM_024621	ventricular zone expressed PH domain-containing 1	chr3:156978988-156978929	GO:0005543|GO:0005886	NM_024621	Hs.658046
A_33_P3361831	-5.9302	-7.5874	3.15403	FRG2C	Homo sapiens FSHD region gene 2 family, member C (FRG2C), mRNA [NM_001124759]	75715966	chr3	75715907	+	hs|3p12.3	100288801	NM_001124759	FSHD region gene 2 family, member C	chr3:75715907-75715966	GO:0005634	NM_001124759	Hs.274541
A_24_P238786	-6.26682	-7.70967	2.71858			29630211	chr16	29630152	-	hs|16p11.2				chr16:029630211-029630152
A_33_P3258346	-6.77349	-8.15396	2.60355	XAF1	Homo sapiens XIAP associated factor 1 (XAF1), transcript variant 1, mRNA [NM_017523]	6674202	chr17	6674143	+	hs|17p13.1	54739	NM_017523	XIAP associated factor 1	chr17:6674143-6674202	GO:0005739|GO:0060337|GO:0035456|GO:0019221|GO:0006915|GO:0008270|GO:0005634|GO:0005829	NM_017523	Hs.441975
A_33_P3307103	-6.16765	-7.59985	2.69858	EFCAB11	EF-hand calcium binding domain 11 [Source:HGNC Symbol;Acc:20357] [ENST00000267544]	90302968	chr14	90302909	-	hs|14q32.11	90141	BX247991	EF-hand calcium binding domain 11	chr14:90302968-90302909	GO:0005509		Hs.123232
A_32_P69802	-5.2058	-6.69941	2.81593	SLCO1A2	Homo sapiens solute carrier organic anion transporter family, member 1A2 (SLCO1A2), transcript variant 1, mRNA [NM_134431]	21418501	chr12	21418442	-	hs|12p12.1	6579	NM_134431	solute carrier organic anion transporter family, member 1A2	chr12:21418501-21418442	GO:0005886|GO:0015721|GO:0015711|GO:0043252|GO:0008514|GO:0008206|GO:0044281|GO:0016021|GO:0055085	NM_134431	Hs.46440
A_19_P00804899	-5.68807	-6.86085	2.25447			43960908	chr6	43960849	+	hs|6p21.1				chr6:043960849-043960908
A_24_P391586	-5.80471	-8.37721	5.94841	OAF	Homo sapiens OAF homolog (Drosophila) (OAF), mRNA [NM_178507]	120100232	chr11	120100173	+	hs|11q23.3	220323	NM_178507	OAF homolog (Drosophila)	chr11:120100173-120100232		NM_178507	Hs.445081
A_23_P143713	-4.45163	-5.49962	2.06765	APOBEC3G	Homo sapiens apolipoprotein B mRNA editing enzyme, catalytic polypeptide-like 3G (APOBEC3G), mRNA [NM_021822]	39477540	chr22	39477481	+	hs|22q13.1	60489	NM_021822	apolipoprotein B mRNA editing enzyme, catalytic polypeptide-like 3G	chr22:39477481-39477540	GO:0030895|GO:0005515|GO:0009972|GO:0047844|GO:0003723|GO:0016553|GO:0045869|GO:0048525|GO:0010529|GO:0042803|GO:0005829|GO:0005739|GO:0051607|GO:0005737|GO:0000932|GO:0045087|GO:0030529|GO:0019048|GO:0002230|GO:0004126|GO:0016032|GO:0008270|GO:0070383|GO:0045071	NM_021822	Hs.660143
A_33_P3395472	-6.64627	-8.27615	3.09488			11358352	chr10	11358293	-	hs|10p14				chr10:011358352-011358293
A_33_P3555477	-5.69689	-7.33079	3.10349	LOC100505902		193766807	chr3	193766748	-	hs|3q29	100505902	XR_251522	uncharacterized LOC100505902	chr3:193766807-193766748		XR_251522	Hs.634720
A_23_P101521	-0.0449667	-1.38957	2.53961	IZUMO2	Homo sapiens IZUMO family member 2 (IZUMO2), mRNA [NM_152358]	50657886	chr19	50655879	-	hs|19q13.33	126123	NM_152358	IZUMO family member 2	chr19:50657886-50655879	GO:0016021	NM_152358	Hs.414175
A_23_P5200	-3.61713	-4.6361	2.02647	NPHS1	Homo sapiens nephrosis 1, congenital, Finnish type (nephrin) (NPHS1), mRNA [NM_004646]	36317252	chr19	36317193	-	hs|19q13.12	4868	NM_004646	nephrosis 1, congenital, Finnish type (nephrin)	chr19:36317252-36317193	GO:0005515|GO:0007588|GO:0072015|GO:0005886|GO:0007254|GO:0007520|GO:0042995|GO:0032836|GO:0030838|GO:0005887|GO:0007519|GO:0036057|GO:0017022|GO:0007155|GO:0044062	NM_004646	Hs.122186
A_19_P00321751	-2.36174	-3.46313	2.14561		Homo sapiens mRNA; cDNA DKFZp566J123 (from clone DKFZp566J123). [AL050061]	102179109	chr8	102179050	-	hs|8q22.3		AL050061		chr8:102179109-102179050			Hs.27371
A_33_P3397525	-6.38835	-8.02156	3.10203	WNT4	Homo sapiens wingless-type MMTV integration site family, member 4 (WNT4), mRNA [NM_030761]	22443857	chr1	22443798	-	hs|1p36.12	54361	NM_030761	wingless-type MMTV integration site family, member 4	chr1:22443857-22443798	GO:0018345|GO:0001658|GO:0072034|GO:0072033|GO:0006702|GO:0038030|GO:0033080|GO:0071560|GO:0010894|GO:0005615|GO:0048599|GO:0005109|GO:0061045|GO:0072273|GO:0061184|GO:0048018|GO:0022407|GO:0030336|GO:0030501|GO:0009986|GO:0005796|GO:0061369|GO:0003714|GO:0060231|GO:0001889|GO:0045836|GO:0045165|GO:0032967|GO:0032321|GO:0051496|GO:0005788|GO:0045596|GO:0045893|GO:0045892|GO:0051145|GO:0005886|GO:…	NM_030761	Hs.25766
A_33_P3292148	-6.8343	-8.25914	2.68486	LOC729224	PREDICTED: Homo sapiens uncharacterized LOC729224 (LOC729224), misc_RNA [XR_159398]	202979033	chr2	202978974	-	hs|2q33.1	729224	XR_159398	uncharacterized LOC729224	chr2:202979033-202978974		XR_159398	Hs.623895
A_19_P00805416	-5.60034	-6.75443	2.22544			157192511	chr2	157192452	-	hs|2q24.1				chr2:157192511-157192452
A_33_P3342051	-4.86657	-7.77562	7.51126	MPC1L	Homo sapiens mitochondrial pyruvate carrier 1-like (MPC1L), mRNA [NM_001195522]	40483370	chrX	40483311	+	hs|Xp11.4	347411	NM_001195522	mitochondrial pyruvate carrier 1-like	chrX:40483311-40483370	GO:0006850|GO:0005743|GO:0016021	NM_001195522	Hs.128084
A_23_P503072	-3.13357	-5.47145	5.05557	CCL28	Homo sapiens chemokine (C-C motif) ligand 28 (CCL28), mRNA [NM_148672]	43381984	chr5	43381925	-	hs|5p12	56477	NM_148672	chemokine (C-C motif) ligand 28	chr5:43381984-43381925	GO:0008009|GO:0006955|GO:0006935|GO:0005576|GO:0007204|GO:0005615	NM_148672	Hs.656904
A_23_P131825	1.4984	0.478474	2.02781	TNNC2	Homo sapiens troponin C type 2 (fast) (TNNC2), mRNA [NM_003279]	44452639	chr20	44451969	-	hs|20q13.12	7125	NM_003279	troponin C type 2 (fast)	chr20:44452639-44451969	GO:0006937|GO:0030049|GO:0005861|GO:0003009|GO:0005509|GO:0003779|GO:0005829	NM_003279	Hs.182421
A_33_P3398867	-6.63667	-8.0793	2.71815	GCRG224	Homo sapiens GCRG-P224 mRNA, complete cds. [AF438406]	82533591	chr11	82533532	+	hs|11q14.1	360219	AF438406	GCRG-P224	chr11:82533532-82533591			Hs.733148
A_23_P328621	-4.11466	-5.28195	2.2459	UBQLNL	Homo sapiens ubiquilin-like (UBQLNL), mRNA [NM_145053]	5535729	chr11	5535670	-	hs|11p15.4	143630	NM_145053	ubiquilin-like	chr11:5535729-5535670		NM_145053	Hs.10688
A_23_P360316	-7.31793	-8.41747	2.14287	FUT3	Homo sapiens fucosyltransferase 3 (galactoside 3(4)-L-fucosyltransferase, Lewis blood group) (FUT3), transcript variant 1, mRNA [NM_000149]	5843151	chr19	5843092	-	hs|19p13.3	2525	NM_000149	fucosyltransferase 3 (galactoside 3(4)-L-fucosyltransferase, Lewis blood group)	chr19:5843151-5843092	GO:0017060|GO:0046920|GO:0009312|GO:0016020|GO:0032580|GO:0009988|GO:0008417|GO:0006486|GO:0043413|GO:0016021|GO:0036065	NM_000149	Hs.169238
A_33_P3772150	-3.8844	-5.49933	3.06297	ADARB2	Homo sapiens adenosine deaminase, RNA-specific, B2 (non-functional) (ADARB2), mRNA [NM_018702]	1223601	chr10	1223542	-	hs|10p15.3	105	NM_018702	adenosine deaminase, RNA-specific, B2 (non-functional)	chr10:1223601-1223542	GO:0006397|GO:0005739|GO:0003725|GO:0005737|GO:0003727|GO:0004000|GO:0005730|GO:0005634|GO:0046872	NM_018702	Hs.586663
A_23_P216966	-4.85429	-6.06607	2.31624	PTGS1	Homo sapiens prostaglandin-endoperoxide synthase 1 (prostaglandin G/H synthase and cyclooxygenase) (PTGS1), transcript variant 1, mRNA [NM_000962]	125155111	chr9	125155052	+	hs|9q33.2	5742	NM_000962	prostaglandin-endoperoxide synthase 1 (prostaglandin G/H synthase and cyclooxygenase)	chr9:125155052-125155111	GO:0006629|GO:0019369|GO:0019371|GO:0006805|GO:0004666|GO:0051213|GO:0005634|GO:0044281|GO:0046872|GO:0043231|GO:0005737|GO:0004601|GO:0001516|GO:0042127|GO:0005789|GO:0008217|GO:0006979|GO:0020037|GO:0001750	NM_000962	Hs.201978
A_33_P3377190	-6.06856	-7.81548	3.35641	LOC100131662	Homo sapiens cDNA FLJ45218 fis, clone BRCAN2019653. [AK127156]	95690749	chr2	95690690	-	hs|2q11.1	100131662	AK127156	uncharacterized LOC100131662	chr2:95690749-95690690			Hs.585935
A_33_P3256828	-6.90302	-8.20006	2.45725	LOC100127910	Homo sapiens cDNA FLJ27201 fis, clone SYN03133. [AK130711]	170637107	chr1	170637048	+	hs|1q24.2	100127910	AK130711	uncharacterized LOC100127910	chr1:170637048-170637107			Hs.647752
A_33_P3363105	-6.71241	-7.95658	2.36881	LOC101930573	PREDICTED: Homo sapiens uncharacterized LOC101930573 (LOC101930573), mRNA [XM_005276005]	128510539	chr7	128510480	-	hs|7q32.1	101930573	XM_005276005	uncharacterized LOC101930573	chr7:128510539-128510480		XM_005276005
A_23_P60339	-2.67844	-4.89807	4.65775	C9orf64	Homo sapiens chromosome 9 open reading frame 64 (C9orf64), mRNA [NM_032307]	86554414	chr9	86554355	-	hs|9q21.32	84267	NM_032307	chromosome 9 open reading frame 64	chr9:86554414-86554355	GO:0008150|GO:0003674|GO:0005575	NM_032307	Hs.208914
A_19_P00316812	-2.28727	-3.46987	2.26985		Homo sapiens cDNA clone IMAGE:40022063. [BC113046]	27485092	chr5	27485033	-	hs|5p14.1		BC113046		chr5:27485092-27485033
A_33_P3261132	-5.98162	-7.42197	2.71386	CYCSP52	Homo sapiens cytochrome c, somatic pseudogene 52 (CYCSP52), non-coding RNA [NR_001560]	157098462	chr1	157098403	+	hs|1q23.1	360155	NR_001560	cytochrome c, somatic pseudogene 52	chr1:157098403-157098462		NR_001560	Hs.491808
A_33_P3311258	-6.73103	-8.51069	3.43344	KRTAP19-4	Homo sapiens keratin associated protein 19-4 (KRTAP19-4), mRNA [NM_181610]	31869233	chr21	31869174	-	hs|21q22.11	337971	NM_181610	keratin associated protein 19-4	chr21:31869233-31869174	GO:0005882	NM_181610	Hs.553693
A_24_P118938	-2.84249	-3.89479	2.07384	C20orf112	Homo sapiens chromosome 20 open reading frame 112 (C20orf112), transcript variant 1, mRNA [NM_001256798]	31031812	chr20	31031753	-	hs|20q11.21	140688	NM_001256798	chromosome 20 open reading frame 112	chr20:31031812-31031753		NM_001256798	Hs.516978
A_33_P3243449	-0.22225	-2.14182	3.78309	CD70	Homo sapiens CD70 molecule (CD70), mRNA [NM_001252]	6585926	chr19	6585867	-	hs|19p13.3	970	NM_001252	CD70 molecule	chr19:6585926-6585867	GO:0005515|GO:0005164|GO:0005886|GO:0008283|GO:0005102|GO:0007267|GO:0002020|GO:0097191|GO:0005125|GO:0005615|GO:0007165|GO:0006955|GO:0005887	NM_001252	Hs.501497
A_23_P142974	-2.15542	-3.33508	2.26523	ARHGAP25	Homo sapiens Rho GTPase activating protein 25 (ARHGAP25), transcript variant 1, mRNA [NM_001007231]	69053780	chr2	69053721	+	hs|2p13.3	9938	NM_001007231	Rho GTPase activating protein 25	chr2:69053721-69053780	GO:0051056|GO:0005543|GO:0007264|GO:0005829|GO:0005096	NM_001007231	Hs.531807
A_33_P3231110	-3.12819	-4.22016	2.13164	USP3	Homo sapiens ubiquitin specific peptidase 3 (USP3), transcript variant 1, mRNA [NM_006537]	63883025	chr15	63882966	+	hs|15q22.31	9960	NM_006537	ubiquitin specific peptidase 3	chr15:63882966-63883025	GO:0042393|GO:0016578|GO:0006511|GO:0000790|GO:0031647|GO:0006281|GO:0004843|GO:0008270|GO:0004221|GO:0000278	NM_006537	Hs.458499
A_19_P00807008	-5.62504	-6.79372	2.24806		Homo sapiens cDNA FLJ44316 fis, clone TRACH3000548. [AK126296]	100496676	chr1	100496617	+	hs|1p21.2		AK126296		chr1:100496617-100496676			Hs.126658
A_33_P3221378	-6.21952	-7.37442	2.22669		AGENCOURT_13445090 NIH_MGC_187 Homo sapiens cDNA clone IMAGE:30319313 5', mRNA sequence [CB962925]	97384382	chr8	97384323	-	hs|8q22.1		TCONS_00015109		chr8:97384382-97384323			Hs.571415
A_23_P164100	-6.32259	-7.41179	2.12755	C17orf64	Homo sapiens chromosome 17 open reading frame 64 (C17orf64), mRNA [NM_181707]	58508609	chr17	58508550	+	hs|17q23.2	124773	NM_181707	chromosome 17 open reading frame 64	chr17:58508550-58508609		NM_181707	Hs.129312
A_23_P419503	-4.25459	-5.98336	3.31446	LRRC4B	Homo sapiens leucine rich repeat containing 4B (LRRC4B), mRNA [NM_001080457]	51021301	chr19	51021242	-	hs|19q13.33	94030	NM_001080457	leucine rich repeat containing 4B	chr19:51021301-51021242	GO:0051965|GO:0042734|GO:0030054|GO:0005102|GO:0016021	NM_001080457	Hs.120873
A_23_P207201	-4.4577	-5.64638	2.27943	CD79B	Homo sapiens CD79b molecule, immunoglobulin-associated beta (CD79B), transcript variant 3, mRNA [NM_001039933]	62007212	chr17	62007153	-	hs|17q23.3	974	NM_001039933	CD79b molecule, immunoglobulin-associated beta	chr17:62007212-62007153	GO:0050853|GO:0019815|GO:0007165|GO:0006955|GO:0005737|GO:0005794|GO:0005886|GO:0005887|GO:0005730|GO:0005634|GO:0009897|GO:0004888	NM_001039933	Hs.89575
A_23_P433586	-3.35036	-4.87479	2.87672	HTR2C	Homo sapiens 5-hydroxytryptamine (serotonin) receptor 2C, G protein-coupled (HTR2C), transcript variant 2, mRNA [NM_000868]	114143914	chrX	114143855	+	hs|Xq23	3358	NM_000868	5-hydroxytryptamine (serotonin) receptor 2C, G protein-coupled	chrX:114143855-114143914	GO:0007631|GO:0001587|GO:0051209|GO:0010513|GO:0005886|GO:0042493|GO:0006874|GO:0032098|GO:0007200|GO:0007268|GO:0051378|GO:0007210|GO:0004993|GO:0005887|GO:0071886|GO:0051482|GO:0008144|GO:0006182|GO:0007208|GO:0043397|GO:0001662|GO:0007626|GO:0070374|GO:0031644	NM_000868	Hs.149037
A_33_P3360249	-6.23703	-8.0466	3.50538	HCRTR1	Homo sapiens hypocretin (orexin) receptor 1 (HCRTR1), mRNA [NM_001525]	32089299	chr1	32089240	+	hs|1p35.2	3061	NM_001525	hypocretin (orexin) receptor 1	chr1:32089240-32089299	GO:0016499|GO:0007631|GO:0005886|GO:0007218|GO:0005887|GO:0004930|GO:0007268|GO:0017046	NM_001525	Hs.388226
A_33_P3571901	-4.40637	-5.6895	2.43366	LOC100287387	PREDICTED: Homo sapiens uncharacterized LOC100287387 (LOC100287387), mRNA [XM_002342310]	239753690	chr2	239753631	-	hs|2q37.3	100287387	XM_002342310	uncharacterized LOC100287387	chr2:239753690-239753631		XM_002342310	Hs.516864
A_19_P00321406	-6.07309	-7.48874	2.66779	LINC00882	long intergenic non-protein coding RNA 882 [Source:HGNC Symbol;Acc:48568] [ENST00000473636]	106830942	chr3	106830883	-	hs|3q13.12	100302640	TCONS_00005804	long intergenic non-protein coding RNA 882	chr3:106830942-106830883			Hs.648607
A_23_P305977	-6.62643	-8.47577	3.60336	GRAMD2	Homo sapiens GRAM domain containing 2 (GRAMD2), mRNA [NM_001012642]	72452885	chr15	72452826	-	hs|15q23	196996	NM_001012642	GRAM domain containing 2	chr15:72452885-72452826	GO:0016021	NM_001012642	Hs.596332
A_33_P3283734	-6.36366	-8.23831	3.66713			71403530	chr9	71403471	-	hs|9q21.11				chr9:071403530-071403471
A_19_P00812137	-6.27116	-7.38396	2.16264			183167388	chr3	183167329	-	hs|3q27.1				chr3:183167388-183167329
A_33_P3376264	-5.79316	-6.81726	2.03369	GK	glycerol kinase [Source:HGNC Symbol;Acc:4289] [ENST00000378938]	30739306	chrX	30739247	+	hs|Xp21.2	2710		glycerol kinase	chrX:30739247-30739306	GO:0005515|GO:0004370|GO:0019563|GO:0005741|GO:0044281|GO:0005524|GO:0006071|GO:0046167|GO:0005829|GO:0005737|GO:0019432|GO:0006641|GO:0044255
A_19_P00321712	-6.44804	-8.20824	3.38745		Homo sapiens full length insert cDNA clone ZE03A08. [AF086511]	54162614	chr5	54162555	-	hs|5q11.2		AF086511		chr5:54162614-54162555			Hs.59806
A_33_P3409259	-6.29576	-8.30434	4.02387	GAFA1	Homo sapiens FGF2-associated protein GAFA1 (GAFA1) mRNA, complete cds. [AF190748]	20948274	chr14	20948215	-	hs|14q11.2	100131227	AF190748	FGF2-associated protein GAFA1	chr14:20948274-20948215	GO:0016021		Hs.661621
A_33_P3368201	-7.02071	-8.44811	2.68961	LOC643711	Homo sapiens platelet-activating factor acetylhydrolase 1b, catalytic subunit 2 (30kDa) pseudogene (LOC643711), transcript variant 1, non-coding RNA [NR_077240]	98126424	chr12	98126365	-	hs|12q23.1	643711	NR_077240	platelet-activating factor acetylhydrolase 1b, catalytic subunit 2 (30kDa) pseudogene	chr12:98126424-98126365		NR_077240	Hs.585557
A_33_P3281606	-4.12163	-5.25733	2.19725	KCNT1	Homo sapiens potassium channel, subfamily T, member 1 (KCNT1), transcript variant 2, mRNA [NM_001272003]	138684992	chr9	138684933	+	hs|9q34.3	57582	NM_001272003	potassium channel, subfamily T, member 1	chr9:138684933-138684992	GO:0008076|GO:0005249|GO:0015269|GO:0071805	NM_001272003	Hs.104950
A_23_P350808	-6.58571	-7.65155	2.09339	UNC80	unc-80 homolog (C. elegans) [Source:HGNC Symbol;Acc:26582] [ENST00000489023]	210834679	chr2	210834620	+	hs|2q34	285175	AB058746	unc-80 homolog (C. elegans)	chr2:210834620-210834679	GO:0034220|GO:0005886|GO:0016021|GO:0055085		Hs.396201
A_19_P00319385	-4.562	-5.65654	2.13546			139231462	chr2	139231403	-	hs|2q22.1				chr2:139231462-139231403
A_23_P38959	-2.80571	-4.00434	2.29522	VAV1	Homo sapiens vav 1 guanine nucleotide exchange factor (VAV1), transcript variant 1, mRNA [NM_005428]	6854054	chr19	6853995	+	hs|19p13.3	7409	NM_005428	vav 1 guanine nucleotide exchange factor	chr19:6853995-6854054	GO:0005515|GO:0003700|GO:0005886|GO:0007264|GO:0035023|GO:0031295|GO:0046872|GO:0005829|GO:0005085|GO:0005543|GO:0007173|GO:0030676|GO:0051056|GO:0006355|GO:0048011|GO:0043065|GO:0048015|GO:0030168|GO:0097190|GO:0043087|GO:0045785|GO:0042110|GO:0008543|GO:0007596|GO:0007229|GO:0045087|GO:0038096|GO:0038095	NM_005428	Hs.116237
A_19_P00810274	-7.04249	-8.24459	2.30075		PREDICTED: Homo sapiens uncharacterized LOC101928201 (LOC101928201), misc_RNA [XR_247294]	4545639	chrX	4545580	-	hs|Xp22.32		XR_247294		chrX:4545639-4545580		XR_247294	Hs.586488
A_23_P50031	-6.37897	-7.5562	2.26142	OR3A1	Homo sapiens olfactory receptor, family 3, subfamily A, member 1 (OR3A1), mRNA [NM_002550]	3195111	chr17	3195052	-	hs|17p13.3	4994	NM_002550	olfactory receptor, family 3, subfamily A, member 1	chr17:3195111-3195052	GO:0050911|GO:0007165|GO:0004984|GO:0005886|GO:0004930|GO:0016021	NM_002550	Hs.647410
A_33_P3370325	-7.04742	-8.26126	2.31953			60273735	chr10	60273676	-	hs|10q21.1				chr10:060273735-060273676
A_33_P3395688	-7.14031	-8.16568	2.03548	MYZAP	Homo sapiens myocardial zonula adherens protein (MYZAP), transcript variant 1, mRNA [NM_001018100]	57967246	chr15	57967187	+	hs|15q21.3	100820829	NM_001018100	myocardial zonula adherens protein	chr15:57967187-57967246	GO:0035556|GO:0005515|GO:0030018|GO:0030054|GO:0030864|GO:0031674|GO:0031234	NM_001018100	Hs.437256
A_24_P315975	-6.87758	-8.30659	2.69261	KRTAP4-9	Homo sapiens keratin associated protein 4-9 (KRTAP4-9), mRNA [NM_001146041]	39262596	chr17	39262537	+	hs|17q21.2	100132386	NM_001146041	keratin associated protein 4-9	chr17:39262537-39262596	GO:0045095	NM_001146041	Hs.307018
A_33_P3294985	-5.18724	-6.61057	2.68204	JPX	Homo sapiens JPX transcript, XIST activator (non-protein coding) (JPX), long non-coding RNA [NR_024582]	73289762	chrX	73289703	+	hs|Xq13.2	554203	NR_024582	JPX transcript, XIST activator (non-protein coding)	chrX:73289703-73289762		NR_024582	Hs.648316
A_33_P3213526	-7.28645	-8.3985	2.16153			138677831	chr5	138677772	-	hs|5q31.2				chr5:138677831-138677772
A_19_P00319777	-5.6521	-6.69514	2.06057			165221760	chr3	165221701	-	hs|3q26.1				chr3:165221760-165221701
A_19_P00321932	-5.36723	-7.17559	3.50245			165246271	chr3	165246212	-	hs|3q26.1				chr3:165246271-165246212
A_23_P167030	-4.00898	-5.55037	2.91076	PTH1R	Homo sapiens parathyroid hormone 1 receptor (PTH1R), transcript variant 1, mRNA [NM_000316]	46944255	chr3	46944115	+	hs|3p21.31	5745	NM_000316	parathyroid hormone 1 receptor	chr3:46944115-46944255	GO:0005515|GO:0008284|GO:0008285|GO:0005886|GO:0045453|GO:0060732|GO:0007200|GO:0005634|GO:0030282|GO:0031526|GO:0043621|GO:0007204|GO:0016323|GO:0005737|GO:0016324|GO:0004991|GO:0002062|GO:0048469|GO:0007568|GO:0043235|GO:0001501|GO:0007186|GO:0002076|GO:0007187|GO:0005887|GO:0007188|GO:0007189|GO:0017046	NM_000316	Hs.1019
A_23_P353524	-5.82573	-6.9326	2.15379	IVL	Homo sapiens involucrin (IVL), mRNA [NM_005547]	152884031	chr1	152883972	+	hs|1q21.3	3713	NM_005547	involucrin	chr1:152883972-152884031	GO:0005737|GO:0018149|GO:0030216|GO:0010224|GO:0005198|GO:0031424|GO:0018153|GO:0030674|GO:0001533	NM_005547	Hs.516439
A_24_P33508	-3.67927	-4.73448	2.07802	2014-03-11	Homo sapiens membrane-associated ring finger (C3HC4) 11 (MARCH11), mRNA [NM_001102562]	16067856	chr5	16067797	-	hs|5p15.1	441061	NM_001102562	membrane-associated ring finger (C3HC4) 11	chr5:16067856-16067797	GO:0016567|GO:0016874|GO:0008270|GO:0016021|GO:0030659	NM_001102562	Hs.662216
A_33_P3422595	-6.39665	-8.1944	3.47679		T cell receptor gamma variable 8 [Source:HGNC Symbol;Acc:12294] [ENST00000390343]	38370063	chr7	38370004	-	hs|7p14.1		AK291611		chr7:38370063-38370004			Hs.731375
A_19_P00807059	-6.65074	-8.43773	3.45094			81007501	chr4	81007442	+	hs|4q21.21				chr4:081007442-081007501
A_23_P39056	-4.45643	-6.31747	3.63269	KLK7	Homo sapiens kallikrein-related peptidase 7 (KLK7), transcript variant 1, mRNA [NM_005046]	51480736	chr19	51480677	-	hs|19q13.41	5650	NM_005046	kallikrein-related peptidase 7	chr19:51480736-51480677	GO:0097209|GO:0008544|GO:0004252|GO:0006508|GO:0008236|GO:0005576	NM_005046	Hs.151254
A_19_P00325604	0.363732	-0.774096	2.20049	LINC-ROR	Homo sapiens long intergenic non-protein coding RNA, regulator of reprogramming (LINC-ROR), long non-coding RNA [NR_048536]	54722409	chr18	54722350	-	hs|18q21.31	100885779	NR_048536	long intergenic non-protein coding RNA, regulator of reprogramming	chr18:54722409-54722350		NR_048536	Hs.742426
A_24_P44992	-4.74209	-7.39604	6.29387		Homo sapiens mRNA; cDNA DKFZp547G0215 (from clone DKFZp547G0215). [AL831934]	45043369	chr20	45043310	-	hs|20q13.12		AL831934		chr20:45043369-45043310
A_23_P126167	-3.54229	-4.70215	2.23436	KCNN3	Homo sapiens potassium intermediate/small conductance calcium-activated channel, subfamily N, member 3 (KCNN3), transcript variant 1, mRNA [NM_002249]	154685975	chr1	154680725	-	hs|1q21.3	3782	NM_002249	potassium intermediate/small conductance calcium-activated channel, subfamily N, member 3	chr1:154685975-154680725	GO:0005516|GO:0005737|GO:0005886|GO:0007268|GO:0016021|GO:0016286	NM_002249	Hs.490765
A_23_P125977	-7.01152	-8.28526	2.41787	C1QC	Homo sapiens complement component 1, q subcomponent, C chain (C1QC), transcript variant 2, mRNA [NM_172369]	22974148	chr1	22974089	+	hs|1p36.12	714	NM_172369	complement component 1, q subcomponent, C chain	chr1:22974089-22974148	GO:0006956|GO:0006955|GO:0005581|GO:0045087|GO:0006958|GO:0030853|GO:0005576|GO:0045650	NM_172369	Hs.467753
A_33_P3418846	-7.04655	-8.12155	2.10672			20137978	chr13	20137919	-	hs|13q12.11				chr13:020137978-020137919
A_19_P00324705	-6.39844	-7.66569	2.40702			152653121	chr2	152653062	+	hs|2q23.3				chr2:152653062-152653121
A_24_P275585	-5.96524	-6.98329	2.02518	IQCH	Homo sapiens IQ motif containing H (IQCH), transcript variant 1, mRNA [NM_001031715]	67793409	chr15	67793350	+	hs|15q23	64799	NM_001031715	IQ motif containing H	chr15:67793350-67793409		NM_001031715	Hs.657894
A_23_P140074	-7.22396	-8.24064	2.02326	PROZ	Homo sapiens protein Z, vitamin K-dependent plasma glycoprotein (PROZ), transcript variant 2, mRNA [NM_003891]	113826455	chr13	113826396	+	hs|13q34	8858	NM_003891	protein Z, vitamin K-dependent plasma glycoprotein	chr13:113826396-113826455	GO:0017187|GO:0004252|GO:0007596|GO:0005796|GO:0005509|GO:0006508|GO:0005788|GO:0005576|GO:0044267|GO:0043687	NM_003891	Hs.1011
A_33_P3385706	-5.85976	-6.98949	2.18817	OR52I1	Homo sapiens olfactory receptor, family 52, subfamily I, member 1 (OR52I1), mRNA [NM_001005169]	4616233	chr11	4616174	+	hs|11p15.4	390037	NM_001005169	olfactory receptor, family 52, subfamily I, member 1	chr11:4616174-4616233	GO:0004984|GO:0005886|GO:0004930|GO:0016021	NM_001005169	Hs.553727
A_23_P143774	-6.78459	-7.78845	2.00535	MOV10L1	Homo sapiens Mov10l1, Moloney leukemia virus 10-like 1, homolog (mouse) (MOV10L1), transcript variant 1, mRNA [NM_018995]	50599477	chr22	50599418	+	hs|22q13.33	54456	NM_018995	Mov10l1, Moloney leukemia virus 10-like 1, homolog (mouse)	chr22:50599418-50599477	GO:0005622|GO:0004004|GO:0000287|GO:0003723|GO:0007275|GO:0007283|GO:0007281|GO:0005524	NM_018995	Hs.62880
A_23_P19816	-5.83459	-7.08165	2.37358	RNF32	Homo sapiens ring finger protein 32 (RNF32), transcript variant 3, mRNA [NM_030936]	156469415	chr7	156469356	+	hs|7q36.3	140545	NM_030936	ring finger protein 32	chr7:156469356-156469415	GO:0005515|GO:0016235|GO:0008270|GO:0005768	NM_030936	Hs.446194
A_33_P3394584	-3.92917	-5.45293	2.87539	FLJ16779	Homo sapiens uncharacterized LOC100192386 (FLJ16779), long non-coding RNA [NR_024389]	61892899	chr20	61892840	+	hs|20q13.33	100192386	NR_024389	uncharacterized LOC100192386	chr20:61892840-61892899		NR_024389	Hs.111539
A_33_P3605352	-5.41165	-7.03566	3.08231	WWTR1	WW domain containing transcription regulator 1 [Source:HGNC Symbol;Acc:24042] [ENST00000474080]	149419549	chr3	149419490	-	hs|3q25.1	25937	BC066916	WW domain containing transcription regulator 1	chr3:149419549-149419490	GO:0005515|GO:0010467|GO:0008284|GO:0006367|GO:0045599|GO:0017145|GO:0010718|GO:0005634|GO:0035414|GO:0032835|GO:0042803|GO:0005829|GO:0005737|GO:0045944|GO:0007179|GO:0090090|GO:0005667|GO:0006355|GO:0003714|GO:0003713|GO:0005730|GO:0000122|GO:0035329|GO:0060390|GO:0006351|GO:0001649|GO:0060271|GO:0001933|GO:0005654|GO:0006469		Hs.477921
A_33_P3325296	-5.69477	-7.0783	2.60906		BC003127 selenoprotein X, 1 {Homo sapiens} (exp=-1; wgp=0; cg=0), complete [THC2669381]	1990980	chr16	1990921	-	hs|16p13.3				chr16:001990980-001990921	GO:0008430|GO:0005737|GO:0030091|GO:0016491|GO:0008270|GO:0005634|GO:0000318|GO:0046872
A_23_P386478	-6.44294	-7.45935	2.02288	TNIP3	Homo sapiens TNFAIP3 interacting protein 3 (TNIP3), transcript variant 1, mRNA [NM_024873]	122053639	chr4	122053580	-	hs|4q27	79931	NM_024873	TNFAIP3 interacting protein 3	chr4:122053639-122053580	GO:0002756|GO:0071222|GO:0034142|GO:0006954|GO:0043124|GO:0031593	NM_024873	Hs.208206
A_33_P3251065	-6.48936	-7.67858	2.2803	KLK13	kallikrein-related peptidase 13 [Source:HGNC Symbol;Acc:6361] [ENST00000602090]	51567053	chr19	51566994	-	hs|19q13.41	26085	AY923173	kallikrein-related peptidase 13	chr19:51567053-51566994	GO:0005515|GO:0005737|GO:0016787|GO:0004252|GO:0016485|GO:0006508|GO:0005576|GO:0030141|GO:0005615		Hs.165296
A_33_P3374343	-6.8939	-8.415	2.87008	FZD10-AS1	FZD10 antisense RNA 1 (head to head) [Source:HGNC Symbol;Acc:48632] [ENST00000537095]	130641669	chr12	130641610	-	hs|12q24.33	440119		FZD10 antisense RNA 1 (head to head)	chr12:130641669-130641610
A_19_P00327815	-0.504466	-2.31874	3.51683			95255997	chr6	95255938	-	hs|6q16.1				chr6:095255997-095255938
A_19_P00319828	-5.84024	-7.56844	3.31313		Homo sapiens cDNA FLJ36987 fis, clone BRACE2006685. [AK094306]	74152365	chr4	74152306	+	hs|4q13.3		AK094306		chr4:74152306-74152365			Hs.637590
A_23_P163209	-2.89059	-4.35217	2.75411	BCL2L10	Homo sapiens BCL2-like 10 (apoptosis facilitator) (BCL2L10), mRNA [NM_020396]	52401926	chr15	52401867	-	hs|15q21.2	10017	NM_020396	BCL2-like 10 (apoptosis facilitator)	chr15:52401926-52401867	GO:0005739|GO:0005515|GO:0043066|GO:0031965|GO:0016020|GO:0006919|GO:0016021|GO:0007292|GO:0007283|GO:0005829	NM_020396	Hs.283672
A_23_P43164	-2.11156	-4.1938	4.23462	SULF1	Homo sapiens sulfatase 1 (SULF1), transcript variant 3, mRNA [NM_015170]	70572254	chr8	70572195	+	hs|8q13.3	23213	NM_015170	sulfatase 1	chr8:70572195-70572254	GO:0005886|GO:0051216|GO:0005783|GO:0048706|GO:0030177|GO:0008449|GO:0005615|GO:0032836|GO:0030513|GO:0002063|GO:0004065|GO:0030201|GO:0048010|GO:0030336|GO:0005794|GO:0005795|GO:0009986|GO:0001822|GO:0005509|GO:0006915|GO:0035860|GO:0010575|GO:0060686|GO:0060384|GO:0060348|GO:0040036|GO:0003094|GO:0001937|GO:0016525|GO:0040037|GO:0045121|GO:0014846	NM_015170	Hs.409602
A_32_P12202	-7.05637	-8.41124	2.55774	FAM9C	family with sequence similarity 9, member C [Source:HGNC Symbol;Acc:18405] [ENST00000333995]	13054150	chrX	13054091	-	hs|Xp22.2	171484	XM_005274463	family with sequence similarity 9, member C	chrX:13054150-13054091	GO:0005634	XM_005274463	Hs.667546
A_19_P00808727	-2.82031	-3.85337	2.04636	LOC339862	Homo sapiens uncharacterized LOC339862 (LOC339862), mRNA [NM_001257177]	18310238	chr3	18310179	+	hs|3p24.3	339862	NM_001257177	uncharacterized LOC339862	chr3:18310179-18310238		NM_001257177	Hs.652981
A_23_P103424	-6.70962	-7.84821	2.20165	RGS8	Homo sapiens regulator of G-protein signaling 8 (RGS8), transcript variant 1, mRNA [NM_033345]	182615987	chr1	182615928	-	hs|1q25.3	85397	NM_033345	regulator of G-protein signaling 8	chr1:182615987-182615928	GO:0043547|GO:0005737|GO:0005886|GO:0038032|GO:0005096	NM_033345	Hs.458417
A_33_P3278649	0.0772648	-1.1149	2.28496	ENTPD2	Homo sapiens ectonucleoside triphosphate diphosphohydrolase 2 (ENTPD2), transcript variant 1, mRNA [NM_203468]	139942612	chr9	139942553	-	hs|9q34.3	954	NM_203468	ectonucleoside triphosphate diphosphohydrolase 2	chr9:139942612-139942553	GO:0017111|GO:0017110|GO:0007186|GO:0009181|GO:0005605|GO:0030168|GO:0016021|GO:0005524	NM_203468	Hs.123036
A_23_P1863	-2.96338	-8.14794	36.3672	OR5AK2	Homo sapiens olfactory receptor, family 5, subfamily AK, member 2 (OR5AK2), mRNA [NM_001005323]	56756528	chr11	56756469	+	hs|11q12.1	390181	NM_001005323	olfactory receptor, family 5, subfamily AK, member 2	chr11:56756469-56756528	GO:0004984|GO:0005886|GO:0004930|GO:0016021	NM_001005323	Hs.554520
A_19_P00801707	-6.1669	-7.2527	2.12255			105171434	chr6	105171375	-	hs|6q16.3				chr6:105171434-105171375
A_23_P334173	-2.81119	-3.89364	2.11764	LY75	Homo sapiens lymphocyte antigen 75 (LY75), mRNA [NM_002349]	160660247	chr2	160660188	-	hs|2q24.2	4065	NM_002349	lymphocyte antigen 75	chr2:160660247-160660188	GO:0006955|GO:0006954|GO:0005887|GO:0030246|GO:0004872|GO:0006897	NM_002349	Hs.153563
A_33_P3290144	-7.36239	-8.53625	2.25615	ASB14	Homo sapiens ankyrin repeat and SOCS box containing 14 (ASB14), transcript variant 1, mRNA [NM_001142733]	57302561	chr3	57302502	-	hs|3p14.3	142686	NM_001142733	ankyrin repeat and SOCS box containing 14	chr3:57302561-57302502	GO:0035556|GO:0016567	NM_001142733	Hs.665154
A_19_P00802648	-3.83479	-4.98433	2.21844			183172974	chr3	183172915	+	hs|3q27.1				chr3:183172915-183172974
A_19_P00321271	-4.74471	-6.0346	2.44509			126373143	chr5	126373084	-	hs|5q23.2				chr5:126373143-126373084
A_23_P394986	-4.53017	-5.91271	2.60728	CREG2	Homo sapiens cellular repressor of E1A-stimulated genes 2 (CREG2), mRNA [NM_153836]	101965507	chr2	101965449	-	hs|2q11.2	200407	NM_153836	cellular repressor of E1A-stimulated genes 2	chr2:101965507-101965449	GO:0005794|GO:0005783|GO:0010181|GO:0016491|GO:0005576	NM_153836	Hs.732289
A_19_P00805664	-7.09312	-8.31675	2.33533			134361264	chr11	134361205	+	hs|11q25				chr11:134361205-134361264
A_19_P00317417	-7.14982	-8.25478	2.15093		UI-CF-EC1-abj-b-09-0-UI.s1 UI-CF-EC1 Homo sapiens cDNA clone UI-CF-EC1-abj-b-09-0-UI 3', mRNA sequence [BU680705]	26784834	chr4	26784775	-	hs|4p15.2		BU680705		chr4:26784834-26784775			Hs.737816
A_19_P00329841	-1.51973	-5.65617	17.5871			124873767	chr7	124873708	-	hs|7q31.33				chr7:124873767-124873708
A_19_P00318329	-6.23333	-7.92507	3.23046			37947980	chr5	37947921	-	hs|5p13.2		TCONS_00009641		chr5:37947980-37947921
A_23_P302005	-0.631881	-1.89892	2.40666	STON1	Homo sapiens stonin 1 (STON1), transcript variant 2, mRNA [NM_006873]	48825317	chr2	48825258	+	hs|2p16.3	11037	NM_006873	stonin 1	chr2:48825258-48825317	GO:0030131|GO:0030100|GO:0006886|GO:0006897	NM_006873	Hs.732016
A_23_P98571	-5.4899	-7.49624	4.01761	PPP1R32	Homo sapiens protein phosphatase 1, regulatory subunit 32 (PPP1R32), transcript variant 1, mRNA [NM_145017]	61257299	chr11	61254699	+	hs|11q12.2	220004	NM_145017	protein phosphatase 1, regulatory subunit 32	chr11:61254699-61257299	GO:0005515|GO:0019902	NM_145017	Hs.729003
A_33_P3723580	-2.93639	-4.43647	2.82859	LOC339975	Homo sapiens uncharacterized LOC339975 (LOC339975), long non-coding RNA [NR_038931]	188225322	chr4	188225263	-	hs|4q35.2	339975	NR_038931	uncharacterized LOC339975	chr4:188225322-188225263		NR_038931	Hs.639361
A_23_P407583	-1.89738	-7.01473	34.7117	PEG3	Homo sapiens paternally expressed 3 (PEG3), transcript variant 1, mRNA [NM_006210]	57324444	chr19	57324385	-	hs|19q13.43	5178	NM_006210	paternally expressed 3	chr19:57324444-57324385	GO:0005737|GO:0035264|GO:0006366|GO:0006357|GO:0071514|GO:0000981|GO:0005730|GO:0006915|GO:0005634|GO:0003676|GO:0001701|GO:0046872	NM_006210	Hs.731875
A_33_P3382498	-6.76561	-8.48044	3.28256	SIGLEC14	Homo sapiens sialic acid binding Ig-like lectin 14 (SIGLEC14), mRNA [NM_001098612]	52145927	chr19	52145868	-	hs|19q13.41	100049587	NM_001098612	sialic acid binding Ig-like lectin 14	chr19:52145927-52145868	GO:0005886|GO:0045087|GO:0016021|GO:0007155	NM_001098612	Hs.707374
A_33_P3424832	-2.86904	-4.17069	2.4651		AY312486 pheromone receptor {Homo sapiens} (exp=-1; wgp=0; cg=0), partial (41%) [THC2534601]
A_23_P435649	-6.65281	-7.73718	2.12046	AQP4-AS1	Homo sapiens AQP4 antisense RNA 1 (AQP4-AS1), long non-coding RNA [NR_026908]	24515302	chr18	24515243	+	hs|18q11.2	147429	NR_026908	AQP4 antisense RNA 1	chr18:24515243-24515302		NR_026908	Hs.559280
A_33_P3323599	-3.82217	-5.58147	3.38535	CCDC129	PREDICTED: Homo sapiens coiled-coil domain containing 129 (CCDC129), transcript variant X1, mRNA [XM_005249661]	31696116	chr7	31696057	+	hs|7p14.3	223075	XM_005249661	coiled-coil domain containing 129	chr7:31696057-31696116		XM_005249661	Hs.224269
A_24_P941643	-2.1503	-3.29862	2.21656	PLCB1	Homo sapiens phospholipase C, beta 1 (phosphoinositide-specific) (PLCB1), transcript variant 2, mRNA [NM_182734]	8865004	chr20	8864945	+	hs|20p12.3	23236	NM_182734	phospholipase C, beta 1 (phosphoinositide-specific)	chr20:8864945-8865004	GO:0005516|GO:0000790|GO:0021987|GO:1900087|GO:0043647|GO:0046330|GO:0007268|GO:2000438|GO:0005634|GO:0032735|GO:0044281|GO:0042803|GO:0005829|GO:0035556|GO:0005737|GO:0000086|GO:0040019|GO:0035723|GO:0045444|GO:0007613|GO:0004871|GO:2000560|GO:0070498|GO:0005521|GO:0035722|GO:0031965|GO:0080154|GO:0046488|GO:0005509|GO:0005546|GO:0007215|GO:0007213|GO:2000344|GO:0043547|GO:0016042|GO:0007165|GO:…	NM_182734	Hs.431173
A_23_P332713	-3.82593	-5.11934	2.45106	ZFR2	Homo sapiens zinc finger RNA binding protein 2 (ZFR2), transcript variant 1, mRNA [NM_015174]	3804152	chr19	3804093	-	hs|19p13.3	23217	NM_015174	zinc finger RNA binding protein 2	chr19:3804152-3804093	GO:0008270|GO:0003676	NM_015174	Hs.65750
A_24_P4170	-6.11174	-8.18306	4.20271	CPA6	Homo sapiens carboxypeptidase A6 (CPA6), mRNA [NM_020361]	68396957	chr8	68396078	-	hs|8q13.2	57094	NM_020361	carboxypeptidase A6	chr8:68396957-68396078	GO:0006508|GO:0005578|GO:0008270|GO:0004181	NM_020361	Hs.658850
A_33_P3392466	-6.65397	-7.86138	2.30924	LOC100128077	PREDICTED: Homo sapiens uncharacterized LOC100128077 (LOC100128077), misc_RNA [XR_250553]	132253889	chr9	132253830	+	hs|9q34.11	100128077	XR_250553	uncharacterized LOC100128077	chr9:132253830-132253889		XR_250553	Hs.529860
A_33_P3354823	-6.69247	-8.24069	2.92456	BTBD19	Homo sapiens BTB (POZ) domain containing 19 (BTBD19), mRNA [NM_001136537]	45279798	chr1	45279739	+	hs|1p34.1	149478	NM_001136537	BTB (POZ) domain containing 19	chr1:45279739-45279798		NM_001136537	Hs.632400
A_19_P00327057	-5.73926	-7.20834	2.76845	FXYD2	FXYD domain containing ion transport regulator 2 [Source:HGNC Symbol;Acc:4026] [ENST00000514385]	117671760	chr11	117671701	-	hs|11q23.3	486	AL831840	FXYD domain containing ion transport regulator 2	chr11:117671760-117671701	GO:0005215|GO:0005886|GO:0005890|GO:0001558|GO:0055085|GO:0043231|GO:0016323|GO:0034220|GO:0042127|GO:0006810|GO:0005216|GO:0005391|GO:0006811		Hs.737551
A_32_P111306	-7.20106	-8.25129	2.07086	LINC00189	Homo sapiens long intergenic non-protein coding RNA 189 (LINC00189), long non-coding RNA [NR_027072]	30566569	chr21	30566510	+	hs|21q21.3	193629	NR_027072	long intergenic non-protein coding RNA 189	chr21:30566510-30566569		NR_027072	Hs.720711
A_33_P3492042	-6.04687	-7.82838	3.43786	LINC00307	Homo sapiens long intergenic non-protein coding RNA 307 (LINC00307), long non-coding RNA [NR_038855]	31581529	chr21	31581470	-	hs|21q22.11	266919	NR_038855	long intergenic non-protein coding RNA 307	chr21:31581529-31581470		NR_038855	Hs.561028
A_24_P673333	-6.79543	-8.19341	2.63531	RHD	Homo sapiens Rh blood group, D antigen (RHD), transcript variant 1, mRNA [NM_016124]	25656505	chr1	25656446	+	hs|1p36.11	6007	NM_016124	Rh blood group, D antigen	chr1:25656446-25656505	GO:0005887|GO:0008519	NM_016124	Hs.449968
A_23_P91278	-6.56787	-8.25601	3.22241	NFATC2	Homo sapiens nuclear factor of activated T-cells, cytoplasmic, calcineurin-dependent 2 (NFATC2), transcript variant 2, mRNA [NM_173091]	50071181	chr20	50071122	-	hs|20q13.2	4773	NM_173091	nuclear factor of activated T-cells, cytoplasmic, calcineurin-dependent 2	chr20:50071181-50071122	GO:0050853|GO:0005515|GO:0003700|GO:0005886|GO:0044212|GO:0030890|GO:0005634|GO:0001816|GO:0015629|GO:0005829|GO:0005737|GO:0045944|GO:0005667|GO:0006355|GO:0042493|GO:0005730|GO:0003677|GO:0006351|GO:0006974|GO:0043565|GO:0016477|GO:0030529|GO:0045087|GO:0005654|GO:0045893|GO:0038095	NM_173091	Hs.744148
A_19_P00317999	-2.63355	-3.75964	2.18267			178182801	chr2	178182742	-	hs|2q31.2				chr2:178182801-178182742
A_33_P3404676	-5.64445	-6.65443	2.01389	AMOT	angiomotin [Source:HGNC Symbol;Acc:17810] [ENST00000371958]	112023669	chrX	112023610	-	hs|Xq23	154796		angiomotin	chrX:112023669-112023610	GO:0005515|GO:0030036|GO:0005884|GO:0030139|GO:0005829|GO:0042074|GO:0005737|GO:0006935|GO:0008180|GO:0040019|GO:0004872|GO:0034260|GO:0030334|GO:0051056|GO:0003365|GO:0001725|GO:0009986|GO:0035329|GO:0001726|GO:0001701|GO:0001702|GO:0030027|GO:0045793|GO:0043536|GO:0043534|GO:0043532|GO:0051496|GO:0016525|GO:0007043|GO:0005923|GO:0016021|GO:0034613|GO:0001570|GO:0043116|GO:0009897
A_33_P3282733	-6.0601	-7.09967	2.05561	LOC100131395	PREDICTED: Homo sapiens uncharacterized LOC100131395 (LOC100131395), misc_RNA [XR_110093]	1885648	chr8	1885589	-	hs|8p23.3	100131395	XR_110093	uncharacterized LOC100131395	chr8:1885648-1885589		XR_110093	Hs.689507
A_24_P334845	-5.25475	-6.52916	2.419	TDH	Homo sapiens L-threonine dehydrogenase (pseudogene) (TDH), non-coding RNA [NR_001578]	11219204	chr8	11219145	+	hs|8p23.1	157739	NR_001578	L-threonine dehydrogenase (pseudogene)	chr8:11219145-11219204	GO:0005739|GO:0050662|GO:0003824|GO:0044237	NR_001578	Hs.583896
A_19_P00321000	-5.36851	-7.56815	4.59364		Homo sapiens cDNA FLJ41940 fis, clone PERIC2007439. [AK123934]	30575150	chr2	30575091	+	hs|2p23.1		AK123934		chr2:30575091-30575150			Hs.429119
A_33_P3323564	-4.92335	-5.95489	2.0442	LINC00607	Homo sapiens long intergenic non-protein coding RNA 607 (LINC00607), long non-coding RNA [NR_037195]	216488895	chr2	216488836	-	hs|2q35	646324	NR_037195	long intergenic non-protein coding RNA 607	chr2:216488895-216488836		NR_037195	Hs.655713
A_24_P826348	-2.61807	-3.83279	2.32094	ZC3H6	Homo sapiens zinc finger CCCH-type containing 6 (ZC3H6), mRNA [NM_198581]	113097500	chr2	113097441	+	hs|2q13	376940	NM_198581	zinc finger CCCH-type containing 6	chr2:113097441-113097500	GO:0008150|GO:0003674|GO:0005575|GO:0046872	NM_198581	Hs.190477
A_23_P323943	-3.99957	-5.19042	2.28288	SLC5A12	Homo sapiens solute carrier family 5 (sodium/monocarboxylate cotransporter), member 12 (SLC5A12), mRNA [NM_178498]	26720020	chr11	26719961	-	hs|11p14.2	159963	NM_178498	solute carrier family 5 (sodium/monocarboxylate cotransporter), member 12	chr11:26720020-26719961	GO:0016324|GO:0016021|GO:0006814|GO:0015293	NM_178498	Hs.148907
A_19_P00801353	-5.39121	-7.65938	4.81711			119277870	chr10	119277811	-	hs|10q26.11				chr10:119277870-119277811
A_33_P3338674	-5.78237	-6.85328	2.10075	CCDC163P	Homo sapiens coiled-coil domain containing 163, pseudogene (CCDC163P), transcript variant 1, non-coding RNA [NR_033298]	45960640	chr1	45960581	-	hs|1p34.1	126661	NR_033298	coiled-coil domain containing 163, pseudogene	chr1:45960640-45960581		NR_033298	Hs.461300
A_33_P3376872	-6.93968	-8.54822	3.04943	CELA3B	Homo sapiens chymotrypsin-like elastase family, member 3B (CELA3B), mRNA [NM_007352]	22307378	chr1	22307319	+	hs|1p36.12	23436	NM_007352	chymotrypsin-like elastase family, member 3B	chr1:22307319-22307378	GO:0004252|GO:0006508|GO:0008233|GO:0005576|GO:0008203	NM_007352	Hs.728752
A_32_P185637	-2.31451	-3.51334	2.29553	COL20A1	Homo sapiens collagen, type XX, alpha 1 (COL20A1), mRNA [NM_020882]	61962285	chr20	61962227	+	hs|20q13.33	57642	NM_020882	collagen, type XX, alpha 1	chr20:61962227-61962285	GO:0031012|GO:0005581|GO:0030198|GO:0005788|GO:0005576|GO:0005615	NM_020882	Hs.271285
A_33_P3212375	-5.5885	-8.26997	6.41511		PREDICTED: Homo sapiens uncharacterized LOC441239 (LOC441239), mRNA [XM_003960931]	64348966	chr7	64348907	-	hs|7q11.21		XM_003960931		chr7:64348966-64348907		XM_003960931	Hs.632019
A_33_P3885807	-6.68797	-8.25328	2.9594	NAV2-AS5	Homo sapiens NAV2 antisense RNA 5 (NAV2-AS5), long non-coding RNA [NR_049725]	19524285	chr11	19524226	-	hs|11p15.1	100874012	NR_049725	NAV2 antisense RNA 5	chr11:19524285-19524226		NR_049725	Hs.434602
A_23_P145529	-1.05768	-2.30196	2.369	PKIB	Homo sapiens protein kinase (cAMP-dependent, catalytic) inhibitor beta (PKIB), transcript variant 1, mRNA [NM_181795]	123046396	chr6	123046337	+	hs|6q22.31	5570	NM_181795	protein kinase (cAMP-dependent, catalytic) inhibitor beta	chr6:123046337-123046396	GO:0004862	NM_181795	Hs.744965
A_33_P3209406	-6.51188	-7.56154	2.07004	RTBDN	Homo sapiens retbindin (RTBDN), transcript variant 3, mRNA [NM_001270440]	12937218	chr19	12937159	-	hs|19p13.2	83546	NM_001270440	retbindin	chr19:12937218-12937159	GO:0005576	NM_001270440	Hs.21162
A_33_P3281435	-4.9973	-6.40231	2.6482		immunoglobulin kappa variable 1D-8 [Source:HGNC Symbol;Acc:5759] [ENST00000471857]	90260248	chr2	90260191	+	hs|2p11.2		AF035035		chr2:90260191-90260248			Hs.574701
A_24_P397435	-6.70015	-8.48774	3.45238	SLC6A3	Homo sapiens solute carrier family 6 (neurotransmitter transporter), member 3 (SLC6A3), mRNA [NM_001044]	1393500	chr5	1393441	-	hs|5p15.33	6531	NM_001044	solute carrier family 6 (neurotransmitter transporter), member 3	chr5:1393500-1393441	GO:0005515|GO:0021984|GO:0007608|GO:0008219|GO:0030424|GO:0005886|GO:0005329|GO:0045471|GO:0007268|GO:0042220|GO:0002020|GO:0051591|GO:0032403|GO:0042053|GO:0042416|GO:0005737|GO:0008144|GO:0010039|GO:0043025|GO:0006810|GO:0007626|GO:0040018|GO:0005330|GO:0060134|GO:0042493|GO:0015872|GO:0007568|GO:0005102|GO:0035240|GO:0055085|GO:0047485|GO:0007595|GO:0005887|GO:0042420|GO:0008504|GO:0042136|GO:…	NM_001044	Hs.406
A_33_P3883116	-6.66738	-8.04896	2.60554	CACNA1G-AS1	Homo sapiens CACNA1G antisense RNA 1 (CACNA1G-AS1), long non-coding RNA [NR_038439]	48633628	chr17	48633569	-	hs|17q21.33	253962	NR_038439	CACNA1G antisense RNA 1	chr17:48633628-48633569		NR_038439	Hs.558704
A_33_P3289338	-5.2589	-7.22237	3.9	LOC100131346	Homo sapiens cDNA FLJ45704 fis, clone FEBRA2026977. [AK127606]	51093987	chr22	51093928	-	hs|22q13.33	100131346	AK127606	uncharacterized LOC100131346	chr22:51093987-51093928			Hs.640125
A_24_P101642	-5.81936	-6.92542	2.15258		immunoglobulin heavy variable 3/OR16-12 (non-functional) [Source:HGNC Symbol;Acc:5636] [ENST00000570121]	33605635	chr16	33605576	+	hs|16p11.2				chr16:33605576-33605635
A_33_P3405369	-5.80931	-7.03042	2.33127	KRTAP5-4	Homo sapiens keratin associated protein 5-4 (KRTAP5-4), mRNA [NM_001012709]	1642289	chr11	1642230	-	hs|11p15.5	387267	NM_001012709	keratin associated protein 5-4	chr11:1642289-1642230	GO:0045095	NM_001012709	Hs.539087
A_23_P64873	-6.48579	-7.53727	2.07266	DCN	Homo sapiens decorin (DCN), transcript variant A1, mRNA [NM_001920]	91539893	chr12	91539834	-	hs|12q21.33	1634	NM_001920	decorin	chr12:91539893-91539834	GO:0019800|GO:0005518|GO:0005589|GO:0005539|GO:0044281|GO:0005615|GO:0030208|GO:0030207|GO:0030206|GO:0030198|GO:0032496|GO:0009887|GO:0030204|GO:0030203|GO:0043202|GO:0005975|GO:0005796|GO:0001822|GO:0007568|GO:0050840|GO:0005576|GO:0001890|GO:0009612|GO:0031012|GO:0047485|GO:0007519|GO:0042060	NM_001920	Hs.156316
A_23_P112982	-5.55417	-6.72802	2.25613	SVOP	Homo sapiens SV2 related protein homolog (rat) (SVOP), mRNA [NM_018711]	109304740	chr12	109304691	-	hs|12q24.11	55530	NM_018711	SV2 related protein homolog (rat)	chr12:109304740-109304691	GO:0030054|GO:0015075|GO:0030672|GO:0016021|GO:0008021	NM_018711	Hs.4221
A_32_P163739	-1.51279	-2.63076	2.1704	KIAA1257	Homo sapiens KIAA1257 (KIAA1257), mRNA [NM_020741]	128706497	chr3	128697008	-	hs|3q21.3	57501	NM_020741	KIAA1257	chr3:128706497-128697008		NM_020741	Hs.518247
A_33_P3232871	-5.45722	-6.51068	2.07549	TMEM239	Homo sapiens transmembrane protein 239 (TMEM239), mRNA [NM_001167670]	2797677	chr20	2797618	+	hs|20p13	100288797	NM_001167670	transmembrane protein 239	chr20:2797618-2797677	GO:0016021	NM_001167670	Hs.664180
A_19_P00322118	-2.49177	-4.07495	2.99628	LOC728730	Homo sapiens uncharacterized LOC728730 (LOC728730), long non-coding RNA [NR_037875]	39745850	chr2	39745791	+	hs|2p22.1	728730	NR_037875	uncharacterized LOC728730	chr2:39745791-39745850		NR_037875	Hs.655344
A_33_P3238375	-6.78494	-8.24384	2.74899	LOC730081	Homo sapiens cDNA FLJ40183 fis, clone TESTI2018421. [AK097502]	100433895	chr1	100433836	-	hs|1p21.2	730081	AK097502	uncharacterized LOC730081	chr1:100433895-100433836			Hs.534953
A_19_P00320902	0.00516748	-1.24119	2.37242			14284343	chr6	14284284	-	hs|6p23				chr6:014284343-014284284
A_19_P00806189	-4.88715	-6.1408	2.38444			109564742	chr12	109564683	+	hs|12q24.11				chr12:109564683-109564742
A_23_P417148	-3.68415	-5.0245	2.53212	RAI1	Homo sapiens retinoic acid induced 1 (RAI1), mRNA [NM_030665]	17714246	chr17	17714187	+	hs|17p11.2	10743	NM_030665	retinoic acid induced 1	chr17:17714187-17714246	GO:0005737|GO:0001501|GO:0040015|GO:0006357|GO:0008270|GO:0005634	NM_030665	Hs.655395
A_19_P00321614	-6.65182	-8.05153	2.63849			77314608	chr7	77314549	+	hs|7q11.23				chr7:077314549-077314608
A_19_P00807426	-3.49742	-4.65769	2.23499			100753379	chr6	100753320	-	hs|6q16.3				chr6:100753379-100753320
A_33_P3251640	-3.13946	-4.15742	2.02505	LINC00663	Homo sapiens long intergenic non-protein coding RNA 663 (LINC00663), long non-coding RNA [NR_026956]	19867728	chr19	19867669	-	hs|19p13.11	284440	NR_026956	long intergenic non-protein coding RNA 663	chr19:19867728-19867669		NR_026956	Hs.665307
A_24_P89457	-1.59426	-2.60034	2.00844	CDKN1A	Homo sapiens cyclin-dependent kinase inhibitor 1A (p21, Cip1) (CDKN1A), transcript variant 2, mRNA [NM_078467]	36652237	chr6	36652178	+	hs|6p21.2	1026	NM_078467	cyclin-dependent kinase inhibitor 1A (p21, Cip1)	chr6:36652178-36652237	GO:0005515|GO:0030308|GO:0046685|GO:0019912|GO:0032403|GO:0043068|GO:0007173|GO:0031668|GO:0033158|GO:0009411|GO:0006977|GO:0051412|GO:0030332|GO:0010243|GO:0009636|GO:0071479|GO:0008543|GO:0000307|GO:0045087|GO:0055093|GO:0005654|GO:0000278|GO:2000379|GO:2000278|GO:0038095|GO:0090398|GO:0008285|GO:0030890|GO:0045736|GO:0031100|GO:0007265|GO:0005634|GO:0000079|GO:0048146|GO:0090400|GO:0046872|GO:…	NM_078467	Hs.370771
A_33_P3663277	-6.96657	-8.07838	2.16116	LOC339666	Homo sapiens uncharacterized LOC339666 (LOC339666), long non-coding RNA [NR_038918]	32780313	chr22	32780254	+	hs|22q12.3	339666	NR_038918	uncharacterized LOC339666	chr22:32780254-32780313		NR_038918	Hs.738768
A_23_P126266	-5.8921	-6.93039	2.0538	HLX	Homo sapiens H2.0-like homeobox (HLX), mRNA [NM_021958]	221055659	chr1	221055600	+	hs|1q41	3142	NM_021958	H2.0-like homeobox	chr1:221055600-221055659	GO:0005515|GO:0000976|GO:0008284|GO:0046622|GO:0003700|GO:0005634|GO:0007275|GO:0006351|GO:0030154|GO:0048484|GO:0001889|GO:0043565|GO:0048557|GO:0007519|GO:0045629|GO:0045627	NM_021958	Hs.74870
A_33_P3841755	-1.29782	-2.97499	3.198	LOC145945	Homo sapiens mRNA; cDNA DKFZp434H245 (from clone DKFZp434H245). [AL137758]	97304924	chr15	97304865	-	hs|15q26.2	145945	AL137758	uncharacterized LOC145945	chr15:97304924-97304865			Hs.413460
A_33_P3831099	-5.90015	-7.65222	3.36843	LOC401433	Homo sapiens cDNA FLJ45817 fis, clone NT2RP7020343. [AK127717]	151075016	chr7	151074957	-	hs|7q36.1	401433	AK127717	uncharacterized LOC401433	chr7:151075016-151074957			Hs.647082
A_33_P3406836	-5.43258	-7.50977	4.21985	HTR1F	Homo sapiens 5-hydroxytryptamine (serotonin) receptor 1F, G protein-coupled (HTR1F), mRNA [NM_000866]	88042919	chr3	88042860	+	hs|3p11.1	3355	NM_000866	5-hydroxytryptamine (serotonin) receptor 1F, G protein-coupled	chr3:88042860-88042919	GO:0004993|GO:0005886|GO:0007187|GO:0005887|GO:0007268|GO:0051378|GO:0007193|GO:0007210	NM_000866	Hs.248136
A_33_P3791118	-6.581	-7.99885	2.67186	ATP5L2	602284393F1 NIH_MGC_86 Homo sapiens cDNA clone IMAGE:4371934 5', mRNA sequence [BG113928]						267020	BG113928	ATP synthase, H+ transporting, mitochondrial Fo complex, subunit G2		GO:0015986|GO:0015078|GO:0000276		Hs.664737
A_23_P94397	-6.64816	-7.98746	2.5303	OMD	Homo sapiens osteomodulin (OMD), mRNA [NM_005014]	95177617	chr9	95177558	-	hs|9q22.31	4958	NM_005014	osteomodulin	chr9:95177617-95177558	GO:0018146|GO:0005975|GO:0005796|GO:0042340|GO:0005578|GO:0005576|GO:0044281|GO:0007155|GO:0030203|GO:0043202|GO:0042339	NM_005014	Hs.94070
A_19_P00328076	-6.52356	-8.38899	3.64376			129876187	chr6	129876128	+	hs|6q22.33				chr6:129876128-129876187
A_33_P3257503	-5.61747	-7.72943	4.3228	PTCHD3P1	Homo sapiens patched domain containing 3 pseudogene 1 (PTCHD3P1), non-coding RNA [NR_003930]	29711247	chr10	29711188	+	hs|10p11.23	387647	NR_003930	patched domain containing 3 pseudogene 1	chr10:29711188-29711247		NR_003930	Hs.660899
A_23_P208334	-5.89839	-7.23709	2.52922	PDE4A	Homo sapiens phosphodiesterase 4A, cAMP-specific (PDE4A), transcript variant 4, mRNA [NM_006202]	10577877	chr19	10577818	+	hs|19p13.2	5141	NM_006202	phosphodiesterase 4A, cAMP-specific	chr19:10577818-10577877	GO:0005515|GO:0007608|GO:0048471|GO:0004115|GO:0010738|GO:0032587|GO:0035690|GO:0046872|GO:0005829|GO:0007165|GO:0030552|GO:0016020|GO:0043949|GO:0006198	NM_006202	Hs.89901
A_33_P3236065	-7.12237	-8.17473	2.07392	CLEC1B	Homo sapiens C-type lectin domain family 1, member B (CLEC1B), transcript variant 1, mRNA [NM_016509]	10145801	chr12	10145742	-	hs|12p13.2	51266	NM_016509	C-type lectin domain family 1, member B	chr12:10145801-10145742	GO:0005515|GO:0005887|GO:0030246|GO:0006952|GO:0007166|GO:0004888	NM_016509	Hs.409794
A_33_P3569555	-5.14853	-6.17346	2.03485	ZNF503-AS1	Homo sapiens ZNF503 antisense RNA 1 (ZNF503-AS1), transcript variant 1, long non-coding RNA [NR_038223]	77121436	chr10	77121377	+	hs|10q22.2	253264	NR_038223	ZNF503 antisense RNA 1	chr10:77121377-77121436		NR_038223	Hs.662111
A_33_P3408852	-3.29645	-4.30991	2.01875	EPHA8	Homo sapiens EPH receptor A8 (EPHA8), transcript variant 2, mRNA [NM_001006943]	22915427	chr1	22915368	+	hs|1p36.12	2046	NM_001006943	EPH receptor A8	chr1:22915368-22915427	GO:0033628|GO:0043005|GO:0048013|GO:0006929|GO:0005524|GO:0030155|GO:0031175|GO:0016322|GO:0005004|GO:0046777|GO:0043552|GO:0005887|GO:0007411|GO:0031901|GO:0007155|GO:0043410	NM_001006943	Hs.283613
A_33_P3420386	-5.95553	-8.43182	5.56464		GB	178395796	chr5	178395737	-	hs|5q35.3				chr5:178395796-178395737
A_33_P3389926	-6.55699	-8.24966	3.23256		family with sequence similarity 230, member A [Source:HGNC Symbol;Acc:45045] [ENST00000434783]	20710603	chr22	20710544	+	hs|22q11.21		XM_005261895		chr22:20710544-20710603		XM_005261895	Hs.631667
A_33_P3391316	-7.02736	-8.24927	2.33255		Uncharacterized protein; cDNA FLJ43689 fis, clone TBAES2003550 [Source:UniProtKB/TrEMBL;Acc:Q6ZUI3] [ENST00000594210]	70221	chrUn_gl000213	70162	+			XR_109656		chrUn_gl000213:70162-70221		XR_109656	Hs.535148
A_24_P45476	-3.04511	-4.07187	2.03745	XCL1	Homo sapiens chemokine (C motif) ligand 1 (XCL1), mRNA [NM_002995]	168550583	chr1	168550524	+	hs|1q24.2	6375	NM_002995	chemokine (C motif) ligand 1	chr1:168550524-168550583	GO:2000553|GO:2000538|GO:0032733|GO:2000556|GO:2000518|GO:0007267|GO:0071560|GO:2000558|GO:2000412|GO:2000513|GO:0005615|GO:0042803|GO:0043433|GO:0071636|GO:0006955|GO:0002826|GO:0071353|GO:0032689|GO:0051281|GO:2000562|GO:0032703|GO:0008009|GO:2000563|GO:0051209|GO:2000566|GO:0010820|GO:0030593|GO:0050727|GO:0005576|GO:0002725|GO:0042379|GO:0002726|GO:0009615|GO:0071663|GO:0002690|GO:0007165|GO:…	NM_002995	Hs.546295
A_33_P3420204	0.17878	-0.993815	2.25417	CRTC1	Homo sapiens CREB regulated transcription coactivator 1 (CRTC1), transcript variant 3, mRNA [NM_001098482]	18893135	chr19	18893076	+	hs|19p13.11	23373	NM_001098482	CREB regulated transcription coactivator 1	chr19:18893076-18893135	GO:0005515|GO:0032793|GO:0008140|GO:0005737|GO:0005886|GO:0051289|GO:0045944|GO:0019048|GO:0005730|GO:0005634|GO:0006351	NM_001098482	Hs.371096
A_33_P3322378	-6.23509	-8.03999	3.49407		HLA antisense RNA 1 [Source:HGNC Symbol;Acc:42509] [ENST00000552026]	221006441	chr1	221006382	-	hs|1q41				chr1:221006441-221006382
A_23_P24149	-6.85396	-8.16263	2.47713	SLC39A12	Homo sapiens solute carrier family 39 (zinc transporter), member 12 (SLC39A12), transcript variant 2, mRNA [NM_152725]	18292208	chr10	18292149	+	hs|10p12.33	221074	NM_152725	solute carrier family 39 (zinc transporter), member 12	chr10:18292149-18292208	GO:0046873|GO:0006829|GO:0016021	NM_152725	Hs.350895
A_19_P00802707	-6.71245	-8.49399	3.43792			232254006	chr2	232253947	+	hs|2q37.1				chr2:232253947-232254006
A_19_P00316929	-7.26264	-8.37723	2.16533			70424534	chr17	70424475	+	hs|17q24.3				chr17:070424475-070424534
A_33_P3224314	-6.00325	-7.4203	2.67039		Uncharacterized protein; cDNA FLJ42076 fis, clone SYNOV2018921 [Source:UniProtKB/TrEMBL;Acc:Q6ZVU4] [ENST00000377652]	46998857	chr19	46998798	+	hs|19q13.32		BC132839		chr19:46998798-46998857			Hs.7193
A_33_P3220857	-2.94492	-3.95512	2.01419	C9orf64	PREDICTED: Homo sapiens chromosome 9 open reading frame 64 (C9orf64), transcript variant X1, mRNA [XM_005252271]	86568753	chr9	86568694	-	hs|9q21.32	84267	XM_005252271	chromosome 9 open reading frame 64	chr9:86568753-86568694	GO:0008150|GO:0003674|GO:0005575	XM_005252271
A_33_P3722782	-6.45165	-7.89363	2.71694	TMEM72-AS1	Homo sapiens TMEM72 antisense RNA 1 (TMEM72-AS1), long non-coding RNA [NR_033842]	45306531	chr10	45306472	-	hs|10q11.21	220980	NR_033842	TMEM72 antisense RNA 1	chr10:45306531-45306472		NR_033842	Hs.568801
A_33_P3378056	-6.22905	-7.33157	2.14729	TFAP2A	transcription factor AP-2 alpha (activating enhancer binding protein 2 alpha) [Source:HGNC Symbol;Acc:11742] [ENST00000478375]	10402318	chr6	10402259	-	hs|6p24.3	7020	M61156	transcription factor AP-2 alpha (activating enhancer binding protein 2 alpha)	chr6:10402318-10402259	GO:0005515|GO:0000987|GO:0006366|GO:0044212|GO:0000981|GO:0007605|GO:0000982|GO:0021559|GO:0042803|GO:0043231|GO:0009880|GO:0010944|GO:0043525|GO:0014032|GO:0046983|GO:0021623|GO:0005813|GO:0000976|GO:0001105|GO:0005794|GO:0030335|GO:0030501|GO:0042472|GO:0001106|GO:0003404|GO:0003713|GO:0042059|GO:0010842|GO:0000122|GO:0000978|GO:0003409|GO:0000979|GO:0045595|GO:0000980|GO:0045893|GO:0021884|GO:…		Hs.519880
A_24_P410721	-5.77119	-7.42195	3.14	C5orf47	Homo sapiens chromosome 5 open reading frame 47 (C5orf47), mRNA [NM_001144954]	173432486	chr5	173432427	+	hs|5q35.2	133491	NM_001144954	chromosome 5 open reading frame 47	chr5:173432427-173432486		NM_001144954	Hs.131469
A_32_P183598	-7.08602	-8.25064	2.24174		HSU33822 TXBP181 {Homo sapiens} (exp=-1; wgp=0; cg=0), partial (17%) [THC2524341]	23803487	chr22	23803428	+	hs|22q11.23				chr22:023803428-023803487
A_23_P310460	-3.78848	-5.94221	4.44975	MDGA1	Homo sapiens MAM domain containing glycosylphosphatidylinositol anchor 1 (MDGA1), mRNA [NM_153487]	37600354	chr6	37600295	-	hs|6p21.2	266727	NM_153487	MAM domain containing glycosylphosphatidylinositol anchor 1	chr6:37600354-37600295	GO:0003674|GO:0007420|GO:0001764|GO:0046658|GO:0021527	NM_153487	Hs.437993
A_24_P282383	-6.60088	-8.20083	3.03133	MYH7	Homo sapiens myosin, heavy chain 7, cardiac muscle, beta (MYH7), mRNA [NM_000257]	23882986	chr14	23882040	-	hs|14q11.2	4625	NM_000257	myosin, heavy chain 7, cardiac muscle, beta	chr14:23882986-23882040	GO:0005515|GO:0005516|GO:0030018|GO:0001725|GO:0030049|GO:0055010|GO:0006200|GO:0005730|GO:0003779|GO:0005634|GO:0016459|GO:0030898|GO:0030017|GO:0005524|GO:0007512|GO:0032982|GO:0000146|GO:0005737|GO:0006936|GO:0002027|GO:0005859|GO:0008307|GO:0016887|GO:0005925	NM_000257	Hs.719946
A_33_P3387656	-4.14765	-6.32278	4.51626			34164605	chrX	34164546	+	hs|Xp21.1				chrX:034164546-034164605
A_23_P323823	-6.84483	-8.22322	2.59978	HIST1H2BA	Homo sapiens histone cluster 1, H2ba (HIST1H2BA), mRNA [NM_170610]	25727241	chr6	25727182	+	hs|6p22.2	255626	NM_170610	histone cluster 1, H2ba	chr6:25727182-25727241	GO:0046982|GO:0006334|GO:0051099|GO:0005634|GO:0006337|GO:0071674|GO:0003677|GO:0006954|GO:0071229|GO:0031639|GO:0000786|GO:0019897|GO:0035093	NM_170610	Hs.591786
A_33_P3420267	-6.36255	-8.24881	3.69673		Q23W52_TETTH (Q23W52) Thioesterase family protein, partial (9%) [THC2719938]	106575615	chr2	106575556	-	hs|2q12.2		TCONS_00003358		chr2:106575615-106575556
A_33_P3276748	-5.54346	-6.57782	2.0482	LOC100128573	Homo sapiens uncharacterized LOC100128573 (LOC100128573), long non-coding RNA [NR_024491]	7537976	chr19	7537917	-	hs|19p13.2	100128573	NR_024491	uncharacterized LOC100128573	chr19:7537976-7537917		NR_024491	Hs.722827
A_23_P64919	-5.67285	-7.75888	4.24578	RERGL	Homo sapiens RERG/RAS-like (RERGL), transcript variant 1, mRNA [NM_024730]	18234008	chr12	18233949	-	hs|12p12.3	79785	NM_024730	RERG/RAS-like	chr12:18234008-18233949	GO:0016020|GO:0007264|GO:0003924|GO:0005525	NM_024730	Hs.732831
A_33_P3215305	-6.89585	-8.0206	2.18064	ANKRD62	Homo sapiens ankyrin repeat domain 62 (ANKRD62), mRNA [NM_001277333]	12129371	chr18	12129312	+	hs|18p11.21	342850	NM_001277333	ankyrin repeat domain 62	chr18:12129312-12129371	GO:0046621|GO:0060259|GO:0040015|GO:0045599|GO:0046627|GO:0005884|GO:0070373|GO:0042593|GO:0019217	NM_001277333	Hs.448906
A_33_P3883985	-0.189469	-1.48018	2.44649	LMF1	Homo sapiens lipase maturation factor 1 (LMF1), transcript variant 4, non-coding RNA [NR_036442]	1025821	chr16	1025762	-	hs|16p13.3	64788	NR_036442	lipase maturation factor 1	chr16:1025821-1025762	GO:0006888|GO:0090181|GO:0051604|GO:0009306|GO:0034382|GO:0033578|GO:0005789|GO:0016021|GO:0090207|GO:0051006	NR_036442	Hs.71912
A_32_P221907	-5.56192	-6.86471	2.46706	C6orf10	Homo sapiens chromosome 6 open reading frame 10 (C6orf10), transcript variant 1, mRNA [NM_006781]	32260703	chr6	32260644	-	hs|6p21.32	10665	NM_006781	chromosome 6 open reading frame 10	chr6:32260703-32260644	GO:0016021	NM_006781	Hs.567414
A_33_P3320052	-6.14131	-8.2508	4.31539		AK222655 ALEX3 protein variant {Homo sapiens} (exp=-1; wgp=0; cg=0), partial (20%) [THC2646416]	100877806	chrX	100877747	-	hs|Xq22.1				chrX:100877806-100877747
A_19_P00806092	-6.04523	-7.21509	2.24991			74202657	chr18	74202598	-	hs|18q23				chr18:074202657-074202598
A_23_P423108	-4.1157	-5.36902	2.38389	TDRD10	Homo sapiens tudor domain containing 10 (TDRD10), transcript variant 2, mRNA [NM_182499]	154520441	chr1	154520382	+	hs|1q21.3	126668	NM_182499	tudor domain containing 10	chr1:154520382-154520441	GO:0000166|GO:0003723	NM_182499	Hs.387671
A_23_P41390	-6.42825	-7.43473	2.00901	SH3TC1	Homo sapiens SH3 domain and tetratricopeptide repeats 1 (SH3TC1), mRNA [NM_018986]	8239379	chr4	8239319	+	hs|4p16.1	54436	NM_018986	SH3 domain and tetratricopeptide repeats 1	chr4:8239319-8239379	GO:0008150|GO:0005575	NM_018986	Hs.479116
A_19_P00800579	-3.39569	-4.48567	2.12871		ALU1_HUMAN (P39188) Alu subfamily J sequence contamination warning entry, partial (5%) [THC2718937]	37493312	chr19	37493253	+	hs|19q13.12				chr19:037493253-037493312
A_23_P407080	-6.39123	-8.2523	3.63275	MROH2B	Homo sapiens maestro heat-like repeat family member 2B (MROH2B), mRNA [NM_173489]	41004473	chr5	41000902	-	hs|5p13.1	133558	NM_173489	maestro heat-like repeat family member 2B	chr5:41004473-41000902		NM_173489	Hs.97714
A_23_P6099	-0.423741	-1.47081	2.06633	PLCB1	Homo sapiens phospholipase C, beta 1 (phosphoinositide-specific) (PLCB1), transcript variant 1, mRNA [NM_015192]	8755271	chr20	8755212	+	hs|20p12.3	23236	NM_015192	phospholipase C, beta 1 (phosphoinositide-specific)	chr20:8755212-8755271	GO:0005516|GO:0000790|GO:0021987|GO:1900087|GO:0043647|GO:0046330|GO:0007268|GO:2000438|GO:0005634|GO:0032735|GO:0044281|GO:0042803|GO:0005829|GO:0035556|GO:0005737|GO:0000086|GO:0040019|GO:0035723|GO:0045444|GO:0007613|GO:0004871|GO:2000560|GO:0070498|GO:0005521|GO:0035722|GO:0031965|GO:0080154|GO:0046488|GO:0005509|GO:0005546|GO:0007215|GO:0007213|GO:2000344|GO:0043547|GO:0016042|GO:0007165|GO:…	NM_015192	Hs.431173
A_23_P99515	-2.20414	-3.24907	2.06327	MEDAG	Homo sapiens mesenteric estrogen-dependent adipogenesis (MEDAG), mRNA [NM_032849]	31499358	chr13	31499299	+	hs|13q12.3	84935	NM_032849	mesenteric estrogen-dependent adipogenesis	chr13:31499299-31499358	GO:0005737|GO:0045600	NM_032849	Hs.147880
A_24_P306443	-6.04852	-7.72916	3.20569	LOC100233156	Homo sapiens tektin 4 pseudogene (LOC100233156), transcript variant 1, non-coding RNA [NR_037871]	40670	chrUn_gl000218	39998	-		100233156	NR_037871	tektin 4 pseudogene	chrUn_gl000218:40670-39998		NR_037871	Hs.487536
A_33_P3335975	-6.46756	-7.81466	2.544	LOC100128176	Homo sapiens uncharacterized LOC100128176 (LOC100128176), long non-coding RNA [NR_038408]	149276920	chr6	149276861	-	hs|6q25.1	100128176	NR_038408	uncharacterized LOC100128176	chr6:149276920-149276861		NR_038408	Hs.557541
A_23_P211345	2.23783	-1.29841	11.6015	TBX1	Homo sapiens T-box 1 (TBX1), transcript variant C, mRNA [NM_080647]	19754847	chr22	19754788	+	hs|22q11.21	6899	NM_080647	T-box 1	chr22:19754788-19754847	GO:0007389|GO:0003700|GO:0071300|GO:0007605|GO:0001755|GO:0048844|GO:0048538|GO:0048752|GO:0048703|GO:0030878|GO:0048701|GO:0042803|GO:0042693|GO:0007507|GO:0048644|GO:0046983|GO:0001945|GO:0050679|GO:0042471|GO:0042472|GO:0001708|GO:0021644|GO:0060037|GO:0048384|GO:0007517|GO:0035176|GO:0045596|GO:0045893|GO:0043587|GO:2001054|GO:0008284|GO:0007368|GO:0008283|GO:2000027|GO:0048514|GO:0005634|GO:…	NM_080647	Hs.173984
A_19_P00327175	-4.39229	-5.448	2.07875			92866295	chr5	92866236	-	hs|5q15				chr5:092866295-092866236
A_32_P131143	-2.20544	-3.45456	2.37697	CECR5-AS1	Homo sapiens CECR5 antisense RNA 1 (CECR5-AS1), transcript variant 2, long non-coding RNA [NR_024482]	17646293	chr22	17646234	+	hs|22q11.1	100130717	NR_024482	CECR5 antisense RNA 1	chr22:17646234-17646293		NR_024482	Hs.660066
A_33_P3380917	-6.61601	-7.64898	2.04624			45121082	chr20	45121023	+	hs|20q13.12				chr20:045121023-045121082
A_19_P00317848	-7.23234	-8.57474	2.53573			43015124	chr5	43015065	+	hs|5p12				chr5:043015065-043015124
A_19_P00810356	-6.50273	-7.65254	2.21885			80034703	chr4	80034644	-	hs|4q21.21				chr4:080034703-080034644
A_19_P00320464	-4.52217	-5.52705	2.00677			118147663	chr2	118147604	-	hs|2q14.1				chr2:118147663-118147604
A_24_P658413	-5.78865	-6.96079	2.25345	MUC12	Homo sapiens mucin 12, cell surface associated (MUC12), mRNA [NM_001164462]	100647426	chr7	100647367	+	hs|7q22.1	10071	NM_001164462	mucin 12, cell surface associated	chr7:100647367-100647426	GO:0003674|GO:0005887|GO:0005796|GO:0016266|GO:0044267|GO:0001558|GO:0043687	NM_001164462	Hs.489355
A_32_P190944	-5.84533	-6.97803	2.19269	ACVR1C	Homo sapiens activin A receptor, type IC (ACVR1C), transcript variant 1, mRNA [NM_145259]	158384001	chr2	158383942	-	hs|2q24.1	130399	NM_145259	activin A receptor, type IC	chr2:158384001-158383942	GO:0016361|GO:0032868|GO:0005886|GO:0030262|GO:0019915|GO:0002021|GO:0005524|GO:0046872|GO:0030154|GO:0009749|GO:0043280|GO:0048179|GO:0005024|GO:0038092|GO:0006468|GO:0038100|GO:0046676	NM_145259	Hs.562901
A_23_P47665	-5.7273	-6.86339	2.19785	HBE1	Homo sapiens hemoglobin, epsilon 1 (HBE1), mRNA [NM_005330]	5291180	chr11	5291121	-	hs|11p15.4	3046	NM_005330	hemoglobin, epsilon 1	chr11:5291180-5291121	GO:0019825|GO:0005833|GO:0005506|GO:0007596|GO:0005344|GO:0000122|GO:0020037|GO:0005829	NM_005330	Hs.655195
A_33_P3394178	-5.03698	-6.41186	2.59346	NHS	Homo sapiens Nance-Horan syndrome (congenital cataracts and dental anomalies) (NHS), transcript variant 1, mRNA [NM_198270]	17750234	chrX	17750175	+	hs|Xp22.13	4810	NM_198270	Nance-Horan syndrome (congenital cataracts and dental anomalies)	chrX:17750175-17750234	GO:0016324|GO:0005737|GO:0002088|GO:0005923|GO:0005925|GO:0030154|GO:0030027	NM_198270	Hs.201623
A_33_P3298216	-4.14004	-6.2743	4.39014	MYO16	Homo sapiens myosin XVI (MYO16), transcript variant 1, mRNA [NM_001198950]	109860341	chr13	109860282	+	hs|13q33.3	23026	NM_001198950	myosin XVI	chr13:109860282-109860341	GO:0048471|GO:0008285|GO:0005886|GO:0019903|GO:0005730|GO:2000134|GO:0005634|GO:0021549|GO:0016459|GO:0005524|GO:0014065|GO:0005829|GO:0003774|GO:0005737|GO:0051015|GO:0048812|GO:0005654	NM_001198950	Hs.656587
A_19_P00320066	-6.50117	-7.59922	2.14065		ALU1_HUMAN (P39188) Alu subfamily J sequence contamination warning entry, partial (11%) [THC2522321]	2413035	chr6	2412976	+	hs|6p25.2		TCONS_00011149		chr6:2412976-2413035
A_23_P6252	-6.45718	-7.66771	2.31422	DSCR8	Homo sapiens Down syndrome critical region gene 8 (DSCR8), transcript variant 4, long non-coding RNA [NR_026838]	39528468	chr21	39528409	+	hs|21q22.13	84677	NR_026838	Down syndrome critical region gene 8	chr21:39528409-39528468	GO:0008150|GO:0003674|GO:0005575	NR_026838	Hs.733345
A_24_P144346	-6.33348	-7.39576	2.08824		immunoglobulin heavy variable 3/OR16-10 (non-functional) [Source:HGNC Symbol;Acc:5634] [ENST00000425181]	33006756	chr16	33006697	+	hs|16p11.2		Y11328		chr16:33006697-33006756			Hs.737699
A_32_P217390	-5.86137	-7.53026	3.1797	SPATA8	Homo sapiens spermatogenesis associated 8 (SPATA8), mRNA [NM_173499]	97328708	chr15	97328649	+	hs|15q26.2	145946	NM_173499	spermatogenesis associated 8	chr15:97328649-97328708		NM_173499	Hs.326528
A_24_P945113	-6.64664	-8.19341	2.92162	ACVRL1	Homo sapiens activin A receptor type II-like 1 (ACVRL1), transcript variant 1, mRNA [NM_000020]	52317093	chr12	52317034	+	hs|12q13.13	94	NM_000020	activin A receptor type II-like 1	chr12:52317034-52317093	GO:0071773|GO:0005515|GO:0030308|GO:0008015|GO:0071560|GO:0046332|GO:0001946|GO:0004702|GO:0043025|GO:0007179|GO:0030336|GO:0009986|GO:0019901|GO:0030509|GO:0001701|GO:0043535|GO:0010596|GO:0061154|GO:0005887|GO:2000279|GO:0045893|GO:0001955|GO:0045603|GO:0043537|GO:0045602|GO:0016361|GO:0008285|GO:0035313|GO:0061298|GO:0002043|GO:0051291|GO:0060836|GO:0030425|GO:0046872|GO:0051895|GO:0030513|GO:…	NM_000020	Hs.591026
A_33_P3405424	-3.52378	-4.62641	2.14746	IL4I1	Homo sapiens interleukin 4 induced 1 (IL4I1), transcript variant 1, mRNA [NM_152899]	50392976	chr19	50392917	-	hs|19q13.33	259307	NM_152899	interleukin 4 induced 1	chr19:50392976-50392917	GO:0031965|GO:0001716|GO:0005576|GO:0005764|GO:0043231	NM_152899	Hs.741750
A_33_P3629930	-5.31108	-6.45563	2.21077	ZNF32-AS3	Homo sapiens ZNF32 antisense RNA 3 (ZNF32-AS3), long non-coding RNA [NR_038867]	44170147	chr10	44170091	+	hs|10q11.21	414201	NR_038867	ZNF32 antisense RNA 3	chr10:44170091-44170147		NR_038867	Hs.666576
A_33_P3221164	-7.00834	-8.02578	2.02432	UTP23	UTP23, small subunit (SSU) processome component, homolog (yeast) [Source:HGNC Symbol;Acc:28224] [ENST00000357148]	117798816	chr8	117798757	+	hs|8q24.11	84294	AK055279	UTP23, small subunit (SSU) processome component, homolog (yeast)	chr8:117798757-117798816	GO:0006364|GO:0032040|GO:0005730
A_23_P133637	-5.79496	-6.8923	2.13961	HTR4	Homo sapiens 5-hydroxytryptamine (serotonin) receptor 4, G protein-coupled (HTR4), transcript variant d, mRNA [NM_001040172]	147889276	chr5	147889217	-	hs|5q32	3360	NM_001040172	5-hydroxytryptamine (serotonin) receptor 4, G protein-coupled	chr5:147889276-147889217	GO:0008284|GO:0005737|GO:0004993|GO:0016020|GO:0007186|GO:0005886|GO:0007187|GO:0005887|GO:0032098|GO:0007268|GO:0007210|GO:0005768	NM_001040172	Hs.483773
A_19_P00811946	-7.17829	-8.24779	2.0987			11657139	chr11	11657080	+	hs|11p15.3				chr11:011657080-011657139
A_23_P24433	2.0422	-0.677922	6.58927	CTSF	Homo sapiens cathepsin F (CTSF), mRNA [NM_003793]	66331002	chr11	66330943	-	hs|11q13.2	8722	NM_003793	cathepsin F	chr11:66331002-66330943	GO:0004197|GO:0019886|GO:0006508|GO:0005764|GO:0043202	NM_003793	Hs.11590
A_33_P3338934	-6.92407	-8.22246	2.45954		T cell receptor beta variable 5-5 [Source:HGNC Symbol;Acc:12222] [ENST00000390372]	142149067	chr7	142149008	-	hs|7q34		AB306172		chr7:142149067-142149008			Hs.534420
A_33_P3440636	-6.37973	-7.40504	2.0354	LOC286071	Homo sapiens cDNA FLJ34440 fis, clone HLUNG2001214. [AK091759]	52861831	chr8	52861772	+	hs|8q11.23	286071	AK091759	uncharacterized LOC286071	chr8:052861772-052861831			Hs.734739
A_33_P3319248	-7.13303	-8.57456	2.7161	ZNF705G	Homo sapiens zinc finger protein 705G (ZNF705G), mRNA [NM_001164457]	7216077	chr8	7216018	-	hs|8p23.1	100131980	NM_001164457	zinc finger protein 705G	chr8:7216077-7216018	GO:0006355|GO:0005634|GO:0003677|GO:0046872|GO:0006351	NM_001164457	Hs.528391
A_23_P128254	-3.77975	-4.82475	2.06336	SLCO1B1	Homo sapiens solute carrier organic anion transporter family, member 1B1 (SLCO1B1), mRNA [NM_006446]	21392519	chr12	21392460	+	hs|12p12.1	10599	NM_006446	solute carrier organic anion transporter family, member 1B1	chr12:21392460-21392519	GO:0016323|GO:0016020|GO:0005886|GO:0015347|GO:0005887|GO:0015721|GO:0015711|GO:0043252|GO:0008206|GO:0044281|GO:0055085	NM_006446	Hs.449738
A_33_P3409027	-7.01917	-8.18801	2.2483	MOV10L1	Mov10l1, Moloney leukemia virus 10-like 1, homolog (mouse) [Source:HGNC Symbol;Acc:7201] [ENST00000354853]	50597668	chr22	50597609	+	hs|22q13.33	54456	AK090740	Mov10l1, Moloney leukemia virus 10-like 1, homolog (mouse)	chr22:50597609-50597668	GO:0005622|GO:0004004|GO:0000287|GO:0003723|GO:0007275|GO:0007283|GO:0007281|GO:0005524		Hs.62880
A_19_P00809072	-5.19642	-6.71268	2.86048			23128965	chr20	23128906	-	hs|20p11.21				chr20:023128965-023128906
A_33_P3275035	-6.35036	-7.89693	2.92121	MUC21	Homo sapiens mucin 21, cell surface associated (MUC21), mRNA [NM_001010909]	30957675	chr6	30957616	+	hs|6p21.33	394263	NM_001010909	mucin 21, cell surface associated	chr6:30957616-30957675	GO:0005886|GO:0005796|GO:0016266|GO:0016021|GO:0044267|GO:0043687	NM_001010909	Hs.448277
A_23_P94403	-6.84848	-8.21051	2.57047	TYRP1	Homo sapiens tyrosinase-related protein 1 (TYRP1), mRNA [NM_000550]	12709859	chr9	12709800	+	hs|9p23	7306	NM_000550	tyrosinase-related protein 1	chr9:12709800-12709859	GO:0005515|GO:0033162|GO:0042470|GO:0046982|GO:0005507|GO:0043438|GO:0032438|GO:0030318|GO:0042803|GO:0042438|GO:0016021|GO:0016716|GO:0030669|GO:0010008	NM_000550	Hs.270279
A_33_P3322175	-4.48468	-6.49686	4.0339		PREDICTED: Homo sapiens uncharacterized LOC101928542 (LOC101928542), misc_RNA [XR_244009]	52343361	chr19	52343302	-	hs|19q13.41		XR_244009		chr19:52343361-52343302		XR_244009
A_23_P125435	-7.01949	-8.24114	2.33214	GABRB1	Homo sapiens gamma-aminobutyric acid (GABA) A receptor, beta 1 (GABRB1), mRNA [NM_000812]	47428157	chr4	47428098	+	hs|4p12	2560	NM_000812	gamma-aminobutyric acid (GABA) A receptor, beta 1	chr4:47428098-47428157	GO:0005230|GO:0030054|GO:0005886|GO:0004890|GO:0034707|GO:0021954|GO:0007268|GO:0009636|GO:0042698|GO:0050811|GO:0005635|GO:0055085|GO:0005254|GO:0030425|GO:0043235|GO:0007165|GO:0005737|GO:0034220|GO:0005887|GO:0045211|GO:0032570|GO:0006810	NM_000812	Hs.27283
A_33_P3367636	-3.41952	-5.44716	4.07739	KHDC3L	Homo sapiens KH domain containing 3-like, subcortical maternal complex member (KHDC3L), mRNA [NM_001017361]	74073894	chr6	74073835	+	hs|6q13	154288	NM_001017361	KH domain containing 3-like, subcortical maternal complex member	chr6:74073835-74073894	GO:0043234|GO:0007094|GO:0045179|GO:0006468|GO:0090307	NM_001017361	Hs.128326
A_23_P324813	-3.05404	-4.6415	3.00519	BCL6B	Homo sapiens B-cell CLL/lymphoma 6, member B (BCL6B), mRNA [NM_181844]	6932715	chr17	6932656	+	hs|17p13.1	255877	NM_181844	B-cell CLL/lymphoma 6, member B	chr17:6932656-6932715	GO:0005634|GO:0000122|GO:0003677|GO:0046872	NM_181844	Hs.22575
A_23_P69329	-4.17289	-5.37247	2.29672	HYAL1	Homo sapiens hyaluronoglucosaminidase 1 (HYAL1), transcript variant 8, mRNA [NM_153281]	50337732	chr3	50337673	-	hs|3p21.31	3373	NM_153281	hyaluronoglucosaminidase 1	chr3:50337732-50337673	GO:0030308|GO:0051216|GO:0030307|GO:0036117|GO:0044281|GO:0005764|GO:0005615|GO:0071467|GO:0030207|GO:1900106|GO:0005737|GO:0006954|GO:0036120|GO:0001618|GO:0071356|GO:0030204|GO:0030203|GO:0046677|GO:0045927|GO:0043202|GO:0050679|GO:0005975|GO:0071493|GO:0031410|GO:0009615|GO:0045766|GO:0044344|GO:0045785|GO:0060272|GO:0071347|GO:0030213|GO:0030212|GO:0050501|GO:0004415|GO:0030214|GO:0010634|GO:…	NM_153281	Hs.75619
A_23_P360302	-5.10844	-6.30508	2.29205	GUCY2F	Homo sapiens guanylate cyclase 2F, retinal (GUCY2F), mRNA [NM_001522]	108636230	chrX	108636171	-	hs|Xq22.3	2986	NM_001522	guanylate cyclase 2F, retinal	chrX:108636230-108636171	GO:0046982|GO:0007603|GO:0022400|GO:0004383|GO:0005525|GO:0005524|GO:0042803|GO:0005640|GO:0035556|GO:0004672|GO:0005887|GO:0004872|GO:0007168|GO:0007601|GO:0016056	NM_001522	Hs.123074
A_19_P00807024	-1.59296	-3.0002	2.65228			67540698	chr10	67540639	+	hs|10q21.3				chr10:067540639-067540698
A_33_P3262094	-6.63494	-7.7072	2.10272	OR8G5	Homo sapiens olfactory receptor, family 8, subfamily G, member 5 (OR8G5), mRNA [NM_001005198]	124135400	chr11	124135341	+	hs|11q24.2	219865	NM_001005198	olfactory receptor, family 8, subfamily G, member 5	chr11:124135341-124135400	GO:0004984|GO:0005886|GO:0004930|GO:0016021	NM_001005198	Hs.722725
A_33_P3248231	-5.24551	-6.61833	2.58977	LOC283028	PREDICTED: Homo sapiens uncharacterized LOC283028 (LOC283028), misc_RNA [XR_171099]	43248938	chr10	43248879	-	hs|10q11.21	283028	XR_171099	uncharacterized LOC283028	chr10:43248938-43248879		XR_171099	Hs.448616
A_19_P00321585	0.785953	-0.307283	2.13352		Homo sapiens cDNA FLJ13457 fis, clone PLACE1003343. [AK023519]	90604643	chr4	90604584	+	hs|4q22.1		AK023519		chr4:90604584-90604643			Hs.734839
A_33_P3230498	-7.06876	-8.18125	2.16218		Homo sapiens cDNA FLJ27421 fis, clone WMC07981. [AK130931]	2736593	chr12	2736534	+	hs|12p13.33		AK130931		chr12:2736534-2736593
A_23_P90626	-5.32268	-6.42475	2.14662	CYTIP	Homo sapiens cytohesin 1 interacting protein (CYTIP), mRNA [NM_004288]	158272226	chr2	158272167	-	hs|2q24.1	9595	NM_004288	cytohesin 1 interacting protein	chr2:158272226-158272167	GO:0005515|GO:0005737|GO:0030155|GO:0005938|GO:0005769	NM_004288	Hs.270
A_33_P3371333	-1.54351	-2.94281	2.63774	TUBB8	Homo sapiens tubulin, beta 8 class VIII (TUBB8), transcript variant 1, mRNA [NM_177987]	93730	chr10	93671	-	hs|10p15.3	347688	NM_177987	tubulin, beta 8 class VIII	chr10:93730-93671	GO:0051258|GO:0005737|GO:0005886|GO:0015630|GO:0005874|GO:0005200|GO:0003924|GO:0007017|GO:0005525	NM_177987	Hs.532659
A_23_P387656	-5.96242	-8.22862	4.81055	EPB41L4B	Homo sapiens erythrocyte membrane protein band 4.1 like 4B (EPB41L4B), transcript variant 2, mRNA [NM_019114]	111934899	chr9	111934840	-	hs|9q31.3	54566	NM_019114	erythrocyte membrane protein band 4.1 like 4B	chr9:111934899-111934840	GO:0008092|GO:0005737|GO:0005200|GO:0045177|GO:0031032|GO:0005856|GO:0019898	NM_019114	Hs.591901
A_19_P00326615	-2.10479	-3.76178	3.15359			11432862	chr4	11432803	+	hs|4p15.33				chr4:011432803-011432862
A_33_P3246638	-6.16044	-7.73899	2.98669	TPTE2P1	Homo sapiens transmembrane phosphoinositide 3-phosphatase and tensin homolog 2 pseudogene 1 (TPTE2P1), non-coding RNA [NR_026730]	25502981	chr13	25502922	-	hs|13q12.13	646405	NR_026730	transmembrane phosphoinositide 3-phosphatase and tensin homolog 2 pseudogene 1	chr13:25502981-25502922		NR_026730	Hs.620592
A_19_P00806582	-6.44805	-8.22909	3.43676			74922502	chr4	74922443	-	hs|4q13.3				chr4:074922502-074922443
A_33_P3304696	-7.22263	-8.30215	2.11334		Homo sapiens clone ASPBLL50 immunoglobulin lambda light chain VJ region mRNA, partial cds. [AF058072]	23029745	chr22	23029686	+	hs|22q11.22		AF058072		chr22:23029686-23029745			Hs.449585
A_24_P162273	-7.16723	-8.18736	2.02809	LINC00598	Homo sapiens long intergenic non-protein coding RNA 598 (LINC00598), transcript variant TTL-B2, long non-coding RNA [NR_024507]	40922175	chr13	40922116	-	hs|13q14.11	646982	NR_024507	long intergenic non-protein coding RNA 598	chr13:40922175-40922116		NR_024507	Hs.287664
A_19_P00804070	-6.4852	-7.60983	2.18046			94817241	chr15	94817182	+	hs|15q26.2				chr15:094817182-094817241
A_19_P00329474	-4.39925	-5.68252	2.4339			59886056	chr14	59885997	-	hs|14q23.1				chr14:059886056-059885997
A_19_P00811170	-6.16117	-8.0049	3.58938			79294646	chr5	79294587	-	hs|5q14.1				chr5:079294646-079294587
A_23_P168771	-3.56753	-4.98693	2.67475	CCDC146	Homo sapiens coiled-coil domain containing 146 (CCDC146), mRNA [NM_020879]	76924241	chr7	76924182	+	hs|7q11.23	57639	NM_020879	coiled-coil domain containing 146	chr7:76924182-76924241		NM_020879	Hs.113940
A_33_P3303905	-7.18356	-8.5686	2.6118	OR52E4	Homo sapiens olfactory receptor, family 52, subfamily E, member 4 (OR52E4), mRNA [NM_001005165]	5906461	chr11	5906402	+	hs|11p15.4	390081	NM_001005165	olfactory receptor, family 52, subfamily E, member 4	chr11:5906402-5906461	GO:0004984|GO:0005886|GO:0004930|GO:0016021	NM_001005165	Hs.553739
A_23_P125686	-5.91946	-7.28447	2.57578	INGX	Homo sapiens inhibitor of growth family, X-linked, pseudogene (INGX), non-coding RNA [NR_002226]	70711904	chrX	70711845	-	hs|Xq13.1	27160	NR_002226	inhibitor of growth family, X-linked, pseudogene	chrX:70711904-70711845		NR_002226	Hs.721806
A_33_P3411035	-3.7018	-4.84523	2.20906	SLIT1	Homo sapiens slit homolog 1 (Drosophila) (SLIT1), mRNA [NM_003061]	98760949	chr10	98760890	-	hs|10q24.1	6585	NM_003061	slit homolog 1 (Drosophila)	chr10:98760949-98760890	GO:0031290|GO:0051964|GO:0021510|GO:0005509|GO:0050919|GO:0048843|GO:0043395|GO:0048846|GO:0005615|GO:0048495|GO:0048853|GO:0033563|GO:0021834|GO:0005737|GO:0008045|GO:0040023|GO:0007411	NM_003061	Hs.632082
A_33_P3277183	-6.2062	-7.74277	2.90104		SCO-spondin homolog (Bos taurus) [Source:HGNC Symbol;Acc:21998] [ENST00000475488]	149484033	chr7	149483974	+	hs|7q36.1		AK127639		chr7:149483974-149484033			Hs.632022
A_33_P3311820	-5.98069	-6.99015	2.01315	FLJ44674	Homo sapiens cDNA FLJ44674 fis, clone BRACE3007649. [AK128747]	49384000	chr16	49383941	+	hs|16q12.1	400535	AK128747	FLJ44674 protein	chr16:49383941-49384000			Hs.514338
A_33_P3349746	-6.21421	-8.07125	3.62264	OR4K2	Homo sapiens olfactory receptor, family 4, subfamily K, member 2 (OR4K2), mRNA [NM_001005501]	20345331	chr14	20345272	+	hs|14q11.2	390431	NM_001005501	olfactory receptor, family 4, subfamily K, member 2	chr14:20345272-20345331	GO:0004984|GO:0005886|GO:0004930|GO:0016021	NM_001005501	Hs.551345
A_33_P3413335	-1.04271	-2.14443	2.14611		Homo sapiens cervical cancer suppressor gene 5 mRNA, complete cds. [AF390550]	3433670	chr16	3433611	+	hs|16p13.3		AF390550		chr16:3433611-3433670
A_33_P3212360	-6.46389	-7.97462	2.84952			136443225	chr9	136443166	-	hs|9q34.2				chr9:136443225-136443166
A_19_P00810384	-4.96939	-5.97803	2.01201			90091342	chr1	90091283	+	hs|1p22.2				chr1:090091283-090091342
A_33_P3423919	-6.9784	-8.36381	2.61246	OR2A12	Homo sapiens olfactory receptor, family 2, subfamily A, member 12 (OR2A12), mRNA [NM_001004135]	143793133	chr7	143793074	+	hs|7q35	346525	NM_001004135	olfactory receptor, family 2, subfamily A, member 12	chr7:143793074-143793133	GO:0004984|GO:0005886|GO:0004930|GO:0016021	NM_001004135	Hs.553708
A_23_P367663	-6.10805	-7.75046	3.12187	GSN-AS1	Homo sapiens GSN antisense RNA 1 (GSN-AS1), long non-coding RNA [NR_103560]	124043992	chr9	124043933	-	hs|9q33.2	57000	NR_103560	GSN antisense RNA 1	chr9:124043992-124043933		NR_103560	Hs.522373
A_33_P3289721	-6.66331	-8.15776	2.81756	CDRT1	Homo sapiens CMT1A duplicated region transcript 1 (CDRT1), transcript variant 1, mRNA [NM_006382]	15519120	chr17	15519061	-	hs|17p12	374286	NM_006382	CMT1A duplicated region transcript 1	chr17:15519120-15519061	GO:0008150|GO:0003674|GO:0005575	NM_006382	Hs.632233
A_24_P778906	-3.61135	-5.74857	4.39913	ANKRD20A12P	Homo sapiens ankyrin repeat domain 20 family, member A12, pseudogene (ANKRD20A12P), non-coding RNA [NR_046228]	142697696	chr1	142697637	-	hs|1q21.1	100874392	NR_046228	ankyrin repeat domain 20 family, member A12, pseudogene	chr1:142697696-142697637		NR_046228	Hs.648245
A_23_P50710	-7.05284	-8.21736	2.24158	CYP4F2	Homo sapiens cytochrome P450, family 4, subfamily F, polypeptide 2 (CYP4F2), mRNA [NM_001082]	16001171	chr19	16000494	-	hs|19p13.12	8529	NM_001082	cytochrome P450, family 4, subfamily F, polypeptide 2	chr19:16001171-16000494	GO:0005515|GO:0019369|GO:0000038|GO:0001676|GO:0052871|GO:0006805|GO:0052872|GO:0017144|GO:0055078|GO:0044281|GO:0006691|GO:0006690|GO:0043231|GO:0036101|GO:0005737|GO:0016324|GO:0042371|GO:0008392|GO:0005506|GO:0019373|GO:0050051|GO:0018685|GO:0052869|GO:0003091|GO:0003095|GO:0097267|GO:0030195|GO:0032304|GO:0032305|GO:0008217|GO:0005789|GO:0047057|GO:0042360|GO:0055114|GO:0020037	NM_001082	Hs.558423
A_19_P00331785	-5.48823	-7.30354	3.51937			31163111	chr20	31163052	+	hs|20q11.21				chr20:031163052-031163111
A_33_P3417602	-7.21242	-8.54795	2.52369	DEFB122	Homo sapiens defensin, beta 122 (pseudogene) (DEFB122), non-coding RNA [NR_045677]	30009301	chr20	30009242	-	hs|20q11.21	245935	NR_045677	defensin, beta 122 (pseudogene)	chr20:30009301-30009242		NR_045677	Hs.526624
A_23_P259071	-2.07347	-3.37566	2.46603	AREG	Homo sapiens amphiregulin (AREG), mRNA [NM_001657]	75320577	chr4	75320518	+	hs|4q13.3	374	NM_001657	amphiregulin	chr4:75320518-75320577		NM_001657	Hs.270833
A_33_P3361278	-6.74301	-7.90054	2.23075	ZNF600	zinc finger protein 600 [Source:HGNC Symbol;Acc:30951] [ENST00000599893]	53284045	chr19	53283986	-	hs|19q13.41	162966		zinc finger protein 600	chr19:53284045-53283986	GO:0006355|GO:0005634|GO:0003677|GO:0046872|GO:0006351
A_24_P355720	-2.28919	-3.57363	2.43587	FGF4	Homo sapiens fibroblast growth factor 4 (FGF4), mRNA [NM_002007]	69588188	chr11	69588129	-	hs|11q13.3	2249	NM_002007	fibroblast growth factor 4	chr11:69588188-69588129	GO:0008286|GO:0008284|GO:0060591|GO:0010463|GO:0007267|GO:0005634|GO:0005829|GO:0007173|GO:0045944|GO:0042475|GO:0051781|GO:0070374|GO:0008201|GO:0043066|GO:0048011|GO:0048015|GO:0060561|GO:0005576|GO:0005104|GO:0007165|GO:0060363|GO:0001502|GO:0008543|GO:0019827|GO:0045087|GO:0001934|GO:0035116|GO:0008083|GO:0038095	NM_002007	Hs.1755
A_19_P00812531	-6.2367	-7.28901	2.07385			6533158	chr3	6533099	-	hs|3p26.1				chr3:006533158-006533099
A_33_P3214334	-6.17365	-7.27926	2.1519	LY6G6F	Homo sapiens lymphocyte antigen 6 complex, locus G6F (LY6G6F), mRNA [NM_001003693]	31678194	chr6	31678135	+	hs|6p21.33	259215	NM_001003693	lymphocyte antigen 6 complex, locus G6F	chr6:31678135-31678194	GO:0005886|GO:0016021	NM_001003693	Hs.591794
A_23_P392738	-2.82289	-6.30064	11.1405	DAZ2	Homo sapiens deleted in azoospermia 2 (DAZ2), transcript variant 2, mRNA [NM_001005785]	25436955	chrY	25436896	+	hs|Yq11.223	57055	NM_001005785	deleted in azoospermia 2	chrY:25436896-25436955	GO:0007338|GO:0005737|GO:0000166|GO:0003723|GO:0007275|GO:0005634|GO:0007283|GO:0030154	NM_001005785	Hs.592257
A_33_P3233273	-0.70766	-1.78458	2.10953	LRRC61	Homo sapiens leucine rich repeat containing 61 (LRRC61), transcript variant 1, mRNA [NM_001142928]	150035063	chr7	150035004	+	hs|7q36.1	65999	NM_001142928	leucine rich repeat containing 61	chr7:150035004-150035063		NM_001142928	Hs.647119
A_19_P00805616	-5.08222	-6.09329	2.0154			52978345	chr6	52978286	+	hs|6p12.1				chr6:052978286-052978345
A_19_P00317812	-6.27923	-7.37036	2.1304			21776720	chr19	21776661	+	hs|19p12				chr19:021776661-021776720
A_33_P3343200	-5.8848	-8.05325	4.49538			135567476	chr4	135567417	+	hs|4q28.3				chr4:135567417-135567476
A_19_P00324815	-6.42622	-8.14443	3.29028			113593201	chr11	113593142	-	hs|11q23.2				chr11:113593201-113593142
A_23_P304016	-6.83769	-8.15867	2.49835	LOC100132167	Homo sapiens similar to hCG1993567, mRNA (cDNA clone MGC:13162 IMAGE:3010103), complete cds. [BC006438]	45563060	chr9	45563001	+	hs|9p11.2	100132167	BC006438	uncharacterized LOC100132167	chr9:45563001-45563060			Hs.649184
A_33_P3388771	-7.09045	-8.43843	2.54556	LOC101060810	PREDICTED: Homo sapiens zinc finger protein 98-like (LOC101060810), misc_RNA [XR_172438]						101060810	XR_172438	zinc finger protein 98-like			XR_172438	Hs.369632
A_24_P314583	-5.45404	-8.48456	8.17104	LINC00303	Homo sapiens long intergenic non-protein coding RNA 303 (LINC00303), long non-coding RNA [NR_027902]	204001906	chr1	204001847	-	hs|1q32.1	284573	NR_027902	long intergenic non-protein coding RNA 303	chr1:204001906-204001847		NR_027902	Hs.406979
A_33_P3696837	-6.16582	-7.39114	2.33807	MLK7-AS1	Homo sapiens MLK7 antisense RNA 1 (MLK7-AS1), long non-coding RNA [NR_033882]	174062527	chr2	174062468	-	hs|2q31.1	339751	NR_033882	MLK7 antisense RNA 1	chr2:174062527-174062468		NR_033882	Hs.570083
A_19_P00318936	-6.07782	-7.35395	2.42189			47426635	chr2	47426576	-	hs|2p21				chr2:47426635-47426576
A_33_P3866448	-6.50807	-7.59475	2.12385		Homo sapiens mRNA; cDNA DKFZp686G1495 (from clone DKFZp686G1495). [BX648501]	16218901	chr9	16218842	+	hs|9p22.3		BX648501		chr9:16218842-16218901
A_33_P3237948	-6.47686	-7.67788	2.29903	TCHHL1	Homo sapiens trichohyalin-like 1 (TCHHL1), mRNA [NM_001008536]	152058198	chr1	152058139	-	hs|1q21.3	126637	NM_001008536	trichohyalin-like 1	chr1:152058198-152058139	GO:0005509	NM_001008536	Hs.546477
A_32_P46214	-5.21306	-7.28738	4.21144	SLC9A9	Homo sapiens solute carrier family 9, subfamily A (NHE9, cation proton antiporter 9), member 9 (SLC9A9), mRNA [NM_173653]	142984209	chr3	142984150	-	hs|3q24	285195	NM_173653	solute carrier family 9, subfamily A (NHE9, cation proton antiporter 9), member 9	chr3:142984209-142984150	GO:0015385|GO:0031902|GO:0016021|GO:0055037|GO:0055085|GO:0006885|GO:0006811	NM_173653	Hs.302257
A_23_P258194	-4.95667	-6.58688	3.09559	AIFM3	Homo sapiens apoptosis-inducing factor, mitochondrion-associated, 3 (AIFM3), transcript variant 2, mRNA [NM_001018060]	21334333	chr22	21333957	+	hs|22q11.21	150209	NM_001018060	apoptosis-inducing factor, mitochondrion-associated, 3	chr22:21333957-21334333	GO:0005739|GO:0005737|GO:0051537|GO:0005783|GO:0050660|GO:0016491|GO:0005743|GO:0097194|GO:0045454|GO:0005634|GO:0046872	NM_001018060	Hs.723246
A_19_P00807367	-5.5789	-7.57439	3.98751			47891788	chrX	47891729	-	hs|Xp11.23				chrX:047891788-047891729
A_23_P312901	-7.04474	-8.32508	2.42897	GPR112	Homo sapiens G protein-coupled receptor 112 (GPR112), mRNA [NM_153834]	135496438	chrX	135496379	+	hs|Xq26.3	139378	NM_153834	G protein-coupled receptor 112	chrX:135496379-135496438	GO:0007186|GO:0005886|GO:0007218|GO:0004930|GO:0016021	NM_153834	Hs.381354
A_33_P3290522	-6.73473	-7.88579	2.22077		AF076612 chordin {Homo sapiens} (exp=-1; wgp=0; cg=0), partial (3%) [THC2742735]	116018932	chr12	116018873	+	hs|12q24.21				chr12:116018873-116018932
A_33_P3235731	-4.33296	-5.61042	2.42412		PREDICTED: Homo sapiens putative chemokine-related protein FP248-like (LOC101930072), mRNA [XM_005276324]	142448005	chr8	142447946	+	hs|8q24.3		XM_005276324		chr8:142447946-142448005		XM_005276324	Hs.626164
A_19_P00316854	-4.86828	-5.97412	2.15224		hd91e09.x4 NCI_CGAP_GC6 Homo sapiens cDNA clone IMAGE:2916904 3', mRNA sequence [BE046011]	53750912	chr18	53750853	+	hs|18q21.2		BE046011		chr18:53750853-53750912			Hs.675779
A_32_P232411	-5.00739	-6.22399	2.32398	PTCHD2	Homo sapiens patched domain containing 2 (PTCHD2), mRNA [NM_020780]	11596561	chr1	11596502	+	hs|1p36.22	57540	NM_020780	patched domain containing 2	chr1:11596502-11596561	GO:0042632|GO:0003674|GO:0031965|GO:0005783|GO:0032368|GO:0008158|GO:0016021|GO:0007224	NM_020780	Hs.202355
A_33_P3253006	-6.50495	-8.22611	3.29702	CRYAA	H.sapiens alpha-A crystallin gene exon 1,2 and pseudoexon. [X14789]	44589925	chr21	44589866	+	hs|21q22.3	1409	X14789	crystallin, alpha A	chr21:44589866-44589925	GO:0005515|GO:0042542|GO:0005212|GO:0030307|GO:0005634|GO:0046872|GO:0048596|GO:0042802|GO:0042026|GO:0005737|GO:0070309|GO:0007015|GO:0051260|GO:0043154|GO:0010288|GO:0001666|GO:0043066|GO:0032387|GO:0042493|GO:0060561|GO:0051384|GO:0070141|GO:0007021|GO:0010629|GO:0001934|GO:0007005|GO:0051082|GO:0007601		Hs.184085
A_19_P00320013	-6.93144	-8.1118	2.26633			19168646	chr3	19168587	+	hs|3p24.3				chr3:019168587-019168646
A_33_P3419190	-3.68781	-4.97105	2.43384	AREG	Homo sapiens amphiregulin (AREG), mRNA [NM_001657]	75318352	chr4	75318293	+	hs|4q13.3	374	NM_001657	amphiregulin	chr4:75318293-75318352		NM_001657	Hs.270833
A_33_P3233304	-7.03636	-8.46001	2.68263	MROH2A	PREDICTED: Homo sapiens maestro heat-like repeat family member 2A (MROH2A), mRNA [XM_003960312]	234731609	chr2	234731550	+	hs|2q37.1	339766	XM_003960312	maestro heat-like repeat family member 2A	chr2:234731550-234731609		XM_003960312
A_33_P3370001	-5.33914	-7.86413	5.75568	OR2L8	Homo sapiens olfactory receptor, family 2, subfamily L, member 8 (OR2L8), mRNA [NM_001001963]	248112710	chr1	248112651	+	hs|1q44	391190	NM_001001963	olfactory receptor, family 2, subfamily L, member 8	chr1:248112651-248112710	GO:0008150|GO:0003674|GO:0004984|GO:0005886|GO:0004930|GO:0016021	NM_001001963	Hs.690212
A_24_P139665	-6.44803	-7.68238	2.35275	HPCAL4	Homo sapiens hippocalcin like 4 (HPCAL4), transcript variant 1, mRNA [NM_016257]	40145001	chr1	40144942	-	hs|1p34.2	51440	NM_016257	hippocalcin like 4	chr1:40145001-40144942	GO:0005622|GO:0005246|GO:0019904|GO:0005509|GO:0008022|GO:0007417	NM_016257	Hs.743975
A_19_P00326450	-7.07017	-8.24689	2.26062			130743345	chr11	130743286	+	hs|11q24.3				chr11:130743286-130743345
A_23_P43317	-5.21284	-7.67796	5.52173	PRDM12	Homo sapiens PR domain containing 12 (PRDM12), mRNA [NM_021619]	133558243	chr9	133558184	+	hs|9q34.12	59335	NM_021619	PR domain containing 12	chr9:133558184-133558243	GO:0006355|GO:0008168|GO:0005634|GO:0003677|GO:0046872|GO:0006351|GO:0022008	NM_021619	Hs.495311
A_33_P3268478	-6.70843	-7.88363	2.25824			118671232	chr10	118671173	+	hs|10q25.3				chr10:118671173-118671232
A_19_P00804892	-6.4052	-7.7484	2.53713			58238663	chr5	58238604	+	hs|5q11.2				chr5:058238604-058238663
A_19_P00808783	-0.00143528	-1.00629	2.00674		Homo sapiens microRNA 34a (MIRN34A) precursor RNA, complete sequence. [EF570048]	9208709	chr1	9208650	-	hs|1p36.22		EF570048		chr1:9208709-9208650			Hs.551837
A_24_P401830	-5.79545	-7.65234	3.62227	MATN1-AS1	Homo sapiens MATN1 antisense RNA 1 (MATN1-AS1), long non-coding RNA [NR_034182]	31199586	chr1	31199527	+	hs|1p35.2	100129196	NR_034182	MATN1 antisense RNA 1	chr1:31199527-31199586		NR_034182	Hs.659751
A_33_P3814721	-4.0048	-5.21997	2.32168	INSC	Homo sapiens inscuteable homolog (Drosophila) (INSC), transcript variant 1, mRNA [NM_001031853]	15267622	chr11	15267563	+	hs|11p15.2	387755	NM_001031853	inscuteable homolog (Drosophila)	chr11:15267563-15267622	GO:0005737|GO:0060487|GO:0000132|GO:0045177|GO:0007399	NM_001031853	Hs.591997
A_33_P3258767	-6.85734	-7.88441	2.03789	C18orf64	Homo sapiens chromosome 18 open reading frame 64 (C18orf64), mRNA [NM_001243517]	6590649	chr18	6590590	+	hs|18p11.31	100130480	NM_001243517	chromosome 18 open reading frame 64	chr18:6590590-6590649		NM_001243517	Hs.646267
A_23_P305245	-6.0483	-7.21767	2.24914	C3orf80	Homo sapiens chromosome 3 open reading frame 80 (C3orf80), mRNA [NM_001168214]	159945432	chr3	159945373	+	hs|3q25.33	401097	NM_001168214	chromosome 3 open reading frame 80	chr3:159945373-159945432	GO:0016021	NM_001168214	Hs.729755
A_33_P3420816	0.557593	-0.534005	2.1311	GDF1	Homo sapiens growth differentiation factor 1 (GDF1), mRNA [NM_001492]	18979479	chr19	18979420	-	hs|19p13.11	2657	NM_001492	growth differentiation factor 1	chr19:18979479-18979420	GO:0040007|GO:0008083|GO:0005615|GO:0005125	NM_001492	Hs.412355
A_33_P3309414	-5.70933	-6.84895	2.20323	LOC643770	Homo sapiens uncharacterized LOC643770 (LOC643770), long non-coding RNA [NR_038383]	98879479	chr12	98879420	-	hs|12q23.1	643770	NR_038383	uncharacterized LOC643770	chr12:98879479-98879420		NR_038383	Hs.129589
A_19_P00322425	-6.60183	-8.15148	2.92748			87117120	chr16	87117061	-	hs|16q24.2				chr16:087117120-087117061
A_24_P115932	-6.22751	-7.45685	2.3446	PTGDR2	Homo sapiens prostaglandin D2 receptor 2 (PTGDR2), mRNA [NM_004778]	60618787	chr11	60618728	-	hs|11q12.2	11251	NM_004778	prostaglandin D2 receptor 2	chr11:60618787-60618728	GO:0045745|GO:0019722|GO:0005886|GO:0004930|GO:0004956|GO:0007193|GO:0004958|GO:0004982|GO:0006955|GO:0006935|GO:0007186|GO:0005887|GO:0001785	NM_004778	Hs.299567
A_23_P501193	-6.75895	-8.26355	2.83746	KCNJ16	Homo sapiens potassium inwardly-rectifying channel, subfamily J, member 16 (KCNJ16), transcript variant 2, mRNA [NM_170741]	68131582	chr17	68131523	+	hs|17q24.3	3773	NM_170741	potassium inwardly-rectifying channel, subfamily J, member 16	chr17:68131523-68131582	GO:0005242|GO:0005886|GO:0008076|GO:0007268|GO:0006813	NM_170741	Hs.463985
A_19_P00326169	-3.85091	-4.85708	2.00857			79942041	chr1	79941982	-	hs|1p31.1				chr1:079942041-079941982
A_32_P527371	-4.84406	-6.03696	2.28612	SGSM1	Homo sapiens small G protein signaling modulator 1 (SGSM1), transcript variant 1, mRNA [NM_001039948]	25315942	chr22	25315883	+	hs|22q11.23	129049	NM_001039948	small G protein signaling modulator 1	chr22:25315883-25315942	GO:0005794|GO:0005097	NM_001039948	Hs.474397
A_23_P95060	-3.52388	-4.71126	2.27739	EPHB3	Homo sapiens EPH receptor B3 (EPHB3), mRNA [NM_004443]	184299884	chr3	184299825	+	hs|3q27.1	2049	NM_004443	EPH receptor B3	chr3:184299825-184299884	GO:0031290|GO:0001655|GO:0048538|GO:0030425|GO:0007413|GO:0005003|GO:0032314|GO:0046777|GO:0007411|GO:0034446|GO:0060021|GO:0060996|GO:0060997|GO:0051965|GO:0022407|GO:0048013|GO:0021952|GO:0001525|GO:0005524|GO:0048546|GO:0043088|GO:0022038|GO:0016477|GO:0005887|GO:0008046|GO:0050770	NM_004443	Hs.2913
A_19_P00316013	-6.24262	-7.6038	2.56896			30886649	chr16	30886590	-	hs|16p11.2				chr16:030886649-030886590
A_23_P70598	-6.77301	-8.38275	3.05198	TCP11	Homo sapiens t-complex 11, testis-specific (TCP11), transcript variant 2, mRNA [NM_018679]	35086182	chr6	35086123	-	hs|6p21.31	6954	NM_018679	t-complex 11, testis-specific	chr6:35086182-35086123	GO:0007275|GO:0016021|GO:0007283|GO:0030154	NM_018679	Hs.435371
A_33_P3299244	-6.28116	-7.6018	2.49776	LOC100129089	Homo sapiens cDNA FLJ45030 fis, clone BRAWH3018369. [AK126977]	74718073	chr18	74718014	-	hs|18q23	100129089	AK126977	uncharacterized LOC100129089	chr18:74718073-74718014			Hs.551713
A_23_P307310	-0.544749	-1.64858	2.14924	ACAN	Homo sapiens aggrecan (ACAN), transcript variant 2, mRNA [NM_013227]	89417830	chr15	89417771	+	hs|15q26.1	176	NM_013227	aggrecan	chr15:89417771-89417830	GO:0005515|GO:0005796|GO:0005975|GO:0005578|GO:0005576|GO:0044281|GO:0046872|GO:0042339|GO:0031012|GO:0001501|GO:0005540|GO:0018146|GO:0030198|GO:0042340|GO:0006508|GO:0030246|GO:0007155|GO:0030203|GO:0043202|GO:0005201	NM_013227	Hs.2159
A_23_P364444	-5.39784	-6.6795	2.43119	FAM65C	family with sequence similarity 65, member C [Source:HGNC Symbol;Acc:16168] [ENST00000462493]	49213865	chr20	49213806	-	hs|20q13.13	140876	AK056792	family with sequence similarity 65, member C	chr20:49213865-49213806			Hs.372578
A_19_P00329778	-6.78768	-8.22876	2.71524			130640344	chr12	130640285	+	hs|12q24.33				chr12:130640285-130640344
A_19_P00322279	-6.28639	-8.56698	4.85878		Homo sapiens full length insert cDNA clone ZD67H01. [AF086374]	11606143	chr4	11606084	+	hs|4p15.33		AF086374		chr4:11606084-11606143			Hs.384594
A_33_P3340956	-6.75316	-8.03283	2.42783			133074678	chr2	133074619	+	hs|2q21.2				chr2:133074619-133074678
A_32_P84454	-3.91153	-4.96001	2.06834	SLC25A21-AS1	Homo sapiens SLC25A21 antisense RNA 1 (SLC25A21-AS1), long non-coding RNA [NR_033240]	37642624	chr14	37642565	+	hs|14q13.3	100129794	NR_033240	SLC25A21 antisense RNA 1	chr14:37642565-37642624		NR_033240	Hs.601579
A_33_P3288624	-7.11306	-8.16034	2.06663	SLC7A14	Homo sapiens solute carrier family 7, member 14 (SLC7A14), mRNA [NM_020949]	170179092	chr3	170179033	-	hs|3q26.2	57709	NM_020949	solute carrier family 7, member 14	chr3:170179092-170179033	GO:0015171|GO:0010923|GO:0016021	NM_020949	Hs.596660
A_23_P18213	-5.63138	-7.39388	3.39285	DNAH1	Homo sapiens dynein, axonemal, heavy chain 1 (DNAH1), mRNA [NM_015512]	52433139	chr3	52433080	+	hs|3p21.1	25981	NM_015512	dynein, axonemal, heavy chain 1	chr3:52433080-52433139	GO:0030286|GO:0001539|GO:0005874|GO:0005858|GO:0035085|GO:0003777|GO:0016887|GO:0005524|GO:0009612|GO:0007018	NM_015512	Hs.655469
A_19_P00317704	-2.48198	-3.50719	2.03526	LOC100507006	PREDICTED: Homo sapiens uncharacterized LOC100507006 (LOC100507006), misc_RNA [XR_133300]	64478859	chr2	64478800	+	hs|2p14	100507006	XR_133300	uncharacterized LOC100507006	chr2:64478800-64478859		XR_133300	Hs.442789
A_33_P3393460	-7.06302	-8.44137	2.59971	C2orf90	PREDICTED: Homo sapiens chromosome 2 open reading frame 90 (C2orf90), misc_RNA [XR_249068]	902909	chr2	902850	-	hs|2p25.3	391343	XR_249068	chromosome 2 open reading frame 90	chr2:902909-902850		XR_249068	Hs.467549
A_23_P371835	-2.98366	-4.99766	4.03902	GATA5	Homo sapiens GATA binding protein 5 (GATA5), mRNA [NM_080473]	61038631	chr20	61038572	-	hs|20q13.33	140628	NM_080473	GATA binding protein 5	chr20:61038631-61038572	GO:0071773|GO:0003700|GO:0044212|GO:0007596|GO:0045944|GO:0003705|GO:0008270|GO:0005654|GO:0005634|GO:0001158|GO:0060575	NM_080473	Hs.352250
A_33_P3312751	-6.94279	-8.34223	2.63798	LOC729159	Homo sapiens UPF0607 protein ENSP00000381418-like (LOC729159), mRNA [NM_001282301]	60393630	chr16	60393571	-	hs|16q21	729159	NM_001282301	UPF0607 protein ENSP00000381418-like	chr16:60393630-60393571		NM_001282301	Hs.730227
A_33_P3514669	-7.22918	-8.30769	2.11185	LOC284632	Homo sapiens uncharacterized LOC284632 (LOC284632), long non-coding RNA [NR_027087]	24538115	chr1	24538056	+	hs|1p36.11	284632	NR_027087	uncharacterized LOC284632	chr1:24538056-24538115		NR_027087	Hs.638906
A_33_P3380032	-6.3504	-7.62146	2.41339	PRAMEF13	Homo sapiens PRAME family member 13 (PRAMEF13), mRNA [NM_001024661]	13447688	chr1	13447629	-	hs|1p36.21	400736	NM_001024661	PRAME family member 13	chr1:13447688-13447629	GO:0043066|GO:0008284|GO:0048387|GO:0045596|GO:0042974|GO:0045892	NM_001024661	Hs.531192
A_33_P3836435	-7.46381	-8.50855	2.06299		PREDICTED: Homo sapiens uncharacterized LOC400800 (FLJ43585), misc_RNA [XR_241167]	199362435	chr1	199362376	+	hs|1q32.1		XR_241167		chr1:199362376-199362435		XR_241167	Hs.369324
A_33_P3239936	-6.80736	-8.30774	2.82918			120389222	chr5	120389163	-	hs|5q23.1				chr5:120389222-120389163
A_33_P3237850	-3.55751	-6.95911	10.5678		PREDICTED: Homo sapiens uncharacterized LOC101929616 (LOC101929616), misc_RNA [XR_245738]	16158871	chr22	16158812	-	hs|22q11.1		XR_245738		chr22:16158871-16158812		XR_245738	Hs.659013
A_19_P00319293	-7.20761	-8.2467	2.05494			30590157	chr7	30590098	+	hs|7p14.3				chr7:030590098-030590157
A_33_P3313095	-6.94809	-8.14945	2.29957			40869527	chr12	40869468	+	hs|12q12				chr12:040869468-040869527
A_33_P3221978	-5.13629	-6.13814	2.00257			16092166	chr22	16092107	-	hs|22q11.1				chr22:016092166-016092107
A_19_P00316594	-7.16918	-8.18304	2.01932			139017703	chr6	139017644	-	hs|6q24.1				chr6:139017703-139017644
A_32_P150645	-6.40858	-7.55852	2.21905		EST00381 Fetal Brain, Bento Soares Homo sapiens cDNA clone HEFBA04, mRNA sequence [M78233]	9497204	chr4	9497145	+	hs|4p16.1		M78233		chr4:9497145-9497204			Hs.449232
A_32_P16315	1.99523	0.555957	2.71184	TUBB8	Homo sapiens tubulin, beta 8 class VIII (TUBB8), transcript variant 1, mRNA [NM_177987]	92952	chr10	92893	-	hs|10p15.3	347688	NM_177987	tubulin, beta 8 class VIII	chr10:92952-92893	GO:0051258|GO:0005737|GO:0005886|GO:0015630|GO:0005874|GO:0005200|GO:0003924|GO:0007017|GO:0005525	NM_177987	Hs.532659
A_19_P00324820	-3.36699	-4.40506	2.05348			47745453	chr2	47745394	+	hs|2p21				chr2:047745394-047745453
A_33_P3283271	-6.82108	-8.16019	2.52995	LOC100130849	Homo sapiens phosphorylase kinase, gamma 1 (muscle) pseudogene (LOC100130849), non-coding RNA [NR_038450]	56945140	chr7	56945081	-	hs|7p11.2	100130849	NR_038450	phosphorylase kinase, gamma 1 (muscle) pseudogene	chr7:56945140-56945081		NR_038450	Hs.568145
A_23_P414328	-5.24786	-6.30333	2.0784	CACNG5	Homo sapiens calcium channel, voltage-dependent, gamma subunit 5 (CACNG5), mRNA [NM_145811]	64876775	chr17	64876716	+	hs|17q24.2	27091	NM_145811	calcium channel, voltage-dependent, gamma subunit 5	chr17:64876716-64876775	GO:0030054|GO:0005245|GO:0015075|GO:0045211|GO:0032281|GO:2000311|GO:0006810|GO:0014069	NM_145811	Hs.278907
A_23_P91636	-6.95927	-8.2536	2.45263	POM121L9P	Homo sapiens POM121 transmembrane nucleoporin-like 9, pseudogene (POM121L9P), non-coding RNA [NR_003714]	24661154	chr22	24661095	+	hs|22q11.23	29774	NR_003714	POM121 transmembrane nucleoporin-like 9, pseudogene	chr22:24661095-24661154		NR_003714	Hs.534980
A_19_P00324962	-5.79557	-7.04314	2.37442			48521898	chr1	48521839	+	hs|1p33				chr1:048521839-048521898
A_33_P3407994	-7.19918	-8.34995	2.22033	C15orf59	PREDICTED: Homo sapiens chromosome 15 open reading frame 59 (C15orf59), transcript variant X1, mRNA [XM_005254369]	74030031	chr15	74029972	-	hs|15q24.1	388135	XM_005254369	chromosome 15 open reading frame 59	chr15:74030031-74029972		XM_005254369	Hs.213493
A_19_P00802125	-6.60942	-8.00602	2.63281			44920206	chr21	44920147	-	hs|21q22.3				chr21:044920206-044920147
A_33_P3354847	-2.9499	-4.85736	3.75149	C9orf171	Homo sapiens chromosome 9 open reading frame 171 (C9orf171), transcript variant 1, mRNA [NM_207417]	135448675	chr9	135448616	+	hs|9q34.13	389799	NM_207417	chromosome 9 open reading frame 171	chr9:135448616-135448675		NM_207417	Hs.201709
A_33_P3341601	1.38338	0.274402	2.15692	WDR86	Homo sapiens WD repeat domain 86 (WDR86), transcript variant 1, mRNA [NM_001284260]	151078309	chr7	151078250	-	hs|7q36.1	349136	NM_001284260	WD repeat domain 86	chr7:151078309-151078250		NM_001284260	Hs.647083
A_33_P3309110	-6.41386	-8.14937	3.32997	LOC100506713	Homo sapiens uncharacterized LOC100506713 (LOC100506713), long non-coding RNA [NR_040089]	6888524	chr17	6888465	-	hs|17p13.1	100506713	NR_040089	uncharacterized LOC100506713	chr17:6888524-6888465		NR_040089	Hs.422967
A_19_P00318956	-6.60135	-7.77951	2.26288	MEG3	maternally expressed 3 (non-protein coding) [Source:HGNC Symbol;Acc:14575] [ENST00000452120]	101299515	chr14	101299456	+	hs|14q32.2	55384	BC023543	maternally expressed 3 (non-protein coding)	chr14:101299456-101299515			Hs.728839
A_19_P00329736	-6.15963	-7.25392	2.13507			42776306	chr19	42776247	-	hs|19q13.2				chr19:042776306-042776247
A_19_P00803836	-0.501813	-2.08551	2.99736			65180887	chr2	65180828	-	hs|2p14				chr2:065180887-065180828
A_33_P3316470	-6.863	-7.89478	2.04454	OR6B1	Homo sapiens olfactory receptor, family 6, subfamily B, member 1 (OR6B1), mRNA [NM_001005281]	143702008	chr7	143701949	+	hs|7q35	135946	NM_001005281	olfactory receptor, family 6, subfamily B, member 1	chr7:143701949-143702008	GO:0004984|GO:0005886|GO:0004930|GO:0016021	NM_001005281	Hs.632031
A_19_P00325371	-6.91886	-7.96141	2.05988			112234838	chr10	112234779	+	hs|10q25.2				chr10:112234779-112234838
A_19_P00808988	-5.9654	-7.20424	2.3601			126989785	chr7	126989726	-	hs|7q31.33				chr7:126989785-126989726
A_19_P00800570	-6.1035	-7.16827	2.09185			94817234	chr15	94817175	-	hs|15q26.2				chr15:094817234-094817175
A_33_P3323862	-5.68628	-6.71787	2.04428	LOC388210	PREDICTED: Homo sapiens apolipophorins-like (LOC388210), mRNA [XM_005276528]	11478156	chr16	11478097	-	hs|16p13.13	388210	XM_005276528	apolipophorins-like	chr16:11478156-11478097		XM_005276528
A_33_P3417427	-4.79917	-6.24229	2.71908	ST8SIA6-AS1	ST8SIA6 antisense RNA 1 [Source:HGNC Symbol;Acc:44880] [ENST00000377597]	17451400	chr10	17451341	+	hs|10p12.33	100128098	AK127982	ST8SIA6 antisense RNA 1	chr10:17451341-17451400			Hs.530588
A_33_P3634554	-3.89943	-5.25909	2.56624		Q6AZG4_XENLA (Q6AZG4) LOC446243 protein (Fragment), partial (19%) [THC2601422]	37324083	chr17	37324024	+	hs|17q12				chr17:037324024-037324083
A_33_P3280631	-6.6793	-7.86698	2.27786	OR52E6	Homo sapiens olfactory receptor, family 52, subfamily E, member 6 (OR52E6), mRNA [NM_001005167]	5862245	chr11	5862186	-	hs|11p15.4	390078	NM_001005167	olfactory receptor, family 52, subfamily E, member 6	chr11:5862245-5862186	GO:0004984|GO:0005886|GO:0004930|GO:0016021	NM_001005167	Hs.534693
A_19_P00329935	-6.18131	-7.35483	2.2556		Homo sapiens cDNA FLJ35815 fis, clone TESTI2006097. [AK093134]	29715639	chr10	29715580	+	hs|10p11.23		AK093134		chr10:29715580-29715639			Hs.678222
A_23_P18751	-6.23585	-7.41286	2.26108	TMPRSS11E	Homo sapiens transmembrane protease, serine 11E (TMPRSS11E), mRNA [NM_014058]	69343333	chr4	69343274	+	hs|4q13.2	28983	NM_014058	transmembrane protease, serine 11E	chr4:69343274-69343333	GO:0004252|GO:0005887|GO:0006508|GO:0008236|GO:0005576	NM_014058	Hs.201877
A_23_P210835	-3.59146	-5.32048	3.31503	MYT1	Homo sapiens myelin transcription factor 1 (MYT1), mRNA [NM_004535]	62873278	chr20	62873219	+	hs|20q13.33	4661	NM_004535	myelin transcription factor 1	chr20:62873219-62873278	GO:0006355|GO:0003700|GO:0008270|GO:0005634|GO:0003677|GO:0030154|GO:0006351|GO:0007399	NM_004535	Hs.279562
A_23_P369343	0.401122	-1.63857	4.11159	KLK8	Homo sapiens kallikrein-related peptidase 8 (KLK8), transcript variant 2, mRNA [NM_144505]	51499375	chr19	51499316	-	hs|19q13.41	11202	NM_144505	kallikrein-related peptidase 8	chr19:51499375-51499316	GO:0005515|GO:0008219|GO:0004252|GO:0009611|GO:0005615|GO:0043616|GO:0005737|GO:0050808|GO:0048681|GO:0050807|GO:0048812|GO:0006508|GO:0007613|GO:0031642	NM_144505	Hs.104570
A_19_P00319078	-6.6624	-7.76908	2.15349			92758935	chr5	92758876	+	hs|5q15				chr5:092758876-092758935
A_32_P51237	-5.67853	-7.88937	4.62945	KANK4	Homo sapiens KN motif and ankyrin repeat domains 4 (KANK4), mRNA [NM_181712]	62703325	chr1	62703266	-	hs|1p31.3	163782	NM_181712	KN motif and ankyrin repeat domains 4	chr1:62703325-62703266	GO:0005737	NM_181712	Hs.283398
A_24_P945312	-6.11165	-7.68102	2.96776	PAPOLB	Homo sapiens poly(A) polymerase beta (testis specific) (PAPOLB), mRNA [NM_020144]	4897836	chr7	4897777	-	hs|7p22.1	56903	NM_020144	poly(A) polymerase beta (testis specific)	chr7:4897836-4897777	GO:0006378|GO:0006369|GO:0004652|GO:0005737|GO:0005783|GO:0000398|GO:0003723|GO:0005634|GO:0005524|GO:0046872	NM_020144	Hs.487409
A_19_P00813451	-3.36451	-5.33711	3.92477			23368683	chr8	23368624	+	hs|8p21.2				chr8:023368624-023368683
A_33_P3249818	-5.95636	-7.2141	2.3912	CEACAM18	Homo sapiens carcinoembryonic antigen-related cell adhesion molecule 18 (CEACAM18), mRNA [NM_001278392]	51986411	chr19	51986352	+	hs|19q13.41	729767	NM_001278392	carcinoembryonic antigen-related cell adhesion molecule 18	chr19:51986352-51986411		NM_001278392	Hs.653111
A_23_P42004	-5.35738	-7.26834	3.76058	SLC22A16	Homo sapiens solute carrier family 22 (organic cation/carnitine transporter), member 16 (SLC22A16), mRNA [NM_033125]	110746152	chr6	110746093	-	hs|6q21	85413	NM_033125	solute carrier family 22 (organic cation/carnitine transporter), member 16	chr6:110746152-110746093	GO:0005886|GO:0015695|GO:0005275|GO:0007275|GO:0007283|GO:0030317|GO:0055085|GO:0015101|GO:0030154|GO:0046717|GO:0007338|GO:0015837|GO:0016021|GO:0015879|GO:0015226	NM_033125	Hs.520319
A_33_P3332284	-5.89505	-8.3634	5.53411	TMEM59	transmembrane protein 59 [Source:HGNC Symbol;Acc:1239] [ENST00000371337]	54511218	chr1	54511159	-	hs|1p32.3	9528		transmembrane protein 59	chr1:54511218-54511159	GO:0005515|GO:0005886|GO:0004175|GO:0000139|GO:0005770|GO:0031902|GO:0006914|GO:0016021|GO:0005765|GO:0005764|GO:0010508
A_33_P3210009	-6.89012	-8.20717	2.49157	C3orf56	Homo sapiens chromosome 3 open reading frame 56 (C3orf56), mRNA [NM_001007534]	126917006	chr3	126916947	+	hs|3q21.3	285311	NM_001007534	chromosome 3 open reading frame 56	chr3:126916947-126917006		NM_001007534	Hs.591284
A_33_P3283922	-2.357	-5.33488	7.87826			71464224	chr16	71464165	-	hs|16q22.2		TCONS_l2_00010265		chr16:71464224-71464165
A_32_P161033	-3.04947	-5.19122	4.413		Homo sapiens, clone IMAGE:6155889, mRNA. [BC043411]	143403702	chr1	143403643	+	hs|1q21.1		BC043411		chr1:143403643-143403702			Hs.446446
A_32_P150086	-3.78693	-5.36088	2.97719	ANKRD20A5P	Homo sapiens ankyrin repeat domain 20 family, member A5, pseudogene (ANKRD20A5P), non-coding RNA [NR_040113]	14225762	chr18	14225703	+	hs|18p11.21	440482	NR_040113	ankyrin repeat domain 20 family, member A5, pseudogene	chr18:14225703-14225762		NR_040113	Hs.632352
A_19_P00324423	-6.02603	-7.13019	2.14974			3898539	chr6	3898480	-	hs|6p25.2				chr6:003898539-003898480
A_19_P00809898	-6.46023	-7.51421	2.07625			120060385	chr10	120060326	-	hs|10q26.11				chr10:120060385-120060326
A_33_P3272513	-5.90592	-7.77048	3.64159			55731176	chr20	55731117	-	hs|20q13.31				chr20:055731176-055731117
A_33_P3347437	-4.30764	-6.24688	3.83504	FLJ39080	Homo sapiens uncharacterized LOC441355 (FLJ39080), long non-coding RNA [NR_033830]	75670391	chr8	75670332	+	hs|8q21.11	441355	NR_033830	uncharacterized LOC441355	chr8:75670332-75670391		NR_033830	Hs.647162
A_23_P165201	-6.46248	-7.73345	2.41325	PRODH2	Homo sapiens proline dehydrogenase (oxidase) 2 (PRODH2), mRNA [NM_021232]	36293167	chr19	36293108	-	hs|19q13.12	58510	NM_021232	proline dehydrogenase (oxidase) 2	chr19:36293167-36293108	GO:0006537|GO:0010133|GO:0005743|GO:0004657	NM_021232	Hs.515366
A_33_P3337154	-5.97773	-7.14857	2.25143			1871766	chr20	1871707	-	hs|20p13				chr20:001871766-001871707
A_19_P00320465	-5.96141	-7.18586	2.33666			118147724	chr2	118147665	-	hs|2q14.1				chr2:118147724-118147665
A_23_P145514	-5.12008	-6.13364	2.01889	IL20RA	Homo sapiens interleukin 20 receptor, alpha (IL20RA), transcript variant 1, mRNA [NM_014432]	137321256	chr6	137321197	-	hs|6q23.3	53832	NM_014432	interleukin 20 receptor, alpha	chr6:137321256-137321197	GO:0042015|GO:0019221|GO:0045124|GO:0016021	NM_014432	Hs.445868
A_19_P00803033	-6.89247	-8.03319	2.20491			95998541	chr14	95998482	+	hs|14q32.13				chr14:095998482-095998541
A_33_P3316661	-6.08925	-7.1717	2.11762	C12orf42	Homo sapiens chromosome 12 open reading frame 42 (C12orf42), transcript variant 5, non-coding RNA [NR_103526]	103670983	chr12	103667658	-	hs|12q23.2	374470	NR_103526	chromosome 12 open reading frame 42	chr12:103670983-103667658		NR_103526
A_33_P3265030	1.1686	0.0596595	2.15687	GP1BB	Homo sapiens glycoprotein Ib (platelet), beta polypeptide (GP1BB), mRNA [NM_000407]	19712297	chr22	19712238	+	hs|22q11.21	2812	NM_000407	glycoprotein Ib (platelet), beta polypeptide	chr22:19712238-19712297	GO:0005515|GO:0005886|GO:0007596|GO:0005887|GO:0007597|GO:0030168|GO:0007155|GO:0007166|GO:0004888	NM_000407	Hs.283743
A_19_P00805265	-5.09137	-6.17411	2.11805			29720720	chr6	29720661	+	hs|6p22.1				chr6:029720661-029720720
A_19_P00807324	-5.42036	-6.64611	2.33878			1025329	chr18	1025270	+	hs|18p11.32				chr18:001025270-001025329
A_23_P147900	-3.44498	-4.6432	2.29457	POU6F2	Homo sapiens POU class 6 homeobox 2 (POU6F2), transcript variant 1, mRNA [NM_007252]	39504314	chr7	39504255	+	hs|7p14.1	11281	NM_007252	POU class 6 homeobox 2	chr7:39504255-39504314	GO:0043565|GO:0006355|GO:0003700|GO:0006366|GO:0007402|GO:0005634|GO:0007417|GO:0007601	NM_007252	Hs.137106
A_23_P14165	-6.64378	-7.95427	2.48027	GPR18	Homo sapiens G protein-coupled receptor 18 (GPR18), transcript variant 1, mRNA [NM_005292]	99907259	chr13	99907200	-	hs|13q32.3	2841	NM_005292	G protein-coupled receptor 18	chr13:99907259-99907200	GO:0007186|GO:0005886|GO:0004930|GO:0016021	NM_005292	Hs.741589
A_32_P107617	-1.84122	-2.91845	2.10999	SFTPD	Homo sapiens surfactant protein D (SFTPD), mRNA [NM_003019]	81697792	chr10	81697733	-	hs|10q22.3	6441	NM_003019	surfactant protein D	chr10:81697792-81697733	GO:0005515|GO:0005581|GO:0048286|GO:0007585|GO:0072593|GO:0005576|GO:0030139|GO:0001817|GO:0005615|GO:0005764|GO:0006898|GO:0042130|GO:0045085|GO:0050766|GO:0045087|GO:0030246|GO:0043129|GO:0048246	NM_003019	Hs.253495
A_23_P60775	-3.37819	-4.67089	2.44985	CELF5	Homo sapiens CUGBP, Elav-like family member 5 (CELF5), transcript variant 1, mRNA [NM_021938]	3290341	chr19	3290282	+	hs|19p13.3	60680	NM_021938	CUGBP, Elav-like family member 5	chr19:3290282-3290341	GO:0006397|GO:0005737|GO:0000166|GO:0003723|GO:0005634	NM_021938	Hs.655747
A_33_P3260722	-2.68799	-3.72017	2.0451	UVRAG	Homo sapiens UV radiation resistance associated (UVRAG), mRNA [NM_003369]	75855259	chr11	75855200	+	hs|11q13.5	7405	NM_003369	UV radiation resistance associated	chr11:75855200-75855259	GO:0005515|GO:0043234|GO:0017124|GO:0005737|GO:0006281|GO:0005770|GO:0005764|GO:0005769|GO:0010508	NM_003369	Hs.202470
A_23_P500300	-5.13929	-6.19507	2.07884	TRIM15	Homo sapiens tripartite motif containing 15 (TRIM15), mRNA [NM_033229]	30140462	chr6	30140403	+	hs|6p22.1	89870	NM_033229	tripartite motif containing 15	chr6:30140403-30140462	GO:0005622|GO:0007500|GO:0008270	NM_033229	Hs.591789
A_33_P3389668	-6.23917	-7.61499	2.59515			145931784	chr1	145931725	-	hs|1q21.1				chr1:145931784-145931725
A_19_P00322085	-7.22716	-8.24042	2.01847		PREDICTED: Homo sapiens uncharacterized LOC101928978 (LOC101928978), transcript variant X2, misc_RNA [XR_244665]	84717709	chr4	84717650	-	hs|4q21.23		XR_244665		chr4:84717709-84717650		XR_244665	Hs.647977
A_33_P3332937	-5.95892	-7.37922	2.67642	MIPEPP3	Homo sapiens mRNA; cDNA DKFZp686C1238 (from clone DKFZp686C1238). [BX648740]	21876010	chr13	21875951	+	hs|13q12.11	650794	BX648740	mitochondrial intermediate peptidase pseudogene 3	chr13:21875951-21876010			Hs.147563
A_19_P00320992	-5.16548	-6.72397	2.94547		ALU1_HUMAN (P39188) Alu subfamily J sequence contamination warning entry, partial (11%) [THC2522321]	2412826	chr6	2412767	+	hs|6p25.2		TCONS_00011149		chr6:2412767-2412826
A_23_P329254	-7.30721	-8.36237	2.07796	AMZ2P1	Homo sapiens archaelysin family metallopeptidase 2 pseudogene 1 (AMZ2P1), non-coding RNA [NR_026903]	62963007	chr17	62962948	-	hs|17q24.1	201283	NR_026903	archaelysin family metallopeptidase 2 pseudogene 1	chr17:62963007-62962948		NR_026903	Hs.396447
A_33_P3331314	-6.10895	-7.5266	2.6715		T cell receptor alpha variable 8-1 [Source:HGNC Symbol;Acc:12146] [ENST00000390430]	22265923	chr14	22265864	+	hs|14q11.2		AB305744		chr14:22265864-22265923			Hs.494897
A_23_P135576	-4.50834	-5.61224	2.14935	PTPRT	Homo sapiens protein tyrosine phosphatase, receptor type, T (PTPRT), transcript variant 1, mRNA [NM_133170]	40701807	chr20	40701748	-	hs|20q12	11122	NM_133170	protein tyrosine phosphatase, receptor type, T	chr20:40701807-40701748	GO:0005515|GO:0045296|GO:0070097|GO:0045295|GO:0005886|GO:0008013|GO:0009986|GO:0045294|GO:0007165|GO:0006470|GO:0051393|GO:0016021|GO:0007155|GO:0007156|GO:0007169|GO:0004725|GO:0016790	NM_133170	Hs.526879
A_19_P00315896	-6.42212	-8.1606	3.33684			77314605	chr7	77314546	+	hs|7q11.23				chr7:077314546-077314605
A_33_P3415551	-1.3191	-2.43161	2.16222	GPAT2	Homo sapiens glycerol-3-phosphate acyltransferase 2, mitochondrial (GPAT2), mRNA [NM_207328]	96687836	chr2	96687777	-	hs|2q11.1	150763	NM_207328	glycerol-3-phosphate acyltransferase 2, mitochondrial	chr2:96687836-96687777	GO:0005739|GO:0019432|GO:0016024|GO:0005741|GO:0004366|GO:0044281|GO:0016021|GO:0006644|GO:0006072|GO:0006654|GO:0046474	NM_207328	Hs.348629
A_33_P3406714	-5.58776	-6.9012	2.48532	LINC00893	PREDICTED: Homo sapiens long intergenic non-protein coding RNA 893 (LINC00893), transcript variant X5, misc_RNA [XR_254492]	148617730	chrX	148617671	-	hs|Xq28	100131434	XR_254492	long intergenic non-protein coding RNA 893	chrX:148617730-148617671		XR_254492	Hs.669775
A_23_P28920	-7.14671	-8.41096	2.40203	SCP2D1	Homo sapiens SCP2 sterol-binding domain containing 1 (SCP2D1), mRNA [NM_178483]	18794708	chr20	18794649	+	hs|20p11.23	140856	NM_178483	SCP2 sterol-binding domain containing 1	chr20:18794649-18794708	GO:0032934	NM_178483	Hs.112794
A_23_P16275	-3.6401	-5.17616	2.90001	TSKS	Homo sapiens testis-specific serine kinase substrate (TSKS), mRNA [NM_021733]	50243359	chr19	50243174	-	hs|19q13.33	60385	NM_021733	testis-specific serine kinase substrate	chr19:50243359-50243174	GO:0005515|GO:0019901|GO:0005814|GO:0010923	NM_021733	Hs.515858
A_23_P376060	-6.96681	-8.26944	2.4668	IKZF3	Homo sapiens IKAROS family zinc finger 3 (Aiolos) (IKZF3), transcript variant 1, mRNA [NM_012481]	37921970	chr17	37921911	-	hs|17q12	22806	NM_012481	IKAROS family zinc finger 3 (Aiolos)	chr17:37921970-37921911	GO:0005515|GO:0045577|GO:0003700|GO:0046982|GO:0005886|GO:0006357|GO:0005634|GO:0030888|GO:0042981|GO:0046872|GO:0006351|GO:0042803|GO:0043565|GO:0042113|GO:0045619|GO:0005737|GO:0007498	NM_012481	Hs.371680
A_19_P00322262	-6.60743	-8.46964	3.63563	LINC01013		132485631	chr6	132485572	+	hs|6q23.2	100507254	TCONS_00011374	long intergenic non-protein coding RNA 1013	chr6:132485572-132485631
A_33_P3354326	-7.18817	-8.31035	2.17675			217186451	chr2	217186392	+	hs|2q35				chr2:217186392-217186451
A_19_P00317971	-6.68728	-8.13224	2.72255	MSR1	macrophage scavenger receptor 1 [Source:HGNC Symbol;Acc:7376] [ENST00000521876]	16113834	chr8	16113775	-	hs|8p22	4481		macrophage scavenger receptor 1	chr8:16113834-16113775	GO:0005515|GO:0005581|GO:0005886|GO:0010744|GO:0030169|GO:0030301|GO:0010886|GO:0042221|GO:0006898|GO:0005829|GO:0030666|GO:0042953|GO:0005887|GO:0034381|GO:0034362|GO:0005044
A_23_P306845	-4.95948	-6.37856	2.67415	TSGA10IP	Homo sapiens testis specific, 10 interacting protein (TSGA10IP), mRNA [NM_152762]	65715584	chr11	65715525	+	hs|11q13.1	254187	NM_152762	testis specific, 10 interacting protein	chr11:65715525-65715584		NM_152762	Hs.350671
A_33_P3303890	-6.96833	-8.21618	2.37488	OR52A4	Homo sapiens olfactory receptor, family 52, subfamily A, member 4, mRNA (cDNA clone MGC:176429 IMAGE:9021620), complete cds. [BC140752]	5142000	chr11	5141941	-	hs|11p15.4	390053	BC140752	olfactory receptor, family 52, subfamily A, member 4	chr11:5142000-5141941	GO:0004984|GO:0005886|GO:0004930|GO:0016021		Hs.553729
A_24_P236251	-1.59693	-2.68992	2.13316	DLK1	Homo sapiens delta-like 1 homolog (Drosophila) (DLK1), mRNA [NM_003836]	101201107	chr14	101201048	+	hs|14q32.2	8788	NM_003836	delta-like 1 homolog (Drosophila)	chr14:101201048-101201107	GO:0045746|GO:0003674|GO:0007219|GO:0048706|GO:0007275|GO:0016021|GO:0009791|GO:0005615|GO:0009897	NM_003836	Hs.533717
A_33_P3364190	-7.1343	-8.15426	2.02786	OR2AK2	Homo sapiens olfactory receptor, family 2, subfamily AK, member 2 (OR2AK2), mRNA [NM_001004491]	248129641	chr1	248129582	+	hs|1q44	391191	NM_001004491	olfactory receptor, family 2, subfamily AK, member 2	chr1:248129582-248129641	GO:0004984|GO:0005886|GO:0004930|GO:0016021	NM_001004491	Hs.690413
A_33_P3253892	-5.90932	-7.05162	2.20733			143304196	chr7	143304137	-	hs|7q35				chr7:143304196-143304137
A_33_P3387352	-7.07427	-8.38433	2.47951		major histocompatibility complex, class I, V (pseudogene) [Source:HGNC Symbol;Acc:23482] [ENST00000411514]	29763295	chr6	29763236	+	hs|6p22.1		BC068238		chr6:29763236-29763295			Hs.60856
A_33_P3370736	-6.96309	-8.13924	2.25973		Homo sapiens cDNA FLJ46137 fis, clone TESTI2052288. [AK128018]	46307015	chr20	46306956	+	hs|20q13.12		AK128018		chr20:46306956-46307015			Hs.589892
A_32_P56604	-6.42061	-8.20582	3.44668	SPERT	Homo sapiens spermatid associated (SPERT), transcript variant 1, mRNA [NM_152719]	46288678	chr13	46288619	+	hs|13q14.13	220082	NM_152719	spermatid associated	chr13:46288619-46288678	GO:0016023	NM_152719	Hs.186363
A_19_P00812310	-3.62791	-4.94219	2.48678			35350663	chr21	35350604	+	hs|21q22.11		TCONS_00029003		chr21:35350604-35350663
A_33_P3254096	-4.38785	-6.06973	3.20845	PI15	Homo sapiens peptidase inhibitor 15 (PI15), mRNA [NM_015886]	75767231	chr8	75767172	+	hs|8q21.11	51050	NM_015886	peptidase inhibitor 15	chr8:75767172-75767231	GO:0008150|GO:0005576|GO:0005575|GO:0030414	NM_015886	Hs.98558
A_19_P00318536	-6.46725	-7.76135	2.45224		Homo sapiens cDNA clone IMAGE:3919352. [BC021902]	29673693	chr8	29673634	+	hs|8p12		BC021902		chr8:29673634-29673693			Hs.645937
A_19_P00812765	-2.35903	-4.07762	3.29115			79945683	chr12	79945624	+	hs|12q21.2				chr12:079945624-079945683
A_33_P3330826	-2.92934	-4.01943	2.12888	LOC100132077	Homo sapiens uncharacterized LOC100132077 (LOC100132077), long non-coding RNA [NR_033937]	97122178	chr9	97122119	+	hs|9q22.32	100132077	NR_033937	uncharacterized LOC100132077	chr9:97122119-97122178		NR_033937	Hs.679111
A_19_P00321941	-6.80714	-7.86568	2.08283	LINC00704	Homo sapiens long intergenic non-protein coding RNA 704 (LINC00704), long non-coding RNA [NR_024475]	4692437	chr10	4692378	-	hs|10p15.1	100216001	NR_024475	long intergenic non-protein coding RNA 704	chr10:4692437-4692378		NR_024475	Hs.634869
A_23_P84860	-4.64307	-5.76952	2.18321	FAM107A	Homo sapiens family with sequence similarity 107, member A (FAM107A), transcript variant 1, mRNA [NM_007177]	58550152	chr3	58550093	-	hs|3p14.3	11170	NM_007177	family with sequence similarity 107, member A	chr3:58550152-58550093	GO:0003674|GO:0005634|GO:0001558	NM_007177	Hs.506357
A_19_P00320772	-5.66511	-7.48428	3.52876		HY039903 RIKEN full-length enriched human cDNA library, testis Homo sapiens cDNA clone H04D139J03, mRNA sequence [HY039903]	130005452	chr9	130005393	-	hs|9q33.3		HY039903		chr9:130005452-130005393			Hs.641788
A_33_P3254535	-5.53713	-7.26319	3.30822	LOC100130642	Homo sapiens cDNA FLJ42255 fis, clone TKIDN2009889. [AK124249]	46874508	chr2	46874449	+	hs|2p21	100130642	AK124249	uncharacterized LOC100130642	chr2:46874449-46874508			Hs.191330
A_24_P15898	-6.70467	-8.3943	3.22576	C1orf145	Homo sapiens chromosome 1 open reading frame 145 (C1orf145), transcript variant 2, long non-coding RNA [NR_073155]	228391363	chr1	228391304	-	hs|1q42.13	574407	NR_073155	chromosome 1 open reading frame 145	chr1:228391363-228391304		NR_073155	Hs.650039
A_33_P3243787	-6.27504	-7.62454	2.54822	COL28A1	Homo sapiens collagen, type XXVIII, alpha 1 (COL28A1), mRNA [NM_001037763]	7398303	chr7	7398244	-	hs|7p21.3	340267	NM_001037763	collagen, type XXVIII, alpha 1	chr7:7398303-7398244	GO:0005581|GO:0030198|GO:0004867|GO:0005788|GO:0005576|GO:0007155|GO:0005604	NM_001037763	Hs.491104
A_19_P00325866	-0.400262	-1.4086	2.0116			186882589	chr3	186882530	-	hs|3q27.3				chr3:186882589-186882530
A_33_P3310198	-5.49122	-6.81207	2.49814			77183609	chr11	77183550	+	hs|11q14.1				chr11:077183550-077183609
A_19_P00322729	-4.29035	-5.49285	2.30137		DA851375 PLACE7 Homo sapiens cDNA clone PLACE7001062 5', mRNA sequence [DA851375]	66995417	chr5	66995358	-	hs|5q13.1		DA851375		chr5:66995417-66995358			Hs.630245
A_23_P55544	-5.74359	-7.4273	3.21253	CCBE1	Homo sapiens collagen and calcium binding EGF domains 1 (CCBE1), mRNA [NM_133459]	57102090	chr18	57102031	-	hs|18q21.32	147372	NM_133459	collagen and calcium binding EGF domains 1	chr18:57102090-57102031	GO:0031012|GO:0001946|GO:0005581|GO:0005518|GO:0005509|GO:0002040|GO:0048845	NM_133459	Hs.34333
A_23_P169207	-7.12596	-8.34464	2.32734	OR13C4	Homo sapiens olfactory receptor, family 13, subfamily C, member 4 (OR13C4), mRNA [NM_001001919]	107289074	chr9	107289015	-	hs|9q31.1	138804	NM_001001919	olfactory receptor, family 13, subfamily C, member 4	chr9:107289074-107289015	GO:0004984|GO:0005886|GO:0004930|GO:0016021	NM_001001919	Hs.553601
A_23_P305210	-6.46798	-7.7422	2.41867	ZNF680	Homo sapiens zinc finger protein 680 (ZNF680), transcript variant 1, mRNA [NM_178558]	63980328	chr7	63980269	-	hs|7q11.21	340252	NM_178558	zinc finger protein 680	chr7:63980328-63980269	GO:0006355|GO:0005730|GO:0005634|GO:0003677|GO:0046872|GO:0006351	NM_178558	Hs.520886
A_33_P3330911	-3.82094	-4.8533	2.04537	BCAS1	Homo sapiens breast carcinoma amplified sequence 1 (BCAS1), mRNA [NM_003657]	52560576	chr20	52560517	-	hs|20q13.2	8537	NM_003657	breast carcinoma amplified sequence 1	chr20:52560576-52560517	GO:0005737	NM_003657	Hs.400556
A_33_P3353866	-6.50711	-7.53374	2.03725	MOGAT2	Homo sapiens monoacylglycerol O-acyltransferase 2 (MOGAT2), mRNA [NM_025098]	75442307	chr11	75442248	+	hs|11q13.5	80168	NM_025098	monoacylglycerol O-acyltransferase 2	chr11:75442248-75442307	GO:0050892|GO:0005783|GO:0019432|GO:0005789|GO:0003846|GO:0016407|GO:0006651|GO:0016021|GO:0006071	NM_025098	Hs.288568
A_23_P354705	-5.38329	-6.85915	2.78149	ST8SIA1	Homo sapiens ST8 alpha-N-acetyl-neuraminide alpha-2,8-sialyltransferase 1 (ST8SIA1), mRNA [NM_003034]	22354130	chr12	22354071	-	hs|12p12.1	6489	NM_003034	ST8 alpha-N-acetyl-neuraminide alpha-2,8-sialyltransferase 1	chr12:22354130-22354071	GO:0034605|GO:0003828|GO:0030173|GO:0008373|GO:0008284|GO:0005975|GO:0006688|GO:0006486|GO:0016021	NM_003034	Hs.408614
A_33_P3361896	-6.36207	-7.98366	3.07714	LOC100127994	Homo sapiens cDNA FLJ45631 fis, clone CHONS2001797. [AK127538]	77257076	chr18	77257017	+	hs|18q23	100127994	AK127538	uncharacterized LOC100127994	chr18:77257017-77257076			Hs.689496
A_23_P148541	-3.98809	-5.02877	2.05719	CTAG1A	Homo sapiens cancer/testis antigen 1A (CTAG1A), mRNA [NM_139250]	153815067	chrX	153815008	+	hs|Xq28	246100	NM_139250	cancer/testis antigen 1A	chrX:153815008-153815067	GO:0005515|GO:0005737	NM_139250	Hs.534310
A_33_P3277367	-6.02708	-7.07354	2.06546	CYP1B1-AS1	CYP1B1 antisense RNA 1 [Source:HGNC Symbol;Acc:28543] [ENST00000589303]	38349211	chr2	38349152	+	hs|2p22.2	285154		CYP1B1 antisense RNA 1	chr2:38349152-38349211
A_33_P3382588	-6.88946	-7.99741	2.15538	WNT1	Homo sapiens wingless-type MMTV integration site family, member 1 (WNT1), mRNA [NM_005430]	49375240	chr12	49375181	+	hs|12q13.12	7471	NM_005430	wingless-type MMTV integration site family, member 1	chr12:49375181-49375240	GO:0021551|GO:0001658|GO:0044212|GO:0045599|GO:0005615|GO:0005109|GO:0000578|GO:0021797|GO:0016055|GO:0030579|GO:0061184|GO:0048018|GO:0045747|GO:0022408|GO:0033077|GO:0042472|GO:0009986|GO:0005796|GO:0019904|GO:0007520|GO:0005125|GO:0021588|GO:0042770|GO:0060348|GO:0071425|GO:0045165|GO:0005788|GO:0045893|GO:0021536|GO:0008284|GO:0005886|GO:0031100|GO:0090344|GO:0010812|GO:0007267|GO:0044336|GO:…	NM_005430	Hs.248164
A_23_P134419	-5.81782	-7.3679	2.92834	ZP3	Homo sapiens zona pellucida glycoprotein 3 (sperm receptor) (ZP3), transcript variant 2, mRNA [NM_007155]	76054583	chr7	76054524	+	hs|7q11.23	7784	NM_007155	zona pellucida glycoprotein 3 (sperm receptor)	chr7:76054524-76054583	GO:0005515|GO:0032753|GO:0006886|GO:0005615|GO:0048599|GO:0045860|GO:2000388|GO:0015279|GO:0035803|GO:2000386|GO:0032504|GO:0032729|GO:0005794|GO:0010513|GO:0001809|GO:0045893|GO:0045892|GO:0071421|GO:0002455|GO:0051897|GO:0048471|GO:0005886|GO:0005783|GO:0032190|GO:0090280|GO:0007338|GO:0035556|GO:0005737|GO:0042102|GO:0004871|GO:2000368|GO:0002081|GO:0030141|GO:0002922|GO:2000360|GO:0001669|GO:…	NM_007155	Hs.656137
A_33_P3376681	-6.48464	-7.72079	2.35569	GPR139	Homo sapiens G protein-coupled receptor 139 (GPR139), mRNA [NM_001002911]	20043102	chr16	20043043	-	hs|16p12.3	124274	NM_001002911	G protein-coupled receptor 139	chr16:20043102-20043043	GO:0007186|GO:0005886|GO:0046983|GO:0007200|GO:0016021|GO:0008188	NM_001002911	Hs.446875
A_33_P3359428	-7.28644	-8.32317	2.05157			65482588	chr8	65482529	-	hs|8q12.3				chr8:065482588-065482529
A_33_P3320752	-5.95641	-7.37018	2.66432		Homo sapiens clone HQ0195$ PRO0195 mRNA, complete cds. [AF090901]	105393912	chr8	105393853	-	hs|8q22.3		AF090901		chr8:105393912-105393853
A_33_P3386681	-6.9893	-8.2381	2.37643	MS4A13	Homo sapiens membrane-spanning 4-domains, subfamily A, member 13 (MS4A13), transcript variant 1, mRNA [NM_001012417]	60310155	chr11	60310096	+	hs|11q12.2	503497	NM_001012417	membrane-spanning 4-domains, subfamily A, member 13	chr11:60310096-60310155	GO:0016021	NM_001012417	Hs.523704
A_19_P00327560	-0.563808	-1.57427	2.01456			51755858	chr13	51755799	+	hs|13q14.3				chr13:051755799-051755858
A_33_P3306018	-6.63666	-7.63845	2.00248		Homo sapiens cDNA FLJ45999 fis, clone SMINT2009895. [AK127893]	131514280	chr12	131514221	-	hs|12q24.33		AK127893		chr12:131514280-131514221			Hs.689480
A_33_P3301331	-6.45109	-7.93364	2.79442	CEACAM3	Homo sapiens carcinoembryonic antigen-related cell adhesion molecule 3 (CEACAM3), transcript variant 2, mRNA [NM_001277163]	42301879	chr19	42301820	+	hs|19q13.2	1084	NM_001277163	carcinoembryonic antigen-related cell adhesion molecule 3	chr19:42301820-42301879	GO:0016021	NM_001277163	Hs.11
A_33_P3272573	-5.56491	-7.96303	5.27113	PRDX4	peroxiredoxin 4 [Source:HGNC Symbol;Acc:17169] [ENST00000379349]	23682834	chrX	23682775	+	hs|Xp22.11	10549	XM_005274438	peroxiredoxin 4	chrX:23682775-23682834	GO:0005739|GO:0005515|GO:0007252|GO:0072593|GO:0008379|GO:0005615	XM_005274438
A_23_P259863	-3.07468	-4.24872	2.25643	CD177	Homo sapiens CD177 molecule (CD177), mRNA [NM_020406]	43866608	chr19	43866549	+	hs|19q13.31	57126	NM_020406	CD177 molecule	chr19:43866549-43866608	GO:0005886|GO:0007596|GO:0031225|GO:0050900	NM_020406	Hs.232165
A_33_P3276100	-3.13179	-4.4898	2.56333	URAHP	Homo sapiens urate (hydroxyiso-) hydrolase, pseudogene (URAHP), transcript variant 1, non-coding RNA [NR_027336]	90109899	chr16	90109840	-	hs|16q24.3	100130015	NR_027336	urate (hydroxyiso-) hydrolase, pseudogene	chr16:90109899-90109840		NR_027336	Hs.431792
A_23_P94103	-5.42874	-6.43049	2.00243	SCARA5	Homo sapiens scavenger receptor class A, member 5 (putative) (SCARA5), mRNA [NM_173833]	27727934	chr8	27727875	-	hs|8p21.1	286133	NM_173833	scavenger receptor class A, member 5 (putative)	chr8:27727934-27727875	GO:0034605|GO:0006879|GO:0070207|GO:0009986|GO:0005887|GO:0070287|GO:0034755|GO:0006897|GO:0005044	NM_173833	Hs.591833
A_24_P266019	-6.85378	-7.90842	2.0772	MTNR1A	Homo sapiens melatonin receptor 1A (MTNR1A), mRNA [NM_005958]	187455217	chr4	187455159	-	hs|4q35.2	4543	NM_005958	melatonin receptor 1A	chr4:187455217-187455159	GO:0043235|GO:0005515|GO:0005886|GO:0007617|GO:0007187|GO:0005887|GO:0042562|GO:0007623|GO:0097159|GO:0030828|GO:0008502	NM_005958	Hs.243467
A_33_P3291244	-6.01344	-7.36815	2.55744	CCDC60	Homo sapiens coiled-coil domain containing 60 (CCDC60), mRNA [NM_178499]	119978851	chr12	119978792	+	hs|12q24.23	160777	NM_178499	coiled-coil domain containing 60	chr12:119978792-119978851		NM_178499	Hs.98188
A_24_P567298	-5.03193	-6.77712	3.35239	CSAG2	Homo sapiens CSAG family, member 2 (CSAG2), transcript variant 2, mRNA [NM_004909]						728461	NM_004909	CSAG family, member 2		GO:0042493	NM_004909	Hs.741932
A_23_P92885	-4.49415	-5.69122	2.29274	SLCO6A1	Homo sapiens solute carrier organic anion transporter family, member 6A1 (SLCO6A1), mRNA [NM_173488]	101724461	chr5	101724402	-	hs|5q21.1	133482	NM_173488	solute carrier organic anion transporter family, member 6A1	chr5:101724461-101724402	GO:0005215|GO:0005886|GO:0016021	NM_173488	Hs.388874
A_33_P3356462	-6.62901	-8.28098	3.14263	C2CD4A	Homo sapiens C2 calcium-dependent domain containing 4A (C2CD4A), mRNA [NM_207322]	62363034	chr15	62362975	+	hs|15q22.2	145741	NM_207322	C2 calcium-dependent domain containing 4A	chr15:62362975-62363034	GO:0005634	NM_207322	Hs.202656
A_33_P3342365	-7.19039	-8.23758	2.0665		BX114156 Soares_testis_NHT Homo sapiens cDNA clone IMAGp998K154456, mRNA sequence [BX114156]	43139976	chr10	43139917	-	hs|10q11.21		BX114156		chr10:43139976-43139917			Hs.734369
A_19_P00810168	-6.58543	-7.70099	2.1668		Uncharacterized protein [Source:UniProtKB/TrEMBL;Acc:J3KTQ3] [ENST00000584973]	24396145	chr2	24396086	+	hs|2p23.3		AK055413		chr2:24396086-24396145
A_33_P3411021	-7.42333	-8.5899	2.24477	SLIT1	Homo sapiens slit homolog 1 (Drosophila), mRNA (cDNA clone IMAGE:5247200), with apparent retained intron. [BC028105]	98817777	chr10	98817718	-	hs|10q24.1	6585	BC028105	slit homolog 1 (Drosophila)	chr10:98817777-98817718	GO:0031290|GO:0051964|GO:0021510|GO:0005509|GO:0050919|GO:0048843|GO:0043395|GO:0048846|GO:0005615|GO:0048495|GO:0048853|GO:0033563|GO:0021834|GO:0005737|GO:0008045|GO:0040023|GO:0007411		Hs.632082
A_33_P3284315	-6.03748	-7.77726	3.33984		RST12623 Athersys RAGE Library Homo sapiens cDNA, mRNA sequence [BG193489]	141808981	chr6	141808922	+	hs|6q24.1		BG193489		chr6:141808922-141808981			Hs.609521
A_33_P3284394	-2.7749	-3.83193	2.08063	CBR1	Homo sapiens carbonyl reductase 1 (CBR1), transcript variant 2, mRNA [NM_001286789]	37444721	chr21	37444662	+	hs|21q22.12	873	NM_001286789	carbonyl reductase 1	chr21:37444662-37444721	GO:0047021|GO:0019371|GO:0019369|GO:0016655|GO:0004090|GO:0017144|GO:0050221|GO:0044281|GO:0042373|GO:0055114|GO:0005829	NM_001286789	Hs.88778
A_33_P3274501	-6.75889	-8.13605	2.59756	KLRF1	Homo sapiens killer cell lectin-like receptor subfamily F, member 1 (KLRF1), mRNA [NM_016523]	9985009	chr12	9984950	+	hs|12p13.31	51348	NM_016523	killer cell lectin-like receptor subfamily F, member 1	chr12:9984950-9985009	GO:0016020|GO:0005887|GO:0030246|GO:0007166|GO:0032393|GO:0004888	NM_016523	Hs.183125
A_33_P3410123	-6.75338	-8.15893	2.64919	KIAA1751	Homo sapiens KIAA1751 (KIAA1751), mRNA [NM_001080484]	1920067	chr1	1920008	-	hs|1p36.33	85452	NM_001080484	KIAA1751	chr1:1920067-1920008		NM_001080484	Hs.232092
A_24_P91566	-1.17573	-2.71856	2.91366	BMP7	Homo sapiens bone morphogenetic protein 7 (BMP7), mRNA [NM_001719]	55803439	chr20	55803380	-	hs|20q13.31	655	NM_001719	bone morphogenetic protein 7	chr20:55803439-55803380	GO:0001656|GO:0005515|GO:0001657|GO:0034504|GO:0051216|GO:0005615|GO:0048596|GO:0009880|GO:0030198|GO:0007411|GO:0060548|GO:0072040|GO:0034116|GO:0072136|GO:0072134|GO:0072133|GO:0010664|GO:0010800|GO:0045746|GO:0030501|GO:0001707|GO:0030509|GO:0045786|GO:0005125|GO:0060686|GO:0016358|GO:0060687|GO:0045839|GO:0001501|GO:0001503|GO:0060272|GO:0070487|GO:0060485|GO:0045893|GO:0008083|GO:0040007|GO:…	NM_001719	Hs.473163
A_23_P417821	-0.643161	-2.6017	3.88668	DMRTB1	Homo sapiens DMRT-like family B with proline-rich C-terminal, 1 (DMRTB1), mRNA [NM_033067]	53933147	chr1	53933088	+	hs|1p32.3	63948	NM_033067	DMRT-like family B with proline-rich C-terminal, 1	chr1:53933088-53933147	GO:0043565|GO:0003700|GO:0005634|GO:0046872|GO:0006351	NM_033067	Hs.131654
A_23_P352426	-6.99255	-8.27178	2.42711	CDRT1	Homo sapiens CMT1A duplicated region transcript 1 (CDRT1), transcript variant 1, mRNA [NM_006382]	15492105	chr17	15492046	-	hs|17p12	374286	NM_006382	CMT1A duplicated region transcript 1	chr17:15492105-15492046	GO:0008150|GO:0003674|GO:0005575	NM_006382	Hs.632233
A_33_P3346643	-6.13095	-7.42749	2.45639			59833963	chr20	59833904	+	hs|20q13.33				chr20:059833904-059833963
A_33_P3213311	-5.76829	-7.5646	3.4733			4123974	chr20	4123915	-	hs|20p13				chr20:004123974-004123915
A_24_P256380	-6.5941	-7.82802	2.35205	WLS	Homo sapiens wntless Wnt ligand secretion mediator (WLS), transcript variant 1, mRNA [NM_024911]	68591687	chr1	68591628	-	hs|1p31.3	79971	NM_024911	wntless Wnt ligand secretion mediator	chr1:68591687-68591628	GO:0005515|GO:0017147|GO:0001707|GO:0005886|GO:0090263|GO:0000139|GO:0009948|GO:0031901|GO:0004871|GO:0016021|GO:0016055|GO:0043123|GO:0030659	NM_024911	Hs.647659
A_33_P3374035	-6.37168	-7.69001	2.49376	PDXK	Homo sapiens cDNA FLJ37311 fis, clone BRAMY2016771. [AK094630]	45156855	chr21	45156796	+	hs|21q22.3	8566	AK094630	pyridoxal (pyridoxine, vitamin B6) kinase	chr21:45156796-45156855	GO:0042823|GO:0000287|GO:0008283|GO:0042816|GO:0005730|GO:0006767|GO:0008478|GO:0005634|GO:0044281|GO:0030955|GO:0031402|GO:0031403|GO:0005524|GO:0042803|GO:0005829|GO:0005737|GO:0006766|GO:0030170|GO:0008270|GO:0009443		Hs.284491
A_33_P3249746	-5.91648	-7.57191	3.15016	CYP3A5	Homo sapiens cytochrome P450, family 3, subfamily A, polypeptide 5 (CYP3A5), transcript variant 2, mRNA [NM_001190484]	99277559	chr7	99277500	-	hs|7q22.1	1577	NM_001190484	cytochrome P450, family 3, subfamily A, polypeptide 5	chr7:99277559-99277500	GO:0006805|GO:0005506|GO:0070330|GO:0070989|GO:0044281|GO:0043231|GO:0004497|GO:0042737|GO:0019825|GO:0009822|GO:0005789|GO:0016491|GO:0008202|GO:0020037	NM_001190484	Hs.571258
A_33_P3214404	-6.86161	-8.54947	3.2218			25650788	chr20	25650729	-	hs|20p11.1				chr20:025650788-025650729
A_19_P00321436	1.89692	0.633171	2.40119	HHLA1	Homo sapiens HERV-H LTR-associating 1 (HHLA1), mRNA [NM_001145095]	133073792	chr8	133073733	-	hs|8q24.22	10086	NM_001145095	HERV-H LTR-associating 1	chr8:133073792-133073733	GO:0005576	NM_001145095	Hs.285026
A_33_P3320808	-6.95068	-8.59626	3.12874	NDUFS7	NADH dehydrogenase (ubiquinone) Fe-S protein 7, 20kDa (NADH-coenzyme Q reductase) [Source:HGNC Symbol;Acc:7714] [ENST00000436115]	1389419	chr19	1389360	+	hs|19p13.3	374291	AK127759	NADH dehydrogenase (ubiquinone) Fe-S protein 7, 20kDa (NADH-coenzyme Q reductase)	chr19:1389360-1389419	GO:0005515|GO:0043005|GO:0051539|GO:0048038|GO:0005743|GO:0044281|GO:0002020|GO:0046872|GO:0003954|GO:0022904|GO:0032981|GO:0005747|GO:0016655|GO:0097060|GO:0006120|GO:0043025|GO:0008137|GO:0044237
A_23_P44674	-0.156144	-1.93488	3.43125	CRIP1	Homo sapiens cysteine-rich protein 1 (intestinal) (CRIP1), mRNA [NM_001311]	105954841	chr14	105954700	+	hs|14q32.33	1396	NM_001311	cysteine-rich protein 1 (intestinal)	chr14:105954700-105954841	GO:0010468|GO:0042277|GO:0010033|GO:0008630|GO:0008283|GO:0008301|GO:0060741|GO:0071493|GO:0010043|GO:0007507|GO:0005737|GO:0006955|GO:0003680|GO:0008270|GO:0071236	NM_001311	Hs.70327
A_23_P55961	-3.9205	-4.93587	2.02142	TULP2	Homo sapiens tubby like protein 2 (TULP2), mRNA [NM_003323]	49387029	chr19	49385420	-	hs|19q13.33	7288	NM_003323	tubby like protein 2	chr19:49387029-49385420	GO:0005737|GO:0005576|GO:0007601	NM_003323	Hs.104636
A_19_P00802286	-7.48644	-8.55906	2.10325			14807083	chrX	14807024	-	hs|Xp22.2				chrX:014807083-014807024
A_33_P3234060	-5.64917	-6.96596	2.4911	2014-09-14	Homo sapiens septin 14 (SEPT14), mRNA [NM_207366]	55861296	chr7	55861237	-	hs|7p11.2	346288	NM_207366	septin 14	chr7:55861296-55861237	GO:0031105|GO:0005515|GO:0007049|GO:0005525|GO:0051301	NM_207366	Hs.453629
A_19_P00809579	-4.31972	-5.48822	2.24777			81993712	chr5	81993653	+	hs|5q14.2				chr5:081993653-081993712
A_23_P28834	-5.23378	-7.80289	5.93444	PHACTR3	Homo sapiens phosphatase and actin regulator 3 (PHACTR3), transcript variant 1, mRNA [NM_080672]	58422495	chr20	58422436	+	hs|20q13.33	116154	NM_080672	phosphatase and actin regulator 3	chr20:58422436-58422495	GO:0004864|GO:0003779|GO:0016363	NM_080672	Hs.473218
A_24_P92451	-6.69761	-7.8292	2.19101	LOC729444	Homo sapiens uncharacterized LOC729444 (LOC729444), long non-coding RNA [NR_038388]	20342826	chr22	20342767	+	hs|22q11.21	729444	NR_038388	uncharacterized LOC729444	chr22:20342767-20342826		NR_038388	Hs.631667
A_23_P17173	-7.37829	-8.4173	2.05482	TRIM43	Homo sapiens tripartite motif containing 43 (TRIM43), mRNA [NM_138800]	96265369	chr2	96265310	+	hs|2q11.1	129868	NM_138800	tripartite motif containing 43	chr2:96265310-96265369	GO:0005622|GO:0008270	NM_138800	Hs.232026
A_33_P3402284	-7.03455	-8.13949	2.15089	LINC00284	Homo sapiens long intergenic non-protein coding RNA 284 (LINC00284), long non-coding RNA [NR_026955]	44604573	chr13	44604514	+	hs|13q14.11	121838	NR_026955	long intergenic non-protein coding RNA 284	chr13:44604514-44604573		NR_026955	Hs.201441
A_19_P00327099	-3.14166	-4.24398	2.14699			138395981	chr8	138395922	-	hs|8q24.23				chr8:138395981-138395922
A_33_P3387365	-4.14368	-5.41552	2.41471	PXMP4	Homo sapiens peroxisomal membrane protein 4, 24kDa (PXMP4), transcript variant 1, mRNA [NM_007238]	32290650	chr20	32290591	-	hs|20q11.22	11264	NM_007238	peroxisomal membrane protein 4, 24kDa	chr20:32290650-32290591	GO:0005515|GO:0008150|GO:0016021|GO:0005778|GO:0005777	NM_007238	Hs.654857
A_19_P00801884	-7.18047	-8.24614	2.09314			47344611	chr18	47344552	-	hs|18q21.1				chr18:047344611-047344552
A_33_P3224090	-6.69928	-7.97293	2.41773		DB014757 TESOP2 Homo sapiens cDNA clone TESOP2003633 5', mRNA sequence [DB014757]	94304343	chr15	94304284	-	hs|15q26.2		XR_243240		chr15:94304343-94304284		XR_243240	Hs.134687
A_24_P77082	-6.87233	-8.15731	2.43679	KMO	Homo sapiens kynurenine 3-monooxygenase (kynurenine 3-hydroxylase) (KMO), mRNA [NM_003679]	241753522	chr1	241753373	+	hs|1q43	8564	NM_003679	kynurenine 3-monooxygenase (kynurenine 3-hydroxylase)	chr1:241753373-241753522	GO:0070189|GO:0006569|GO:0009651|GO:0050660|GO:0005743|GO:0005741|GO:0044281|GO:0004502|GO:0005829|GO:0034641|GO:0019805|GO:0019441|GO:0016174|GO:0009435|GO:0016021	NM_003679	Hs.744065
A_33_P3327063	-6.64008	-8.208	2.96477	STRC	Homo sapiens stereocilin (STRC), mRNA [NM_153700]	43900118	chr15	43897597	-	hs|15q15.3	161497	NM_153700	stereocilin	chr15:43900118-43897597	GO:0060091|GO:0009986|GO:0050910|GO:0060088|GO:0032420|GO:0032426	NM_153700	Hs.657395
A_19_P00320193	-7.25993	-8.42936	2.24922		DKFZp686M09243_r1 686 (synonym: hlcc3) Homo sapiens cDNA clone DKFZp686M09243 5', mRNA sequence [BX484633]	55753740	chr5	55753681	-	hs|5q11.2		TCONS_00009668		chr5:55753740-55753681			Hs.650177
A_33_P3482417	-6.10949	-8.41965	4.95939	ANKRD26P3	Homo sapiens ankyrin repeat domain 26 pseudogene 3 (ANKRD26P3), non-coding RNA [NR_027248]	19837041	chr13	19836982	-	hs|13q12.11	100101938	NR_027248	ankyrin repeat domain 26 pseudogene 3	chr13:19837041-19836982		NR_027248	Hs.129283
A_19_P00331051	-6.84039	-8.45827	3.06923			35438674	chr14	35438615	+	hs|14q13.2				chr14:035438615-035438674
A_33_P3317925	-5.89806	-7.45008	2.93228	KRTAP20-4	Homo sapiens keratin associated protein 20-4 (KRTAP20-4), long non-coding RNA [NR_023342]	31993169	chr21	31993110	+	hs|21q22.11	100151643	NR_023342	keratin associated protein 20-4	chr21:31993110-31993169		NR_023342	Hs.580879
A_19_P00800061	-2.70458	-4.28165	2.98364			143194124	chr1	143194065	-	hs|1q21.1		TCONS_l2_00002634		chr1:143194124-143194065
A_33_P3347343	-5.35103	-6.81839	2.76516	CCDC102B	Homo sapiens coiled-coil domain containing 102B (CCDC102B), transcript variant 1, mRNA [NM_001093729]	66564657	chr18	66564598	+	hs|18q22.1	79839	NM_001093729	coiled-coil domain containing 102B	chr18:66564598-66564657		NM_001093729	Hs.280781
A_19_P00813221	-2.5208	-3.55026	2.04127			112653777	chrX	112653718	-	hs|Xq23				chrX:112653777-112653718
A_23_P129225	-5.7226	-7.14165	2.6741	TRPM1	Homo sapiens transient receptor potential cation channel, subfamily M, member 1 (TRPM1), transcript variant 2, mRNA [NM_002420]	31294001	chr15	31293942	-	hs|15q13.3	4308	NM_002420	transient receptor potential cation channel, subfamily M, member 1	chr15:31294001-31293942	GO:0005262|GO:0060402|GO:0035841|GO:0005887|GO:0046548|GO:0070588|GO:0007216|GO:0006810|GO:0071482|GO:0007601	NM_002420	Hs.155942
A_33_P3797403	-5.33487	-7.05737	3.30006		PREDICTED: Homo sapiens uncharacterized LOC283387 (LOC283387), misc_RNA [XR_247842]	58263678	chr12	58263619	-	hs|12q14.1		XR_247842		chr12:58263678-58263619		XR_247842	Hs.727244
A_24_P330263	-3.76054	-4.76747	2.00963	EDNRB	Homo sapiens endothelin receptor type B (EDNRB), transcript variant 2, mRNA [NM_003991]	78470627	chr13	78470568	-	hs|13q22.3	1910	NM_003991	endothelin receptor type B	chr13:78470627-78470568	GO:0005515|GO:0014070|GO:0008284|GO:0005886|GO:0060406|GO:0001755|GO:0007200|GO:0019934|GO:0007194|GO:0031702|GO:0007204|GO:0006885|GO:0042045|GO:0042311|GO:0042310|GO:0050678|GO:0043066|GO:0031965|GO:0014826|GO:0007568|GO:0014043|GO:0030318|GO:0000122|GO:0032269|GO:0019233|GO:0048484|GO:0007399|GO:0071222|GO:0005887|GO:0004962|GO:0035815|GO:0007422|GO:0001934|GO:0008217|GO:0007497|GO:0048265|GO:…	NM_003991	Hs.82002
A_23_P90743	-5.16674	-6.67139	2.83756	REG1A	Homo sapiens regenerating islet-derived 1 alpha (REG1A), mRNA [NM_002909]	79350510	chr2	79350451	+	hs|2p12	5967	NM_002909	regenerating islet-derived 1 alpha	chr2:79350451-79350510	GO:0008284|GO:0030246|GO:0005576|GO:0008083	NM_002909	Hs.49407
A_23_P426835	-6.10436	-8.17702	4.20659		PREDICTED: Homo sapiens uncharacterized LOC729652 (LOC729652), misc_RNA [XR_243336]	2515425	chr16	2515366	-	hs|16p13.3		XR_243336		chr16:2515425-2515366		XR_243336	Hs.638553
A_24_P48204	-4.42712	-5.49146	2.09122	SECTM1	Homo sapiens secreted and transmembrane 1 (SECTM1), mRNA [NM_003004]	80279241	chr17	80279182	-	hs|17q25.3	6398	NM_003004	secreted and transmembrane 1	chr17:80279241-80279182	GO:0007165|GO:0006955|GO:0005794|GO:0005886|GO:0007498|GO:0016021|GO:0004871|GO:0043123|GO:0005615|GO:0005125	NM_003004	Hs.558009
A_33_P3333232	-4.57814	-7.00791	5.38809	CCDC162P	coiled-coil domain containing 162, pseudogene [Source:HGNC Symbol;Acc:21565] [ENST00000440451]	109676214	chr6	109676155	+	hs|6q21	221262		coiled-coil domain containing 162, pseudogene	chr6:109676155-109676214
A_19_P00322837	-6.87795	-8.26685	2.61878			152448338	chr5	152448279	-	hs|5q33.1		TCONS_00009802		chr5:152448338-152448279
A_23_P66137	1.05514	-0.24977	2.47068	SOX8	Homo sapiens SRY (sex determining region Y)-box 8 (SOX8), mRNA [NM_014587]	1036952	chr16	1036893	+	hs|16p13.3	30812	NM_014587	SRY (sex determining region Y)-box 8	chr16:1036893-1036952	GO:0046533|GO:0072034|GO:0003700|GO:0090184|GO:0060041|GO:0048709|GO:0060221|GO:0001755|GO:0005634|GO:0007283|GO:0035914|GO:0010817|GO:0045662|GO:0005737|GO:0060009|GO:0072197|GO:0014015|GO:0045944|GO:0045444|GO:0048469|GO:0033690|GO:0090190|GO:0043066|GO:0003677|GO:0001701|GO:0000979|GO:0006351|GO:0001649|GO:0048484|GO:0007165|GO:0072289|GO:0060018|GO:0045165|GO:0007422|GO:0061138|GO:0045893|GO:…	NM_014587	Hs.243678
A_32_P4262	-6.12985	-8.10743	3.9383	C20orf26	Homo sapiens chromosome 20 open reading frame 26 (C20orf26), transcript variant 1, mRNA [NM_015585]	20341329	chr20	20341270	+	hs|20p11.23	26074	NM_015585	chromosome 20 open reading frame 26	chr20:20341270-20341329		NM_015585	Hs.729168
A_33_P3245439	-1.5909	-2.61361	2.03174	CD40	Homo sapiens CD40 molecule, TNF receptor superfamily member 5 (CD40), transcript variant 1, mRNA [NM_001250]	44755339	chr20	44755280	+	hs|20q13.12	958	NM_001250	CD40 molecule, TNF receptor superfamily member 5	chr20:44755280-44755339	GO:0005515|GO:0035631|GO:0005886|GO:0030890|GO:0032735|GO:0032855|GO:0043231|GO:0051607|GO:0051092|GO:0006954|GO:0090037|GO:0042100|GO:0043406|GO:0045944|GO:0043089|GO:0004872|GO:0004871|GO:0043123|GO:0031625|GO:0006874|GO:0042511|GO:0030168|GO:0005576|GO:0051023|GO:0002768|GO:0006461|GO:0005887|GO:0050776|GO:0001934|GO:0071260|GO:0019899|GO:2000353|GO:0048304|GO:0009897	NM_001250	Hs.472860
A_33_P3289576	-3.22774	-4.50466	2.42321	EFHC2	Homo sapiens EF-hand domain (C-terminal) containing 2 (EFHC2), mRNA [NM_025184]	44101427	chrX	44101368	-	hs|Xp11.3	80258	NM_025184	EF-hand domain (C-terminal) containing 2	chrX:44101427-44101368	GO:0005509	NM_025184	Hs.521953
A_19_P00800253	-6.32066	-7.85932	2.90525			80244708	chr8	80244649	-	hs|8q21.13				chr8:080244708-080244649
A_19_P00317425	-7.0522	-8.14537	2.13343			28135034	chr6	28134975	-	hs|6p22.1				chr6:028135034-028134975
A_23_P70387	-7.32088	-8.33028	2.01306	APOBEC2	Homo sapiens apolipoprotein B mRNA editing enzyme, catalytic polypeptide-like 2 (APOBEC2), mRNA [NM_006789]	41032204	chr6	41032145	+	hs|6p21.1	10930	NM_006789	apolipoprotein B mRNA editing enzyme, catalytic polypeptide-like 2	chr6:41032145-41032204	GO:0006397|GO:0009972|GO:0016556|GO:0003723|GO:0080111|GO:0004126|GO:0008270	NM_006789	Hs.555915
A_23_P331748	-5.82418	-7.28232	2.74754	CD33	Homo sapiens CD33 molecule (CD33), transcript variant 1, mRNA [NM_001772]	51743057	chr19	51742998	+	hs|19q13.41	945	NM_001772	CD33 molecule	chr19:51742998-51743057	GO:0005515|GO:0007165|GO:0008285|GO:0005886|GO:0005887|GO:0007267|GO:0004872|GO:0007155|GO:0009897	NM_001772	Hs.83731
A_33_P3323641	-6.93329	-7.97364	2.05672			59701876	chr15	59701817	-	hs|15q22.2				chr15:059701876-059701817
A_32_P196263	-5.68684	-7.70282	4.04454	ADAMTS9	Homo sapiens ADAM metallopeptidase with thrombospondin type 1 motif, 9 (ADAMTS9), mRNA [NM_182920]	64501648	chr3	64501589	-	hs|3p14.1	56999	NM_182920	ADAM metallopeptidase with thrombospondin type 1 motif, 9	chr3:64501648-64501589	GO:0005783|GO:0005578|GO:0007275|GO:0015031|GO:0005615|GO:0031012|GO:0006508|GO:0006516|GO:0008270|GO:0045636|GO:0004222|GO:0016192|GO:0008237	NM_182920	Hs.656071
A_23_P163195	-1.94264	-2.95211	2.01317	LRFN5	Homo sapiens leucine rich repeat and fibronectin type III domain containing 5 (LRFN5), mRNA [NM_152447]	42360944	chr14	42360885	+	hs|14q21.1	145581	NM_152447	leucine rich repeat and fibronectin type III domain containing 5	chr14:42360885-42360944	GO:0016021	NM_152447	Hs.136893
A_23_P397937	-4.77731	-6.27332	2.8206	SAMD3	Homo sapiens sterile alpha motif domain containing 3 (SAMD3), transcript variant 3, mRNA [NM_001258275]	130505733	chr6	130505674	-	hs|6q23.1	154075	NM_001258275	sterile alpha motif domain containing 3	chr6:130505733-130505674	GO:0005515	NM_001258275	Hs.440508
A_23_P160751	-6.32712	-7.43151	2.15008	FCRL2	Homo sapiens Fc receptor-like 2 (FCRL2), mRNA [NM_030764]	157716519	chr1	157716460	-	hs|1q23.1	79368	NM_030764	Fc receptor-like 2	chr1:157716519-157716460	GO:0005886|GO:0005070|GO:0007267|GO:0016021	NM_030764	Hs.437393
A_19_P00811358	-7.20824	-8.42584	2.32559			73240776	chr6	73240717	-	hs|6q13				chr6:073240776-073240717
A_33_P3208975	-7.20188	-8.3099	2.15548	OR51S1	Homo sapiens olfactory receptor, family 51, subfamily S, member 1 (OR51S1), mRNA [NM_001004758]	4869541	chr11	4869482	-	hs|11p15.4	119692	NM_001004758	olfactory receptor, family 51, subfamily S, member 1	chr11:4869541-4869482	GO:0004984|GO:0005886|GO:0004930|GO:0016021	NM_001004758	Hs.553561
A_33_P3659992	-5.92746	-7.47845	2.93018	CT64	Homo sapiens cancer/testis antigen 64 (non-protein coding) (CT64), long non-coding RNA [NR_033945]	162895092	chr3	162895033	-	hs|3q26.1	647107	NR_033945	cancer/testis antigen 64 (non-protein coding)	chr3:162895092-162895033		NR_033945	Hs.408584
A_24_P84396	-6.51427	-7.61821	2.14942	KIAA1199	Homo sapiens KIAA1199 (KIAA1199), mRNA [NM_018689]	81224247	chr15	81221504	+	hs|15q25.1	57214	NM_018689	KIAA1199	chr15:81221504-81224247	GO:0005737	NM_018689	Hs.459088
A_19_P00318291	-3.61031	-4.64892	2.05425	LINC00458	long intergenic non-protein coding RNA 458 [Source:HGNC Symbol;Acc:42807] [ENST00000427299]	54698582	chr13	54698523	-	hs|13q14.3	100507428	XR_245435	long intergenic non-protein coding RNA 458	chr13:54698582-54698523		XR_245435	Hs.351262
A_33_P3861385	-5.90696	-6.96521	2.0824		Homo sapiens cDNA FLJ38840 fis, clone MESAN2003490. [AK096159]	69082606	chr9	69082547	-	hs|9q21.11		AK096159		chr9:69082606-69082547			Hs.650460
A_33_P3220976	-6.81077	-8.5607	3.36343	EFHB	Homo sapiens cDNA clone IMAGE:5295205, with apparent retained intron. [BC043212]	19987470	chr3	19987411	-	hs|3p24.3	151651	BC043212	EF-hand domain family, member B	chr3:19987470-19987411	GO:0005509		Hs.733920
A_24_P365679	-4.76466	-6.69496	3.81133	RRP7B	ribosomal RNA processing 7 homolog B (S. cerevisiae) [Source:HGNC Symbol;Acc:30454] [ENST00000357802]	42951874	chr22	42951815	-	hs|22q13.2	91695	AK074492	ribosomal RNA processing 7 homolog B (S. cerevisiae)	chr22:42951874-42951815			Hs.534041
A_33_P3322259	-6.30125	-7.42363	2.17705	TSPY10	Homo sapiens testis specific protein, Y-linked 10 (TSPY10), mRNA [NM_001282469]	9366703	chrY	9366644	+	hs|Yp11.2	100289087	NM_001282469	testis specific protein, Y-linked 10	chrY:9366644-9366703	GO:0007506|GO:0005737|GO:0006334|GO:0005634|GO:0007283|GO:0030154	NM_001282469	Hs.646249
A_19_P00320924	-2.31594	-3.52519	2.31217	LINC01021	Homo sapiens long intergenic non-protein coding RNA 1021 (LINC01021), long non-coding RNA [NR_038848]	27496415	chr5	27496356	+	hs|5p14.1	643401	NR_038848	long intergenic non-protein coding RNA 1021	chr5:27496356-27496415		NR_038848	Hs.533212
A_23_P406591	-4.28372	-5.86334	2.98891	GUSBP5	Homo sapiens glucuronidase, beta pseudogene 5 (GUSBP5), non-coding RNA [NR_003675]	144482202	chr4	144482143	+	hs|4q31.21	441046	NR_003675	glucuronidase, beta pseudogene 5	chr4:144482143-144482202		NR_003675	Hs.135705
A_24_P10444	-4.45404	-5.78207	2.51061	TTLL6	Homo sapiens tubulin tyrosine ligase-like family, member 6 (TTLL6), transcript variant 2, mRNA [NM_173623]	46840238	chr17	46840179	-	hs|17q21.32	284076	NM_173623	tubulin tyrosine ligase-like family, member 6	chr17:46840238-46840179	GO:0005515|GO:0051013|GO:0018095|GO:0005737|GO:0015631|GO:0016874|GO:0001578|GO:0036064	NM_173623	Hs.91930
A_24_P940644	-7.07137	-8.36653	2.45404	SLIT1	Homo sapiens slit homolog 1 (Drosophila) (SLIT1), mRNA [NM_003061]	98758072	chr10	98758013	-	hs|10q24.1	6585	NM_003061	slit homolog 1 (Drosophila)	chr10:98758072-98758013	GO:0031290|GO:0051964|GO:0021510|GO:0005509|GO:0050919|GO:0048843|GO:0043395|GO:0048846|GO:0005615|GO:0048495|GO:0048853|GO:0033563|GO:0021834|GO:0005737|GO:0008045|GO:0040023|GO:0007411	NM_003061	Hs.632082
A_19_P00315587	-6.33923	-7.83379	2.81779	FAM107A	PREDICTED: Homo sapiens uncharacterized LOC101059937 (LOC101059937), misc_RNA [XR_171385]	58594720	chr3	58594661	-	hs|3p14.3	11170	XR_171385	family with sequence similarity 107, member A	chr3:58594720-58594661	GO:0003674|GO:0005634|GO:0001558		Hs.729396
A_33_P3213702	-6.30322	-8.03255	3.31574	KIF28P	PREDICTED: Homo sapiens kinesin-like protein family member 6-like (LOC100130097), mRNA [XM_001717074]	246934917	chr1	246934900	-	hs|1q44	100130097	XM_001717074	kinesin family member 28, pseudogene	chr1:246934917-246934900	GO:0008017|GO:0005622|GO:0005871|GO:0031966|GO:0072384|GO:0007005|GO:0003777|GO:0005524	XM_001717074
A_33_P3350988	-6.66128	-8.15685	2.81975	LOC388942	Homo sapiens uncharacterized LOC388942 (LOC388942), long non-coding RNA [NR_033996]	42120335	chr2	42120276	+	hs|2p21	388942	NR_033996	uncharacterized LOC388942	chr2:42120276-42120335		NR_033996	Hs.631883
A_33_P3419360	-4.065	-5.51243	2.72721	LINC00202-2	Homo sapiens long intergenic non-protein coding RNA 202-2 (LINC00202-2), long non-coding RNA [NR_026794]	26938515	chr10	26938456	+	hs|10p12.1	731789	NR_026794	long intergenic non-protein coding RNA 202-2	chr10:26938456-26938515		NR_026794	Hs.178186
A_23_P72968	-6.36875	-7.37582	2.00982	ARHGAP36	Homo sapiens Rho GTPase activating protein 36 (ARHGAP36), transcript variant 1, mRNA [NM_144967]	130223784	chrX	130223725	+	hs|Xq26.1	158763	NM_144967	Rho GTPase activating protein 36	chrX:130223725-130223784	GO:0051056|GO:0007264|GO:0005829|GO:0005096	NM_144967	Hs.22905
A_19_P00803948	-5.74687	-7.12539	2.60001			71180790	chr14	71180731	+	hs|14q24.2				chr14:071180731-071180790
A_23_P3014	-6.01587	-7.07274	2.08041	RNASE6	Homo sapiens ribonuclease, RNase A family, k6 (RNASE6), mRNA [NM_005615]	21250413	chr14	21250354	+	hs|14q11.2	6039	NM_005615	ribonuclease, RNase A family, k6	chr14:21250354-21250413	GO:0016892|GO:0006952|GO:0005576|GO:0004540|GO:0003676|GO:0006401	NM_005615	Hs.23262
A_33_P3401902	-2.04817	-3.67834	3.0955	ANKRD20A2	Homo sapiens ankyrin repeat domain 20 family, member A2 (ANKRD20A2), mRNA [NM_001012421]	42406729	chr9	42396424	+	hs|9p12	441430	NM_001012421	ankyrin repeat domain 20 family, member A2	chr9:42396424-42406729		NM_001012421	Hs.632663
A_33_P3379701	-6.72637	-8.18757	2.75337	TRIM36	Homo sapiens tripartite motif-containing 36, mRNA (cDNA clone IMAGE:5015503). [BC017346]	114516534	chr5	114516475	+	hs|5q22.3	55521	BC017346	tripartite motif containing 36	chr5:114516475-114516534	GO:0004842|GO:0001669|GO:0051726|GO:0008270|GO:0007340|GO:0005856		Hs.638953
A_33_P3268288	-7.28382	-8.34664	2.08902		HLA complex group 21 (non-protein coding) [Source:HGNC Symbol;Acc:31335] [ENST00000419481]	30913843	chr6	30913784	-	hs|6p21.33				chr6:30913843-30913784
A_24_P333857	-5.59184	-7.60864	4.04685	SGIP1	Homo sapiens SH3-domain GRB2-like (endophilin) interacting protein 1 (SGIP1), mRNA [NM_032291]	67209764	chr1	67209705	+	hs|1p31.3	84251	NM_032291	SH3-domain GRB2-like (endophilin) interacting protein 1	chr1:67209705-67209764	GO:0005515|GO:0008017|GO:0017124|GO:0005886|GO:0030122|GO:0030136|GO:0002021|GO:0006886|GO:0006897|GO:2000253|GO:0005737|GO:0005905|GO:0005543|GO:0048260|GO:2000507	NM_032291	Hs.132121
A_19_P00326713	-6.95753	-8.50997	2.93314			3719657	chr6	3719598	+	hs|6p25.2				chr6:003719598-003719657
A_24_P10226	-6.3227	-7.45929	2.19861	SEMA6D	Homo sapiens sema domain, transmembrane domain (TM), and cytoplasmic domain, (semaphorin) 6D (SEMA6D), transcript variant 6, mRNA [NM_024966]	48056232	chr15	48056173	+	hs|15q21.1	80031	NM_024966	sema domain, transmembrane domain (TM), and cytoplasmic domain, (semaphorin) 6D	chr15:48056173-48056232	GO:0005794|GO:0005886|GO:0007411|GO:0030215|GO:0004872|GO:0016021	NM_024966	Hs.511265
A_23_P372994	-6.3361	-7.64568	2.47869	H1FOO	Homo sapiens H1 histone family, member O, oocyte-specific (H1FOO), mRNA [NM_153833]	129270101	chr3	129270042	+	hs|3q22.1	132243	NM_153833	H1 histone family, member O, oocyte-specific	chr3:129270042-129270101	GO:0001674|GO:0005737|GO:0007126|GO:0006334|GO:0000786|GO:0003677	NM_153833	Hs.97358
A_24_P268662	-6.75411	-8.35468	3.03263	ABHD10	Homo sapiens abhydrolase domain containing 10 (ABHD10), transcript variant 1, mRNA [NM_018394]	111711301	chr3	111711242	+	hs|3q13.2	55347	NM_018394	abhydrolase domain containing 10	chr3:111711242-111711301	GO:0005739|GO:0019391|GO:0004553|GO:0005829	NM_018394	Hs.477115
A_23_P201687	-2.96317	-4.16929	2.30716	HES2	hairy and enhancer of split 2 (Drosophila) [Source:HGNC Symbol;Acc:16005] [ENST00000377836]	6473192	chr1	6473133	-	hs|1p36.31	54626	BC012091	hes family bHLH transcription factor 2	chr1:6473192-6473133	GO:0003690|GO:0046983|GO:0005634|GO:0045892|GO:0006351|GO:0008134		Hs.118727
A_33_P3360236	-6.49219	-7.55419	2.08783	LOC100506351	PREDICTED: Homo sapiens uncharacterized LOC100506351 (LOC100506351), misc_RNA [XR_108863]	91661112	chr8	91661053	+	hs|8q21.3	100506351	XR_108863	uncharacterized LOC100506351	chr8:91661053-91661112		XR_108863	Hs.666202
A_33_P3363660	-7.08766	-8.34497	2.3905		GB	56294099	chr11	56294040	-	hs|11q12.1				chr11:056294099-056294040
A_23_P304716	-3.08548	-4.68086	3.02173	HES2	Homo sapiens hes family bHLH transcription factor 2 (HES2), mRNA [NM_019089]	6475796	chr1	6475737	-	hs|1p36.31	54626	NM_019089	hes family bHLH transcription factor 2	chr1:6475796-6475737	GO:0003690|GO:0046983|GO:0005634|GO:0045892|GO:0006351|GO:0008134	NM_019089	Hs.118727
A_33_P3260712	-6.80371	-8.03544	2.34848		family with sequence similarity 188, member B2 [Source:HGNC Symbol;Acc:35475] [ENST00000397891]	150591034	chr3	150590975	-	hs|3q25.1		TCONS_l2_00020222		chr3:150591034-150590975
A_33_P3509233	-3.89441	-5.6032	3.26887	LINC00877	Homo sapiens long intergenic non-protein coding RNA 877 (LINC00877), long non-coding RNA [NR_104116]	72084729	chr3	72084670	-	hs|3p13	285286	NR_104116	long intergenic non-protein coding RNA 877	chr3:72084729-72084670		NR_104116	Hs.559386
A_33_P3220929	-5.95325	-7.18788	2.35321	JOSD2	Homo sapiens Josephin domain containing 2 (JOSD2), transcript variant 3, mRNA [NM_001270641]	51013603	chr19	51013544	-	hs|19q13.33	126119	NM_001270641	Josephin domain containing 2	chr19:51013603-51013544	GO:0016579|GO:0004843|GO:0006508|GO:0008242|GO:0005829	NM_001270641	Hs.737597
A_33_P3489228	-6.25143	-7.86476	3.05959	PTPN20A	Homo sapiens protein tyrosine phosphatase, non-receptor type 20A (PTPN20A), transcript variant 2, mRNA [NM_001042387]	46587404	chr10	46587345	-	hs|10q11.22	653129	NM_001042387	protein tyrosine phosphatase, non-receptor type 20A	chr10:46587404-46587345	GO:0005737|GO:0005815|GO:0005874|GO:0005634|GO:0004725	NM_001042387	Hs.440733
A_19_P00808045	-6.37013	-7.42115	2.07199			66992704	chr5	66992645	+	hs|5q13.1				chr5:066992645-066992704
A_33_P3307795	-1.72469	-2.88542	2.2357	FAM124B	family with sequence similarity 124B [Source:HGNC Symbol;Acc:26224] [ENST00000243806]	225264301	chr2	225264242	-	hs|2q36.2	79843		family with sequence similarity 124B	chr2:225264301-225264242	GO:0005515
A_23_P356004	-3.06473	-5.66421	6.06068	KCNIP3	Homo sapiens Kv channel interacting protein 3, calsenilin (KCNIP3), transcript variant 1, mRNA [NM_013434]	96051825	chr2	96051766	+	hs|2q11.1	30818	NM_013434	Kv channel interacting protein 3, calsenilin	chr2:96051766-96051825	GO:0005244|GO:0005794|GO:0005886|GO:0006357|GO:0005783|GO:0003714|GO:0005509|GO:0015459|GO:0006915|GO:0005267|GO:0005634|GO:0000122|GO:0008022|GO:0006886|GO:0003677|GO:0019233|GO:0006351|GO:0005829|GO:0043523|GO:0007165|GO:0007610|GO:0048265|GO:0048306	NM_013434	Hs.437376
A_33_P3241779	-0.963696	-2.53684	2.97552	TUBBP5	Homo sapiens tubulin, beta pseudogene 5 (TUBBP5), non-coding RNA [NR_027156]	141071039	chr9	141070980	+	hs|9q34.3	643224	NR_027156	tubulin, beta pseudogene 5	chr9:141070980-141071039	GO:0051258|GO:0005737|GO:0005874|GO:0005200|GO:0003924|GO:0007017|GO:0005525	NR_027156	Hs.551805
A_19_P00331853	-4.48077	-5.9301	2.7308	LOC100131564	Homo sapiens uncharacterized LOC100131564 (LOC100131564), long non-coding RNA [NR_034089]	93775803	chr1	93775744	-	hs|1p22.1	100131564	NR_034089	uncharacterized LOC100131564	chr1:93775803-93775744		NR_034089	Hs.732666
A_19_P00320854	-2.9485	-4.04208	2.13402	ERVMER34-1	endogenous retrovirus group MER34, member 1 [Source:HGNC Symbol;Acc:42970] [ENST00000443173]	53609315	chr4	53609256	-	hs|4q12	100288413	AK095318	endogenous retrovirus group MER34, member 1	chr4:53609315-53609256	GO:0019031|GO:0016021
A_24_P215653	-6.24978	-7.26908	2.02694	CLEC14A	Homo sapiens C-type lectin domain family 14, member A (CLEC14A), mRNA [NM_175060]	38724198	chr14	38724139	-	hs|14q21.1	161198	NM_175060	C-type lectin domain family 14, member A	chr14:38724198-38724139	GO:0030246|GO:0016021	NM_175060	Hs.525307
A_33_P3227360	-7.01967	-8.21953	2.29716	DLX1	distal-less homeobox 1 [Source:HGNC Symbol;Acc:2914] [ENST00000409492]	172951866	chr2	172951807	+	hs|2q31.1	1745	AK308842	distal-less homeobox 1	chr2:172951807-172951866	GO:0000976|GO:0003700|GO:0048706|GO:0005634|GO:0007275|GO:0009954|GO:0000122|GO:0003677|GO:0021766|GO:0043524|GO:0003682|GO:0048715|GO:0042475|GO:0021893|GO:0021882		Hs.407015
A_32_P138032	-3.48542	-4.52275	2.05242	C1orf61	Homo sapiens chromosome 1 open reading frame 61 (C1orf61), mRNA [NM_006365]	156376887	chr1	156374350	-	hs|1q22	10485	NM_006365	chromosome 1 open reading frame 61	chr1:156376887-156374350	GO:0005634	NM_006365	Hs.380027
A_33_P3346766	-6.71595	-7.80035	2.12049	UGT2A2	Homo sapiens UDP glucuronosyltransferase 2 family, polypeptide A2 (UGT2A2), mRNA [NM_001105677]	70454466	chr4	70454407	-	hs|4q13.2	574537	NM_001105677	UDP glucuronosyltransferase 2 family, polypeptide A2	chr4:70454466-70454407		NM_001105677	Hs.225950
A_23_P45185	-6.68521	-7.72437	2.05503	FIGF	Homo sapiens c-fos induced growth factor (vascular endothelial growth factor D) (FIGF), mRNA [NM_004469]	15363842	chrX	15363783	-	hs|Xp22.2	2277	NM_004469	c-fos induced growth factor (vascular endothelial growth factor D)	chrX:15363842-15363783	GO:0048010|GO:0008284|GO:0008283|GO:0030168|GO:0060754|GO:0005576|GO:0001525|GO:0005161|GO:0042056|GO:0005615|GO:0042803|GO:0030154|GO:0050918|GO:0050930|GO:0016020|GO:0007596|GO:0002576|GO:0043185|GO:0051781|GO:0031093|GO:0005172|GO:0008083	NM_004469	Hs.11392
A_24_P87746	-5.98178	-7.30874	2.50874	KIR2DS4	Homo sapiens killer cell immunoglobulin-like receptor, two domains, short cytoplasmic tail, 4 (KIR2DS4), transcript variant 1 (KIR2DS4*001 allele), mRNA [NM_012314]	55358669	chr19	55354345	+	hs|19q13.42	3809	NM_012314	killer cell immunoglobulin-like receptor, two domains, short cytoplasmic tail, 4	chr19:55354345-55358669	GO:0005886|GO:0005887|GO:0045087	NM_012314	Hs.654608
A_19_P00806313	-6.9009	-8.52522	3.08299			9211244	chr1	9211185	+	hs|1p36.22				chr1:009211185-009211244
A_33_P3337901	-5.59664	-6.71078	2.16466	PDE4DIP	Homo sapiens phosphodiesterase 4D interacting protein (PDE4DIP), transcript variant 9, mRNA [NM_001198834]	144865870	chr1	144865811	-	hs|1q21.1	9659	NM_001198834	phosphodiesterase 4D interacting protein	chr1:144865870-144865811	GO:0005515|GO:0005813|GO:0005737|GO:0005794|GO:0005634|GO:0030016|GO:0019899|GO:0043623	NM_001198834	Hs.731111
A_19_P00326985	-6.43681	-7.55985	2.17805			54359867	chr12	54359808	+	hs|12q13.13				chr12:054359808-054359867
A_33_P3389912	-6.67299	-8.07362	2.64016	LOC100130542	Homo sapiens cDNA FLJ45140 fis, clone BRAWH3040297. [AK127083]	70139294	chr14	70139235	+	hs|14q24.1	100130542	AK127083	uncharacterized LOC100130542	chr14:70139235-70139294			Hs.678537
A_19_P00802663	-6.21555	-7.63806	2.68052			187562673	chr3	187562614	-	hs|3q27.3				chr3:187562673-187562614
A_23_P2501	-3.9203	-5.18641	2.40513	PAH	Homo sapiens phenylalanine hydroxylase (PAH), mRNA [NM_000277]	103232758	chr12	103232699	-	hs|12q23.2	5053	NM_000277	phenylalanine hydroxylase	chr12:103232758-103232699	GO:0034641|GO:0006559|GO:0005506|GO:0008652|GO:0004505|GO:0044281|GO:0042136|GO:0016597|GO:0042423|GO:0005829	NM_000277	Hs.603740
A_19_P00320723	-3.02543	-4.05351	2.0393	SRP14-AS1	Homo sapiens SRP14 antisense RNA1 (head to head) (SRP14-AS1), transcript variant 1, long non-coding RNA [NR_040059]	40356742	chr15	40356683	+	hs|15q15.1	100131089	NR_040059	SRP14 antisense RNA1 (head to head)	chr15:40356683-40356742		NR_040059	Hs.386000
A_24_P167654	-4.10712	-5.21934	2.16177	SLC8A3	Homo sapiens solute carrier family 8 (sodium/calcium exchanger), member 3 (SLC8A3), transcript variant c, mRNA [NM_183002]	70511189	chr14	70511130	-	hs|14q24.2	6547	NM_183002	solute carrier family 8 (sodium/calcium exchanger), member 3	chr14:70511189-70511130	GO:0005516|GO:0060402|GO:0005886|GO:0005874|GO:0055085|GO:0005432|GO:0021537|GO:0005739|GO:0042383|GO:0007154|GO:0043197|GO:0007596|GO:0043025|GO:0016021|GO:0071320|GO:0006811	NM_183002	Hs.337696
A_23_P4773	-6.55883	-7.97474	2.66829	LILRB5	Homo sapiens leukocyte immunoglobulin-like receptor, subfamily B (with TM and ITIM domains), member 5 (LILRB5), transcript variant 2, mRNA [NM_006840]	54754499	chr19	54754440	-	hs|19q13.42	10990	NM_006840	leukocyte immunoglobulin-like receptor, subfamily B (with TM and ITIM domains), member 5	chr19:54754499-54754440	GO:0006952|GO:0016021|GO:0007166|GO:0004888	NM_006840	Hs.655338
A_24_P32627	-3.78915	-5.07441	2.43726	LOC728586	PREDICTED: Homo sapiens hCG1981531 (LOC728586), transcript variant X1, misc_RNA [XR_159059]	127277008	chr5	127276949	+	hs|5q23.2	728586	XR_159059	hCG1981531	chr5:127276949-127277008		XR_159059	Hs.582532
A_19_P00324038	0.266158	-0.855153	2.17545		Q5JN21_ORYSA (Q5JN21) Glycosyl hydrolase family protein 17-like, partial (6%) [THC2504755]	93797132	chr1	93797073	-	hs|1p22.1				chr1:093797132-093797073
A_23_P417261	-4.11185	-5.29047	2.2636	EFHB	Homo sapiens EF-hand domain family, member B (EFHB), mRNA [NM_144715]	19921032	chr3	19920973	-	hs|3p24.3	151651	NM_144715	EF-hand domain family, member B	chr3:19921032-19920973	GO:0005509	NM_144715	Hs.733920
A_19_P00806525	-4.16403	-5.53862	2.59295			49272139	chr20	49272080	-	hs|20q13.13				chr20:049272139-049272080
A_24_P497464	-4.87843	-5.99742	2.17194	SOX9-AS1	Homo sapiens SOX9 antisense RNA 1 (SOX9-AS1), transcript variant 1, long non-coding RNA [NR_103738]	70067254	chr17	70067195	-	hs|17q24.3	400618	NR_103738	SOX9 antisense RNA 1	chr17:70067254-70067195		NR_103738	Hs.657374
A_19_P00804907	-2.33208	-4.57821	4.74408		Q4RYM0_TETNG (Q4RYM0) Chromosome 16 SCAF14974, whole genome shotgun sequence, partial (5%) [THC2517276]	217393912	chr2	217393853	+	hs|2q35				chr2:217393853-217393912
A_33_P3327608	-6.12001	-8.12737	4.02046	EML6	Homo sapiens echinoderm microtubule associated protein like 6 (EML6), mRNA [NM_001039753]	55197777	chr2	55197718	+	hs|2p16.1	400954	NM_001039753	echinoderm microtubule associated protein like 6	chr2:55197718-55197777	GO:0005737|GO:0005874	NM_001039753	Hs.656692
A_19_P00811828	-6.31339	-7.78364	2.77069	ZNF737	Homo sapiens zinc finger protein 737 (ZNF737), mRNA [NM_001159293]	20723639	chr19	20723580	-	hs|19p12	100129842	NM_001159293	zinc finger protein 737	chr19:20723639-20723580	GO:0006355|GO:0005634|GO:0003677|GO:0046872|GO:0006351	NM_001159293	Hs.515696
A_19_P00315791	-0.776362	-7.65521	117.69	LINC00880	Homo sapiens long intergenic non-protein coding RNA 880 (LINC00880), long non-coding RNA [NR_034007]	156800913	chr3	156800854	-	hs|3q25.31	339894	NR_034007	long intergenic non-protein coding RNA 880	chr3:156800913-156800854		NR_034007	Hs.478050
A_19_P00802356	-5.19943	-7.02256	3.53847			138261599	chrX	138261540	+	hs|Xq27.1				chrX:138261540-138261599
A_33_P3389802	-3.78569	-4.8406	2.07759		TFU00175 Transcript Finishing Unit (TFU) Homo sapiens cDNA, mRNA sequence [CF272618]	8870367	chr17	8870308	+	hs|17p13.1		XR_248321		chr17:8870308-8870367		XR_248321	Hs.462174
A_33_P3384695	-7.1661	-8.55853	2.62521	NCALD	PREDICTED: Homo sapiens neurocalcin delta (NCALD), transcript variant X1, mRNA [XM_005251078]	102704768	chr8	102704709	-	hs|8q22.3	83988	XM_005251078	neurocalcin delta	chr8:102704768-102704709	GO:0005622|GO:0015631|GO:0043014|GO:0030276|GO:0005509|GO:0007268|GO:0030130|GO:0003779|GO:0016192|GO:0005829	XM_005251078
A_23_P101905	-2.40915	-3.60703	2.29401	APC2	Homo sapiens adenomatosis polyposis coli 2 (APC2), mRNA [NM_005883]	1473240	chr19	1473181	+	hs|19p13.3	10297	NM_005883	adenomatosis polyposis coli 2	chr19:1473181-1473240	GO:0005515|GO:0008017|GO:0005881|GO:0048471|GO:0005794|GO:0008013|GO:0031258|GO:0005884|GO:0016342|GO:0035414|GO:0005737|GO:0000139|GO:0016055|GO:0090090	NM_005883	Hs.446376
A_23_P434430	-3.48387	-7.26397	13.7381	ZNF439	Homo sapiens zinc finger protein 439 (ZNF439), mRNA [NM_152262]	11979970	chr19	11979911	+	hs|19p13.2	90594	NM_152262	zinc finger protein 439	chr19:11979911-11979970	GO:0006355|GO:0005634|GO:0003677|GO:0046872|GO:0006351	NM_152262	Hs.528731
A_33_P3267248	-6.32454	-7.85202	2.88283	TDRD10	Homo sapiens tudor domain containing 10 (TDRD10), transcript variant 2, mRNA [NM_182499]	154519952	chr1	154519893	+	hs|1q21.3	126668	NM_182499	tudor domain containing 10	chr1:154519893-154519952	GO:0000166|GO:0003723	NM_182499	Hs.387671
A_23_P143935	-4.71176	-5.9472	2.35453	PIGZ	Homo sapiens phosphatidylinositol glycan anchor biosynthesis, class Z (PIGZ), mRNA [NM_025163]	196673315	chr3	196673256	-	hs|3q29	80235	NM_025163	phosphatidylinositol glycan anchor biosynthesis, class Z	chr3:196673315-196673256	GO:0000030|GO:0005783|GO:0005789|GO:0000026|GO:0016021|GO:0006506	NM_025163	Hs.518403
A_23_P63736	-5.04752	-6.06685	2.02698	LINC00839	Homo sapiens long intergenic non-protein coding RNA 839 (LINC00839), long non-coding RNA [NR_026827]	42989794	chr10	42989735	+	hs|10q11.21	84856	NR_026827	long intergenic non-protein coding RNA 839	chr10:42989735-42989794		NR_026827	Hs.55977
A_33_P3338066	-6.54096	-7.6153	2.10575	IGFN1	Homo sapiens immunoglobulin-like and fibronectin type III domain containing 1 (IGFN1), mRNA [NM_001164586]	201175561	chr1	201175502	+	hs|1q32.1	91156	NM_001164586	immunoglobulin-like and fibronectin type III domain containing 1	chr1:201175502-201175561	GO:0008150|GO:0030018|GO:0005634	NM_001164586	Hs.519024
A_23_P355517	-3.81065	-4.89006	2.11316	SYNPO2L	Homo sapiens synaptopodin 2-like (SYNPO2L), transcript variant 2, mRNA [NM_024875]	75405457	chr10	75405398	-	hs|10q22.2	79933	NM_024875	synaptopodin 2-like	chr10:75405457-75405398	GO:0030018|GO:0005634|GO:0003779|GO:0005856	NM_024875	Hs.645273
A_33_P3411632	-2.58763	-4.26847	3.20614	TMEM121	Homo sapiens transmembrane protein 121 (TMEM121), mRNA [NM_025268]	105996537	chr14	105996478	+	hs|14q32.33	80757	NM_025268	transmembrane protein 121	chr14:105996478-105996537	GO:0008150|GO:0003674|GO:0016021|GO:0005575	NM_025268	Hs.157527
A_19_P00328296	-6.20996	-7.28864	2.11211			2786105	chr9	2786046	+	hs|9p24.2				chr9:002786046-002786105
A_32_P203066	-4.11306	-7.37915	9.62036		DB090170 TESTI4 Homo sapiens cDNA clone TESTI4038997 5', mRNA sequence [DB090170]	115827146	chrX	115827087	-	hs|Xq23		DB090170		chrX:115827146-115827087			Hs.123784
A_19_P00319204	-2.13172	-3.40906	2.42392	HHLA1	Homo sapiens HERV-H LTR-associating 1 (HHLA1), mRNA [NM_001145095]	133076236	chr8	133076177	-	hs|8q24.22	10086	NM_001145095	HERV-H LTR-associating 1	chr8:133076236-133076177	GO:0005576	NM_001145095	Hs.285026
A_19_P00329660	-1.40042	-2.41314	2.01771			27232552	chr11	27232493	-	hs|11p14.1				chr11:027232552-027232493
A_33_P3406047	-3.29553	-6.11317	7.05012	NLRP4	Homo sapiens NLR family, pyrin domain containing 4 (NLRP4), mRNA [NM_134444]	56393095	chr19	56393036	+	hs|19q13.43	147945	NM_134444	NLR family, pyrin domain containing 4	chr19:56393036-56393095	GO:0032479|GO:0045087|GO:0032481|GO:0005524|GO:0005829	NM_134444	Hs.631533
A_32_P155666	0.620296	-0.566543	2.27653	ECEL1	Homo sapiens endothelin converting enzyme-like 1 (ECEL1), mRNA [NM_004826]	233346252	chr2	233345844	-	hs|2q37.1	9427	NM_004826	endothelin converting enzyme-like 1	chr2:233346252-233345844	GO:0003016|GO:0007218|GO:0005887|GO:0006508|GO:0004222|GO:0046872|GO:0008237	NM_004826	Hs.26880
A_33_P3770342	-4.93073	-6.30248	2.58785	LINC00466	Homo sapiens long intergenic non-protein coding RNA 466 (LINC00466), long non-coding RNA [NR_038252]	63624825	chr1	63624766	-	hs|1p31.3	199899	NR_038252	long intergenic non-protein coding RNA 466	chr1:63624825-63624766		NR_038252	Hs.116210
A_19_P00812915	-6.82565	-8.22865	2.6445			34743752	chr9	34743693	+	hs|9p13.3				chr9:034743693-034743752
A_19_P00326549	-5.55837	-7.40421	3.59462			13120877	chr12	13120818	+	hs|12p13.1				chr12:013120818-013120877
A_24_P331150	-6.94452	-8.22286	2.42559	CYP4F22	Homo sapiens cytochrome P450, family 4, subfamily F, polypeptide 22 (CYP4F22), mRNA [NM_173483]	15662779	chr19	15662720	+	hs|19p13.12	126410	NM_173483	cytochrome P450, family 4, subfamily F, polypeptide 22	chr19:15662720-15662779	GO:0004497|GO:0005506|GO:0005789|GO:0016705|GO:0020037	NM_173483	Hs.156452
A_23_P161727	1.49369	-0.581036	4.21263	HSPB2	Homo sapiens heat shock 27kDa protein 2 (HSPB2), mRNA [NM_001541]	111784800	chr11	111784741	+	hs|11q23.1	3316	NM_001541	heat shock 27kDa protein 2	chr11:111784741-111784800	GO:0006986|GO:0005515|GO:0005737|GO:0009408|GO:0005634|GO:0043085|GO:0008047|GO:0007525|GO:0005829	NM_001541	Hs.709660
A_24_P20746	-6.5279	-7.53285	2.00687	PRR16	Homo sapiens proline rich 16 (PRR16), mRNA [NM_016644]	120022145	chr5	120022086	+	hs|5q23.1	51334	NM_016644	proline rich 16	chr5:120022086-120022145		NM_016644	Hs.157461
A_23_P4443	-7.33476	-8.41505	2.11445	TBX4	Homo sapiens T-box 4 (TBX4), mRNA [NM_018488]	59561587	chr17	59561528	+	hs|17q23.2	9496	NM_018488	T-box 4	chr17:59561528-59561587	GO:0006355|GO:0003700|GO:0030324|GO:0048705|GO:0007275|GO:0005634|GO:0030326|GO:0001525|GO:0035108|GO:0003677|GO:0002009|GO:0006351	NM_018488	Hs.143907
A_23_P78248	-6.22862	-8.19452	3.90658	KRT23	Homo sapiens keratin 23 (histone deacetylase inducible) (KRT23), transcript variant 1, mRNA [NM_015515]	39079021	chr17	39078962	-	hs|17q21.2	25984	NM_015515	keratin 23 (histone deacetylase inducible)	chr17:39079021-39078962	GO:0005882|GO:0005198	NM_015515	Hs.9029
A_33_P3292646	-4.1091	-5.44738	2.52851		chromosome 10 open reading frame 112 [Source:HGNC Symbol;Acc:24331] [ENST00000454679]	19856501	chr10	19856442	+	hs|10p12.31		XM_003403619		chr10:19856442-19856501		XM_003403619	Hs.646734
A_33_P3247325	-7.26815	-8.39451	2.18308	PKD2L2	Homo sapiens polycystic kidney disease 2-like 2 (PKD2L2), transcript variant 2, mRNA [NM_001258448]	137272099	chr5	137272040	+	hs|5q31.2	27039	NM_001258448	polycystic kidney disease 2-like 2	chr5:137272040-137272099	GO:0008150|GO:0005262|GO:0050982|GO:0005509|GO:0070588|GO:0016021	NM_001258448	Hs.716884
A_19_P00321579	-4.27488	-5.87041	3.02205			18090815	chr3	18090756	+	hs|3p24.3				chr3:018090756-018090815
A_19_P00322815	-6.80206	-7.90644	2.15006	CDKN2B-AS1	Homo sapiens CDKN2B antisense RNA 1 (CDKN2B-AS1), transcript variant 1, long non-coding RNA [NR_003529]	22118766	chr9	22118707	+	hs|9p21.3	100048912	NR_003529	CDKN2B antisense RNA 1	chr9:22118707-22118766		NR_003529	Hs.493614
A_33_P3284132	-6.09794	-7.54455	2.72566	C10orf90	Homo sapiens chromosome 10 open reading frame 90 (C10orf90), mRNA [NM_001004298]	128192630	chr10	128192571	-	hs|10q26.2	118611	NM_001004298	chromosome 10 open reading frame 90	chr10:128192630-128192571	GO:0007095|GO:0030308|GO:0005813|GO:0005737|GO:0042826|GO:0010212|GO:0050821|GO:0015629|GO:0009411	NM_001004298	Hs.587663
A_23_P125286	-2.77709	-4.16548	2.61787	OR52A1	Homo sapiens olfactory receptor, family 52, subfamily A, member 1 (OR52A1), mRNA [NM_012375]	5172991	chr11	5172932	-	hs|11p15.4	23538	NM_012375	olfactory receptor, family 52, subfamily A, member 1	chr11:5172991-5172932	GO:0007608|GO:0007165|GO:0004984|GO:0005886|GO:0005887|GO:0004930|GO:0004888	NM_012375	Hs.553520
A_33_P3238290	-0.502878	-1.59138	2.12654	FAM65C	Homo sapiens family with sequence similarity 65, member C (FAM65C), mRNA [NM_080829]	49202794	chr20	49202735	-	hs|20q13.13	140876	NM_080829	family with sequence similarity 65, member C	chr20:49202794-49202735		NM_080829	Hs.372578
A_19_P00322701	-2.16792	-3.57153	2.64564			54690424	chr13	54690365	-	hs|13q14.3				chr13:054690424-054690365
A_33_P3808435	-6.74005	-7.95628	2.32338			42987855	chr20	42987796	-	hs|20q13.12				chr20:042987855-042987796
A_19_P00803773	-6.09482	-8.20783	4.32594			130658163	chrX	130658104	-	hs|Xq26.2				chrX:130658163-130658104
A_19_P00804683	-7.08352	-8.31684	2.35108			129461806	chr11	129461747	+	hs|11q24.3				chr11:129461747-129461806
A_33_P3391339	-3.27449	-5.92754	6.28996		PREDICTED: Homo sapiens uncharacterized LOC440157 (LOC440157), misc_RNA [XR_253227]	19687018	chr14	19686959	+	hs|14q11.2		XR_253227		chr14:19686959-19687018		XR_253227	Hs.659013
A_23_P209625	-0.672592	-1.78021	2.1549	CYP1B1	Homo sapiens cytochrome P450, family 1, subfamily B, polypeptide 1 (CYP1B1), mRNA [NM_000104]	38295503	chr2	38295444	-	hs|2p22.2	1545	NM_000104	cytochrome P450, family 1, subfamily B, polypeptide 1	chr2:38295503-38295444	GO:0019369|GO:0006725|GO:0006805|GO:0070330|GO:0005506|GO:0019373|GO:0061298|GO:0071603|GO:0009636|GO:0044281|GO:0001525|GO:0004497|GO:0019825|GO:0043542|GO:0097267|GO:0005789|GO:0016712|GO:0009404|GO:0016125|GO:0007601|GO:0008202|GO:0055114|GO:0020037	NM_000104	Hs.154654
A_23_P88643	-6.4673	-8.15456	3.22045	OR4N4	Homo sapiens olfactory receptor, family 4, subfamily N, member 4 (OR4N4), mRNA [NM_001005241]	22383218	chr15	22383159	+	hs|15q11.2	283694	NM_001005241	olfactory receptor, family 4, subfamily N, member 4	chr15:22383159-22383218	GO:0004984|GO:0005886|GO:0004930|GO:0016021	NM_001005241	Hs.525666
A_19_P00316705	-2.08843	-3.10322	2.02061		Q6TXG5_RAT (Q6TXG5) LRRGT00034, partial (9%) [THC2608219]	90614737	chr4	90614678	+	hs|4q22.1		TCONS_l2_00021644		chr4:90614678-90614737
A_33_P3268664	-6.37517	-7.44844	2.1042		immunoglobulin kappa variable 1D-42 (non-functional) [Source:HGNC Symbol;Acc:5757] [ENST00000390278]	90229412	chr2	90229353	+	hs|2p11.2				chr2:90229353-90229412
A_19_P00322133	-1.61247	-3.06139	2.73003	LOC101927915	PREDICTED: Homo sapiens uncharacterized LOC101927915 (LOC101927915), misc_RNA [XR_242438]	138418403	chr8	138418344	-	hs|8q24.23	101927915	XR_242438	uncharacterized LOC101927915	chr8:138418403-138418344		XR_242438	Hs.695851
A_33_P3399267	-7.28554	-8.32324	2.05296	IL15RA	Homo sapiens interleukin 15 receptor, alpha (IL15RA), transcript variant 2, mRNA [NM_172200]	6008252	chr10	6008193	-	hs|10p15.1	3601	NM_172200	interleukin 15 receptor, alpha	chr10:6008252-6008193	GO:0005515|GO:0031965|GO:0004896|GO:0008283|GO:0019221|GO:0032825|GO:0005615|GO:0007165|GO:0000139|GO:0005789|GO:0004871|GO:0016021|GO:0030659	NM_172200	Hs.445124
A_23_P340376	-5.26795	-6.60818	2.53191	MST1L	Homo sapiens macrophage stimulating 1-like (MST1L), mRNA [NM_001271733]	17082031	chr1	17081972	-	hs|1p36.13	11223	NM_001271733	macrophage stimulating 1-like	chr1:17082031-17081972	GO:0004252|GO:0006508|GO:0005576	NM_001271733	Hs.655432
A_33_P3383169	-7.22138	-8.41579	2.28851	PP13004	Homo sapiens PP13004 mRNA, complete cds. [AF447883]	36125336	chr7	36125277	+	hs|7p14.2	402481	AF447883	uncharacterized LOC402481	chr7:36125277-36125336			Hs.529590
A_32_P70203	-5.81509	-7.50718	3.23124	FAM41C	Homo sapiens family with sequence similarity 41, member C (FAM41C), long non-coding RNA [NR_027055]	809532	chr1	804037	-	hs|1p36.33	284593	NR_027055	family with sequence similarity 41, member C	chr1:809532-804037		NR_027055	Hs.449006
A_24_P170403	-5.42673	-7.96841	5.82267	C2orf78	Homo sapiens chromosome 2 open reading frame 78 (C2orf78), mRNA [NM_001080474]	74044113	chr2	74044054	+	hs|2p13.1	388960	NM_001080474	chromosome 2 open reading frame 78	chr2:74044054-74044113		NM_001080474	Hs.456833
A_32_P43826	-5.36252	-8.21478	7.22131	LOC441666	Homo sapiens zinc finger protein 91 pseudogene (LOC441666), non-coding RNA [NR_024380]	42830073	chr10	42830014	-	hs|10q11.21	441666	NR_024380	zinc finger protein 91 pseudogene	chr10:42830073-42830014		NR_024380	Hs.255729
A_23_P75088	-5.52638	-6.70176	2.25851	PDZD7	Homo sapiens PDZ domain containing 7 (PDZD7), transcript variant 2, mRNA [NM_024895]	102781582	chr10	102780404	-	hs|10q24.31	79955	NM_024895	PDZ domain containing 7	chr10:102781582-102780404	GO:0005515|GO:0005929|GO:0005634	NM_024895	Hs.438245
A_19_P00323908	1.47841	-0.171648	3.13847			73442727	chr1	73442668	-	hs|1p31.1				chr1:073442727-073442668
A_33_P3541279	-4.68591	-5.88773	2.3003		Homo sapiens PRO0566 mRNA, complete cds. [AF116649]	32638905	chr20	32638846	+	hs|20q11.22		AF116649		chr20:32638846-32638905
A_33_P3271087	-7.21664	-8.25898	2.05957	KRTAP5-9	Homo sapiens keratin associated protein 5-9 (KRTAP5-9), mRNA [NM_005553]	71260295	chr11	71260236	+	hs|11q13.4	3846	NM_005553	keratin associated protein 5-9	chr11:71260236-71260295	GO:0005515|GO:0008544|GO:0045095	NM_005553	Hs.709220
A_32_P40463	-7.36637	-8.54716	2.26701	NUDT9P1	Homo sapiens nudix (nucleoside diphosphate linked moiety X)-type motif 9 pseudogene 1 (NUDT9P1), non-coding RNA [NR_002779]	92911824	chr10	92911765	-	hs|10q23.32	119369	NR_002779	nudix (nucleoside diphosphate linked moiety X)-type motif 9 pseudogene 1	chr10:92911824-92911765		NR_002779	Hs.441287
A_32_P160045	-6.15482	-8.12775	3.92564	TCTEX1D1	Homo sapiens Tctex1 domain containing 1 (TCTEX1D1), mRNA [NM_152665]	67244179	chr1	67244120	+	hs|1p31.3	200132	NM_152665	Tctex1 domain containing 1	chr1:67244120-67244179		NM_152665	Hs.479226
A_24_P361408	-4.81843	-6.70358	3.69392	TTLL6	Homo sapiens tubulin tyrosine ligase-like family, member 6 (TTLL6), transcript variant 2, mRNA [NM_173623]	46862419	chr17	46862360	-	hs|17q21.32	284076	NM_173623	tubulin tyrosine ligase-like family, member 6	chr17:46862419-46862360	GO:0005515|GO:0051013|GO:0018095|GO:0005737|GO:0015631|GO:0016874|GO:0001578|GO:0036064	NM_173623	Hs.91930
A_19_P00812609	-5.72611	-7.31958	3.01775			79676779	chr15	79676720	+	hs|15q25.1				chr15:079676720-079676779
A_33_P3307144	-7.22126	-8.34439	2.17819	GRIK2	Homo sapiens glutamate receptor, ionotropic, kainate 2 (GRIK2), transcript variant 1, mRNA [NM_021956]	102376420	chr6	102376361	+	hs|6q16.3	2898	NM_021956	glutamate receptor, ionotropic, kainate 2	chr6:102376361-102376420	GO:0030054|GO:0005886|GO:0005234|GO:0007268|GO:0006886|GO:0019228|GO:0043524|GO:0045211|GO:0048169|GO:0015277|GO:0006810|GO:0043025|GO:0001662|GO:0051967|GO:0006874|GO:0035249|GO:0060079|GO:0050804|GO:0007215|GO:0042734|GO:0032983|GO:0060080|GO:0005887|GO:0050806|GO:0048172	NM_021956	Hs.98262
A_23_P34007	-6.05715	-8.52716	5.54049	PPP1R2P9	Homo sapiens protein phosphatase 1, regulatory (inhibitor) subunit 2 pseudogene 9 (PPP1R2P9), non-coding RNA [NR_002191]	42636909	chrX	42636850	-	hs|Xp11.3	80316	NR_002191	protein phosphatase 1, regulatory (inhibitor) subunit 2 pseudogene 9	chrX:42636909-42636850	GO:0006470|GO:0004864|GO:0043666|GO:0009966|GO:0005575	NR_002191	Hs.127689
A_23_P253074	-3.16528	-5.24632	4.2311	PIWIL2	Homo sapiens piwi-like RNA-mediated gene silencing 2 (PIWIL2), transcript variant 2, mRNA [NM_018068]	22211811	chr8	22210694	+	hs|8p21.3	55124	NM_018068	piwi-like RNA-mediated gene silencing 2	chr8:22210694-22211811	GO:0048477|GO:0000966|GO:0045727|GO:0007275|GO:0007283|GO:0031047|GO:0034584|GO:0003729|GO:0033391|GO:0005737|GO:0007126|GO:0034587|GO:0071546|GO:0043186|GO:0060903|GO:0005844|GO:0030718|GO:0043046	NM_018068	Hs.614809
A_33_P3272437	-5.35423	-6.89646	2.91243			24587244	chrY	24587185	+	hs|Yq11.223		TCONS_00017579		chrY:24587185-24587244
A_19_P00315779	-3.74191	-4.95819	2.32346			86632724	chr11	86632665	-	hs|11q14.2				chr11:86632724-86632665
A_33_P3408569	-3.89245	-5.08077	2.27887			62340224	chr6	62340165	-	hs|6q11.1				chr6:062340224-062340165
A_23_P431971	-4.88183	-6.10982	2.34241	CRTAC1	Homo sapiens cartilage acidic protein 1 (CRTAC1), transcript variant 1, mRNA [NM_018058]	99640094	chr10	99640035	-	hs|10q24.2	55118	NM_018058	cartilage acidic protein 1	chr10:99640094-99640035	GO:0005509|GO:0005578	NM_018058	Hs.500736
A_33_P3295071	-7.17289	-8.3458	2.25466			67102738	chr15	67102679	+	hs|15q22.31				chr15:067102679-067102738
A_33_P3279407	-4.67238	-5.68008	2.0107	SYN3	Homo sapiens synapsin III (SYN3), transcript variant IIIc, mRNA [NM_133633]	32924955	chr22	32924896	-	hs|22q12.3	8224	NM_133633	synapsin III	chr22:32924955-32924896	GO:0030054|GO:0030672|GO:0003824|GO:0005524|GO:0007269|GO:0008021	NM_133633	Hs.608750
A_19_P00316820	-3.73907	-4.74296	2.0054		Homo sapiens cDNA FLJ33709 fis, clone BRAWH2007890. [AK091028]	2483314	chr6	2483255	+	hs|6p25.2		AK091028		chr6:2483255-2483314			Hs.188825
A_19_P00808426	-5.20553	-7.97238	6.80621			80808354	chr3	80808295	-	hs|3p12.2				chr3:080808354-080808295
A_24_P37589	-6.82741	-7.8623	2.04896	ACPP	Homo sapiens acid phosphatase, prostate (ACPP), transcript variant 1, mRNA [NM_001099]	132071574	chr3	132068798	+	hs|3q22.1	55	NM_001099	acid phosphatase, prostate	chr3:132068798-132071574	GO:0033265|GO:0005515|GO:0005886|GO:0005771|GO:0003993|GO:0046085|GO:0031985|GO:0045177|GO:0005576|GO:0030175|GO:0005765|GO:0042803|GO:0042802|GO:0005622|GO:0006144|GO:0008253|GO:0016021|GO:0030141|GO:0009117	NM_001099	Hs.433060
A_33_P3276019	-4.45217	-5.55225	2.14368	DCDC2C	doublecortin domain containing 2C [Source:HGNC Symbol;Acc:32696] [ENST00000399143]	3815423	chr2	3815364	+	hs|2p25.3	728597	XM_001127882	doublecortin domain containing 2C	chr2:3815364-3815423	GO:0035556	XM_001127882	Hs.631689
A_19_P00326838	-6.81573	-7.81748	2.00243			156971243	chr3	156971184	+	hs|3q25.31				chr3:156971184-156971243
A_24_P40626	-3.07521	-4.50367	2.69159	GREM2	Homo sapiens gremlin 2, DAN family BMP antagonist (GREM2), mRNA [NM_022469]	240654036	chr1	240653977	-	hs|1q43	64388	NM_022469	gremlin 2, DAN family BMP antagonist	chr1:240654036-240653977	GO:0005576|GO:0030509|GO:0005615|GO:0005125	NM_022469	Hs.98206
A_33_P3229672	-4.30753	-5.64717	2.53089		Q4SEQ2_TETNG (Q4SEQ2) Chromosome 3 SCAF14614, whole genome shotgun sequence. (Fragment), partial (28%) [THC2651904]	154277068	chr2	154277009	-	hs|2q23.3				chr2:154277068-154277009
A_33_P3679876	-6.44156	-7.77016	2.5116	PRR7-AS1	Homo sapiens PRR7 antisense RNA 1 (PRR7-AS1), transcript variant 1, long non-coding RNA [NR_038915]	176864950	chr5	176864891	-	hs|5q35.3	340037	NR_038915	PRR7 antisense RNA 1	chr5:176864950-176864891		NR_038915	Hs.570879
A_19_P00320181	-7.47497	-8.48594	2.01527		UI-H-BI4-aol-c-10-0-UI.s1 NCI_CGAP_Sub8 Homo sapiens cDNA clone IMAGE:3085075 3', mRNA sequence [BF511604]	29531839	chr8	29531780	+	hs|8p12		BF511604		chr8:29531780-29531839			Hs.736313
A_33_P3413355	-3.99045	-5.00796	2.02443	CHST1	Homo sapiens carbohydrate (keratan sulfate Gal-6) sulfotransferase 1 (CHST1), mRNA [NM_003654]	45670488	chr11	45670429	-	hs|11p11.2	8534	NM_003654	carbohydrate (keratan sulfate Gal-6) sulfotransferase 1	chr11:45670488-45670429	GO:0006790|GO:0005976|GO:0005975|GO:0044281|GO:0042339|GO:0006954|GO:0045130|GO:0000139|GO:0018146|GO:0008146|GO:0016021|GO:0006012|GO:0030203	NM_003654	Hs.104576
A_33_P3311503	-7.19526	-8.23418	2.0547	SMR3B	Homo sapiens submaxillary gland androgen regulated protein 3B (SMR3B), mRNA [NM_006685]	71255816	chr4	71255757	+	hs|4q13.3	10879	NM_006685	submaxillary gland androgen regulated protein 3B	chr4:71255757-71255816	GO:0008150|GO:0003674|GO:0005615	NM_006685	Hs.650650
A_33_P3292769	-4.60098	-5.97962	2.60022	NFAM1	Homo sapiens NFAT activating protein with ITAM motif 1 (NFAM1), mRNA [NM_145912]	42776472	chr22	42776413	-	hs|22q13.2	150372	NM_145912	NFAT activating protein with ITAM motif 1	chr22:42776472-42776413	GO:0050853|GO:0045577|GO:0005886|GO:0009986|GO:0001819|GO:0050861|GO:0035556|GO:0007165|GO:0051091|GO:0006954|GO:0030183|GO:0045121|GO:0016021|GO:0004888	NM_145912	Hs.436677
A_19_P00321487	0.0272608	-1.09004	2.1694			118284684	chr9	118284625	+	hs|9q33.1				chr9:118284625-118284684
A_19_P00322835	-6.26915	-7.5615	2.44926		coiled-coil domain containing 26 [Source:HGNC Symbol;Acc:28416] [ENST00000520048]	130382610	chr8	130365225	-	hs|8q24.21		TCONS_00014564		chr8:130382610-130365225			Hs.679457
A_24_P321709	-6.16687	-7.24074	2.10507	TRIM9	Homo sapiens tripartite motif containing 9 (TRIM9), transcript variant 1, mRNA [NM_015163]	51442658	chr14	51442599	-	hs|14q22.1	114088	NM_015163	tripartite motif containing 9	chr14:51442658-51442599	GO:0004842|GO:0030054|GO:0016079|GO:0030425|GO:0042803|GO:0008021|GO:0035544|GO:0005737|GO:0045955|GO:0000149|GO:0008270|GO:0043161|GO:0005856	NM_015163	Hs.654750
A_19_P00320828	-4.08298	-5.30465	2.33216	CRYBB2P1	crystallin, beta B2 pseudogene 1 [Source:HGNC Symbol;Acc:2399] [ENST00000354451]	25906655	chr22	25906596	+	hs|22q12.1	1416	TCONS_l2_00017671	crystallin, beta B2 pseudogene 1	chr22:25906596-25906655			Hs.571835
A_19_P00805866	-7.00261	-8.16312	2.23537			110464797	chr4	110464738	-	hs|4q25				chr4:110464797-110464738
A_33_P3373194	-6.52856	-7.89901	2.5855			40929691	chr12	40929632	+	hs|12q12				chr12:040929632-040929691
A_33_P3679936	-4.42848	-5.70778	2.42721	LINC00551	Homo sapiens long intergenic non-protein coding RNA 551 (LINC00551), long non-coding RNA [NR_051977]	107283443	chr13	107283384	+	hs|13q33.3	283483	NR_051977	long intergenic non-protein coding RNA 551	chr13:107283384-107283443		NR_051977	Hs.651365
A_33_P3300253	-4.19224	-7.44038	9.50138	PTPN20B	Homo sapiens protein tyrosine phosphatase, non-receptor type 20B (PTPN20B), transcript variant 1, mRNA [NM_001042357]	48737514	chr10	48737455	-	hs|10q11.22	26095	NM_001042357	protein tyrosine phosphatase, non-receptor type 20B	chr10:48737514-48737455		NM_001042357	Hs.499552
A_19_P00812985	-4.90767	-5.98647	2.11227			138830125	chr2	138830066	-	hs|2q22.1				chr2:138830125-138830066
A_19_P00323405	-6.7156	-8.14951	2.70178			69903734	chr8	69903675	-	hs|8q13.2				chr8:069903734-069903675
A_24_P289299	-5.71498	-7.07931	2.57456	ARHGEF25	Homo sapiens Rho guanine nucleotide exchange factor (GEF) 25 (ARHGEF25), transcript variant 1, mRNA [NM_182947]	58008368	chr12	58008309	+	hs|12q13.3	115557	NM_182947	Rho guanine nucleotide exchange factor (GEF) 25	chr12:58008309-58008368	GO:0005543|GO:0005886|GO:0035023|GO:0030016|GO:0005089|GO:0030017|GO:0005829	NM_182947	Hs.61581
A_24_P932305	-6.67084	-7.92866	2.39133	LOC100129033	Homo sapiens clone DNA129580 QIQN5815 (UNQ5815) mRNA, complete cds. [AY358807]	5045203	chr6	5045144	+	hs|6p25.1	100129033	AY358807	QIQN5815	chr6:5045144-5045203	GO:0016021		Hs.640264
A_33_P3290343	-3.26371	-4.367	2.14843	CYP1B1	Homo sapiens cytochrome P450, family 1, subfamily B, polypeptide 1 (CYP1B1), mRNA [NM_000104]	38297765	chr2	38297706	-	hs|2p22.2	1545	NM_000104	cytochrome P450, family 1, subfamily B, polypeptide 1	chr2:38297765-38297706	GO:0019369|GO:0006725|GO:0006805|GO:0070330|GO:0005506|GO:0019373|GO:0061298|GO:0071603|GO:0009636|GO:0044281|GO:0001525|GO:0004497|GO:0019825|GO:0043542|GO:0097267|GO:0005789|GO:0016712|GO:0009404|GO:0016125|GO:0007601|GO:0008202|GO:0055114|GO:0020037	NM_000104	Hs.154654
A_23_P349373	-6.62176	-8.28131	3.15917	IQSEC3	Homo sapiens IQ motif and Sec7 domain 3, mRNA (cDNA clone IMAGE:4940063), complete cds. [BC024764]	177901	chr12	177842	+	hs|12p13.33	440073	BC024764	IQ motif and Sec7 domain 3	chr12:177842-177901	GO:0005802|GO:0005086|GO:0005737|GO:0030054|GO:0030036|GO:0005543|GO:0045211|GO:0005730|GO:0032012|GO:0060077|GO:0005634|GO:0016192		Hs.536319
A_24_P339560	-5.25361	-7.36795	4.32993	SIGLEC11	Homo sapiens sialic acid binding Ig-like lectin 11 (SIGLEC11), transcript variant 1, mRNA [NM_052884]	50453258	chr19	50453199	-	hs|19q13.33	114132	NM_052884	sialic acid binding Ig-like lectin 11	chr19:50453258-50453199	GO:0016021|GO:0007155	NM_052884	Hs.661852
A_33_P3365437	-6.27251	-8.03834	3.40071	LHX9	Homo sapiens LIM homeobox 9 (LHX9), transcript variant 1, mRNA [NM_020204]	197896854	chr1	197896795	+	hs|1q31.3	56956	NM_020204	LIM homeobox 9	chr1:197896795-197896854	GO:0043565|GO:0008585|GO:0035262|GO:0008045|GO:0003700|GO:0008283|GO:0003714|GO:0008270|GO:0005634|GO:0045892|GO:0008584	NM_020204	Hs.442578
A_33_P3257910	-7.37781	-8.4797	2.14636	C3orf80	Homo sapiens chromosome 3 open reading frame 80 (C3orf80), mRNA [NM_001168214]	159945974	chr3	159945915	+	hs|3q25.33	401097	NM_001168214	chromosome 3 open reading frame 80	chr3:159945915-159945974	GO:0016021	NM_001168214	Hs.729755
A_33_P3789069	-5.50665	-7.23573	3.31516	LINC00939	Homo sapiens long intergenic non-protein coding RNA 939 (LINC00939), long non-coding RNA [NR_034132]	126443310	chr12	126443251	-	hs|12q24.32	400084	NR_034132	long intergenic non-protein coding RNA 939	chr12:126443310-126443251		NR_034132	Hs.156191
A_23_P54918	0.184659	-0.953806	2.20147	LDHD	Homo sapiens lactate dehydrogenase D (LDHD), transcript variant 1, mRNA [NM_153486]	75145886	chr16	75145827	-	hs|16q23.1	197257	NM_153486	lactate dehydrogenase D	chr16:75145886-75145827	GO:0005739|GO:0005515|GO:0004458|GO:0008762|GO:0050660|GO:0005743	NM_153486	Hs.380929
A_19_P00331188	-2.55205	-3.96569	2.66409			54812940	chr13	54812881	-	hs|13q14.3				chr13:054812940-054812881
A_19_P00326561	-3.48342	-6.46605	7.90427			124897546	chr7	124897487	+	hs|7q31.33				chr7:124897487-124897546
A_33_P3221114	-4.00162	-5.07154	2.09931	JAKMIP1	Homo sapiens janus kinase and microtubule interacting protein 1 (JAKMIP1), transcript variant 2, mRNA [NM_144720]	6055837	chr4	6055778	-	hs|4p16.1	152789	NM_144720	janus kinase and microtubule interacting protein 1	chr4:6055837-6055778	GO:0008017|GO:0005737|GO:0030529|GO:0003723|GO:0005874|GO:0050811|GO:0019894|GO:0019900|GO:0015031|GO:0019898	NM_144720	Hs.479066
A_33_P3248638	-4.95068	-6.31693	2.578	C9orf47	Homo sapiens chromosome 9 open reading frame 47 (C9orf47), transcript variant 1, mRNA [NM_001001938]	91606928	chr9	91606869	+	hs|9q22.1	286223	NM_001001938	chromosome 9 open reading frame 47	chr9:91606869-91606928	GO:0005576	NM_001001938	Hs.585118
A_33_P3312288	-5.28719	-6.29913	2.01662		Q92BS9_LISIN (Q92BS9) OpuCC protein, partial (5%) [THC2546331]	26534621	chr7	26534562	+	hs|7p15.2		TCONS_l2_00025732		chr7:26534562-26534621
A_33_P3238651	-6.51867	-7.7166	2.2941	TXNRD3NB	Homo sapiens thioredoxin reductase 3 neighbor (TXNRD3NB), mRNA [NM_001039783]	126290860	chr3	126290801	-	hs|3q21.3	645840	NM_001039783	thioredoxin reductase 3 neighbor	chr3:126290860-126290801		NM_001039783	Hs.477475
A_23_P400716	-5.33948	-6.52248	2.27049	SHE	Homo sapiens Src homology 2 domain containing E (SHE), mRNA [NM_001010846]	154452359	chr1	154452300	-	hs|1q21.3	126669	NM_001010846	Src homology 2 domain containing E	chr1:154452359-154452300		NM_001010846	Hs.591481
A_33_P3281741	-2.95568	-4.12305	2.24602	RFX8	Homo sapiens RFX family member 8, lacking RFX DNA binding domain (RFX8), mRNA [NM_001145664]	102022465	chr2	102022406	-	hs|2q11.2	731220	NM_001145664	RFX family member 8, lacking RFX DNA binding domain	chr2:102022465-102022406	GO:0006355|GO:0005634|GO:0003677|GO:0006351	NM_001145664	Hs.662488
A_23_P332584	-4.28087	-5.55529	2.41902	KIAA1107	Homo sapiens KIAA1107 (KIAA1107), mRNA [NM_015237]	92649726	chr1	92649667	+	hs|1p22.1	23285	NM_015237	KIAA1107	chr1:92649667-92649726		NM_015237	Hs.21554
A_19_P00322523	-1.4569	-2.8729	2.66845	LINC01021	Homo sapiens cDNA clone IMAGE:40022075. [BC101438]	27489468	chr5	27489409	+	hs|5p14.1	643401	BC101438	long intergenic non-protein coding RNA 1021	chr5:27489409-27489468			Hs.533212
A_19_P00323152	-3.58197	-4.78619	2.30413		Q99130_MOUSE (Q99130) Pro-1 protein, partial (20%) [THC2674402]	90646095	chr4	90646036	+	hs|4q22.1				chr4:090646036-090646095
A_19_P00805941	-6.62612	-7.70953	2.11905			119263542	chrX	119263483	-	hs|Xq24				chrX:119263542-119263483
A_24_P212811	-6.64707	-8.40897	3.39143	ANKRD34A	Homo sapiens ankyrin repeat domain 34A (ANKRD34A), mRNA [NM_001039888]	145475106	chr1	145475047	+	hs|1q21.1	284615	NM_001039888	ankyrin repeat domain 34A	chr1:145475047-145475106	GO:0005737	NM_001039888	Hs.620591
A_33_P3331228	-7.22278	-8.28781	2.09222		immunoglobulin heavy variable 3-15 [Source:HGNC Symbol;Acc:5582] [ENST00000390603]	106610383	chr14	106610324	-	hs|14q32.33		AY505570		chr14:106610383-106610324			Hs.649847
A_19_P00317706	-0.975958	-2.20507	2.34422	KANK1	KN motif and ankyrin repeat domains 1 [Source:HGNC Symbol;Acc:19309] [ENST00000467541]	484491	chr9	484432	+	hs|9p24.3	23189		KN motif and ankyrin repeat domains 1	chr9:484432-484491	GO:0005515|GO:0006355|GO:0030336|GO:0008013|GO:2000393|GO:0090303|GO:0046627|GO:0035024|GO:2000114|GO:0030177|GO:0005634|GO:0032587|GO:0035413|GO:0006351|GO:1900028|GO:0005737|GO:1900025|GO:0030837|GO:0010977
A_23_P37359	-3.87964	-5.10027	2.33048	CIDEB	Homo sapiens cell death-inducing DFFA-like effector b (CIDEB), mRNA [NM_014430]	24774705	chr14	24774646	-	hs|14q12	27141	NM_014430	cell death-inducing DFFA-like effector b	chr14:24774705-24774646	GO:0005515|GO:0008630|GO:0097194|GO:0006915|GO:0042802|GO:0005829	NM_014430	Hs.642693
A_33_P3391501	-7.15339	-8.19627	2.06034	LOC286094	Homo sapiens uncharacterized LOC286094 (LOC286094), long non-coding RNA [NR_026706]	136311956	chr8	136311897	+	hs|8q24.22	286094	NR_026706	uncharacterized LOC286094	chr8:136311897-136311956		NR_026706	Hs.440978
A_33_P3415653	-3.96438	-5.2126	2.37548	LOC100128668	Homo sapiens cDNA FLJ46166 fis, clone TESTI4002889. [AK128046]	8229312	chr20	8229253	+	hs|20p12.3	100128668	AK128046	uncharacterized LOC100128668	chr20:8229253-8229312			Hs.662218
A_19_P00329803	-6.33438	-7.40013	2.09326			112757160	chr12	112757101	+	hs|12q24.13				chr12:112757101-112757160
A_33_P3279353	-3.1727	-4.25129	2.11198	AZU1	Homo sapiens azurocidin 1 (AZU1), mRNA [NM_001700]	831858	chr19	831799	+	hs|19p13.3	566	NM_001700	azurocidin 1	chr19:831799-831858	GO:0043066|GO:0004252|GO:0008347|GO:0042535|GO:0042582|GO:0050725|GO:0005576|GO:0007205|GO:0045785|GO:0050930|GO:0045348|GO:0050829|GO:0050766|GO:0050754|GO:0006954|GO:0042117|GO:0015643|GO:0045123|GO:0043114|GO:0006508|GO:0048246|GO:0001774|GO:0008201	NM_001700	Hs.72885
A_19_P00326373	-6.50606	-7.89994	2.62785			90642254	chr4	90642195	-	hs|4q22.1				chr4:090642254-090642195
A_19_P00319974	0.543332	-1.1196	3.16659		Homo sapiens CATX-3 mRNA, partial cds. [AF083119]	73444984	chr1	73444925	-	hs|1p31.1		AF083119		chr1:73444984-73444925
A_33_P3319126	-6.43982	-8.25258	3.51315	CR1L	Homo sapiens complement component (3b/4b) receptor 1-like (CR1L), mRNA [NM_175710]	207874962	chr1	207874903	+	hs|1q32.2	1379	NM_175710	complement component (3b/4b) receptor 1-like	chr1:207874903-207874962	GO:0005737|GO:0016020|GO:0005576	NM_175710	Hs.655194
A_32_P56397	-5.07252	-7.29559	4.66884	LINC00202-2	Homo sapiens long intergenic non-protein coding RNA 202-2 (LINC00202-2), long non-coding RNA [NR_026794]	26939499	chr10	26938480	+	hs|10p12.1	731789	NR_026794	long intergenic non-protein coding RNA 202-2	chr10:26938480-26939499		NR_026794	Hs.178186
A_32_P133767	-4.73255	-6.22921	2.82188	C12orf42	Homo sapiens chromosome 12 open reading frame 42 (C12orf42), transcript variant 1, mRNA [NM_198521]	103695818	chr12	103695759	-	hs|12q23.2	374470	NM_198521	chromosome 12 open reading frame 42	chr12:103695818-103695759		NM_198521	Hs.534649
A_33_P3281641	-6.28188	-7.65507	2.59042	OR4B1	Homo sapiens olfactory receptor, family 4, subfamily B, member 1 (OR4B1), mRNA [NM_001005470]	48239280	chr11	48239221	+	hs|11p11.2	119765	NM_001005470	olfactory receptor, family 4, subfamily B, member 1	chr11:48239221-48239280	GO:0004984|GO:0005886|GO:0004930|GO:0016021	NM_001005470	Hs.553566
A_19_P00321053	-4.07829	-5.48343	2.64844	LINC01021	Homo sapiens long intergenic non-protein coding RNA 1021 (LINC01021), long non-coding RNA [NR_038848]	27494425	chr5	27494366	+	hs|5p14.1	643401	NR_038848	long intergenic non-protein coding RNA 1021	chr5:27494366-27494425		NR_038848	Hs.533212
A_19_P00319258	-7.10814	-8.27052	2.23826			37452164	chr18	37452105	-	hs|18q12.3				chr18:037452164-037452105
A_33_P3286943	-6.56982	-7.98576	2.66834			80172225	chr12	80172166	+	hs|12q21.2				chr12:80172166-80172225
A_23_P308305	3.45624	2.42966	2.03719	TTC39C	Homo sapiens tetratricopeptide repeat domain 39C (TTC39C), transcript variant 3, mRNA [NM_001243425]	21600037	chr18	21599978	+	hs|18q11.2	125488	NM_001243425	tetratricopeptide repeat domain 39C	chr18:21599978-21600037		NM_001243425	Hs.128576
A_24_P751492	-6.76558	-8.35248	3.00403	FAM221B	Homo sapiens family with sequence similarity 221, member B (FAM221B), transcript variant 1, mRNA [NM_001012446]	35818494	chr9	35818435	-	hs|9p13.3	392307	NM_001012446	family with sequence similarity 221, member B	chr9:35818494-35818435		NM_001012446	Hs.128075
A_23_P319626	-4.83833	-7.152	4.97145	ELAVL3	Homo sapiens ELAV like neuron-specific RNA binding protein 3 (ELAVL3), transcript variant 1, mRNA [NM_001420]	11563156	chr19	11563097	-	hs|19p13.2	1995	NM_001420	ELAV like neuron-specific RNA binding protein 3	chr19:11563156-11563097	GO:0000166|GO:0017091|GO:0030154|GO:0007399	NM_001420	Hs.1701
A_33_P3319176	-2.85111	-4.00957	2.2322	HTR2C	Homo sapiens 5-hydroxytryptamine (serotonin) receptor 2C, G protein-coupled (HTR2C), transcript variant 1, mRNA [NM_001256760]	114143064	chrX	114143005	+	hs|Xq23	3358	NM_001256760	5-hydroxytryptamine (serotonin) receptor 2C, G protein-coupled	chrX:114143005-114143064	GO:0007631|GO:0001587|GO:0051209|GO:0010513|GO:0005886|GO:0042493|GO:0006874|GO:0032098|GO:0007200|GO:0007268|GO:0051378|GO:0007210|GO:0004993|GO:0005887|GO:0071886|GO:0051482|GO:0008144|GO:0006182|GO:0007208|GO:0043397|GO:0001662|GO:0007626|GO:0070374|GO:0031644	NM_001256760	Hs.149037
A_23_P45338	-5.69815	-7.06411	2.57748	EFHC2	Homo sapiens EF-hand domain (C-terminal) containing 2 (EFHC2), mRNA [NM_025184]	44007474	chrX	44007415	-	hs|Xp11.3	80258	NM_025184	EF-hand domain (C-terminal) containing 2	chrX:44007474-44007415	GO:0005509	NM_025184	Hs.521953
A_19_P00322743	-5.44449	-6.46231	2.02486		Homo sapiens cDNA FLJ11489 fis, clone HEMBA1001915. [AK021551]	101548927	chr1	101548868	+	hs|1p21.2		AK021551		chr1:101548868-101548927			Hs.593669
A_33_P3297020	-5.75211	-7.57776	3.54469	PSORS1C3	Homo sapiens psoriasis susceptibility 1 candidate 3 (non-protein coding) (PSORS1C3), long non-coding RNA [NR_026816]	31141572	chr6	31141513	-	hs|6p21.33	100130889	NR_026816	psoriasis susceptibility 1 candidate 3 (non-protein coding)	chr6:31141572-31141513		NR_026816	Hs.670091
A_33_P3404316	-4.06391	-5.3869	2.50183	MIR100HG	Homo sapiens mir-100-let-7a-2 cluster host gene (non-protein coding) (MIR100HG), long non-coding RNA [NR_024430]	121959870	chr11	121959811	-	hs|11q24.1	399959	NR_024430	mir-100-let-7a-2 cluster host gene (non-protein coding)	chr11:121959870-121959811		NR_024430	Hs.732590
A_33_P3340260	-7.18348	-8.20241	2.02642	OTOG	Homo sapiens otogelin (OTOG), mRNA [NM_001277269]	17662366	chr11	17662307	+	hs|11p15.1	340990	NM_001277269	otogelin	chr11:17662307-17662366	GO:0008344|GO:0016324|GO:0005198|GO:0046556|GO:0046373|GO:0007605|GO:0005578|GO:0005615|GO:0005829	NM_001277269	Hs.688380
A_33_P3311920	-5.56549	-7.00246	2.70752			112538791	chr3	112538732	+	hs|3q13.2				chr3:112538732-112538791
A_23_P164966	-6.08317	-7.92412	3.58245	NLRP4	Homo sapiens NLR family, pyrin domain containing 4 (NLRP4), mRNA [NM_134444]	56379177	chr19	56379118	+	hs|19q13.43	147945	NM_134444	NLR family, pyrin domain containing 4	chr19:56379118-56379177	GO:0032479|GO:0045087|GO:0032481|GO:0005524|GO:0005829	NM_134444	Hs.631533
A_23_P106656	-4.77989	-5.87183	2.13162	CA7	Homo sapiens carbonic anhydrase VII (CA7), transcript variant 2, mRNA [NM_001014435]	66887475	chr16	66887416	+	hs|16q22.1	766	NM_001014435	carbonic anhydrase VII	chr16:66887416-66887475	GO:0015701|GO:0008270|GO:0044281|GO:0004089|GO:0006730|GO:0005829	NM_001014435	Hs.37014
A_23_P387630	-1.72591	-2.80213	2.1085	STARD8	Homo sapiens StAR-related lipid transfer (START) domain containing 8 (STARD8), transcript variant 2, mRNA [NM_014725]	67945586	chrX	67945527	+	hs|Xq13.1	9754	NM_014725	StAR-related lipid transfer (START) domain containing 8	chrX:67945527-67945586	GO:0051056|GO:0007264|GO:0005925|GO:0008289|GO:0005829|GO:0005096	NM_014725	Hs.95140
A_33_P3264790	-5.50015	-6.76985	2.4111	GJD4	Homo sapiens gap junction protein, delta 4, 40.1kDa, mRNA (cDNA clone IMAGE:5240397), partial cds. [BC035898]	35896551	chr10	35896492	-	hs|10p11.21	219770	BC035898	gap junction protein, delta 4, 40.1kDa	chr10:35896551-35896492	GO:0007154|GO:0014717|GO:0005922|GO:0016021		Hs.638922
A_23_P27207	-7.16157	-8.21577	2.07658	SCGB1C1	Homo sapiens secretoglobin, family 1C, member 1 (SCGB1C1), mRNA [NM_145651]	193879	chr11	193820	+	hs|11p15.5	147199	NM_145651	secretoglobin, family 1C, member 1	chr11:193820-193879	GO:0005576	NM_145651	Hs.127059
A_33_P3310718	-5.76869	-6.92251	2.22503	HSP90AB4P	Homo sapiens heat shock protein 90kDa alpha (cytosolic), class B member 4, pseudogene (HSP90AB4P), non-coding RNA [NR_073415]	58983794	chr15	58983735	-	hs|15q21.3	664618	NR_073415	heat shock protein 90kDa alpha (cytosolic), class B member 4, pseudogene	chr15:58983794-58983735	GO:0005737|GO:0006457|GO:0006950|GO:0051082|GO:0005524	NR_073415	Hs.670224
A_23_P170467	-3.06876	-4.15317	2.12052	USP3	Homo sapiens ubiquitin specific peptidase 3 (USP3), transcript variant 1, mRNA [NM_006537]	63883200	chr15	63883141	+	hs|15q22.31	9960	NM_006537	ubiquitin specific peptidase 3	chr15:63883141-63883200	GO:0042393|GO:0016578|GO:0006511|GO:0000790|GO:0031647|GO:0006281|GO:0004843|GO:0008270|GO:0004221|GO:0000278	NM_006537	Hs.458499
A_33_P3334877	-4.893	-5.92363	2.04291	KRTAP10-4	Homo sapiens keratin associated protein 10-4 (KRTAP10-4), mRNA [NM_198687]	45994402	chr21	45994343	+	hs|21q22.3	386672	NM_198687	keratin associated protein 10-4	chr21:45994343-45994402	GO:0045095	NM_198687	Hs.567901
A_24_P940365	-4.91185	-5.94222	2.04256	C17orf104	Homo sapiens chromosome 17 open reading frame 104 (C17orf104), mRNA [NM_001145080]	42752585	chr17	42752526	+	hs|17q21.31	284071	NM_001145080	chromosome 17 open reading frame 104	chr17:42752526-42752585		NM_001145080	Hs.349758
A_24_P709377	-6.64764	-7.85734	2.31289	PAX8-AS1	Homo sapiens PAX8 antisense RNA 1 (PAX8-AS1), transcript variant 1, long non-coding RNA [NR_015377]	114024307	chr2	114024248	+	hs|2q13	654433	NR_015377	PAX8 antisense RNA 1	chr2:114024248-114024307		NR_015377	Hs.656660
A_19_P00806426	-5.49781	-6.59486	2.13916			64119600	chr14	64119541	+	hs|14q23.2				chr14:064119541-064119600
A_23_P43276	-1.4512	-2.60966	2.23218	GPR124	Homo sapiens G protein-coupled receptor 124 (GPR124), mRNA [NM_032777]	37701327	chr8	37701268	+	hs|8p11.23	25960	NM_032777	G protein-coupled receptor 124	chr8:37701268-37701327	GO:0005886|GO:0009986|GO:0004930|GO:0045765|GO:0002040|GO:0007417|GO:1900747|GO:0010595|GO:0090210|GO:0007186|GO:0007218|GO:0043542|GO:0050920|GO:0016021	NM_032777	Hs.274136
A_24_P49997	-3.06957	-5.2874	4.65191	PFN3	Homo sapiens profilin 3 (PFN3), mRNA [NM_001029886]	176827232	chr5	176827173	-	hs|5q35.3	345456	NM_001029886	profilin 3	chr5:176827232-176827173	GO:0005737|GO:0030036|GO:0005634|GO:0003779|GO:0005856|GO:0008289	NM_001029886	Hs.130196
A_33_P3290239	-5.91339	-7.0822	2.24825	DUOXA1	Homo sapiens dual oxidase maturation factor 1 (DUOXA1), transcript variant 4, mRNA [NM_001276266]	45411363	chr15	45411304	-	hs|15q21.1	90527	NM_001276266	dual oxidase maturation factor 1	chr15:45411363-45411304	GO:0005886|GO:0045666|GO:0005789|GO:0016021|GO:0015031|GO:2000379	NM_001276266	Hs.356664
A_19_P00315519	-6.9456	-8.49816	2.93337			87028891	chr5	87028832	-	hs|5q14.3		TCONS_00009717		chr5:87028891-87028832
A_33_P3403714	-5.20423	-7.47142	4.81386	FLJ26850	Homo sapiens FLJ26850 protein (FLJ26850), long non-coding RNA [NR_027257]	50565151	chr19	50565092	+	hs|19q13.33	400710	NR_027257	FLJ26850 protein	chr19:50565092-50565151		NR_027257	Hs.628968
A_23_P47340	-6.89305	-7.94934	2.07957	DSCAML1	Homo sapiens Down syndrome cell adhesion molecule like 1 (DSCAML1), mRNA [NM_020693]	117298657	chr11	117298598	-	hs|11q23.3	57453	NM_020693	Down syndrome cell adhesion molecule like 1	chr11:117298657-117298598	GO:0005886|GO:0009986|GO:0001709|GO:0048704|GO:0007409|GO:0009953|GO:0007417|GO:0042803|GO:0070593|GO:0007162|GO:0007420|GO:0016021|GO:0007156	NM_020693	Hs.659513
A_23_P56328	-5.74309	-6.82051	2.11025	PLVAP	Homo sapiens plasmalemma vesicle associated protein (PLVAP), mRNA [NM_031310]	17462701	chr19	17462642	-	hs|19p13.11	83483	NM_031310	plasmalemma vesicle associated protein	chr19:17462701-17462642	GO:0048471|GO:0005737|GO:0005901|GO:0016021|GO:0042803	NM_031310	Hs.107125
A_33_P3232861	-4.90225	-6.30776	2.6491	ENTPD1-AS1	ENTPD1 antisense RNA 1 [Source:HGNC Symbol;Acc:45203] [ENST00000444375]	97848766	chr10	97848707	-	hs|10q24.1	728558	TCONS_00018030	ENTPD1 antisense RNA 1	chr10:97848766-97848707
A_33_P3343962	-5.47754	-6.97337	2.82028		PREDICTED: Homo sapiens uncharacterized LOC100130373 (LOC100130373), misc_RNA [XR_244171]	34738394	chr20	34738335	-	hs|20q11.23		XR_244171		chr20:34738394-34738335		XR_244171	Hs.570339
A_33_P3371402	-6.4537	-7.72557	2.41475	FAM223B	Homo sapiens family with sequence similarity 223, member B (non-protein coding) (FAM223B), long non-coding RNA [NR_027402]	153861054	chrX	153860995	-	hs|Xq28	286967	NR_027402	family with sequence similarity 223, member B (non-protein coding)	chrX:153861054-153860995		NR_027402	Hs.562090
A_19_P00325595	3.28354	1.78718	2.8213			133073545	chr8	133073486	-	hs|8q24.22				chr8:133073545-133073486
A_19_P00322574	-6.01621	-8.14659	4.37832	CRYBB2P1	crystallin, beta B2 pseudogene 1 [Source:HGNC Symbol;Acc:2399] [ENST00000354451]	25905308	chr22	25905249	+	hs|22q12.1	1416	TCONS_l2_00017670	crystallin, beta B2 pseudogene 1	chr22:25905249-25905308			Hs.571835
A_19_P00326488	-6.66858	-7.6827	2.01967			37261233	chr8	37261174	-	hs|8p11.23				chr8:037261233-037261174
A_19_P00322188	-6.15515	-8.05243	3.72511	LOC100507651	PREDICTED: Homo sapiens uncharacterized LOC101929436 (LOC101929436), transcript variant X1, misc_RNA [XR_242468]	58130910	chr8	58130851	+	hs|8q12.1	100507651	XR_242468	uncharacterized LOC100507651	chr8:58130851-58130910		XR_242468
A_33_P3396537	-4.8985	-6.10432	2.30668	CDHR4	Homo sapiens cadherin-related family member 4 (CDHR4), mRNA [NM_001007540]	49828250	chr3	49828191	-	hs|3p21.31	389118	NM_001007540	cadherin-related family member 4	chr3:49828250-49828191	GO:0005886|GO:0005509|GO:0016021|GO:0007156	NM_001007540	Hs.363312
A_32_P46594	-3.73395	-4.77792	2.06189	LOC145837	Homo sapiens uncharacterized LOC145837 (LOC145837), long non-coding RNA [NR_026979]	69863234	chr15	69863175	+	hs|15q23	145837	NR_026979	uncharacterized LOC145837	chr15:69863175-69863234		NR_026979	Hs.410126
A_19_P00321187	-3.88083	-5.78124	3.73319	LOC728755	PREDICTED: Homo sapiens uncharacterized LOC728755 (LOC728755), misc_RNA [XR_110268]	27791265	chr14	27791206	-	hs|14q12	728755	XR_110268	uncharacterized LOC728755	chr14:27791265-27791206		XR_110268	Hs.652058
A_33_P3877344	-6.50741	-7.87992	2.5892	LOC440173	Homo sapiens uncharacterized LOC440173 (LOC440173), long non-coding RNA [NR_027471]	89624656	chr9	89624597	-	hs|9q21.33	440173	NR_027471	uncharacterized LOC440173	chr9:89624656-89624597		NR_027471	Hs.127361
A_32_P204239	-7.23107	-8.23491	2.00534	CDHR3	Homo sapiens cadherin-related family member 3 (CDHR3), mRNA [NM_152750]	105676632	chr7	105676573	+	hs|7q22.3	222256	NM_152750	cadherin-related family member 3	chr7:105676573-105676632	GO:0005886|GO:0005509|GO:0016021|GO:0007156	NM_152750	Hs.150120
A_33_P3340055	-6.72004	-7.73627	2.02263		chromosome 1 open reading frame 167 [Source:HGNC Symbol;Acc:25262] [ENST00000435090]	11826165	chr1	11826106	+	hs|1p36.22		XM_003118845		chr1:11826106-11826165		XM_003118845	Hs.730573
A_19_P00327599	-4.42915	-5.51051	2.11603			86966648	chr7	86966589	-	hs|7q21.12				chr7:086966648-086966589
A_19_P00331058	-4.52513	-5.8718	2.54325			125566942	chr7	125566883	-	hs|7q31.33				chr7:125566942-125566883
A_23_P375419	-7.42278	-8.48039	2.08149	TTC16	Homo sapiens tetratricopeptide repeat domain 16 (TTC16), mRNA [NM_144965]	130493496	chr9	130493437	+	hs|9q34.11	158248	NM_144965	tetratricopeptide repeat domain 16	chr9:130493437-130493496		NM_144965	Hs.642748
A_19_P00318938	-2.38688	-4.01532	3.09178			6599395	chr3	6599336	+	hs|3p26.1		TCONS_00005491		chr3:6599336-6599395
A_19_P00320761	-6.55313	-7.73391	2.267			8634789	chr3	8634730	-	hs|3p26.1				chr3:8634789-8634730
A_23_P346900	-0.266594	-1.42382	2.23029	CACNA2D2	Homo sapiens calcium channel, voltage-dependent, alpha 2/delta subunit 2 (CACNA2D2), transcript variant 1, mRNA [NM_001005505]	50400526	chr3	50400467	-	hs|3p21.31	9254	NM_001005505	calcium channel, voltage-dependent, alpha 2/delta subunit 2	chr3:50400526-50400467	GO:0048747|GO:0046622|GO:0006112|GO:0050796|GO:0005886|GO:0005245|GO:0007528|GO:0040014|GO:0044281|GO:0060024|GO:0005891|GO:0046872	NM_001005505	Hs.476273
A_33_P3462856	-7.09608	-8.48065	2.61094		Homo sapiens cDNA FLJ13247 fis, clone OVARC1000700. [AK023309]	144936551	chr8	144936492	-	hs|8q24.3		AK023309		chr8:144936551-144936492
A_33_P3298970	-5.7173	-7.33359	3.06585		PREDICTED: Homo sapiens uncharacterized LOC730100 (LOC730100), misc_RNA [XR_245003]	51279591	chr2	51279532	+	hs|2p16.3		XR_245003		chr2:51279532-51279591		XR_245003	Hs.640140
A_33_P3290959	-6.70997	-8.17132	2.75366	IGFBP7-AS1	HUMMAC25X {Homo sapiens} (exp=-1; wgp=0; cg=0), partial (12%) [THC2614138]	58071676	chr4	58071617	+	hs|4q12	255130	TCONS_00007537	IGFBP7 antisense RNA 1	chr4:58071617-58071676
A_33_P3250273	-1.76992	-2.77114	2.0017			7300098	chr5	7300039	-	hs|5p15.31		TCONS_l2_00022778		chr5:7300098-7300039
A_33_P3274372	-7.11459	-8.19992	2.12186			105481924	chr2	105481865	-	hs|2q12.1				chr2:105481924-105481865
A_24_P49199	-5.6917	-7.22413	2.89271	GLDN	Homo sapiens gliomedin (GLDN), mRNA [NM_181789]	51699979	chr15	51699920	+	hs|15q21.2	342035	NM_181789	gliomedin	chr15:51699920-51699979	GO:0005581|GO:0045162|GO:0005886|GO:0032528|GO:0016021|GO:0005615|GO:0086080	NM_181789	Hs.526441
A_33_P3220090	-2.18948	-3.30979	2.17394	ZNF391	Homo sapiens zinc finger protein 391 (ZNF391), mRNA [NM_001076781]	27369227	chr6	27369168	+	hs|6p22.1	346157	NM_001076781	zinc finger protein 391	chr6:27369168-27369227	GO:0006355|GO:0005634|GO:0003677|GO:0046872|GO:0006351	NM_001076781	Hs.651176
A_23_P206310	-0.792165	-1.87069	2.11188	KIAA0513	Homo sapiens KIAA0513 (KIAA0513), transcript variant 2, mRNA [NM_014732]	85127698	chr16	85127639	+	hs|16q24.1	9764	NM_014732	KIAA0513	chr16:85127639-85127698	GO:0005737	NM_014732	Hs.301658
A_19_P00808916	-7.37534	-8.48345	2.15563			53589384	chr4	53589325	-	hs|4q12				chr4:053589384-053589325
A_33_P3254267	-6.66469	-7.71056	2.06461			132153013	chr2	132152954	-	hs|2q21.1				chr2:132153013-132152954
A_33_P3280700	-7.09061	-8.13413	2.06125	GPR157	Homo sapiens G protein-coupled receptor 157 (GPR157), mRNA [NM_024980]	9164535	chr1	9164476	-	hs|1p36.23	80045	NM_024980	G protein-coupled receptor 157	chr1:9164535-9164476	GO:0005886|GO:0004930|GO:0016021	NM_024980	Hs.632367
A_33_P3359438	-5.96626	-7.24909	2.43316		PREDICTED: Homo sapiens uncharacterized LOC100128325 (LOC100128325), misc_RNA [XR_242350]	129782451	chr7	129782392	+	hs|7q32.2		XR_242350		chr7:129782392-129782451		XR_242350
A_33_P3398727	-5.9739	-8.35974	5.22649		Homo sapiens cDNA clone IMAGE:5270501. [BC041856]	16148815	chr22	16148756	-	hs|22q11.1		BC041856		chr22:16148815-16148756			Hs.744284
A_24_P387437	-5.8337	-7.04259	2.31159	CTCFL	Homo sapiens CCCTC-binding factor (zinc finger protein)-like (CTCFL), transcript variant 2, mRNA [NM_080618]	56072754	chr20	56072695	-	hs|20q13.31	140690	NM_080618	CCCTC-binding factor (zinc finger protein)-like	chr20:56072754-56072695	GO:0005515|GO:0044212|GO:0016571|GO:0005634|GO:0003677|GO:0046872|GO:0006351|GO:0010628|GO:0043565|GO:0042393|GO:0005737|GO:0007049|GO:0006349|GO:0045893|GO:0051569|GO:0043046	NM_080618	Hs.131543
A_23_P344408	-1.85664	-3.3432	2.8022	CSHL1	Homo sapiens chorionic somatomammotropin hormone-like 1 (CSHL1), transcript variant 1, mRNA [NM_022579]	61987253	chr17	61987194	-	hs|17q23.3	1444	NM_022579	chorionic somatomammotropin hormone-like 1	chr17:61987253-61987194	GO:0008150|GO:0005179|GO:0005576|GO:0005575|GO:0046872	NM_022579	Hs.655225
A_23_P134914	-4.06625	-5.34443	2.42533	LY6H	Homo sapiens lymphocyte antigen 6 complex, locus H (LY6H), transcript variant 1, mRNA [NM_002347]	144239812	chr8	144239753	-	hs|8q24.3	4062	NM_002347	lymphocyte antigen 6 complex, locus H	chr8:144239812-144239753	GO:0005886|GO:0009887|GO:0031225|GO:0007399	NM_002347	Hs.159590
A_19_P00809341	-6.35773	-8.41458	4.16076			80804041	chr3	80803982	+	hs|3p12.2				chr3:080803982-080804041
A_19_P00810737	-5.22901	-6.77064	2.91124			82202331	chr5	82202272	+	hs|5q14.2				chr5:082202272-082202331
A_24_P392110	-6.81962	-8.2886	2.76825	PSG8	Homo sapiens pregnancy specific beta-1-glycoprotein 8 (PSG8), transcript variant 1, mRNA [NM_182707]	43258549	chr19	43258490	-	hs|19q13.2	440533	NM_182707	pregnancy specific beta-1-glycoprotein 8	chr19:43258549-43258490	GO:0005576	NM_182707	Hs.466843
A_33_P3329686	-2.23403	-3.51236	2.42558	2014-09-05	Homo sapiens septin 5 (SEPT5), transcript variant 2, mRNA [NM_001009939]	19709425	chr22	19709366	+	hs|22q11.21	5413	NM_001009939	septin 5	chr22:19709366-19709425	GO:0031105|GO:0006184|GO:0005515|GO:0016080|GO:0000910|GO:0005886|GO:0005198|GO:0043195|GO:0017157|GO:0003924|GO:0005525|GO:0008021	NM_001009939	Hs.728762
A_19_P00803777	-3.89909	-5.51868	3.07288		Homo sapiens cDNA FLJ26242 fis, clone DMC00770. [AK129753]	86621062	chr11	86621003	-	hs|11q14.2		AK129753		chr11:86621062-86621003			Hs.658001
A_19_P00805523	-4.33245	-5.48464	2.2225	MIR4458HG	Homo sapiens MIR4458 host gene (non-protein coding) (MIR4458HG), long non-coding RNA [NR_039989]	8462960	chr5	8462901	+	hs|5p15.31	100505738	NR_039989	MIR4458 host gene (non-protein coding)	chr5:8462901-8462960		NR_039989	Hs.42197
A_33_P3290830	-5.34841	-6.9775	3.09318	ANKRD30BP2	Homo sapiens ankyrin repeat domain 30B pseudogene 2 (ANKRD30BP2), non-coding RNA [NR_026916]	14424331	chr21	14424272	+	hs|21q11.2	149992	NR_026916	ankyrin repeat domain 30B pseudogene 2	chr21:14424272-14424331		NR_026916	Hs.558645
A_23_P154358	-4.74058	-5.9399	2.29632	PROM2	Homo sapiens prominin 2 (PROM2), transcript variant 3, mRNA [NM_144707]	95956577	chr2	95956518	+	hs|2q11.1	150696	NM_144707	prominin 2	chr2:95956518-95956577	GO:0016323|GO:0060170|GO:0016324|GO:0071914|GO:0031528|GO:0016021	NM_144707	Hs.469313
A_33_P3286372	-1.94989	-3.51555	2.96012	C2orf48	chromosome 2 open reading frame 48 [Source:HGNC Symbol;Acc:26322] [ENST00000381786]	10351532	chr2	10351473	+	hs|2p25.1	348738	XM_005246164	chromosome 2 open reading frame 48	chr2:10351473-10351532		XM_005246164	Hs.454981
A_19_P00321571	0.650007	-0.411723	2.08743	LINC01108	PREDICTED: Homo sapiens uncharacterized LOC100506647 (LOC100506647), misc_RNA [XR_133418]	14285417	chr6	14285358	-	hs|6p23	102216342	XR_133418	long intergenic non-protein coding RNA 1108	chr6:14285417-14285358			Hs.563409
A_24_P108262	-4.69924	-6.23279	2.89498	SDK2	Homo sapiens sidekick cell adhesion molecule 2 (SDK2), mRNA [NM_001144952]	71344767	chr17	71335050	-	hs|17q25.1	54549	NM_001144952	sidekick cell adhesion molecule 2	chr17:71344767-71335050	GO:0016021|GO:0007155	NM_001144952	Hs.435719
A_33_P3403400	-5.79086	-7.06715	2.42215	CLPSL1	Homo sapiens colipase-like 1 (CLPSL1), mRNA [NM_001010886]	35755787	chr6	35755728	+	hs|6p21.31	340204	NM_001010886	colipase-like 1	chr6:35755728-35755787	GO:0016042|GO:0007586|GO:0005576|GO:0008047	NM_001010886	Hs.131296
A_23_P47464	-7.23409	-8.44955	2.32213	OR5AP2	Homo sapiens olfactory receptor, family 5, subfamily AP, member 2 (OR5AP2), mRNA [NM_001002925]	56409501	chr11	56409442	-	hs|11q12.1	338675	NM_001002925	olfactory receptor, family 5, subfamily AP, member 2	chr11:56409501-56409442	GO:0004984|GO:0005886|GO:0004930|GO:0016021	NM_001002925	Hs.449692
A_19_P00810341	-6.8596	-8.34479	2.79954			138266158	chrX	138266099	-	hs|Xq27.1				chrX:138266158-138266099
A_33_P3384578	-5.13098	-6.37168	2.36314	C1orf220	chromosome 1 open reading frame 220 [Source:HGNC Symbol;Acc:33805] [ENST00000319387]	178514162	chr1	178514103	+	hs|1q25.2	400798		chromosome 1 open reading frame 220	chr1:178514103-178514162
A_33_P3359704	-6.63155	-7.64731	2.02197	ZNF703	Homo sapiens zinc finger protein 703 (ZNF703), mRNA [NM_025069]	37556186	chr8	37556127	+	hs|8p11.23	80139	NM_025069	zinc finger protein 703	chr8:37556127-37556186	GO:0005515|GO:0006355|GO:0008284|GO:0030335|GO:0034333|GO:0010718|GO:0005634|GO:0034111|GO:0003676|GO:0046872|GO:0006351|GO:0060828|GO:0005737|GO:0060644|GO:0070491|GO:0051726|GO:0017015|GO:0045892|GO:0033601	NM_025069	Hs.744591
A_19_P00331192	-6.34821	-7.36063	2.01729			48161099	chr12	48161040	+	hs|12q13.11				chr12:048161040-048161099
A_33_P3350967	-5.47896	-8.13141	6.28735	LINC00992	Homo sapiens long intergenic non-protein coding RNA 992 (LINC00992), long non-coding RNA [NR_046089]	116913034	chr5	116912975	+	hs|5q23.1	728342	NR_046089	long intergenic non-protein coding RNA 992	chr5:116912975-116913034		NR_046089	Hs.434420
A_19_P00323342	-6.00252	-7.34843	2.54191			76814146	chr2	76814087	-	hs|2p12				chr2:076814146-076814087
A_33_P3322999	-5.54021	-6.81092	2.41279	C10orf105	Homo sapiens chromosome 10 open reading frame 105 (C10orf105), transcript variant 1, mRNA [NM_001164375]	73471541	chr10	73471482	-	hs|10q22.1	414152	NM_001164375	chromosome 10 open reading frame 105	chr10:73471541-73471482	GO:0016021	NM_001164375	Hs.568788
A_19_P00318037	-5.45655	-6.54001	2.11911	POU5F1B	POU class 5 homeobox 1B [Source:HGNC Symbol;Acc:9223] [ENST00000465342]	128427762	chr8	128427703	+	hs|8q24.21	5462	XM_005250985	POU class 5 homeobox 1B	chr8:128427703-128427762	GO:0043565|GO:0006355|GO:0003700|GO:0005634|GO:0006351	XM_005250985
A_33_P3389558	-6.7875	-8.4518	3.16958			50424886	chr16	50424827	-	hs|16q12.1				chr16:50424886-50424827
A_33_P3416822	-6.08349	-8.20506	4.35168	HSF5	Homo sapiens heat shock transcription factor family member 5 (HSF5), mRNA [NM_001080439]	56497588	chr17	56497529	-	hs|17q22	124535	NM_001080439	heat shock transcription factor family member 5	chr17:56497588-56497529	GO:0043565|GO:0003700|GO:0005634|GO:0006351	NM_001080439	Hs.380061
A_23_P18342	-6.69856	-8.24654	2.92408	EPHA6	Homo sapiens EPH receptor A6 (EPHA6), transcript variant 3, mRNA [NM_001278300]	97367383	chr3	97367324	+	hs|3q11.2	285220	NM_001278300	EPH receptor A6	chr3:97367324-97367383	GO:0008150|GO:0003674|GO:0005003|GO:0005887|GO:0005575|GO:0005524	NM_001278300	Hs.653244
A_33_P3286571	-5.88152	-7.24637	2.57551		DB080651 TESTI4 Homo sapiens cDNA clone TESTI4026318 5', mRNA sequence [DB080651]	39747159	chr6	39747100	-	hs|6p21.2		DB080651		chr6:39747159-39747100			Hs.571102
A_33_P3292719	-6.74742	-7.78376	2.05101	PTX4	Homo sapiens pentraxin 4, long (PTX4), mRNA [NM_001013658]	1536005	chr16	1535946	-	hs|16p13.3	390667	NM_001013658	pentraxin 4, long	chr16:1536005-1535946	GO:0005576|GO:0046872	NM_001013658	Hs.553770
A_23_P80048	0.422544	-0.610933	2.04695		fer-1-like 4 (C. elegans) pseudogene [Source:HGNC Symbol;Acc:15801] [ENST00000400465]	34146579	chr20	34146520	-	hs|20q11.22		XR_248924		chr20:34146579-34146520		XR_248924	Hs.72222
A_33_P3231090	-5.0932	-6.77305	3.20393	TCEA2	Homo sapiens transcription elongation factor A (SII), 2, mRNA (cDNA clone IMAGE:30344530), with apparent retained intron. [BC098585]	62690239	chr20	62690180	+	hs|20q13.33	6919	BC098585	transcription elongation factor A (SII), 2	chr20:62690180-62690239	GO:0005515|GO:0005813|GO:0006354|GO:0032784|GO:0045944|GO:0005730|GO:0008270|GO:0005634|GO:0008023|GO:0003677		Hs.505004
A_24_P169386	-2.38805	-4.18256	3.46899	FAM228A	Homo sapiens family with sequence similarity 228, member A (FAM228A), mRNA [NM_001040710]	24406382	chr2	24406202	+	hs|2p23.3	653140	NM_001040710	family with sequence similarity 228, member A	chr2:24406202-24406382		NM_001040710	Hs.741736
A_24_P187056	-6.28324	-7.86547	2.99431	ANKRD20A12P	Homo sapiens ankyrin repeat domain 20 family, member A12, pseudogene (ANKRD20A12P), non-coding RNA [NR_046228]	142711308	chr1	142700309	-	hs|1q21.1	100874392	NR_046228	ankyrin repeat domain 20 family, member A12, pseudogene	chr1:142711308-142700309		NR_046228	Hs.648245
A_33_P3311676	-5.49421	-7.75895	4.80565	LINC00703	long intergenic non-protein coding RNA 703 [Source:HGNC Symbol;Acc:44677] [ENST00000434902]	4451376	chr10	4451317	+	hs|10p15.1	100507059	TCONS_00017774	long intergenic non-protein coding RNA 703	chr10:4451317-4451376			Hs.158438
A_33_P3336427	-6.87718	-8.15258	2.42065			89233867	chr5	89233808	+	hs|5q14.3				chr5:089233808-089233867
A_23_P303978	-7.43132	-8.45921	2.03904	HOXA-AS2	HOXA cluster antisense RNA 2 [Source:HGNC Symbol;Acc:43745] [ENST00000518088]	27161731	chr7	27161672	+	hs|7p15.2	285943	XR_108755	HOXA cluster antisense RNA 2	chr7:27161672-27161731		XR_108755	Hs.714774
A_33_P3398156	-5.18567	-6.29299	2.15444	CYS1	Homo sapiens cystin 1 (CYS1), mRNA [NM_001037160]	10197031	chr2	10196972	-	hs|2p25.1	192668	NM_001037160	cystin 1	chr2:10197031-10196972	GO:0005515|GO:0060170|GO:0048839|GO:0001822|GO:0045121|GO:0005932|GO:0035085	NM_001037160	Hs.27092
A_33_P3260362	-6.26293	-7.43812	2.25823		olfactory receptor, family 6, subfamily J, member 1 (gene/pseudogene) [Source:HGNC Symbol;Acc:14707] [ENST00000540461]	23102786	chr14	23102727	-	hs|14q11.2				chr14:23102786-23102727
A_24_P332857	-4.90243	-7.07665	4.51341	CT47A11	Homo sapiens cancer/testis antigen family 47, member A11 (CT47A11), mRNA [NM_173571]	120069125	chrX	120069066	-	hs|Xq24	255313	NM_173571	cancer/testis antigen family 47, member A11	chrX:120069125-120069066		NM_173571	Hs.522775
A_23_P149946	-1.9195	-3.00735	2.12558	CDHR1	Homo sapiens cadherin-related family member 1 (CDHR1), transcript variant 1, mRNA [NM_033100]	85976439	chr10	85976380	+	hs|10q23.1	92211	NM_033100	cadherin-related family member 1	chr10:85976380-85976439	GO:0042622|GO:0005887|GO:0005509|GO:0045494|GO:0007156	NM_033100	Hs.137556
A_24_P945059	-6.3427	-7.65435	2.48225	MYCT1	Homo sapiens myc target 1 (MYCT1), mRNA [NM_025107]	153045052	chr6	153044993	+	hs|6q25.2	80177	NM_025107	myc target 1	chr6:153044993-153045052	GO:0005634	NM_025107	Hs.18160
A_23_P80551	-5.54323	-7.93969	5.26511	KRBOX1	Homo sapiens KRAB box domain containing 1 (KRBOX1), mRNA [NM_001205272]	42984167	chr3	42984108	+	hs|3p22.1	100506243	NM_001205272	KRAB box domain containing 1	chr3:42984108-42984167	GO:0005622|GO:0006355|GO:0003676	NM_001205272	Hs.720172
A_33_P3889634	-6.20162	-8.16502	3.89982	LOC284798	Homo sapiens uncharacterized LOC284798 (LOC284798), transcript variant 1, long non-coding RNA [NR_027091]	25121537	chr20	25121478	-	hs|20p11.21	284798	NR_027091	uncharacterized LOC284798	chr20:25121537-25121478		NR_027091	Hs.334934
A_33_P3726306	-6.67247	-8.32118	3.13552		Homo sapiens cDNA FLJ39473 fis, clone PROST2012890. [AK096792]	159123907	chr4	159123848	+	hs|4q32.1		AK096792		chr4:159123848-159123907
A_23_P404575	-1.79066	-4.99585	9.22268	RBM46	Homo sapiens RNA binding motif protein 46 (RBM46), transcript variant 1, mRNA [NM_144979]	155749939	chr4	155749880	+	hs|4q32.1	166863	NM_144979	RNA binding motif protein 46	chr4:155749880-155749939	GO:0000166|GO:0003723	NM_144979	Hs.133095
A_23_P35045	-6.37897	-7.42944	2.07121	ARHGAP30	Homo sapiens Rho GTPase activating protein 30 (ARHGAP30), transcript variant 1, mRNA [NM_001025598]	161017294	chr1	161017235	-	hs|1q23.3	257106	NM_001025598	Rho GTPase activating protein 30	chr1:161017294-161017235	GO:0051056|GO:0007264|GO:0016023|GO:0005829|GO:0005096	NM_001025598	Hs.389374
A_33_P3336347	-6.47904	-7.97559	2.82169		chromosome 9 open reading frame 141 [Source:HGNC Symbol;Acc:18147] [ENST00000371629]	139866209	chr9	139866150	+	hs|9q34.3				chr9:139866150-139866209
A_19_P00801088	-3.85854	-6.19958	5.06667	ANKRD20A12P	Homo sapiens ankyrin repeat domain 20 family, member A12, pseudogene (ANKRD20A12P), non-coding RNA [NR_046228]	142697485	chr1	142697426	-	hs|1q21.1	100874392	NR_046228	ankyrin repeat domain 20 family, member A12, pseudogene	chr1:142697485-142697426		NR_046228	Hs.648245
A_33_P3274642	-6.55785	-7.84554	2.44137	UNC80	Homo sapiens cDNA FLJ14677 fis, clone NT2RP2004095. [AK027583]	210848010	chr2	210847951	+	hs|2q34	285175	AK027583	unc-80 homolog (C. elegans)	chr2:210847951-210848010	GO:0034220|GO:0005886|GO:0016021|GO:0055085		Hs.396201
A_33_P3414922	-6.85121	-8.13683	2.43786		Homo sapiens cDNA clone IMAGE:6499259, partial cds. [BC070144]	159296	chr4_gl000194_random	159237	-			BC070144		chr4_gl000194_random:159296-159237			Hs.474737
A_33_P3381067	-6.80791	-8.29114	2.79574	OR10Q1	Homo sapiens olfactory receptor, family 10, subfamily Q, member 1 (OR10Q1), mRNA [NM_001004471]	57995467	chr11	57995408	-	hs|11q12.1	219960	NM_001004471	olfactory receptor, family 10, subfamily Q, member 1	chr11:57995467-57995408	GO:0004984|GO:0005886|GO:0004930|GO:0016021	NM_001004471	Hs.553646
A_33_P3347020	-5.87639	-7.14341	2.40664			38314065	chr19	38314006	-	hs|19q13.13				chr19:038314065-038314006
A_24_P383019	1.33309	-5.09504	86.1118	KRTAP13-1	Homo sapiens keratin associated protein 13-1 (KRTAP13-1), mRNA [NM_181599]	31768915	chr21	31768856	+	hs|21q22.11	140258	NM_181599	keratin associated protein 13-1	chr21:31768856-31768915	GO:0005882	NM_181599	Hs.407653
A_33_P3252661	-6.95583	-8.06107	2.15134	POTEA	Homo sapiens POTE ankyrin domain family, member A (POTEA), transcript variant 2, mRNA [NM_001005365]	43212114	chr8	43212055	+	hs|8p11.1	340441	NM_001005365	POTE ankyrin domain family, member A	chr8:43212055-43212114		NM_001005365	Hs.531579
A_33_P3306828	-4.87457	-5.93126	2.08015	LOC100292952	PREDICTED: Homo sapiens zinc finger protein 285-like (LOC100292952), mRNA [XM_005276120]	133076309	chr2	133076250	+	hs|2q21.2	100292952	XM_005276120	zinc finger protein 285-like	chr2:133076250-133076309		XM_005276120
A_32_P60606	-4.79791	-7.19985	5.28513		PREDICTED: Homo sapiens uncharacterized protein DKFZp667F0711 (DKFZp667F0711), misc_RNA [XR_242715]	6394316	chr10	6394257	+	hs|10p15.1		XR_242715		chr10:6394257-6394316		XR_242715	Hs.737229
A_19_P00330523	3.10945	1.56332	2.92032			133073455	chr8	133073396	-	hs|8q24.22				chr8:133073455-133073396
A_33_P3348787	-6.13989	-7.26008	2.17376			137719081	chr4	137719022	-	hs|4q28.3		TCONS_00007845		chr4:137719081-137719022
A_33_P3329622	-5.68365	-8.00044	4.98222	MROH7	maestro heat-like repeat family member 7 [Source:HGNC Symbol;Acc:24802] [ENST00000395690]	55165825	chr1	55165766	+	hs|1p32.3	374977	BC143891	maestro heat-like repeat family member 7	chr1:55165766-55165825	GO:0016021		Hs.412482
A_19_P00805155	3.56912	-1.04421	24.4765			162924483	chr3	162924424	+	hs|3q26.1				chr3:162924424-162924483
A_33_P3244574	-5.38327	-6.44378	2.08567	HPN-AS1	Homo sapiens HPN antisense RNA 1 (HPN-AS1), transcript variant 2, long non-coding RNA [NR_024562]	35550098	chr19	35550039	-	hs|19q13.12	100128675	NR_024562	HPN antisense RNA 1	chr19:35550098-35550039		NR_024562	Hs.633989
A_19_P00329111	-5.90191	-8.05234	4.43962			49656	chr17	49597	-	hs|17p13.3				chr17:000049656-000049597
A_23_P135164	-1.9498	-3.25458	2.47045	UAP1L1	Homo sapiens UDP-N-acteylglucosamine pyrophosphorylase 1-like 1 (UAP1L1), mRNA [NM_207309]	139978618	chr9	139978559	+	hs|9q34.3	91373	NM_207309	UDP-N-acteylglucosamine pyrophosphorylase 1-like 1	chr9:139978559-139978618	GO:0016779	NM_207309	Hs.142076
A_23_P125505	-6.78838	-8.12289	2.5219	PPEF1	Homo sapiens protein phosphatase, EF-hand calcium binding domain 1 (PPEF1), transcript variant 1, mRNA [NM_006240]	18845814	chrX	18845755	+	hs|Xp22.13	5475	NM_006240	protein phosphatase, EF-hand calcium binding domain 1	chrX:18845755-18845814	GO:0005515|GO:0050906|GO:0030145|GO:0006470|GO:0007603|GO:0005506|GO:0005509|GO:0022400|GO:0004722|GO:0016056|GO:0005829	NM_006240	Hs.211589
A_19_P00800333	-6.90242	-8.07441	2.25322			158498927	chr3	158498868	-	hs|3q25.32				chr3:158498927-158498868
A_32_P486620	-6.38106	-7.88204	2.83034	IGSF22	Homo sapiens immunoglobulin superfamily, member 22 (IGSF22), mRNA [NM_173588]	18726081	chr11	18726022	-	hs|11p15.1	283284	NM_173588	immunoglobulin superfamily, member 22	chr11:18726081-18726022		NM_173588	Hs.434152
A_33_P3363480	-7.10747	-8.16499	2.08135	LOC729159	Homo sapiens UPF0607 protein ENSP00000381418-like (LOC729159), mRNA [NM_001282301]	60392456	chr16	60392398	-	hs|16q21	729159	NM_001282301	UPF0607 protein ENSP00000381418-like	chr16:60392456-60392398		NM_001282301	Hs.453538
A_33_P3357759	-4.93936	-7.41811	5.57413	MROH2A	PREDICTED: Homo sapiens maestro heat-like repeat family member 2A (MROH2A), mRNA [XM_001721240]	234742069	chr2	234742010	+	hs|2q37.1	339766	XM_001721240	maestro heat-like repeat family member 2A	chr2:234742010-234742069		XM_001721240
A_19_P00802551	-6.35459	-7.43908	2.12062			39188513	chr1	39188454	+	hs|1p34.3				chr1:039188454-039188513
A_23_P423309	-6.9413	-8.40061	2.74978	PCDH12	Homo sapiens protocadherin 12 (PCDH12), mRNA [NM_016580]	141329063	chr5	141329004	-	hs|5q31.3	51294	NM_016580	protocadherin 12	chr5:141329063-141329004	GO:0016339|GO:0060711|GO:0008038|GO:0005886|GO:0005911|GO:0005887|GO:0005977|GO:0005509|GO:0007156	NM_016580	Hs.439474
A_19_P00317781	-7.18235	-8.45563	2.41711	LOC100505474		53754651	chr18	53754592	-	hs|18q21.2	100505474		uncharacterized LOC100505474	chr18:53754651-53754592
A_33_P3274955	-6.83041	-8.16545	2.52282	TKTL2	Homo sapiens transketolase-like 2 (TKTL2), mRNA [NM_032136]	164393065	chr4	164393006	-	hs|4q32.2	84076	NM_032136	transketolase-like 2	chr4:164393065-164393006	GO:0005737|GO:0046872|GO:0004802	NM_032136	Hs.303923
A_33_P3242114	-5.77021	-8.29448	5.75285	LOC100509195	PREDICTED: Homo sapiens uncharacterized LOC100509195 (LOC100509195), misc_RNA [XR_111918]	146157173	chr1	146157114	-	hs|1q21.1	100509195	XR_111918	uncharacterized LOC100509195	chr1:146157173-146157114		XR_111918	Hs.721910
A_33_P3230951	-5.01958	-6.38637	2.57896	MIMT1	Homo sapiens MER1 repeat containing imprinted transcript 1 (non-protein coding) (MIMT1), long non-coding RNA [NR_024059]	57359834	chr19	57359775	+	hs|19q13.43	100073347	NR_024059	MER1 repeat containing imprinted transcript 1 (non-protein coding)	chr19:57359775-57359834		NR_024059	Hs.467337
A_24_P216014	-2.66464	-5.09983	5.40836	GH2	Homo sapiens growth hormone 2 (GH2), transcript variant 3, mRNA [NM_022558]	61958447	chr17	61958296	-	hs|17q23.3	2689	NM_022558	growth hormone 2	chr17:61958447-61958296	GO:0005179|GO:0005576|GO:0060397	NM_022558	Hs.406754
A_19_P00329724	-5.36274	-6.53001	2.24587			28446698	chr4	28446639	+	hs|4p15.1				chr4:028446639-028446698
A_33_P3326647	-6.52216	-8.17841	3.15196	OTOG	otogelin [Source:HGNC Symbol;Acc:8516] [ENST00000342528]	17660366	chr11	17660307	+	hs|11p15.1	340990	XM_005252894	otogelin	chr11:17660307-17660366	GO:0008344|GO:0016324|GO:0005198|GO:0046556|GO:0046373|GO:0007605|GO:0005578|GO:0005615|GO:0005829	XM_005252894	Hs.688380
A_33_P3363732	-6.49341	-7.61484	2.17562	PRM3	Homo sapiens protamine 3 (PRM3), mRNA [NM_021247]	11367367	chr16	11367308	-	hs|16p13.13	58531	NM_021247	protamine 3	chr16:11367367-11367308	GO:0008150|GO:0003674|GO:0005737|GO:0030261|GO:0007275|GO:0005634|GO:0030317|GO:0007283|GO:0005575|GO:0000786|GO:0003677|GO:0030154	NM_021247	Hs.259636
A_33_P3316173	-6.85061	-8.36181	2.85047	KCNJ13	Homo sapiens potassium inwardly-rectifying channel, subfamily J, member 13 (KCNJ13), transcript variant 1, mRNA [NM_002242]	233632881	chr2	233632822	-	hs|2q37.1	3769	NM_002242	potassium inwardly-rectifying channel, subfamily J, member 13	chr2:233632881-233632822	GO:0005242|GO:0008076|GO:0006813	NM_002242	Hs.467338
A_23_P13195	-7.04932	-8.13357	2.12027	OR8G1	Homo sapiens olfactory receptor, family 8, subfamily G, member 1 (OR8G1), mRNA [NM_001002905]	124121204	chr11	124121145	+	hs|11q24.2	26494	NM_001002905	olfactory receptor, family 8, subfamily G, member 1	chr11:124121145-124121204	GO:0050911|GO:0007608|GO:0004984|GO:0005886|GO:0004930|GO:0016021	NM_001002905	Hs.448172
A_33_P3751193	-7.15951	-8.17286	2.0186
A_19_P00812083	-4.57725	-5.68832	2.16005		ty69h10.x1 NCI_CGAP_Kid11 Homo sapiens cDNA clone IMAGE:2284387 3', mRNA sequence [AI613086]	106899572	chr6	106899513	+	hs|6q21		AI613086		chr6:106899513-106899572			Hs.571073
A_33_P3296220	-6.07798	-7.9292	3.60807			86134723	chr8	86134664	-	hs|8q21.2				chr8:086134723-086134664
A_24_P68088	-3.43116	-5.31997	3.7033	TCAM1P	Homo sapiens testicular cell adhesion molecule 1, pseudogene (TCAM1P), non-coding RNA [NR_002947]	61941727	chr17	61941668	+	hs|17q23.3	146771	NR_002947	testicular cell adhesion molecule 1, pseudogene	chr17:61941668-61941727		NR_002947	Hs.629177
A_33_P3397940	-6.70859	-7.89491	2.27571	CALML3-AS1	CALML3 antisense RNA 1 [Source:HGNC Symbol;Acc:44682] [ENST00000543008]	5556285	chr10	5556226	-	hs|10p15.1	100132159	AK128534	CALML3 antisense RNA 1	chr10:5556285-5556226			Hs.738690
A_19_P00317883	-6.18238	-7.41988	2.35789			177286939	chr3	177286880	-	hs|3q26.32				chr3:177286939-177286880
A_19_P00802401	-3.94272	-4.99045	2.06728			138266330	chrX	138266271	-	hs|Xq27.1				chrX:138266330-138266271
A_33_P3289476	-7.0267	-8.34557	2.49471	LOC100128697	Homo sapiens cDNA FLJ42049 fis, clone SPLEN2041720. [AK124043]	135079477	chr10	135079418	-	hs|10q26.3	100128697	AK124043	uncharacterized LOC100128697	chr10:135079477-135079418			Hs.689587
A_33_P3332521	-1.35023	-3.08043	3.31774	PCDHA3	Homo sapiens protocadherin alpha 3 (PCDHA3), transcript variant 2, mRNA [NM_031497]	140183208	chr5	140183149	+	hs|5q31.3	56145	NM_031497	protocadherin alpha 3	chr5:140183149-140183208	GO:0005887|GO:0005509|GO:0007155|GO:0007156|GO:0007399	NM_031497	Hs.199343
A_33_P3347291	-3.28159	-5.16451	3.6882	INMT	Homo sapiens indolethylamine N-methyltransferase (INMT), transcript variant 2, mRNA [NM_001199219]	30797217	chr7	30797158	+	hs|7p14.3	11185	NM_001199219	indolethylamine N-methyltransferase	chr7:30797158-30797217	GO:0030748|GO:0004790|GO:0009636|GO:0009308|GO:0032259|GO:0005829	NM_001199219	Hs.632629
A_33_P3422000	-6.42368	-7.60741	2.27164	TBR1	Homo sapiens T-box, brain, 1 (TBR1), mRNA [NM_006593]	162280742	chr2	162280683	+	hs|2q24.2	10716	NM_006593	T-box, brain, 1	chr2:162280683-162280742	GO:0003700|GO:0007420|GO:0007411|GO:0045944|GO:0010975|GO:0010092|GO:0005634|GO:0030902|GO:0000979|GO:0006351	NM_006593	Hs.210862
A_33_P3292565	-7.0087	-8.18028	2.25258		olfactory receptor, family 11, subfamily H, member 7 (gene/pseudogene) [Source:HGNC Symbol;Acc:15350] [ENST00000553765]	20698219	chr14	20698160	+	hs|14q11.2		AB529249		chr14:20698160-20698219
A_24_P589266	-6.54788	-7.84564	2.45846	SH3RF3	Homo sapiens SH3 domain containing ring finger 3 (SH3RF3), mRNA [NM_001099289]	110261168	chr2	110261109	+	hs|2q13	344558	NM_001099289	SH3 domain containing ring finger 3	chr2:110261109-110261168	GO:0005515|GO:0008270	NM_001099289	Hs.535157
A_24_P678418	-0.965005	-2.0087	2.06151	DICER1-AS1	Homo sapiens DICER1 antisense RNA 1 (DICER1-AS1), long non-coding RNA [NR_015415]	95646159	chr14	95646100	+	hs|14q32.13	400242	NR_015415	DICER1 antisense RNA 1	chr14:95646100-95646159		NR_015415	Hs.497573
A_23_P414654	-0.881703	-1.97386	2.13193	RAB37	Homo sapiens RAB37, member RAS oncogene family (RAB37), transcript variant 3, mRNA [NM_175738]	72743281	chr17	72743222	+	hs|17q25.1	326624	NM_175738	RAB37, member RAS oncogene family	chr17:72743222-72743281	GO:0005793|GO:0007264|GO:0030141|GO:0015031|GO:0005525	NM_175738	Hs.351413
A_19_P00318496	-1.572	-2.63336	2.08691	LINC00458	long intergenic non-protein coding RNA 458 [Source:HGNC Symbol;Acc:42807] [ENST00000427299]	54698859	chr13	54698800	-	hs|13q14.3	100507428	XR_245435	long intergenic non-protein coding RNA 458	chr13:54698859-54698800		XR_245435	Hs.351262
A_23_P51918	-4.91172	-6.00126	2.12806	SEC16B	Homo sapiens SEC16 homolog B (S. cerevisiae) (SEC16B), mRNA [NM_033127]	177898580	chr1	177898521	-	hs|1q25.2	89866	NM_033127	SEC16 homolog B (S. cerevisiae)	chr1:177898580-177898521	GO:0010628|GO:0070863|GO:0000139|GO:0005789|GO:0007031|GO:0048208|GO:0070972|GO:0015031|GO:0007029|GO:0043231|GO:0016559	NM_033127	Hs.149540
A_33_P3221683	-6.44669	-7.60477	2.2316	C1orf227	Homo sapiens chromosome 1 open reading frame 227 (C1orf227), mRNA [NM_001024601]	213003574	chr1	213003515	-	hs|1q32.3	149643	NM_001024601	chromosome 1 open reading frame 227	chr1:213003574-213003515		NM_001024601	Hs.153274
A_33_P3235900	-6.84657	-8.10416	2.39096	LOC100129520	Homo sapiens testis expressed sequence 13-like (LOC100129520), mRNA [NM_001195272]	124456930	chrX	124456871	+	hs|Xq25	100129520	NM_001195272	testis expressed sequence 13-like	chrX:124456871-124456930		NM_001195272	Hs.728728
A_32_P14582	-5.75037	-6.81297	2.08869	C3P1	Homo sapiens complement component 3 precursor pseudogene (C3P1), non-coding RNA [NR_027300]	10184717	chr19	10184658	+	hs|19p13.2	388503	NR_027300	complement component 3 precursor pseudogene	chr19:10184658-10184717	GO:0004866|GO:0005615	NR_027300	Hs.655363
A_23_P88678	-2.62543	-3.65379	2.03972	C15orf27	Homo sapiens chromosome 15 open reading frame 27 (C15orf27), mRNA [NM_152335]	76497198	chr15	76497139	+	hs|15q24.2	123591	NM_152335	chromosome 15 open reading frame 27	chr15:76497139-76497198	GO:0016021	NM_152335	Hs.661411
A_33_P3252286	3.46157	2.05236	2.65593	CRLF1	Homo sapiens cytokine receptor-like factor 1 (CRLF1), mRNA [NM_004750]	18704106	chr19	18704047	-	hs|19p13.11	9244	NM_004750	cytokine receptor-like factor 1	chr19:18704106-18704047	GO:0005515|GO:0001657|GO:0008284|GO:0005886|GO:0046982|GO:0042517|GO:2000672|GO:0005125|GO:0005615|GO:0097058|GO:0005127|GO:0005737|GO:0043524|GO:0019955|GO:0004872	NM_004750	Hs.114948
A_32_P42018	-6.41822	-7.65928	2.36373	CCDC179	Homo sapiens coiled-coil domain containing 179 (CCDC179), mRNA [NM_001195637]	22879505	chr11	22869046	-	hs|11p14.3	100500938	NM_001195637	coiled-coil domain containing 179	chr11:22879505-22869046		NM_001195637	Hs.555029
A_19_P00811499	-6.44512	-8.11869	3.19002			44721052	chr13	44720993	-	hs|13q14.11				chr13:044721052-044720993
A_19_P00322142	-2.58795	-3.82076	2.35024	LINC00458	long intergenic non-protein coding RNA 458 [Source:HGNC Symbol;Acc:42807] [ENST00000451744]	54701200	chr13	54701141	-	hs|13q14.3	100507428	BC017942	long intergenic non-protein coding RNA 458	chr13:54701200-54701141			Hs.351262
A_33_P3344633	-1.29406	-3.45358	4.46766		Homo sapiens mRNA; cDNA DKFZp686I04191 (from clone DKFZp686I04191). [BX648590]	28520123	chrX	28520064	-	hs|Xp21.3		BX648590		chrX:28520123-28520064			Hs.639875
A_33_P3294440	-4.93071	-6.35331	2.68068			109629440	chr6	109629381	+	hs|6q21				chr6:109629381-109629440
A_33_P3324680	-5.86912	-7.26046	2.62323
A_32_P13151	-3.00344	-7.01312	16.1077	ANKRD20A9P	Homo sapiens ankyrin repeat domain 20 family, member A9, pseudogene (ANKRD20A9P), non-coding RNA [NR_027995]	19414198	chr13	19414139	-	hs|13q11	284232	NR_027995	ankyrin repeat domain 20 family, member A9, pseudogene	chr13:19414198-19414139		NR_027995	Hs.742626
A_32_P27479	-5.72321	-8.25773	5.79385	NLRP11	Homo sapiens NLR family, pyrin domain containing 11 (NLRP11), mRNA [NM_145007]	56300207	chr19	56297213	-	hs|19q13.42	204801	NM_145007	NLR family, pyrin domain containing 11	chr19:56300207-56297213	GO:0016715|GO:0005524	NM_145007	Hs.375039
A_32_P233950	-1.30404	-3.34356	4.11109	DPPA5	Homo sapiens developmental pluripotency associated 5 (DPPA5), mRNA [NM_001025290]	74062966	chr6	74062907	-	hs|6q13	340168	NM_001025290	developmental pluripotency associated 5	chr6:74062966-74062907	GO:0005737|GO:0003723|GO:0007275	NM_001025290	Hs.125331
A_33_P3343412	-5.48171	-6.9959	2.85639	FLJ38773	Homo sapiens cDNA FLJ38773 fis, clone KIDNE2018071. [AK096092]	33102807	chr20	33102748	-	hs|20q11.22	284808	AK096092	uncharacterized protein FLJ38773	chr20:33102807-33102748
A_32_P14762	-2.53991	-4.9117	5.17583	OOEP	Homo sapiens oocyte expressed protein (OOEP), mRNA [NM_001080507]	74078413	chr6	74078354	-	hs|6q13	441161	NM_001080507	oocyte expressed protein	chr6:74078413-74078354	GO:0009880|GO:0009566|GO:0043234|GO:0007566|GO:0003723|GO:0045177|GO:0035088|GO:0006468|GO:0005938|GO:0001701|GO:0043623	NM_001080507	Hs.671212
A_33_P3417472	-4.89058	-5.93404	2.06116			143391588	chr1	143391529	+	hs|1q21.1		XR_246983		chr1:143391529-143391588		XR_246983
A_23_P346327	-6.48269	-7.66005	2.26163	FLJ30679	Homo sapiens uncharacterized protein FLJ30679 (FLJ30679), long non-coding RNA [NR_026674]	86589852	chr16	86589793	+	hs|16q24.1	146512	NR_026674	uncharacterized protein FLJ30679	chr16:86589793-86589852		NR_026674	Hs.97422
A_23_P42784	-4.53636	-6.3094	3.41774	STK31	Homo sapiens serine/threonine kinase 31 (STK31), transcript variant 2, mRNA [NM_032944]	23872100	chr7	23872041	+	hs|7p15.3	56164	NM_032944	serine/threonine kinase 31	chr7:23872041-23872100	GO:0004674|GO:0016788|GO:0003676|GO:0005524	NM_032944	Hs.309767
A_19_P00800153	-5.25573	-6.32926	2.10458			50622691	chr13	50622632	+	hs|13q14.2				chr13:050622632-050622691
A_33_P3289726	-7.25095	-8.40045	2.21836	LOC100505502	PREDICTED: Homo sapiens UPF0607 protein ENSP00000383144-like (LOC100129307), mRNA [XM_001716021]	31651810	chr10	31651751	-	hs|10p11.22	100505502	XM_001716021	putative UPF0607 protein FLJ37424-like	chr10:31651810-31651751		XM_001716021	Hs.730227
A_33_P3359183	-6.71536	-7.93375	2.32687	AWAT2	Homo sapiens acyl-CoA wax alcohol acyltransferase 2 (AWAT2), mRNA [NM_001002254]	69260451	chrX	69260392	-	hs|Xq13.1	158835	NM_001002254	acyl-CoA wax alcohol acyltransferase 2	chrX:69260451-69260392	GO:0005789|GO:0050252|GO:0016021|GO:0047196|GO:0010025	NM_001002254	Hs.661507
A_23_P303833	-2.21514	-3.92447	3.2701	SCN4B	Homo sapiens sodium channel, voltage-gated, type IV, beta subunit (SCN4B), transcript variant 1, mRNA [NM_174934]	118004356	chr11	118004297	-	hs|11q23.3	6330	NM_174934	sodium channel, voltage-gated, type IV, beta subunit	chr11:118004356-118004297	GO:0005248|GO:2000649|GO:0060307|GO:0086091|GO:0060048|GO:0044325|GO:0086067|GO:0014704|GO:0010765|GO:0086002|GO:0001518|GO:0035725|GO:0086012|GO:0006814|GO:0086006|GO:0017080	NM_174934	Hs.65239
A_33_P3464749	-6.57069	-7.86541	2.45331	LOC253044	Homo sapiens uncharacterized LOC253044 (LOC253044), long non-coding RNA [NR_045123]	77941580	chr15	77941521	+	hs|15q24.3	253044	NR_045123	uncharacterized LOC253044	chr15:77941521-77941580		NR_045123	Hs.667685
A_33_P3312676	-2.31826	-3.59193	2.41776	MYT1	myelin transcription factor 1 [Source:HGNC Symbol;Acc:7622] [ENST00000360149]	62859388	chr20	62859329	+	hs|20q13.33	4661	BC062313	myelin transcription factor 1	chr20:62859329-62859388	GO:0006355|GO:0003700|GO:0008270|GO:0005634|GO:0003677|GO:0030154|GO:0006351|GO:0007399		Hs.279562
A_24_P712562	-6.82048	-8.13136	2.48092	C17orf67	Homo sapiens chromosome 17 open reading frame 67 (C17orf67), mRNA [NM_001085430]	54869564	chr17	54869505	-	hs|17q22	339210	NM_001085430	chromosome 17 open reading frame 67	chr17:54869564-54869505	GO:0005576	NM_001085430	Hs.658949
A_19_P00318318	-3.19697	-4.52582	2.51202			102185930	chr8	102185871	-	hs|8q22.3				chr8:102185930-102185871
A_19_P00803640	-5.9194	-7.06992	2.21994			97376285	chr14	97376226	+	hs|14q32.2				chr14:097376226-097376285
A_23_P32006	-6.33079	-7.35628	2.03565	OR13D1	Homo sapiens olfactory receptor, family 13, subfamily D, member 1 (OR13D1), mRNA [NM_001004484]	107457575	chr9	107457516	+	hs|9q31.1	286365	NM_001004484	olfactory receptor, family 13, subfamily D, member 1	chr9:107457516-107457575	GO:0004984|GO:0005886|GO:0004930|GO:0016021	NM_001004484	Hs.553683
A_32_P320835	-5.18306	-6.93828	3.37579	HP09025	Homo sapiens hypothetical protein LOC651900, mRNA (cDNA clone IMAGE:3874689), partial cds. [BC008248]	77682348	chr17	77682289	+	hs|17q25.3	100652929	BC008248	uncharacterized LOC100652929	chr17:77682289-77682348			Hs.559249
A_19_P00318769	-4.1773	-5.71509	2.9035	RFX8	Homo sapiens RFX family member 8, lacking RFX DNA binding domain (RFX8), mRNA [NM_001145664]	102034125	chr2	102034066	-	hs|2q11.2	731220	NM_001145664	RFX family member 8, lacking RFX DNA binding domain	chr2:102034125-102034066	GO:0006355|GO:0005634|GO:0003677|GO:0006351	NM_001145664	Hs.662488
A_33_P3216808	-5.71758	-7.05837	2.5329	LOC100129042	Homo sapiens cDNA FLJ44599 fis, clone BLADE2007735. [AK126562]	15326248	chr1	15326189	+	hs|1p36.21	100129042	AK126562	uncharacterized LOC100129042	chr1:15326189-15326248			Hs.689534
A_19_P00318413	-1.5186	-2.53302	2.02009			90608119	chr4	90608060	+	hs|4q22.1		TCONS_l2_00020648		chr4:90608060-90608119
