# Supplementary material for: A Stable Chimeric Fibroblast Growth Factor (FGF) Can Successfully Replace Basic FGF in Human Pluripotent Stem Cell Culture
Source: PLoS One. 2015 Apr 7;10(4):e0118931. doi: 10.1371/journal.pone.0118931 (PMC4388338; doi:10.1371/journal.pone.0118931)
Supplement: S6 Table — KhES-1 ESCs were cultured in either bFGF- or FGFC-containing medium on MMC-MEF feeder cells for 30 days through 10 passages. The full array data set was deposited in the GEO databank (GSE55428). (XLSX) [file pone.0118931.s009.xlsx]

## Sheet: DOWN - FC ((08_k1_10_b) vs (09_
Table S6. List of 785 probes exhibiting increased expression (by 2-fold or more) under FGFC culture conditions compared with bFGF culture conditions.
ProbeName	Average value of KhES-1_p40_MEF_30_bFGF	Average value of KhES-1_p40_MEF_30_FGFC	Fold change	GeneSymbol	Description	Chromosome End Index_Avadis_	Chromosome Number_Avadis_	Chromosome Start Index_Avadis_	Chromosome Strand_Avadis_	Cytoband	EntrezGeneID	GenbankAccession	GeneName	GenomicCoordinates	Go	RefSeqAccession	UniGeneID
A_19_P00318154	-7.40386	-6.34205	2.08755	LOC100293612	PREDICTED: Homo sapiens uncharacterized LOC100293612 (LOC100293612), misc_RNA [XR_110033]	13689919	chr3	13689860	-	hs|3p25.1	100293612	XR_110033	uncharacterized LOC100293612	chr3:13689919-13689860		XR_110033	Hs.694643
A_33_P3375145	-7.88418	-6.63086	2.38389	LURAP1L	Homo sapiens leucine rich adaptor protein 1-like (LURAP1L), mRNA [NM_203403]	12822892	chr9	12822833	+	hs|9p23	286343	NM_203403	leucine rich adaptor protein 1-like	chr9:12822833-12822892		NM_203403	Hs.445356
A_19_P00808379	-2.40439	-1.29184	2.16227			52493340	chr13	52493281	+	hs|13q14.3				chr13:052493281-052493340
A_19_P00804022	-7.77178	-6.73589	2.05038			22144165	chr6	22144106	-	hs|6p22.3				chr6:022144165-022144106
A_33_P3264569	-7.807	-6.76438	2.05997		T cell receptor beta variable 10-2 [Source:HGNC Symbol;Acc:12178] [ENST00000426318]	142206635	chr7	142206576	-	hs|7q34		AB306184		chr7:142206635-142206576			Hs.511714
A_19_P00804859	-7.38635	-5.7444	3.12089	MIR221	Homo sapiens microRNA 221 (MIR221), microRNA [NR_029635]	45605661	chrX	45605602	-	hs|Xp11.3	407006	NR_029635	microRNA 221	chrX:45605661-45605602		NR_029635	Hs.729879
A_33_P3333787	-7.69311	-6.27935	2.66431		Homo sapiens PRO2259 mRNA, complete cds. [AF132204]	144163026	chr3	144162967	+	hs|3q24		AF132204		chr3:144162967-144163026
A_19_P00323165	-7.7076	-6.42301	2.43612			138957070	chrX	138957011	+	hs|Xq27.1				chrX:138957011-138957070
A_24_P185945	-7.4272	-6.30421	2.17798	MAGEA4	Homo sapiens melanoma antigen family A, 4 (MAGEA4), transcript variant 2, mRNA [NM_002362]	151092533	chrX	151092474	+	hs|Xq28	4103	NM_002362	melanoma antigen family A, 4	chrX:151092474-151092533	GO:0005515|GO:0008150|GO:0003674|GO:0005575	NM_002362	Hs.37107
A_23_P96497	-7.76609	-6.24278	2.87449	HSFX1	Homo sapiens heat shock transcription factor family, X linked 1 (HSFX1), mRNA [NM_016153]	148856881	chrX	148856822	+	hs|Xq28	100506164	NM_016153	heat shock transcription factor family, X linked 1	chrX:148856822-148856881	GO:0043565|GO:0005515|GO:0005737|GO:0003700|GO:0005634|GO:0006351	NM_016153	Hs.709146
A_23_P152605	-7.77827	-6.67539	2.14783	GSDMA	Homo sapiens gasdermin A (GSDMA), mRNA [NM_178171]	38133546	chr17	38133487	+	hs|17q21.1	284110	NM_178171	gasdermin A	chr17:38133487-38133546	GO:0048471|GO:0006915	NM_178171	Hs.448873
A_33_P3373384	-6.54109	-5.51743	2.03307	TMEM231	Homo sapiens transmembrane protein 231 (TMEM231), transcript variant 1, mRNA [NM_001077416]	75573561	chr16	75573502	-	hs|16q23.1	79583	NM_001077416	transmembrane protein 231	chr16:75573561-75573502	GO:0042384|GO:0060170|GO:0035869|GO:0036038|GO:0016021|GO:0007224	NM_001077416	Hs.156784
A_23_P27107	-7.41184	-5.83193	2.98951	TM4SF5	Homo sapiens transmembrane 4 L six family member 5 (TM4SF5), mRNA [NM_003963]	4686307	chr17	4686248	+	hs|17p13.2	9032	NM_003963	transmembrane 4 L six family member 5	chr17:4686248-4686307	GO:0005887	NM_003963	Hs.184194
A_19_P00332198	-7.24034	-5.5364	3.25789			46176515	chrX	46176456	-	hs|Xp11.3				chrX:046176515-046176456
A_23_P58770	-7.31885	-6.22974	2.12742	HAND1	Homo sapiens heart and neural crest derivatives expressed 1 (HAND1), mRNA [NM_004821]	153854852	chr5	153854793	-	hs|5q33.2	9421	NM_004821	heart and neural crest derivatives expressed 1	chr5:153854852-153854793	GO:0005515|GO:0055010|GO:0044212|GO:0006366|GO:0005634|GO:0003219|GO:0042803|GO:0043433|GO:0003218|GO:0042802|GO:0001947|GO:0007507|GO:0005737|GO:0045944|GO:0003144|GO:0042475|GO:0001707|GO:0046982|GO:0035050|GO:0060707|GO:0060411|GO:0003713|GO:0001824|GO:0005730|GO:0043425|GO:0001525|GO:0000122|GO:0001829|GO:0043565|GO:0060485|GO:0005654|GO:0060536|GO:0019899|GO:0045892|GO:0008134	NM_004821	Hs.152531
A_33_P3307960	-6.71984	-5.64234	2.11037	AADACL3	Homo sapiens arylacetamide deacetylase-like 3 (AADACL3), transcript variant 1, mRNA [NM_001103170]	12785963	chr1	12785904	+	hs|1p36.21	126767	NM_001103170	arylacetamide deacetylase-like 3	chr1:12785904-12785963	GO:0016787	NM_001103170	Hs.464705
A_33_P3235880	-7.88238	-6.39027	2.813	TBC1D28	Homo sapiens TBC1 domain family, member 28 (TBC1D28), mRNA [NM_001039397]	18538901	chr17	18538842	-	hs|17p11.2	254272	NM_001039397	TBC1 domain family, member 28	chr17:18538901-18538842	GO:0005097	NM_001039397	Hs.434123
A_33_P3270628	-5.64939	-4.54354	2.15225		hz71c05.x1 NCI_CGAP_Lu24 Homo sapiens cDNA clone IMAGE:3213416 3' similar to TR:Q92485 Q92485 ACID SPHINGOMYELINASE-LIKE PHOSPHODIESTERASE. ;, mRNA sequence [BE468260]	28265447	chr1	28265388	-	hs|1p35.3		BE468260		chr1:28265447-28265388			Hs.568575
A_33_P3408247	-7.69064	-6.61334	2.11008	LOC101929578	PREDICTED: Homo sapiens transcription factor CP2-like (LOC101929578), transcript variant X6, misc_RNA [XR_243699]	37400276	chr17	37400217	+	hs|17q12	101929578	XR_243699	transcription factor CP2-like	chr17:37400217-37400276		XR_243699
A_23_P367420	-7.40935	-6.1509	2.39238	ADAM21	Homo sapiens ADAM metallopeptidase domain 21 (ADAM21), mRNA [NM_003813]	70926322	chr14	70926263	+	hs|14q24.2	8747	NM_003813	ADAM metallopeptidase domain 21	chr14:70926263-70926322	GO:0007338|GO:0005886|GO:0006508|GO:0008270|GO:0016021|GO:0007339|GO:0004222|GO:0008237|GO:0032504	NM_003813	Hs.178748
A_33_P3299165	-6.31186	-5.16699	2.21126	LINC00544	Homo sapiens long intergenic non-protein coding RNA 544 (LINC00544), long non-coding RNA [NR_033889]	30524590	chr13	30524531	+	hs|13q12.3	440131	NR_033889	long intergenic non-protein coding RNA 544	chr13:30524531-30524590		NR_033889	Hs.132371
A_33_P3414472	-7.64774	-6.29782	2.54897			9536080	chr18	9536021	-	hs|18p11.22				chr18:009536080-009536021
A_19_P00804485	-7.89427	-6.27059	3.08161			33224217	chr18	33224158	-	hs|18q12.2				chr18:033224217-033224158
A_33_P3299225	-7.89563	-6.44081	2.74122			168422682	chr5	168422623	+	hs|5q34				chr5:168422623-168422682
A_23_P23296	-7.58337	-6.33856	2.36989	PKP1	Homo sapiens plakophilin 1 (ectodermal dysplasia/skin fragility syndrome) (PKP1), transcript variant 1b, mRNA [NM_000299]	201297975	chr1	201297916	+	hs|1q32.1	5317	NM_000299	plakophilin 1 (ectodermal dysplasia/skin fragility syndrome)	chr1:201297916-201297975	GO:0030057|GO:0005515|GO:0005882|GO:0005886|GO:0005730|GO:0006915|GO:0005634|GO:0007275|GO:0030280|GO:0006921|GO:0019215|GO:0007165|GO:0045110|GO:0004871|GO:0007155|GO:0005521	NM_000299	Hs.497350
A_19_P00805220	-6.52328	-5.24193	2.43067			34952516	chr15	34952457	+	hs|15q14				chr15:034952457-034952516
A_19_P00319462	-7.18676	-6.11672	2.09949			80496354	chr4	80496295	-	hs|4q21.21				chr4:080496354-080496295
A_19_P00324823	-5.70251	-4.68016	2.03122			13120744	chr12	13120685	-	hs|12p13.1				chr12:013120744-013120685
A_23_P202053	-7.8843	-6.64264	2.3647	ITIH2	Homo sapiens inter-alpha-trypsin inhibitor heavy chain 2 (ITIH2), mRNA [NM_002216]	7786788	chr10	7786219	+	hs|10p14	3698	NM_002216	inter-alpha-trypsin inhibitor heavy chain 2	chr10:7786219-7786788	GO:0010951|GO:0004866|GO:0004867|GO:0030212|GO:0005576	NM_002216	Hs.75285
A_23_P110234	-6.65463	-5.61139	2.06086	CSN1S1	Homo sapiens casein alpha s1 (CSN1S1), transcript variant 1, mRNA [NM_001890]	70810661	chr4	70810602	+	hs|4q13.3	1446	NM_001890	casein alpha s1	chr4:70810602-70810661	GO:0005215|GO:0005576	NM_001890	Hs.3155
A_19_P00810604	-7.10311	-5.97985	2.17838		Homo sapiens cDNA: FLJ22715 fis, clone HSI13726. [AK026368]	142803168	chr1	142803109	-	hs|1q21.1		AK026368		chr1:142803168-142803109			Hs.534619
A_19_P00322941	-6.76371	-5.68112	2.11784		Homo sapiens mRNA; cDNA DKFZp686L22126 (from clone DKFZp686L22126). [BX640700]	148793454	chr5	148793395	+	hs|5q32		TCONS_00009262		chr5:148793395-148793454			Hs.519666
A_19_P00315798	-7.4682	-6.32888	2.20277		Uncharacterized protein [Source:UniProtKB/TrEMBL;Acc:K7EKJ0] [ENST00000591810]	56813446	chr19	56813387	+	hs|19q13.43		XM_005259453		chr19:56813387-56813446		XM_005259453	Hs.721209
A_19_P00804196	-7.49463	-6.29995	2.28894			12885048	chr12	12884989	+	hs|12p13.1				chr12:012884989-012885048
A_33_P3216651	-7.69831	-6.56482	2.19388	LRTOMT	Homo sapiens leucine rich transmembrane and O-methyltransferase domain containing (LRTOMT), transcript variant 6, mRNA [NM_001145310]	71819071	chr11	71819012	+	hs|11q13.4	220074	NM_001145310	leucine rich transmembrane and O-methyltransferase domain containing	chr11:71819012-71819071	GO:0005737|GO:0016206|GO:0007605|GO:0016021|GO:0005575|GO:0042135|GO:0042424|GO:0060117	NM_001145310	Hs.317243
A_23_P58228	-7.6965	-6.62186	2.10619	ODAM	Homo sapiens odontogenic, ameloblast asssociated (ODAM), mRNA [NM_017855]	71068922	chr4	71068625	+	hs|4q13.3	54959	NM_017855	odontogenic, ameloblast asssociated	chr4:71068625-71068922	GO:0042475|GO:0043205|GO:0005576|GO:0031214	NM_017855	Hs.143811
A_33_P3333600	-6.2602	-5.23154	2.04013		human_005080 human eyeball cDNA Library Homo sapiens cDNA 5', mRNA sequence [EL950728]	42181216	chr2	42181157	-	hs|2p21		EL950728		chr2:42181216-42181157			Hs.744814
A_19_P00807554	-7.89321	-6.67755	2.32246		UI-H-BI3-ake-b-06-0-UI.s1 NCI_CGAP_Sub5 Homo sapiens cDNA clone IMAGE:2734018 3', mRNA sequence [AW448973]	118592663	chr10	118592604	+	hs|10q25.3		AW448973		chr10:118592604-118592663			Hs.735397
A_33_P3336597	-6.74271	-5.25658	2.80136	LOC554223	Homo sapiens histocompatibility antigen-related (LOC554223), mRNA [NM_001207043]	29759981	chr6	29759922	+	hs|6p22.1	554223	NM_001207043	histocompatibility antigen-related	chr6:29759922-29759981		NM_001207043	Hs.60856
A_33_P3396851	-5.81171	-4.75996	2.07305		17000532196378 GRN_ES Homo sapiens cDNA 5', mRNA sequence [CN285977]	8394190	chr12	8394131	-	hs|12p13.31		TCONS_l2_00006103		chr12:8394190-8394131			Hs.381191
A_23_P27013	-6.95034	-5.9438	2.0091	HOXB9	Homo sapiens homeobox B9 (HOXB9), mRNA [NM_024017]	46698674	chr17	46698615	-	hs|17q21.32	3219	NM_024017	homeobox B9	chr17:46698674-46698615	GO:0005515|GO:0006355|GO:0003700|GO:0005730|GO:0048706|GO:0005634|GO:0007275|GO:0030879|GO:0009952|GO:0006351|GO:0005739|GO:0043565|GO:0060326|GO:0045944|GO:0060070	NM_024017	Hs.463350
A_19_P00318236	-6.39191	-5.15484	2.3572			54292780	chr2	54292721	-	hs|2p16.2				chr2:054292780-054292721
A_23_P337658	-6.64268	-5.40963	2.35063	ALPI	Homo sapiens alkaline phosphatase, intestinal (ALPI), mRNA [NM_001631]	233323992	chr2	233323933	+	hs|2q37.1	248	NM_001631	alkaline phosphatase, intestinal	chr2:233323933-233323992	GO:0016310|GO:0016020|GO:0005886|GO:0004035|GO:0031225|GO:0016021|GO:0046872	NM_001631	Hs.37009
A_19_P00806184	-6.88624	-5.37264	2.85521			81654711	chr5	81654652	-	hs|5q14.2				chr5:081654711-081654652
A_19_P00319885	-7.28111	-5.93634	2.53991			53817178	chr18	53817119	-	hs|18q21.31				chr18:053817178-053817119
A_33_P3630129	-6.81645	-5.7036	2.16271	FLJ46875	Homo sapiens cDNA FLJ46875 fis, clone UTERU3014446. [AK128708]	157193343	chr2	157193284	-	hs|2q24.1	440918	AK128708	uncharacterized LOC440918	chr2:157193343-157193284			Hs.641142
A_24_P228130	-5.3414	-4.25133	2.12884	CCL3L3	Homo sapiens chemokine (C-C motif) ligand 3-like 3 (CCL3L3), mRNA [NM_001001437]	34523260	chr17	34523201	-	hs|17q12	414062	NM_001001437	chemokine (C-C motif) ligand 3-like 3	chr17:34523260-34523201	GO:0008009|GO:0006955|GO:0008285|GO:0006954|GO:0006935|GO:0005576|GO:0005615	NM_001001437	Hs.454713
A_19_P00325369	-5.52212	-4.43782	2.12034			18421102	chr22	18421043	-	hs|22q11.21				chr22:018421102-018421043
A_32_P925529	-7.43808	-5.99422	2.72048		Q9BTU1_HUMAN (Q9BTU1) C1GALT1 protein (Fragment), partial (67%) [THC2771198]	69679184	chr12	69679125	+	hs|12q15				chr12:069679125-069679184
A_19_P00810001	-6.59245	-5.39355	2.29563			30204749	chr21	30204690	+	hs|21q21.3				chr21:030204690-030204749
A_19_P00328120	-7.63658	-6.55846	2.11128			44018275	chr21	44018216	+	hs|21q22.3				chr21:044018216-044018275
A_19_P00806946	-5.90941	-4.88686	2.03151		ALU7_HUMAN (P39194) Alu subfamily SQ sequence contamination warning entry, partial (24%) [THC2658846]	173764934	chr1	173764875	-	hs|1q25.1				chr1:173764934-173764875
A_24_P332218	-7.21771	-5.30722	3.75935	GPR149	Homo sapiens G protein-coupled receptor 149 (GPR149), mRNA [NM_001038705]	154055959	chr3	154055900	-	hs|3q25.2	344758	NM_001038705	G protein-coupled receptor 149	chr3:154055959-154055900	GO:0005886|GO:0004930|GO:0060280|GO:0060206|GO:0016021|GO:0001546|GO:0001547	NM_001038705	Hs.688231
A_24_P510357	-7.83859	-6.69949	2.20243		immunoglobulin lambda variable 2-14 [Source:HGNC Symbol;Acc:5888] [ENST00000390312]	23101690	chr22	23101631	+	hs|22q11.22		S76132		chr22:23101631-23101690			Hs.729860
A_19_P00321866	-7.28425	-6.11469	2.24943	C1orf132	Homo sapiens cDNA FLJ41182 fis, clone BRACE2043349. [AK123177]	208039591	chr1	208039532	-	hs|1q32.2	100128537	AK123177	chromosome 1 open reading frame 132	chr1:208039591-208039532			Hs.445414
A_23_P307274	-7.72187	-6.34299	2.60067	OR2H2	Homo sapiens olfactory receptor, family 2, subfamily H, member 2 (OR2H2), mRNA [NM_007160]	29555827	chr6	29555768	+	hs|6p22.1	7932	NM_007160	olfactory receptor, family 2, subfamily H, member 2	chr6:29555768-29555827	GO:0050911|GO:0007618|GO:0004984|GO:0005886|GO:0004930|GO:0006952|GO:0016021	NM_007160	Hs.697691
A_19_P00800639	-6.76908	-5.75322	2.02212			47605477	chr10	47605418	+	hs|10q11.22				chr10:047605418-047605477
A_33_P3290792	-6.05779	-4.74147	2.49031	OR10G9	Homo sapiens olfactory receptor, family 10, subfamily G, member 9 (OR10G9), mRNA [NM_001001953]	123894506	chr11	123894447	+	hs|11q24.1	219870	NM_001001953	olfactory receptor, family 10, subfamily G, member 9	chr11:123894447-123894506	GO:0004984|GO:0005886|GO:0004930|GO:0016021	NM_001001953	Hs.553636
A_23_P101038	-7.22906	-5.67087	2.94484	KRTAP9-3	Homo sapiens keratin associated protein 9-3 (KRTAP9-3), mRNA [NM_031962]	39389532	chr17	39389473	+	hs|17q21.2	83900	NM_031962	keratin associated protein 9-3	chr17:39389473-39389532	GO:0045095	NM_031962	Hs.307012
A_23_P161004	-6.46869	-5.37684	2.13147	NR5A2	Homo sapiens nuclear receptor subfamily 5, group A, member 2 (NR5A2), transcript variant 1, mRNA [NM_205860]	200017583	chr1	200017524	+	hs|1q32.1	2494	NM_205860	nuclear receptor subfamily 5, group A, member 2	chr1:200017524-200017583	GO:0005515|GO:0010467|GO:0006367|GO:0003700|GO:0044212|GO:0003705|GO:0003707|GO:0005634|GO:0009790|GO:0005737|GO:0005543|GO:0003690|GO:0045944|GO:0042127|GO:0008206|GO:0004879|GO:0045070|GO:0042632|GO:0006355|GO:0042592|GO:0003677|GO:0043565|GO:0031018|GO:0005654|GO:0008270|GO:0045893	NM_205860	Hs.33446
A_19_P00812045	-6.49131	-5.3	2.2836			129221168	chr4	129221109	+	hs|4q28.2				chr4:129221109-129221168
A_19_P00800316	-7.30209	-6.28235	2.02755	LINC00544	Homo sapiens long intergenic non-protein coding RNA 544 (LINC00544), long non-coding RNA [NR_033889]	30524625	chr13	30524566	+	hs|13q12.3	440131	NR_033889	long intergenic non-protein coding RNA 544	chr13:30524566-30524625		NR_033889	Hs.132371
A_19_P00800556	-0.863493	0.243202	2.15352		UI-E-CI0-aaa-d-12-0-UI.s1 UI-E-CI0 Homo sapiens cDNA clone UI-E-CI0-aaa-d-12-0-UI 3', mRNA sequence [BM662952]	80927	chr7	80868	-	hs|7p22.3		BM662952		chr7:80927-80868			Hs.566797
A_19_P00327060	-5.454	-4.24085	2.31843			125486029	chr8	125485970	+	hs|8q24.13				chr8:125485970-125486029
A_19_P00322191	-5.84305	-4.68976	2.2242	LINC00894	Homo sapiens long intergenic non-protein coding RNA 894 (LINC00894), long non-coding RNA [NR_027456]	149115383	chrX	149115324	+	hs|Xq28	100272228	NR_027456	long intergenic non-protein coding RNA 894	chrX:149115324-149115383		NR_027456	Hs.496916
A_33_P3257728	-7.5767	-6.30372	2.4166	C1RL	Homo sapiens complement component 1, r subcomponent-like (C1RL), mRNA [NM_016546]	7249242	chr12	7249183	-	hs|12p13.31	51279	NM_016546	complement component 1, r subcomponent-like	chr12:7249242-7249183	GO:0004252|GO:0045087|GO:0006958|GO:0006508|GO:0005615	NM_016546	Hs.631730
A_23_P142856	-7.75989	-6.64309	2.16865	AQP12A	Homo sapiens aquaporin 12A (AQP12A), mRNA [NM_198998]	241637675	chr2	241637616	+	hs|2q37.3	375318	NM_198998	aquaporin 12A	chr2:241637616-241637675	GO:0005215|GO:0016021	NM_198998	Hs.534650
A_23_P8269	-7.49786	-6.24476	2.38353	TAAR8	Homo sapiens trace amine associated receptor 8 (TAAR8), mRNA [NM_053278]	132874204	chr6	132874145	+	hs|6q23.2	83551	NM_053278	trace amine associated receptor 8	chr6:132874145-132874204	GO:0007186|GO:0005886|GO:0004930|GO:0016021|GO:0001594	NM_053278	Hs.350571
A_33_P3260989	-7.28085	-6.08196	2.29563	TAS1R3	Homo sapiens taste receptor, type 1, member 3 (TAS1R3), mRNA [NM_152228]	1269842	chr1	1269783	+	hs|1p36.33	83756	NM_152228	taste receptor, type 1, member 3	chr1:1269783-1269842	GO:0046982|GO:0007186|GO:0005886|GO:0008527|GO:0001582|GO:0033041|GO:0016021|GO:0050916|GO:0050917	NM_152228	Hs.74375
A_19_P00320366	-7.4362	-5.99792	2.70997		BX109412 Soares_NFL_T_GBC_S1 Homo sapiens cDNA clone IMAGp998A225827, mRNA sequence [BX109412]	56193874	chr2	56193815	+	hs|2p16.1		BX109412		chr2:56193815-56193874			Hs.670753
A_23_P101683	-2.79634	-1.75668	2.05574	CLC	Homo sapiens Charcot-Leyden crystal galectin (CLC), mRNA [NM_001828]	40222060	chr19	40222001	-	hs|19q13.2	1178	NM_001828	Charcot-Leyden crystal galectin	chr19:40222060-40222001	GO:0005515|GO:0002667|GO:0097153|GO:0046006|GO:0004622|GO:0070231|GO:0030246|GO:0002724|GO:0007275|GO:0005829	NM_001828	Hs.889
A_19_P00800309	-7.61166	-6.51973	2.13159			45866784	chr13	45866725	-	hs|13q14.13				chr13:045866784-045866725
A_33_P3413384	-5.7623	-4.57628	2.27525			65892367	chr5	65892308	-	hs|5q12.3				chr5:065892367-065892308
A_33_P3348220	-6.43155	-5.16785	2.4011	ENGASE	Homo sapiens endo-beta-N-acetylglucosaminidase (ENGASE), mRNA [NM_001042573]	77078051	chr17	77077992	+	hs|17q25.3	64772	NM_001042573	endo-beta-N-acetylglucosaminidase	chr17:77077992-77078051	GO:0033925|GO:0005829	NM_001042573	Hs.29288
A_33_P3412863	-7.27913	-5.604	3.19349		phosphodiesterase 4D interacting protein [Source:HGNC Symbol;Acc:15580] [ENST00000534466]	144860048	chr1	144859989	-	hs|1q21.1		XM_005276096		chr1:144860048-144859989		XM_005276096
A_33_P3374180	-7.8714	-6.74206	2.18758	FAM209B	PREDICTED: Homo sapiens family with sequence similarity 209, member B (FAM209B), transcript variant X1, mRNA [XM_005260411]	55108133	chr20	55108074	+	hs|20q13.31	388799	XM_005260411	family with sequence similarity 209, member B	chr20:55108074-55108133	GO:0016021	XM_005260411
A_19_P00319066	-7.50978	-6.21946	2.44581		Homo sapiens, clone IMAGE:5466006, mRNA. [BC041064]	123139404	chr8	123139345	-	hs|8q24.13		BC041064		chr8:123139404-123139345
A_33_P3293645	-7.76856	-6.59372	2.25768			192755	chr1_gl000192_random	192696	-					chr1_gl000192_random:000192755-000192696
A_19_P00807578	-5.83852	-4.83263	2.00818			77825086	chr4	77825027	+	hs|4q21.1				chr4:077825027-077825086
A_33_P3399534	-7.57376	-6.39475	2.26421	RNU105B	Homo sapiens RNA, U105B small nucleolar (RNU105B), small nucleolar RNA [NR_004386]	8811975	chr20	8811916	+	hs|20p12.3	26767	NR_004386	RNA, U105B small nucleolar	chr20:8811916-8811975		NR_004386
A_33_P3271261	-7.61025	-6.36311	2.37371	NTN3	Homo sapiens netrin 3 (NTN3), mRNA [NM_006181]	2523503	chr16	2523444	+	hs|16p13.3	4917	NM_006181	netrin 3	chr16:2523444-2523503	GO:0042692|GO:0003674|GO:0051149|GO:0005794|GO:0007411|GO:0005578|GO:0005102|GO:0005575	NM_006181	Hs.158336
A_19_P00328070	-7.03286	-6.00216	2.04301			128923447	chr11	128923388	-	hs|11q24.3				chr11:128923447-128923388
A_19_P00317337	-6.54451	-5.37733	2.24572	LOC100506047	PREDICTED: Homo sapiens uncharacterized LOC100506047 (LOC100506047), misc_RNA [XR_109976]	43329526	chr2	43329467	-	hs|2p21	100506047	XR_109976	uncharacterized LOC100506047	chr2:43329526-43329467		XR_109976	Hs.127112
A_23_P381577	-6.37504	-5.12855	2.37263	ZNF25	Homo sapiens zinc finger protein 25 (ZNF25), mRNA [NM_145011]	38239068	chr10	38239009	-	hs|10p11.1	219749	NM_145011	zinc finger protein 25	chr10:38239068-38239009	GO:0006355|GO:0005634|GO:0003677|GO:0046872|GO:0006351	NM_145011	Hs.499429
A_23_P309720	-5.68897	-4.67951	2.01315	GABRD	Homo sapiens gamma-aminobutyric acid (GABA) A receptor, delta (GABRD), mRNA [NM_000815]	1961193	chr1	1961134	+	hs|1p36.33	2563	NM_000815	gamma-aminobutyric acid (GABA) A receptor, delta	chr1:1961134-1961193	GO:0007165|GO:0005230|GO:0030054|GO:0005887|GO:0004890|GO:0045211|GO:0034707|GO:0006810|GO:0007268|GO:0005254	NM_000815	Hs.113882
A_19_P00803258	-7.48339	-6.28383	2.2967			58142539	chr8	58142480	+	hs|8q12.1				chr8:058142480-058142539
A_19_P00803578	2.64173	3.86181	2.3296			74203123	chr18	74203064	+	hs|18q23				chr18:074203064-074203123
A_33_P3406904	-7.80731	-6.41561	2.62388	LOC101928561	PREDICTED: Homo sapiens uncharacterized LOC101928561 (LOC101928561), misc_RNA [XR_246464]	108388426	chr11	108388367	+	hs|11q22.3	101928561	XR_246464	uncharacterized LOC101928561	chr11:108388367-108388426		XR_246464
A_24_P732099	-6.37853	-4.8067	2.97282	HBBP1	Homo sapiens hemoglobin, beta pseudogene 1 (HBBP1), non-coding RNA [NR_001589]	5263324	chr11	5263265	-	hs|11p15.4	3044	NR_001589	hemoglobin, beta pseudogene 1	chr11:5263324-5263265		NR_001589	Hs.20205
A_33_P3327076	-6.93466	-5.7837	2.22062	OR2T27	Homo sapiens olfactory receptor, family 2, subfamily T, member 27 (OR2T27), mRNA [NM_001001824]	248813291	chr1	248813232	-	hs|1q44	403239	NM_001001824	olfactory receptor, family 2, subfamily T, member 27	chr1:248813291-248813232	GO:0004984|GO:0005886|GO:0004930|GO:0016021	NM_001001824	Hs.553814
A_33_P3353767	-7.4638	-6.43801	2.03607	PLEKHD1	Homo sapiens pleckstrin homology domain containing, family D (with coiled-coil domains) member 1 (PLEKHD1), mRNA [NM_001161498]	69995040	chr14	69994981	+	hs|14q24.1	400224	NM_001161498	pleckstrin homology domain containing, family D (with coiled-coil domains) member 1	chr14:69994981-69995040	GO:0005543	NM_001161498	Hs.509796
A_33_P3248843	-7.00754	-5.82217	2.27421			26541821	chr21	26541762	-	hs|21q21.2				chr21:26541821-26541762
A_23_P130281	-7.38609	-6.28306	2.14806	OR1A2	Homo sapiens olfactory receptor, family 1, subfamily A, member 2 (OR1A2), mRNA [NM_012352]	3101395	chr17	3101336	+	hs|17p13.3	26189	NM_012352	olfactory receptor, family 1, subfamily A, member 2	chr17:3101336-3101395	GO:0050911|GO:0007608|GO:0004984|GO:0005886|GO:0004930|GO:0016021	NM_012352	Hs.532660
A_33_P3227482	-7.59534	-6.19294	2.64341		Homo sapiens cDNA FLJ43944 fis, clone TESTI4014392. [AK125932]	34234181	chr17	34234122	-	hs|17q12		AK125932		chr17:34234181-34234122			Hs.167595
A_19_P00802597	-7.57014	-6.51078	2.08401		Q5TDC2_HUMAN (Q5TDC2) Mitochondrial carrier homolog 1 (C. elegans), partial (63%) [THC2692121]	18617588	chr11	18617529	-	hs|11p15.1				chr11:018617588-018617529
A_19_P00315566	-7.45719	-6.13719	2.49666			26534240	chr7	26534181	-	hs|7p15.2				chr7:026534240-026534181
A_23_P15450	-5.76016	-4.69893	2.0867	TMEM100	Homo sapiens transmembrane protein 100 (TMEM100), transcript variant 2, mRNA [NM_018286]	53797818	chr17	53797759	-	hs|17q22	55273	NM_018286	transmembrane protein 100	chr17:53797818-53797759	GO:0071773|GO:0048471|GO:2001214|GO:0005886|GO:0005783|GO:0060842|GO:0001525|GO:0005575|GO:0030509|GO:0001701|GO:0003674|GO:0008150|GO:0007219|GO:0043491|GO:0043204|GO:0016021|GO:0045603|GO:0001570	NM_018286	Hs.173233
A_33_P3253420	-7.56413	-6.28294	2.43039			111611412	chr7	111611353	+	hs|7q31.1				chr7:111611353-111611412
A_33_P3337450	-6.68197	-5.54534	2.19866		PREDICTED: Homo sapiens uncharacterized LOC101927838 (LOC101927838), misc_RNA [XR_248253]	89334572	chr16	89334513	+	hs|16q24.3		XR_248253		chr16:89334513-89334572		XR_248253	Hs.740440
A_23_P99080	-6.28362	-5.25304	2.04285	TAS2R13	Homo sapiens taste receptor, type 2, member 13 (TAS2R13), mRNA [NM_023920]	11061078	chr12	11061019	-	hs|12p13.2	50838	NM_023920	taste receptor, type 2, member 13	chr12:11061078-11061019	GO:0050912|GO:0008150|GO:0005886|GO:0008527|GO:0016021	NM_023920	Hs.679407
A_23_P85941	-6.93847	-5.93778	2.00096	ALX3	Homo sapiens ALX homeobox 3 (ALX3), mRNA [NM_006492]	110603170	chr1	110603111	-	hs|1p13.3	257	NM_006492	ALX homeobox 3	chr1:110603170-110603111	GO:0043565|GO:0007389|GO:0003700|GO:0035116|GO:0048704|GO:0042981|GO:0005634|GO:0035115|GO:0006351	NM_006492	Hs.669953
A_33_P3361991	-7.02591	-5.76281	2.40012	OR9A2	Homo sapiens olfactory receptor, family 9, subfamily A, member 2 (OR9A2), mRNA [NM_001001658]	142723371	chr7	142723312	-	hs|7q34	135924	NM_001001658	olfactory receptor, family 9, subfamily A, member 2	chr7:142723371-142723312	GO:0004984|GO:0005886|GO:0004930|GO:0016021	NM_001001658	Hs.553594
A_33_P3266783	-6.71718	-5.11176	3.04284		Q66I89_BRARE (Q66I89) PQ loop repeat containing 3, partial (6%) [THC2736258]	65992314	chr17	65992255	-	hs|17q24.2				chr17:65992314-65992255
A_33_P3390122	-7.62522	-6.14131	2.79705	GIPC2	Homo sapiens GIPC PDZ domain containing family, member 2 (GIPC2), mRNA [NM_017655]	78603109	chr1	78603050	+	hs|1p31.1	54810	NM_017655	GIPC PDZ domain containing family, member 2	chr1:78603050-78603109	GO:0005737	NM_017655	Hs.659356
A_19_P00321715	-6.51947	-4.87435	3.12774	MIR100HG	Homo sapiens mir-100-let-7a-2 cluster host gene (non-protein coding) (MIR100HG), long non-coding RNA [NR_024430]	122051105	chr11	122051046	-	hs|11q24.1	399959	NR_024430	mir-100-let-7a-2 cluster host gene (non-protein coding)	chr11:122051105-122051046		NR_024430	Hs.732590
A_24_P366122	-1.61019	-0.169777	2.71399	ACBD4	Homo sapiens acyl-CoA binding domain containing 4 (ACBD4), transcript variant 2, mRNA [NM_024722]	43213931	chr17	43213872	+	hs|17q21.31	79777	NM_024722	acyl-CoA binding domain containing 4	chr17:43213872-43213931	GO:0000062|GO:0008289	NM_024722	Hs.110298
A_33_P3241696	-7.90814	-6.61747	2.44641	SLC45A2	solute carrier family 45, member 2 [Source:HGNC Symbol;Acc:16472] [ENST00000345083]	33951653	chr5	33951594	-	hs|5p13.2	51151	XM_005248311	solute carrier family 45, member 2	chr5:33951653-33951594	GO:0033162|GO:0042438|GO:0016021|GO:0007601|GO:0050896|GO:0048066	XM_005248311	Hs.278962
A_33_P3281437	-7.38707	-5.86277	2.87647		immunoglobulin kappa variable 1D-8 [Source:HGNC Symbol;Acc:5759] [ENST00000471857]	90260089	chr2	90260030	+	hs|2p11.2		AF035035		chr2:90260030-90260089			Hs.574701
A_19_P00318912	-6.02842	-4.84138	2.27687			8036296	chr2	8036237	+	hs|2p25.1				chr2:008036237-008036296
A_23_P403886	-7.1582	-6.13983	2.02562	GLYAT	Homo sapiens glycine-N-acyltransferase (GLYAT), transcript variant 2, mRNA [NM_005838]	58477744	chr11	58477685	-	hs|11q12.1	10249	NM_005838	glycine-N-acyltransferase	chr11:58477744-58477685	GO:0005739|GO:0006637|GO:0032787|GO:0016746|GO:0006805|GO:0047961|GO:0005759|GO:0006544|GO:0009636|GO:0044281|GO:0047962	NM_005838	Hs.145384
A_33_P3279362	-7.84445	-6.40716	2.70812	GRIK1-AS1	Homo sapiens GRIK1 antisense RNA 1 (GRIK1-AS1), long non-coding RNA [NR_027021]	31121233	chr21	31121174	+	hs|21q21.3	642976	NR_027021	GRIK1 antisense RNA 1	chr21:31121174-31121233		NR_027021	Hs.473554
A_23_P4387	-7.61062	-6.28574	2.50511	KRT24	Homo sapiens keratin 24 (KRT24), mRNA [NM_019016]	38854553	chr17	38854494	-	hs|17q21.2	192666	NM_019016	keratin 24	chr17:38854553-38854494	GO:0005882|GO:0005737|GO:0005198|GO:0045111	NM_019016	Hs.87383
A_24_P151032	-6.24014	-5.1447	2.13678	MYL4	Homo sapiens myosin, light chain 4, alkali; atrial, embryonic (MYL4), transcript variant 2, mRNA [NM_002476]	45286817	chr17	45286758	+	hs|17q21.32	4635	NM_002476	myosin, light chain 4, alkali; atrial, embryonic	chr17:45286758-45286817	GO:0030049|GO:0005509|GO:0032781|GO:0060048|GO:0005829|GO:0003785|GO:0007517|GO:0051015|GO:0002026|GO:0032038|GO:0005859|GO:0008307|GO:0031672	NM_002476	Hs.463300
A_19_P00800810	-7.20728	-6.06381	2.20911			95675251	chr10	95675192	+	hs|10q23.33				chr10:095675192-095675251
A_33_P3417308	-5.91385	-4.90892	2.00684		PREDICTED: Homo sapiens uncharacterized LOC101927139 (LOC101927139), misc_RNA [XR_246340]	66508267	chr1	66508208	-	hs|1p31.3		XR_246340		chr1:66508267-66508208		XR_246340
A_24_P324712	-6.01205	-4.99759	2.02016	NPC1L1	Homo sapiens NPC1-like 1 (NPC1L1), transcript variant 1, mRNA [NM_013389]	44578461	chr7	44576528	-	hs|7p13	29881	NM_013389	NPC1-like 1	chr7:44578461-44576528	GO:0042632|GO:0005515|GO:0006695|GO:0017137|GO:0005886|GO:0042493|GO:0044281|GO:0031526|GO:0030301|GO:0030299|GO:0031489|GO:0016324|GO:0008144|GO:0042157|GO:0015918|GO:0008158|GO:0016021|GO:0030659	NM_013389	Hs.567486
A_33_P3242251	-7.44578	-6.27091	2.25774			104935692	chr10	104935633	+	hs|10q24.33				chr10:104935633-104935692
A_33_P3379956	-6.92981	-5.43736	2.81366		doublecortin domain containing 1 [Source:HGNC Symbol;Acc:20625] [ENST00000342355]	30964811	chr11	30964752	-	hs|11p14.1		AK126066		chr11:30964811-30964752
A_33_P3273424	-7.34333	-5.93517	2.65398	RETSAT	retinol saturase (all-trans-retinol 13,14-reductase) [Source:HGNC Symbol;Acc:25991] [ENST00000490291]	85578734	chr2	85578675	-	hs|2p11.2	54884		retinol saturase (all-trans-retinol 13,14-reductase)	chr2:85578734-85578675	GO:0005640|GO:0031965|GO:0042572|GO:0016491|GO:0005789|GO:0055114|GO:0051786
A_33_P3617655	-6.5715	-5.218	2.55531	LOC339442	Homo sapiens uncharacterized LOC339442 (LOC339442), long non-coding RNA [NR_038928]	38674766	chr1	38674707	-	hs|1p34.3	339442	NR_038928	uncharacterized LOC339442	chr1:38674766-38674707		NR_038928	Hs.434245
A_33_P3318322	-7.5247	-6.12991	2.62949	STEAP4	Homo sapiens STEAP family member 4 (STEAP4), transcript variant 2, mRNA [NM_001205315]	87912171	chr7	87912112	-	hs|7q21.12	79689	NM_001205315	STEAP family member 4	chr7:87912171-87912112	GO:0005886|GO:0000139|GO:0016491|GO:0045444|GO:0016021|GO:0055072|GO:0046872|GO:0006811	NM_001205315	Hs.521008
A_19_P00811940	-6.15409	-5.0838	2.09984		ALU1_HUMAN (P39188) Alu subfamily J sequence contamination warning entry, partial (13%) [THC2669783]	112319834	chr3	112319775	+	hs|3q13.2		TCONS_00006930		chr3:112319775-112319834
A_33_P3214052	-7.25031	-5.87134	2.60082	STXBP5-AS1	STXBP5 antisense RNA 1 [Source:HGNC Symbol;Acc:44183] [ENST00000458125]	147183134	chr6	147183075	-	hs|6q24.3	729178	TCONS_l2_00025508	STXBP5 antisense RNA 1	chr6:147183134-147183075			Hs.557608
A_19_P00330198	-6.43319	-5.33685	2.13812			208364711	chr2	208364652	-	hs|2q33.3				chr2:208364711-208364652
A_19_P00328318	-6.00168	-4.68574	2.48964			42573351	chr2	42573292	+	hs|2p21				chr2:042573292-042573351
A_33_P3411945	-7.81084	-6.78494	2.03623	C19orf38	Homo sapiens chromosome 19 open reading frame 38 (C19orf38), mRNA [NM_001136482]	10961218	chr19	10961159	+	hs|19p13.2	255809	NM_001136482	chromosome 19 open reading frame 38	chr19:10961159-10961218	GO:0016021	NM_001136482	Hs.440535
A_19_P00810108	-6.07213	-5.06969	2.00339			38740043	chrX	38739984	-	hs|Xp11.4				chrX:038740043-038739984
A_33_P3679901	-7.53754	-6.15458	2.60802		olfactory receptor, family 9, subfamily A, member 1 pseudogene [Source:HGNC Symbol;Acc:8486] [ENST00000482201]	141587613	chr7	141587554	+	hs|7q34		X64982		chr7:141587554-141587613			Hs.544835
A_24_P75127	-7.63066	-6.49708	2.19402		hemicentin 2 [Source:HGNC Symbol;Acc:21293] [ENST00000487727]	133284198	chr9	133284139	+	hs|9q34.11		XM_001726942		chr9:133284139-133284198		XM_001726942	Hs.32194
A_19_P00800065	-4.58238	-3.49248	2.1286			121887912	chr2	121887853	+	hs|2q14.2				chr2:121887853-121887912
A_33_P3322769	-6.98295	-5.79511	2.27812	OR51G2	Homo sapiens olfactory receptor, family 51, subfamily G, member 2 (OR51G2), mRNA [NM_001005238]	4936039	chr11	4935980	-	hs|11p15.4	81282	NM_001005238	olfactory receptor, family 51, subfamily G, member 2	chr11:4936039-4935980	GO:0004984|GO:0005886|GO:0004930|GO:0016021	NM_001005238	Hs.542302
A_19_P00804359	-6.93579	-5.90238	2.04685	LOC101928292	PREDICTED: Homo sapiens uncharacterized LOC101928292 (LOC101928292), transcript variant X1, misc_RNA [XR_247683]	69307683	chr11	69307624	+	hs|11q13.3	101928292	XR_247683	uncharacterized LOC101928292	chr11:69307624-69307683		XR_247683	Hs.736219
A_19_P00802019	-6.34445	-5.17624	2.24731			3906723	chr6	3906664	+	hs|6p25.2				chr6:003906664-003906723
A_23_P207868	-6.96713	-5.29249	3.1924	KRTAP9-4	Homo sapiens keratin associated protein 9-4 (KRTAP9-4), mRNA [NM_033191]	39406871	chr17	39406812	+	hs|17q21.2	85280	NM_033191	keratin associated protein 9-4	chr17:39406812-39406871	GO:0045095	NM_033191	Hs.528700
A_33_P3407049	-7.87127	-6.6599	2.31557			143342842	chr7	143342783	-	hs|7q35				chr7:143342842-143342783
A_19_P00807246	-7.87915	-6.65391	2.33795			127412730	chr5	127412671	+	hs|5q23.3				chr5:127412671-127412730
A_33_P3253476	-7.87727	-6.87687	2.00055	LOC101929780	Homo sapiens neuroblastoma breakpoint family member pseudogene (LOC101929780), non-coding RNA [NR_104217]	145289771	chr1	145289712	+	hs|1q21.1	101929780	NR_104217	neuroblastoma breakpoint family member pseudogene	chr1:145289712-145289771		NR_104217	Hs.714127
A_23_P151361	-6.67409	-5.56086	2.16329	SMIM2	Homo sapiens small integral membrane protein 2 (SMIM2), mRNA [NM_024058]	44717800	chr13	44717741	-	hs|13q14.11	79024	NM_024058	small integral membrane protein 2	chr13:44717800-44717741	GO:0016021	NM_024058	Hs.730073
A_33_P3420083	-7.68847	-6.02454	3.16879	LOC728690	Homo sapiens cDNA FLJ37323 fis, clone BRAMY2018273. [AK094642]	1874574	chr1	1874515	-	hs|1p36.33	728690	AK094642	uncharacterized LOC728690	chr1:1874574-1874515			Hs.711769
A_19_P00809466	-7.85052	-6.62562	2.3374			39685689	chr3	39685630	-	hs|3p22.1				chr3:039685689-039685630
A_19_P00320696	-7.50741	-6.47639	2.04346		ie56h11.y5 Melton Normalized Human Islet 4 N4-HIS 1 Homo sapiens cDNA clone IMAGE:5671149 5', mRNA sequence [CK903429]	31161793	chr20	31161734	+	hs|20q11.21		CK903429		chr20:31161734-31161793			Hs.664590
A_19_P00800509	-7.74319	-5.99356	3.36272			10223058	chr5	10222999	+	hs|5p15.2				chr5:010222999-010223058
A_33_P3363720	-6.72358	-5.68632	2.05233	C1orf213	Homo sapiens chromosome 1 open reading frame 213 (C1orf213), transcript variant 2, long non-coding RNA [NR_033691]	23695931	chr1	23695872	+	hs|1p36.12	148898	NR_033691	chromosome 1 open reading frame 213	chr1:23695872-23695931		NR_033691	Hs.61884
A_19_P00319360	-6.75545	-5.60745	2.21607			201623741	chr2	201623682	-	hs|2q33.1				chr2:201623741-201623682
A_23_P58407	-7.31367	-6.1994	2.16485	UGT2B15	Homo sapiens UDP glucuronosyltransferase 2 family, polypeptide B15 (UGT2B15), mRNA [NM_001076]	69512817	chr4	69512758	-	hs|4q13.2	7366	NM_001076	UDP glucuronosyltransferase 2 family, polypeptide B15	chr4:69512817-69512758	GO:0006805|GO:0052695|GO:0001972|GO:0005789|GO:0015020|GO:0016021|GO:0008202	NM_001076	Hs.150207
A_19_P00810733	-6.8587	-5.49975	2.56499			44890911	chr21	44890852	+	hs|21q22.3				chr21:044890852-044890911
A_33_P3375755	-7.42971	-5.93494	2.81819		GB	1151381	chr16	1151322	-	hs|16p13.3				chr16:001151381-001151322
A_19_P00802304	-6.73469	-5.0743	3.16103			216660744	chr2	216660685	+	hs|2q35				chr2:216660685-216660744
A_33_P3328921	-6.44434	-5.23765	2.30806		long intergenic non-protein coding RNA 596 [Source:HGNC Symbol;Acc:23167] [ENST00000559615]	24391695	chr14	24391636	-	hs|14q11.2		BX161431		chr14:24391695-24391636
A_33_P3258127	-6.0461	-4.98799	2.0822	LOC100132188	Homo sapiens LP7097 mRNA, complete cds. [AY203946]	166073966	chr6	166073907	-	hs|6q27	100132188	AY203946	LP7097	chr6:166073966-166073907
A_23_P47199	-6.869	-5.86485	2.00576	SLC22A11	Homo sapiens solute carrier family 22 (organic anion/urate transporter), member 11 (SLC22A11), mRNA [NM_018484]	64337124	chr11	64336192	+	hs|11q13.1	55867	NM_018484	solute carrier family 22 (organic anion/urate transporter), member 11	chr11:64336192-64337124	GO:0005515|GO:0016324|GO:0005886|GO:0005452|GO:0015347|GO:0005887|GO:0015711|GO:0008514|GO:0046415|GO:0055085|GO:0009897	NM_018484	Hs.220844
A_19_P00332247	-7.94015	-6.53533	2.64785			56881606	chr20	56881547	+	hs|20q13.32				chr20:056881547-056881606
A_19_P00811042	-7.59796	-6.46859	2.18763			65263805	chr10	65263746	+	hs|10q21.3				chr10:065263746-065263805
A_33_P3358863	-7.36857	-6.16624	2.30111	LOC100287823	PREDICTED: Homo sapiens double homeobox protein 4-like protein 4-like (LOC100287823), mRNA [XM_005276044]						100287823	XM_005276044	double homeobox protein 4-like protein 4-like			XM_005276044
A_19_P00329473	-7.22032	-5.68433	2.89987			68115047	chrX	68114988	-	hs|Xq13.1				chrX:068115047-068114988
A_33_P3297883	-7.36672	-5.76266	3.03999	LOC100131796	Homo sapiens LP2570 mRNA, complete cds. [AY203937]	67336621	chr15	67336562	-	hs|15q22.33	100131796	AY203937	LP2570	chr15:67336621-67336562
A_19_P00330071	-4.96244	-3.79944	2.23923			238635921	chr1	238635862	+	hs|1q43				chr1:238635862-238635921
A_19_P00801696	-7.8502	-6.59618	2.38506			106896724	chrX	106896665	-	hs|Xq22.3				chrX:106896724-106896665
A_33_P3363085	-7.24249	-6.05855	2.27196		DA571569 HEMBA1 Homo sapiens cDNA clone HEMBA1006859 5', mRNA sequence [DA571569]	143745626	chr1	143745567	+	hs|1q21.1		DA571569		chr1:143745567-143745626			Hs.718639
A_33_P3301980	-7.95713	-2.38344	47.6263			135992117	chrX	135992058	+	hs|Xq26.3				chrX:135992058-135992117
A_19_P00330641	-7.37326	-6.06452	2.47724			21567134	chr9	21567075	+	hs|9p21.3				chr9:021567075-021567134
A_32_P468341	-6.9638	-5.58939	2.59261	C1orf127	Homo sapiens chromosome 1 open reading frame 127 (C1orf127), mRNA [NM_001170754]	11008625	chr1	11008566	-	hs|1p36.22	148345	NM_001170754	chromosome 1 open reading frame 127	chr1:11008625-11008566		NM_001170754	Hs.127026
A_19_P00317032	-5.70378	-4.65993	2.06173	CRNDE	colorectal neoplasia differentially expressed (non-protein coding) [Source:HGNC Symbol;Acc:37078] [ENST00000558031]	54957616	chr16	54957557	-	hs|16q12.2	643911		colorectal neoplasia differentially expressed (non-protein coding)	chr16:54957616-54957557
A_24_P626932	-7.65864	-6.37054	2.44205	MUC3	Homo sapiens SIB 276 intestinal mucin (MUC3) mRNA, partial cds. [AF007191]						100133790	AF007191	intestinal mucin-like				Hs.703062
A_33_P3229472	-6.56515	-5.34599	2.32811	KRTAP5-10	Homo sapiens keratin associated protein 5-10 (KRTAP5-10), mRNA [NM_001012710]	71277342	chr11	71277283	+	hs|11q13.4	387273	NM_001012710	keratin associated protein 5-10	chr11:71277283-71277342	GO:0045095	NM_001012710	Hs.661887
A_33_P3375269	-6.63224	-5.51625	2.16744			128775931	chr11	128775872	+	hs|11q24.3				chr11:128775872-128775931
A_19_P00329865	-6.64958	-5.35886	2.44651			28088489	chr6	28088430	+	hs|6p22.1				chr6:028088430-028088489
A_33_P3327723	-7.4019	-5.87671	2.87824			76025345	chr15	76025286	-	hs|15q24.2				chr15:076025345-076025286
A_19_P00316634	-7.19881	-6.18603	2.0178	LINC00589	long intergenic non-protein coding RNA 589 [Source:HGNC Symbol;Acc:32299] [ENST00000518623]	29531921	chr8	29531862	-	hs|8p12	619351		long intergenic non-protein coding RNA 589	chr8:29531921-29531862
A_23_P207213	-7.60204	-6.40749	2.28873	ALDH3A1	Homo sapiens aldehyde dehydrogenase 3 family, member A1 (ALDH3A1), transcript variant 2, mRNA [NM_000691]	19644417	chr17	19643743	-	hs|17p11.2	218	NM_000691	aldehyde dehydrogenase 3 family, member A1	chr17:19644417-19643743	GO:0001666|GO:0008284|GO:0005783|GO:0007584|GO:0042493|GO:0007568|GO:0004029|GO:0006081|GO:0004028|GO:0051384|GO:0051591|GO:0005829|GO:0008106|GO:0055114|GO:0004030	NM_000691	Hs.531682
A_33_P3291279	-7.89712	-6.54228	2.55769	SOWAHB	Homo sapiens sosondowah ankyrin repeat domain family member B (SOWAHB), mRNA [NM_001029870]	77816680	chr4	77816621	-	hs|4q21.1	345079	NM_001029870	sosondowah ankyrin repeat domain family member B	chr4:77816680-77816621		NM_001029870	Hs.257292
A_33_P3718679	-7.35919	-6.30403	2.07795	LOC283731	Homo sapiens hypothetical protein LOC283731, mRNA (cDNA clone IMAGE:4826227). [BC050067]	74418316	chr15	74418257	-	hs|15q24.1	283731	BC050067	uncharacterized LOC283731	chr15:74418316-74418257			Hs.631696
A_19_P00322626	-7.63673	-6.58219	2.07706			27138968	chr22	27138909	+	hs|22q12.1				chr22:027138909-027138968
A_33_P3306818	-7.79012	-6.58585	2.30419	LOC100130872	Homo sapiens cDNA FLJ34460 fis, clone HLUNG2002942. [AK091779]	1193894	chr4	1193835	-	hs|4p16.3	100130872	AK091779	uncharacterized LOC100130872	chr4:1193894-1193835			Hs.302963
A_24_P147169	-7.56609	-5.99664	2.96791	PLA2G4F	Homo sapiens phospholipase A2, group IVF (PLA2G4F), transcript variant 1, mRNA [NM_213600]	42434356	chr15	42434297	-	hs|15q15.1	255189	NM_213600	phospholipase A2, group IVF	chr15:42434356-42434297	GO:0036149|GO:0036148|GO:0032587|GO:0044281|GO:0005765|GO:0031982|GO:0046872|GO:0005829|GO:0036150|GO:0071407|GO:0001516|GO:0004622|GO:0047498|GO:0006644|GO:0009395|GO:0071236|GO:0036151|GO:0050482|GO:0046474|GO:0036152	NM_213600	Hs.231873
A_23_P501713	-7.03383	-5.71363	2.49701	IL1F10	Homo sapiens interleukin 1 family, member 10 (theta) (IL1F10), transcript variant 1, mRNA [NM_032556]	113832925	chr2	113832866	+	hs|2q13	84639	NM_032556	interleukin 1 family, member 10 (theta)	chr2:113832866-113832925	GO:0005149|GO:0005615|GO:0005125	NM_032556	Hs.306974
A_33_P3274472	-6.89905	-5.75499	2.21002			219086215	chr1	219086156	-	hs|1q41		TCONS_00000731		chr1:219086215-219086156
A_33_P3282307	-6.97	-5.57986	2.62103	ADARB2	Homo sapiens adenosine deaminase, RNA-specific, B2 (non-functional) (ADARB2), mRNA [NM_018702]	1229242	chr10	1229183	-	hs|10p15.3	105	NM_018702	adenosine deaminase, RNA-specific, B2 (non-functional)	chr10:1229242-1229183	GO:0006397|GO:0005739|GO:0003725|GO:0005737|GO:0003727|GO:0004000|GO:0005730|GO:0005634|GO:0046872	NM_018702	Hs.586663
A_33_P3328087	-7.3724	-6.30216	2.09977		Homo sapiens clone FLB9413 PRO2532 mRNA, complete cds. [AF130075]	174389338	chr4	174389279	+	hs|4q34.1		AF130075		chr4:174389279-174389338			Hs.684531
A_19_P00330855	-6.8384	-5.7806	2.08176			168682810	chr6	168682751	+	hs|6q27				chr6:168682751-168682810
A_33_P3223739	-7.1563	-5.88969	2.40596	OR1N1	Homo sapiens olfactory receptor, family 1, subfamily N, member 1 (OR1N1), mRNA [NM_012363]	125288992	chr9	125288933	-	hs|9q33.2	138883	NM_012363	olfactory receptor, family 1, subfamily N, member 1	chr9:125288992-125288933	GO:0004984|GO:0005886|GO:0004930|GO:0016021	NM_012363	Hs.553604
A_19_P00322619	-7.27376	-6.24221	2.04422		Pvt1 oncogene (non-protein coding) [Source:HGNC Symbol;Acc:9709] [ENST00000512617]	129060821	chr8	129060762	+	hs|8q24.21				chr8:129060762-129060821
A_19_P00321279	-7.614	-6.05882	2.9387			29655999	chr8	29655940	+	hs|8p12		TCONS_00014487		chr8:29655940-29655999			Hs.512440
A_19_P00328052	-7.23006	-6.2171	2.01805			31120447	chr2	31120388	-	hs|2p23.1				chr2:031120447-031120388
A_23_P146198	-7.13727	-6.08406	2.07513	CYP7A1	Homo sapiens cytochrome P450, family 7, subfamily A, polypeptide 1 (CYP7A1), mRNA [NM_000780]	59403473	chr8	59403414	-	hs|8q12.1	1581	NM_000780	cytochrome P450, family 7, subfamily A, polypeptide 1	chr8:59403473-59403414	GO:0042632|GO:0006707|GO:0006805|GO:0005506|GO:0006699|GO:0044281|GO:0043231|GO:0071397|GO:0070857|GO:0005789|GO:0008206|GO:0016125|GO:0071333|GO:0008123|GO:0044255|GO:0020037	NM_000780	Hs.1644
A_19_P00324760	-7.54965	-6.35464	2.28947			71938805	chr14	71938746	-	hs|14q24.2				chr14:071938805-071938746
A_33_P3468017	-7.80851	-6.22818	2.99037	LOC254099	Homo sapiens uncharacterized LOC254099 (LOC254099), long non-coding RNA [NR_038869]	1079399	chr1	1079340	+	hs|1p36.33	254099	NR_038869	uncharacterized LOC254099	chr1:1079340-1079399		NR_038869	Hs.680488
A_19_P00318848	-7.09005	-5.80892	2.4303	MRPL23-AS1	Homo sapiens MRPL23 antisense RNA 1 (MRPL23-AS1), long non-coding RNA [NR_024471]	2004977	chr11	2004918	-	hs|11p15.5	100133545	NR_024471	MRPL23 antisense RNA 1	chr11:2004977-2004918		NR_024471	Hs.677620
A_33_P3242069	-6.91884	-5.53427	2.61093	LOC729159	Homo sapiens UPF0607 protein ENSP00000381418-like (LOC729159), mRNA [NM_001282301]	60392506	chr16	60392447	-	hs|16q21	729159	NM_001282301	UPF0607 protein ENSP00000381418-like	chr16:60392506-60392447		NM_001282301
A_19_P00807846	-6.83346	-5.47036	2.57236			46796982	chr12	46796923	+	hs|12q13.11				chr12:046796923-046796982
A_19_P00811840	-6.40189	-5.30469	2.13939			49014516	chr15	49014457	-	hs|15q21.1				chr15:049014516-049014457
A_24_P213950	-6.90018	-5.88306	2.02387	HEPACAM	Homo sapiens hepatic and glial cell adhesion molecule (HEPACAM), mRNA [NM_152722]	124789495	chr11	124789436	-	hs|11q24.2	220296	NM_152722	hepatic and glial cell adhesion molecule	chr11:124789495-124789436	GO:0030424|GO:0005737|GO:0005911|GO:0007050|GO:0034613|GO:0016021|GO:0007155|GO:0040008	NM_152722	Hs.745294
A_33_P3242713	-7.82087	-6.59005	2.347		Homo sapiens cDNA FLJ11996 fis, clone HEMBB1001449. [AK022058]	8015174	chr18	8015115	+	hs|18p11.23		AK022058		chr18:8015115-8015174
A_19_P00326417	1.78875	2.84682	2.08215			44790206	chr21	44790147	+	hs|21q22.3				chr21:044790147-044790206
A_33_P3353846	-7.61215	-6.40207	2.31351	TSPO2	Homo sapiens translocator protein 2 (TSPO2), transcript variant 1, mRNA [NM_001010873]	41011436	chr6	41011377	+	hs|6p21.1	222642	NM_001010873	translocator protein 2	chr6:41011377-41011436	GO:0015485|GO:0005783|GO:0006810|GO:0005789|GO:0016021	NM_001010873	Hs.357392
A_33_P3236661	-7.14306	-6.1158	2.03814	PCDH9	Homo sapiens protocadherin 9, mRNA (cDNA clone MGC:167030 IMAGE:8860363), complete cds. [BC150296]	67798730	chr13	67798671	-	hs|13q21.32	5101	BC150296	protocadherin 9	chr13:67798730-67798671	GO:0005886|GO:0005509|GO:0016021|GO:0007156		Hs.654709
A_33_P3407631	-7.36066	-6.22471	2.19763			10131116	chr16	10131057	+	hs|16p13.2				chr16:10131057-10131116
A_24_P342632	-7.66928	-6.42106	2.37548	AK5	Homo sapiens adenylate kinase 5 (AK5), transcript variant 1, mRNA [NM_174858]	78025105	chr1	78025046	+	hs|1p31.1	26289	NM_174858	adenylate kinase 5	chr1:78025046-78025105	GO:0005813|GO:0046034|GO:0015949|GO:0004550|GO:0009220|GO:0055086|GO:0044281|GO:0004017|GO:0009142|GO:0019206|GO:0005524|GO:0005829|GO:0006165|GO:0005737|GO:0006172|GO:0006173	NM_174858	Hs.559718
A_33_P3714477	-7.27995	-5.9828	2.45743	LINC00996	Homo sapiens long intergenic non-protein coding RNA 996 (LINC00996), long non-coding RNA [NR_034033]	150144938	chr7	150144879	+	hs|7q36.1	285972	NR_034033	long intergenic non-protein coding RNA 996	chr7:150144879-150144938		NR_034033	Hs.647110
A_19_P00329841	-7.24148	-5.47372	3.40523			124873767	chr7	124873708	-	hs|7q31.33				chr7:124873767-124873708
A_23_P386356	-6.67053	-4.88684	3.44305	KIF12	Homo sapiens kinesin family member 12 (KIF12), mRNA [NM_138424]	116856518	chr9	116856251	-	hs|9q32	113220	NM_138424	kinesin family member 12	chr9:116856518-116856251	GO:0008017|GO:0005871|GO:0005737|GO:0005874|GO:0003777|GO:0005524|GO:0007018	NM_138424	Hs.28149
A_19_P00802117	-7.32524	-6.00445	2.49804			116627516	chr1	116627457	+	hs|1p13.1				chr1:116627457-116627516
A_19_P00330004	-7.3658	-6.20398	2.23738			28172139	chr12	28172080	-	hs|12p11.22				chr12:028172139-028172080
A_33_P3269854	-7.0724	-5.66833	2.64647			29475162	chr6	29475103	+	hs|6p22.1		TCONS_l2_00024139		chr6:29475103-29475162
A_33_P3317589	-7.34253	-6.11131	2.34765	GFRA4	Homo sapiens GDNF family receptor alpha 4 (GFRA4), transcript variant 2, mRNA [NM_145762]	3640070	chr20	3640011	-	hs|20p13	64096	NM_145762	GDNF family receptor alpha 4	chr20:3640070-3640011	GO:0030279|GO:0016167|GO:0005886|GO:0031225|GO:0005615	NM_145762	Hs.302025
A_23_P321496	-7.4982	-6.45059	2.0671	ANKRD30BP2	Homo sapiens ankyrin repeat domain 30B pseudogene 2 (ANKRD30BP2), non-coding RNA [NR_026916]	14415264	chr21	14415205	+	hs|21q11.2	149992	NR_026916	ankyrin repeat domain 30B pseudogene 2	chr21:14415205-14415264		NR_026916	Hs.558645
A_19_P00320631	0.337616	1.521	2.27109		Q66T94_9DELA (Q66T94) Envelope glycoprotein, partial (4%) [THC2625422]	23672380	chr9	23672321	+	hs|9p21.3				chr9:023672321-023672380
A_19_P00808319	-6.75284	-5.75147	2.00189	IFNG-AS1	Homo sapiens IFNG antisense RNA 1 (IFNG-AS1), transcript variant 1, long non-coding RNA [NR_104124]	68414856	chr12	68414797	+	hs|12q15	100885789	NR_104124	IFNG antisense RNA 1	chr12:68414797-68414856		NR_104124	Hs.439832
A_19_P00805232	-7.23673	-6.04913	2.27773			132837729	chr12	132837670	-	hs|12q24.33				chr12:132837729-132837670
A_32_P377008	-6.44442	-5.23914	2.30583		PREDICTED: Homo sapiens uncharacterized LOC100129291 (LOC100129291), misc_RNA [XR_132685]	70885452	chrX	70884807	-	hs|Xq13.1		TCONS_l2_00030522		chrX:70885452-70884807			Hs.558667
A_19_P00810155	-7.3816	-6.15378	2.34213			43775108	chr3	43775049	+	hs|3p21.33				chr3:043775049-043775108
A_19_P00322673	-7.76958	-6.36119	2.65441			26519577	chr7	26519518	+	hs|7p15.2		TCONS_l2_00027074		chr7:26519518-26519577
A_19_P00318087	-6.01023	-4.71142	2.46025			81654722	chr5	81654663	-	hs|5q14.2				chr5:081654722-081654663
A_23_P330301	-7.54508	-6.51127	2.04742	MMD2	Homo sapiens monocyte to macrophage differentiation-associated 2 (MMD2), transcript variant 2, mRNA [NM_198403]	4946092	chr7	4946033	-	hs|7p22.1	221938	NM_198403	monocyte to macrophage differentiation-associated 2	chr7:4946092-4946033	GO:0048471|GO:0000139|GO:0016021	NM_198403	Hs.558694
A_19_P00316738	-7.34116	-6.18631	2.22661		PREDICTED: Homo sapiens uncharacterized LOC101927289 (LOC101927289), transcript variant X1, misc_RNA [XR_241446]	242824211	chr2	242824152	+	hs|2q37.3		XR_241446		chr2:242824152-242824211		XR_241446
A_24_P308506	-5.93153	-4.91867	2.01791	NAT8B	Homo sapiens N-acetyltransferase 8B (GCN5-related, putative, gene/pseudogene) (NAT8B), mRNA [NM_016347]	73927925	chr2	73927866	-	hs|2p13.1	51471	NM_016347	N-acetyltransferase 8B (GCN5-related, putative, gene/pseudogene)	chr2:73927925-73927866	GO:0008080|GO:0016021|GO:0001702	NM_016347	Hs.278983
A_33_P3387601	-7.35843	-6.18729	2.25191	KLKP1	Homo sapiens kallikrein pseudogene 1 (KLKP1), non-coding RNA [NR_002948]	51385530	chr19	51385471	-	hs|19q13.33	606293	NR_002948	kallikrein pseudogene 1	chr19:51385530-51385471	GO:0005737|GO:0005634	NR_002948	Hs.643424
A_19_P00810048	-7.91641	-6.49713	2.67452			97364609	chr14	97364550	-	hs|14q32.2				chr14:097364609-097364550
A_33_P3420367	-7.1802	-5.66659	2.85525	MIEF2	Smith-Magenis syndrome chromosome region, candidate 7 [Source:HGNC Symbol;Acc:17920] [ENST00000395703]	18166827	chr17	18166768	+	hs|17p11.2	125170		mitochondrial elongation factor 2	chr17:18166768-18166827	GO:0032464|GO:0005739|GO:0005515|GO:0008053|GO:0090314|GO:0005741|GO:0016021|GO:0007005|GO:0090141|GO:0005777
A_19_P00322910	-6.82589	-5.43757	2.61774	TWIST2	Homo sapiens twist family bHLH transcription factor 2 (TWIST2), transcript variant 2, mRNA [NM_057179]	239795723	chr2	239795664	+	hs|2q37.3	117581	NM_057179	twist family bHLH transcription factor 2	chr2:239795664-239795723	GO:0005515|GO:0005667|GO:0010838|GO:0043066|GO:0003700|GO:0008285|GO:0019904|GO:0032720|GO:0005634|GO:0000122|GO:0048701|GO:0003677|GO:0001649|GO:0043392|GO:0061303|GO:0005737|GO:0045668|GO:0001076|GO:0060325|GO:0045638|GO:0003682|GO:0046983|GO:0045892	NM_057179	Hs.422585
A_19_P00801353	-7.97635	-6.84111	2.19655			119277870	chr10	119277811	-	hs|10q26.11				chr10:119277870-119277811
A_19_P00327794	-7.98749	-6.93653	2.07191			130958824	chrX	130958765	+	hs|Xq26.2				chrX:130958765-130958824
A_19_P00328663	-7.42531	-6.4081	2.024			20377989	chr2	20377930	+	hs|2p24.1				chr2:020377930-020377989
A_19_P00800400	-7.07015	-5.49708	2.97538			70239691	chr11	70239632	+	hs|11q13.3				chr11:070239632-070239691
A_19_P00330570	-6.92585	-5.915	2.0151			79538633	chr10	79538574	+	hs|10q22.3				chr10:079538574-079538633
A_19_P00812771	-7.49291	-5.63886	3.61515			14420002	chr16	14419943	-	hs|16p13.12				chr16:014420002-014419943
A_24_P158468	-7.40469	-5.7394	3.17176	C10orf91	Homo sapiens chromosome 10 open reading frame 91 (C10orf91), mRNA [NM_173541]	134261365	chr10	134261306	+	hs|10q26.3	170393	NM_173541	chromosome 10 open reading frame 91	chr10:134261306-134261365		NM_173541	Hs.375059
A_19_P00807734	-7.61893	-6.06163	2.94303		Q6PIH3_HUMAN (Q6PIH3) DNHD3 protein, partial (5%) [THC2765204]	33910537	chr13	33910478	-	hs|13q13.1				chr13:033910537-033910478
A_33_P3243692	-7.36823	-6.25288	2.16647	CSNK1G1	casein kinase 1, gamma 1 [Source:HGNC Symbol;Acc:2454] [ENST00000303032]	64481675	chr15	64481616	-	hs|15q22.31	53944	XR_243104	casein kinase 1, gamma 1	chr15:64481675-64481616	GO:0051219|GO:0042277|GO:0005737|GO:0046777|GO:0001948|GO:0000287|GO:0004674|GO:0016055|GO:0005524	XR_243104
A_33_P3214066	-7.65758	-6.433	2.33688	CASC14	Homo sapiens cancer susceptibility candidate 14 (non-protein coding) (CASC14), long non-coding RNA [NR_034143]	22135245	chr6	22135186	-	hs|6p22.3	729177	NR_034143	cancer susceptibility candidate 14 (non-protein coding)	chr6:22135245-22135186		NR_034143	Hs.730673
A_19_P00806189	-7.02478	-5.92885	2.1375			109564742	chr12	109564683	+	hs|12q24.11				chr12:109564683-109564742
A_19_P00811549	-6.60318	-5.17372	2.69345			39482569	chr14	39482510	+	hs|14q21.1				chr14:039482510-039482569
A_33_P3374997	-6.58482	-5.56196	2.03194	CCDC41-AS1	Homo sapiens CCDC41 antisense RNA 1 (head to head) (CCDC41-AS1), long non-coding RNA [NR_027035]	94856155	chr12	94856096	+	hs|12q22	144486	NR_027035	CCDC41 antisense RNA 1 (head to head)	chr12:94856096-94856155		NR_027035	Hs.118205
A_19_P00802160	-7.23688	-6.13433	2.14733		ALU6_HUMAN (P39193) Alu subfamily SP sequence contamination warning entry, partial (8%) [THC2777619]	33905862	chr13	33905803	-	hs|13q13.1				chr13:033905862-033905803
A_19_P00321614	-7.78329	-6.67434	2.15687			77314608	chr7	77314549	+	hs|7q11.23				chr7:077314549-077314608
A_19_P00331067	-7.32962	-6.21945	2.15872			7276006	chr12	7275947	+	hs|12p13.31				chr12:007275947-007276006
A_19_P00331835	-5.85717	-4.79638	2.08608			40305634	chr6	40305575	-	hs|6p21.2				chr6:040305634-040305575
A_19_P00316967	-5.75479	-4.7255	2.04103	LOC642648	PREDICTED: Homo sapiens uncharacterized LOC642648 (LOC642648), misc_RNA [XR_244447]	46464720	chr22	46464661	-	hs|22q13.31	642648	XR_244447	uncharacterized LOC642648	chr22:46464720-46464661		XR_244447	Hs.631363
A_33_P3629151	-6.50896	-5.44139	2.0959	CDRT8	qf35h11.x1 Soares_testis_NHT Homo sapiens cDNA clone IMAGE:1752069 3', mRNA sequence [AI150443]	15008837	chr17	15008778	+	hs|17p12	94151	AI150443	CMT1A duplicated region transcript 8	chr17:15008778-15008837			Hs.98684
A_24_P143127	-7.57106	-6.35358	2.32539	GRIA3	Homo sapiens glutamate receptor, ionotropic, AMPA 3 (GRIA3), transcript variant 2, mRNA [NM_000828]	122616878	chrX	122616819	+	hs|Xq25	2892	NM_000828	glutamate receptor, ionotropic, AMPA 3	chrX:122616819-122616878	GO:0030666|GO:0030054|GO:0005886|GO:0045211|GO:0005234|GO:0004971|GO:0032281|GO:0006810|GO:0007268|GO:0007215	NM_000828	Hs.377070
A_19_P00330656	-7.90473	-6.6774	2.34133		Q2J5R1_FRASC (Q2J5R1) PilT protein-like, partial (11%) [THC2772241]	37874838	chr3	37874779	+	hs|3p22.2				chr3:037874779-037874838
A_33_P3270941	-7.86171	-6.5815	2.42876	C1orf229	Homo sapiens chromosome 1 open reading frame 229 (C1orf229), mRNA [NM_207401]	247273533	chr1	247273474	-	hs|1q44	388759	NM_207401	chromosome 1 open reading frame 229	chr1:247273533-247273474		NM_207401	Hs.456511
A_33_P3339187	-7.66361	-6.27863	2.61169	C17orf112	Homo sapiens chromosome 17 open reading frame 112 (C17orf112), mRNA [NM_001243552]	51065012	chr17	51064953	+	hs|17q22	100506650	NM_001243552	chromosome 17 open reading frame 112	chr17:51064953-51065012		NM_001243552	Hs.146556
A_23_P34424	-7.34808	-6.19778	2.2196	KCNQ4	Homo sapiens potassium voltage-gated channel, KQT-like subfamily, member 4 (KCNQ4), transcript variant 1, mRNA [NM_004700]	41303994	chr1	41303419	+	hs|1p34.2	9132	NM_004700	potassium voltage-gated channel, KQT-like subfamily, member 4	chr1:41303419-41303994	GO:0005251|GO:0042472|GO:0009925|GO:0005886|GO:0008076|GO:0007605|GO:0007268|GO:0005267|GO:0006813	NM_004700	Hs.473058
A_19_P00812657	-5.46234	-4.44085	2.03002			81707912	chr5	81707853	-	hs|5q14.2				chr5:081707912-081707853
A_33_P3373810	-7.05789	-5.44945	3.04921	LOC255187	Q5K675_HUMAN (Q5K675) Osteoligament factor, partial (23%) [THC2668752]	148489278	chr5	148489219	+	hs|5q32	255187	TCONS_l2_00023568	hCG1980447	chr5:148489219-148489278
A_19_P00803490	-7.78869	-6.48428	2.46982			85263067	chr11	85263008	-	hs|11q14.1				chr11:085263067-085263008
A_33_P3212394	-7.37276	-5.90063	2.77432	FRG2C	Homo sapiens FSHD region gene 2 family, member C (FRG2C), mRNA [NM_001124759]	75715890	chr3	75715831	+	hs|3p12.3	100288801	NM_001124759	FSHD region gene 2 family, member C	chr3:75715831-75715890	GO:0005634	NM_001124759	Hs.274541
A_19_P00317963	-7.33157	-5.70085	3.09668	LOC100130476		138146971	chr6	138146912	-	hs|6q23.3	100130476	TCONS_00011571	uncharacterized LOC100130476	chr6:138146971-138146912
A_24_P333993	-7.71607	-6.09364	3.07894	OR2W3	Homo sapiens olfactory receptor, family 2, subfamily W, member 3 (OR2W3), mRNA [NM_001001957]	248059579	chr1	248059520	+	hs|1q44	343171	NM_001001957	olfactory receptor, family 2, subfamily W, member 3	chr1:248059520-248059579	GO:0004984|GO:0005886|GO:0004930|GO:0016021	NM_001001957	Hs.269151
A_19_P00801368	-7.31883	-6.07317	2.37127			219504208	chr1	219504149	+	hs|1q41				chr1:219504149-219504208
A_33_P3661309	-6.59791	-4.80464	3.46599	LOC284669	Homo sapiens cDNA FLJ38794 fis, clone LIVER2003854. [AK096113]	214157228	chr1	214157169	-	hs|1q32.3	284669	AK096113	uncharacterized LOC284669	chr1:214157228-214157169			Hs.664625
A_33_P3262253	-6.88558	-5.65138	2.3525	SUV420H2	suppressor of variegation 4-20 homolog 2 (Drosophila) [Source:HGNC Symbol;Acc:28405] [ENST00000402499]	55856247	chr19	55856188	+	hs|19q13.42	84787	AK304562	suppressor of variegation 4-20 homolog 2 (Drosophila)	chr19:55856188-55856247	GO:0005515|GO:0000780|GO:0006355|GO:0042799|GO:0006351|GO:0034773		Hs.590982
A_33_P3299921	-5.32277	-4.18573	2.1993		Homo sapiens cDNA clone IMAGE:40122421. [BC131768]	70646883	chr9	70646824	-	hs|9q21.11		TCONS_l2_00028750		chr9:70646883-70646824			Hs.694468
A_33_P3262431	-8.01117	-6.3496	3.16362	KREMEN1	Homo sapiens kringle containing transmembrane protein 1 (KREMEN1), transcript variant 2, mRNA [NM_032045]	29564014	chr22	29563955	+	hs|22q12.1	83999	NM_032045	kringle containing transmembrane protein 1	chr22:29563955-29564014	GO:0005515|GO:0007154|GO:0016020|GO:0016021|GO:0016055|GO:0060828	NM_032045	Hs.229335
A_19_P00811114	-6.64833	-5.26631	2.60632			151716177	chr6	151716118	-	hs|6q25.1				chr6:151716177-151716118
A_19_P00803936	-7.11559	-5.9783	2.19967			178148245	chr2	178148186	-	hs|2q31.2				chr2:178148245-178148186
A_23_P44849	-6.27563	-5.14426	2.19066	KCTD13	Homo sapiens potassium channel tetramerization domain containing 13 (KCTD13), mRNA [NM_178863]	29923171	chr16	29922471	-	hs|16p11.2	253980	NM_178863	potassium channel tetramerization domain containing 13	chr16:29923171-29922471	GO:0004842|GO:0016567|GO:0035024|GO:0019904|GO:0043149|GO:0045740|GO:0005634|GO:0042802|GO:0006260|GO:0016477|GO:0031463|GO:0051260|GO:0043161|GO:0017049	NM_178863	Hs.534590
A_19_P00802868	-7.80431	-6.03096	3.41847			30733080	chr8	30733021	+	hs|8p12				chr8:030733021-030733080
A_33_P3728979	-7.63966	-6.61257	2.0379	FAM151B	Homo sapiens family with sequence similarity 151, member B (FAM151B), mRNA [NM_205548]	79837845	chr5	79837786	+	hs|5q14.1	167555	NM_205548	family with sequence similarity 151, member B	chr5:79837786-79837845		NM_205548	Hs.338182
A_19_P00806886	-7.7314	-6.11857	3.05851			26684830	chr7	26684771	-	hs|7p15.2				chr7:026684830-026684771
A_23_P1973	-5.75297	-4.66574	2.12465	KCNJ11	Homo sapiens potassium inwardly-rectifying channel, subfamily J, member 11 (KCNJ11), transcript variant 1, mRNA [NM_000525]	17408703	chr11	17408644	-	hs|11p15.1	3767	NM_000525	potassium inwardly-rectifying channel, subfamily J, member 11	chr11:17408703-17408644	GO:0008282|GO:0005886|GO:0005783|GO:0007268|GO:0044281|GO:0005739|GO:0015272|GO:0008076|GO:0005249|GO:0031072|GO:0042391|GO:0006006|GO:0033198|GO:0046676|GO:0071805|GO:0042493|GO:0030506|GO:0010107|GO:0030315|GO:0030955|GO:0008022|GO:0033574|GO:0005524|GO:0044325|GO:0006112|GO:0050796|GO:0005887|GO:0050877	NM_000525	Hs.248141
A_19_P00810356	-7.7453	-6.6661	2.11286			80034703	chr4	80034644	-	hs|4q21.21				chr4:080034703-080034644
A_19_P00806896	-6.84821	-5.38292	2.76119			90043904	chr16	90043845	-	hs|16q24.3				chr16:090043904-090043845
A_33_P3383236	-7.27507	-5.93194	2.53701	C2orf62	Homo sapiens chromosome 2 open reading frame 62 (C2orf62), mRNA [NM_198559]	219232240	chr2	219232181	+	hs|2q35	375307	NM_198559	chromosome 2 open reading frame 62	chr2:219232181-219232240		NM_198559	Hs.645453
A_33_P3394178	-6.87982	-5.43929	2.71422	NHS	Homo sapiens Nance-Horan syndrome (congenital cataracts and dental anomalies) (NHS), transcript variant 1, mRNA [NM_198270]	17750234	chrX	17750175	+	hs|Xp22.13	4810	NM_198270	Nance-Horan syndrome (congenital cataracts and dental anomalies)	chrX:17750175-17750234	GO:0016324|GO:0005737|GO:0002088|GO:0005923|GO:0005925|GO:0030154|GO:0030027	NM_198270	Hs.201623
A_33_P3364801	-7.85723	-6.68486	2.25382		PREDICTED: Homo sapiens uncharacterized LOC401180 (LOC401180), mRNA [XM_379325]	34657468	chr5	34657409	-	hs|5p13.2		XM_379325		chr5:34657468-34657409			Hs.534795
A_33_P3310562	-7.16863	-5.82165	2.54378		Homo sapiens mRNA sequence. [AY927497]	13199884	chr20	13199825	-	hs|20p12.1		AY927497		chr20:13199884-13199825
A_19_P00329385	-6.77653	-5.60376	2.25444			150309709	chr5	150309650	-	hs|5q33.1				chr5:150309709-150309650
A_33_P3271273	-7.9863	-6.69371	2.44966	HOXB2	Homo sapiens homeobox B2 (HOXB2), mRNA [NM_002145]	46620956	chr17	46620897	-	hs|17q21.32	3212	NM_002145	homeobox B2	chr17:46620956-46620897	GO:0003700|GO:0002011|GO:0008015|GO:0021569|GO:0048857|GO:0005634|GO:0007275|GO:0048704|GO:0009953|GO:0009952|GO:0006351|GO:0043565|GO:0021570|GO:0021612	NM_002145	Hs.514289
A_23_P90626	-7.41266	-6.39353	2.0267	CYTIP	Homo sapiens cytohesin 1 interacting protein (CYTIP), mRNA [NM_004288]	158272226	chr2	158272167	-	hs|2q24.1	9595	NM_004288	cytohesin 1 interacting protein	chr2:158272226-158272167	GO:0005515|GO:0005737|GO:0030155|GO:0005938|GO:0005769	NM_004288	Hs.270
A_19_P00806582	-8.02226	-6.54595	2.78237			74922502	chr4	74922443	-	hs|4q13.3				chr4:074922502-074922443
A_19_P00321462	-7.26267	-6.14761	2.16604			60475633	chr5	60475574	-	hs|5q12.1				chr5:060475633-060475574
A_19_P00318585	-6.72229	-4.87898	3.58833			39745795	chr2	39745736	-	hs|2p22.1				chr2:039745795-039745736
A_19_P00322318	-6.86019	-5.81227	2.06753			88328411	chr16	88328352	+	hs|16q24.2				chr16:88328352-88328411
A_19_P00803805	-7.20363	-6.02082	2.27018			96727686	chr8	96727627	-	hs|8q22.1				chr8:096727686-096727627
A_24_P208436	-7.43875	-6.31047	2.18597	PDE1A	Homo sapiens phosphodiesterase 1A, calmodulin-dependent (PDE1A), transcript variant 2, mRNA [NM_001003683]	183050773	chr2	183050714	-	hs|2q32.1	5136	NM_001003683	phosphodiesterase 1A, calmodulin-dependent	chr2:183050773-183050714	GO:0007165|GO:0005516|GO:0048011|GO:0007173|GO:0008543|GO:0007596|GO:0045087|GO:0004117|GO:0007202|GO:0046872|GO:0005829	NM_001003683	Hs.191046
A_23_P257962	-7.46762	-6.28393	2.27156	GRIN1	Homo sapiens glutamate receptor, ionotropic, N-methyl D-aspartate 1 (GRIN1), transcript variant NR1-3, mRNA [NM_007327]	140061945	chr9	140061886	+	hs|9q34.3	2902	NM_007327	glutamate receptor, ionotropic, N-methyl D-aspartate 1	chr9:140061886-140061945	GO:0005515|GO:0005516|GO:0030054|GO:0017146|GO:0018964|GO:0045202|GO:0043524|GO:0060992|GO:0045211|GO:0048169|GO:0042165|GO:0001661|GO:0051963|GO:0005262|GO:2000463|GO:0009986|GO:0007616|GO:0071287|GO:0060134|GO:0005509|GO:0060079|GO:0021586|GO:0014069|GO:0043083|GO:0043278|GO:0060076|GO:0051592|GO:0035235|GO:0005887|GO:0008542|GO:0035176|GO:0016594|GO:0048511|GO:0016595|GO:0060179|GO:0019899|GO:…	NM_007327	Hs.558334
A_19_P00331247	-5.69916	-4.27513	2.68334			42096845	chr3	42096786	+	hs|3p22.1				chr3:042096786-042096845
A_23_P421526	-6.81093	-5.33577	2.78014	ODF4	Homo sapiens outer dense fiber of sperm tails 4 (ODF4), mRNA [NM_153007]	8248784	chr17	8248725	+	hs|17p13.1	146852	NM_153007	outer dense fiber of sperm tails 4	chr17:8248725-8248784	GO:0031514|GO:0007275|GO:0016021|GO:0007283|GO:0030154|GO:0001520	NM_153007	Hs.186045
A_33_P3283646	-6.71751	-5.58388	2.19409			3166508	chr10	3166449	-	hs|10p15.2				chr10:003166508-003166449
A_33_P3421978	-7.23476	-6.20913	2.03586	GRXCR2	Homo sapiens glutaredoxin, cysteine rich 2 (GRXCR2), mRNA [NM_001080516]	145246194	chr5	145246135	-	hs|5q32	643226	NM_001080516	glutaredoxin, cysteine rich 2	chr5:145246194-145246135	GO:0031072|GO:0051082	NM_001080516	Hs.570895
A_33_P3407057	-7.18144	-6.12639	2.07779		Q53GK4_HUMAN (Q53GK4) Pyruvate kinase 3 isoform 1 variant (Fragment), partial (47%) [THC2581513]	72499430	chr15	72499371	-	hs|15q23				chr15:072499430-072499371
A_33_P3318172	-6.28504	-5.25894	2.03651		Homo sapiens cDNA FLJ43558 fis, clone PROST2018607. [AK125546]	54007929	chr19	54007870	+	hs|19q13.42		AK125546		chr19:54007870-54007929			Hs.652116
A_33_P3367894	-7.57113	-6.55275	2.02563	LOC100131657	Homo sapiens cDNA FLJ45078 fis, clone BRAWH3027616. [AK127022]	39787208	chr6	39787149	+	hs|6p21.2	100131657	AK127022	uncharacterized LOC100131657	chr6:39787149-39787208			Hs.734949
A_33_P3360157	-7.61923	-6.13514	2.79741	OR5AS1	Homo sapiens olfactory receptor, family 5, subfamily AS, member 1 (OR5AS1), mRNA [NM_001001921]	55798760	chr11	55798701	+	hs|11q12.1	219447	NM_001001921	olfactory receptor, family 5, subfamily AS, member 1	chr11:55798701-55798760	GO:0004984|GO:0005886|GO:0004930|GO:0016021	NM_001001921	Hs.553625
A_19_P00803308	-5.89244	-4.79729	2.13635			66331307	chr7	66331248	-	hs|7q11.21				chr7:066331307-066331248
A_23_P77756	-7.06782	-5.5067	2.95081	GALR2	Homo sapiens galanin receptor 2 (GALR2), mRNA [NM_003857]	74071193	chr17	74071134	+	hs|17q25.1	8811	NM_003857	galanin receptor 2	chr17:74071134-74071193	GO:0005515|GO:0007631|GO:0005886|GO:0007586|GO:0004966|GO:0007268|GO:0007275|GO:0007194|GO:0007204|GO:0031175|GO:0006936|GO:0007611|GO:0007188|GO:0016021|GO:0007166	NM_003857	Hs.666366
A_23_P332820	-6.93442	-5.33745	3.02507	IL17A	Homo sapiens interleukin 17A (IL17A), mRNA [NM_002190]	52055215	chr6	52055156	+	hs|6p12.2	3605	NM_002190	interleukin 17A	chr6:52055156-52055215	GO:0008219|GO:0072537|GO:0007267|GO:0006915|GO:0032747|GO:0045672|GO:0005125|GO:0005615|GO:1900017|GO:0006955|GO:0006954|GO:0045944|GO:0071347|GO:0006486|GO:0009897	NM_002190	Hs.41724
A_33_P3334260	-7.66967	-6.34117	2.5114	LOC729987	Homo sapiens uncharacterized LOC729987 (LOC729987), long non-coding RNA [NR_046088]	98736482	chr1	98736423	+	hs|1p21.3	729987	NR_046088	uncharacterized LOC729987	chr1:98736423-98736482		NR_046088	Hs.683961
A_19_P00319140	-7.38996	-5.81427	2.98078	LOC101928682	PREDICTED: Homo sapiens uncharacterized LOC101928682 (LOC101928682), misc_RNA [XR_243495]	87306889	chr16	87306830	-	hs|16q24.2	101928682	XR_243495	uncharacterized LOC101928682	chr16:87306889-87306830		XR_243495
A_33_P3383687	-7.80667	-6.66166	2.21148		Homo sapiens cDNA FLJ41314 fis, clone BRAMY2042918. [AK123308]	21476679	chr5	21476621	+	hs|5p14.3		AK123308		chr5:21476621-21476679			Hs.689599
A_19_P00802449	-5.16688	-4.03841	2.18627			155418861	chr3	155418802	-	hs|3q25.31				chr3:155418861-155418802
A_33_P3315390	-6.30399	-5.0751	2.34386	MPPED2	Homo sapiens metallophosphoesterase domain containing 2 (MPPED2), transcript variant 2, mRNA [NM_001145399]	30406352	chr11	30406293	-	hs|11p14.1	744	NM_001145399	metallophosphoesterase domain containing 2	chr11:30406352-30406293	GO:0016787|GO:0046872|GO:0007399	NM_001145399	Hs.289795
A_23_P10542	-6.8907	-5.67946	2.31536	HTRA3	Homo sapiens HtrA serine peptidase 3 (HTRA3), mRNA [NM_053044]	8307762	chr4	8307703	+	hs|4p16.1	94031	NM_053044	HtrA serine peptidase 3	chr4:8307703-8307762	GO:0030514|GO:0005515|GO:0004252|GO:0004175|GO:0006508|GO:0008236|GO:0005576|GO:0001558|GO:0030512|GO:0005520	NM_053044	Hs.479119
A_33_P3335401	-7.16177	-5.81539	2.54273			49626900	chr20	49626841	+	hs|20q13.13				chr20:049626841-049626900
A_33_P3304452	-7.10213	-6.06443	2.05294	LOC100128028	Homo sapiens cDNA FLJ41161 fis, clone BRACE2039475. [AK123156]	44643197	chr20	44643138	-	hs|20q13.12	100128028	AK123156	uncharacterized LOC100128028	chr20:44643197-44643138			Hs.675276
A_19_P00323872	-7.5238	-5.85408	3.18153			82159453	chr15	82159394	+	hs|15q25.2				chr15:082159394-082159453
A_24_P401830	-7.65058	-6.5139	2.19873	MATN1-AS1	Homo sapiens MATN1 antisense RNA 1 (MATN1-AS1), long non-coding RNA [NR_034182]	31199586	chr1	31199527	+	hs|1p35.2	100129196	NR_034182	MATN1 antisense RNA 1	chr1:31199527-31199586		NR_034182	Hs.659751
A_33_P3371650	-7.04009	-5.45125	3.00807	STK17B	Homo sapiens serine/threonine kinase 17b (apoptosis-inducing), mRNA (cDNA clone IMAGE:6280720), partial cds. [BC052561]	197034187	chr2	197034128	-	hs|2q32.3	9262	BC052561	serine/threonine kinase 17b	chr2:197034187-197034128	GO:0005793|GO:0046777|GO:0004672|GO:0005886|GO:0004674|GO:0006915|GO:0006468|GO:0005634|GO:0015629|GO:0005524|GO:0007243|GO:2000271		Hs.88297
A_19_P00326169	-7.41227	-5.97744	2.7035			79942041	chr1	79941982	-	hs|1p31.1				chr1:079942041-079941982
A_19_P00805268	-7.61773	-6.01659	3.03385			216635526	chr2	216635467	-	hs|2q35				chr2:216635526-216635467
A_33_P3316248	-7.03484	-5.36491	3.18198			515186	chrX	515127	-	hs|Xp22.33				chrX:000515186-000515127
A_23_P414958	-7.79835	-6.67701	2.17548	PLXNC1	Homo sapiens plexin C1 (PLXNC1), transcript variant 1, mRNA [NM_005761]	94697546	chr12	94694789	+	hs|12q22	10154	NM_005761	plexin C1	chr12:94694789-94697546	GO:0005622|GO:0005515|GO:0007165|GO:0005886|GO:0007411|GO:0005102|GO:0004872|GO:0016021|GO:0007155	NM_005761	Hs.584845
A_19_P00811449	-6.7989	-5.40224	2.63292			74798860	chr15	74798801	-	hs|15q24.1				chr15:074798860-074798801
A_19_P00810129	-7.89754	-6.55993	2.52732			58067971	chr15	58067912	-	hs|15q21.3				chr15:058067971-058067912
A_19_P00803889	-6.72587	-5.69547	2.04259			204525465	chr1	204525406	-	hs|1q32.1				chr1:204525465-204525406
A_33_P3404351	-6.90186	-5.63456	2.4071		T cell receptor alpha variable 5 [Source:HGNC Symbol;Acc:12143] [ENST00000390427]	22217964	chr14	22217905	+	hs|14q11.2		AB306024		chr14:22217905-22217964			Hs.454579
A_23_P114740	-7.36754	-6.23337	2.19493	CFH	Homo sapiens complement factor H (CFH), transcript variant 1, mRNA [NM_000186]	196716609	chr1	196716550	+	hs|1q31.3	3075	NM_000186	complement factor H	chr1:196716550-196716609	GO:0006957|GO:0005515|GO:0030449|GO:0006956|GO:0045087|GO:0043395|GO:0005576|GO:0008201|GO:0005615	NM_000186	Hs.363396
A_33_P3295328	-7.20958	-6.14509	2.09143	CLEC6A	Homo sapiens C-type lectin domain family 6, member A (CLEC6A), mRNA [NM_001007033]	8630874	chr12	8630815	+	hs|12p13.31	93978	NM_001007033	C-type lectin domain family 6, member A	chr12:8630815-8630874	GO:0045087|GO:0050832|GO:0030246|GO:0050715|GO:0016021|GO:0043123	NM_001007033	Hs.591147
A_33_P3394243	-6.00837	-4.95508	2.07527	C1orf101	Homo sapiens chromosome 1 open reading frame 101 (C1orf101), transcript variant 2, mRNA [NM_173807]	244773627	chr1	244773568	+	hs|1q44	257044	NM_173807	chromosome 1 open reading frame 101	chr1:244773568-244773627	GO:0016021	NM_173807	Hs.459534
A_24_P144784	-7.21532	-6.03446	2.26712	HILS1	Homo sapiens histone linker H1 domain, spermatid-specific 1, pseudogene (HILS1), transcript variant 1, non-coding RNA [NR_024193]	48248932	chr17	48248873	-	hs|17q21.33	373861	NR_024193	histone linker H1 domain, spermatid-specific 1, pseudogene	chr17:48248932-48248873	GO:0006342|GO:0006355|GO:0030261|GO:0006334|GO:0007275|GO:0007283|GO:0003676|GO:0003677|GO:0007281|GO:0006351|GO:0042393|GO:0006338|GO:0000786|GO:0001673	NR_024193	Hs.25934
A_19_P00327008	-6.65017	-5.17743	2.77548			56731913	chr6	56731854	-	hs|6p12.1				chr6:056731913-056731854
A_33_P3787645	-7.85187	-6.53878	2.48473		PREDICTED: Homo sapiens uncharacterized LOC440602 (LOC440602), misc_RNA [XR_246394]	111030362	chr1	111030303	-	hs|1p13.3		XR_246394		chr1:111030362-111030303		XR_246394	Hs.708945
A_33_P3211376	-7.39575	-6.27767	2.17057	PRO2958	Homo sapiens PRO2958 mRNA, complete cds. [AF119909]	15638172	chr2	15638113	-	hs|2p24.3	100128329	AF119909	uncharacterized LOC100128329	chr2:15638172-15638113
A_23_P91636	-7.82703	-6.0606	3.4021	POM121L9P	Homo sapiens POM121 transmembrane nucleoporin-like 9, pseudogene (POM121L9P), non-coding RNA [NR_003714]	24661154	chr22	24661095	+	hs|22q11.23	29774	NR_003714	POM121 transmembrane nucleoporin-like 9, pseudogene	chr22:24661095-24661154		NR_003714	Hs.534980
A_19_P00321370	-7.35683	-6.25298	2.14928	CAV2	caveolin 2 [Source:HGNC Symbol;Acc:1528] [ENST00000460222]	115928168	chr7	115928109	+	hs|7q31.2	858		caveolin 2	chr7:115928109-115928168	GO:0051219|GO:0005515|GO:0030133|GO:0048471|GO:0005886|GO:0007268|GO:0005634|GO:0051259|GO:0006906|GO:0042803|GO:0070836|GO:0005829|GO:0005622|GO:0016050|GO:0031748|GO:0060161|GO:0002080|GO:0048278|GO:0030512|GO:0005811|GO:0019905|GO:0007088|GO:0005794|GO:0009986|GO:0048741|GO:0031410|GO:0031234|GO:0043234|GO:0001938|GO:0000139|GO:0016020|GO:0005887|GO:0001937|GO:0005901|GO:0045121|GO:0007005|GO:…
A_33_P3340065	-6.03088	-4.61936	2.66018			117416639	chr9	117416580	-	hs|9q32				chr9:117416639-117416580
A_19_P00329736	-7.6526	-6.07474	2.98525			42776306	chr19	42776247	-	hs|19q13.2				chr19:042776306-042776247
A_33_P3330114	-7.04653	-5.91176	2.19583	LOC100130417	Homo sapiens uncharacterized LOC100130417 (LOC100130417), long non-coding RNA [NR_026874]	853511	chr1	853452	-	hs|1p36.33	100130417	NR_026874	uncharacterized LOC100130417	chr1:853511-853452		NR_026874	Hs.200644
A_33_P3391225	-8.02327	-6.67122	2.55274		Synthetic construct DNA, clone: pF1KE0821, Homo sapiens OLFR690 gene for olfactory receptor 690, without stop codon, in Flexi system. [AB529252]	6173148	chr11	6173089	-	hs|11p15.4		AB529252		chr11:6173148-6173089			Hs.638713
A_19_P00812308	-7.45084	-6.23811	2.31776	FENDRR	Homo sapiens FOXF1 adjacent non-coding developmental regulatory RNA (FENDRR), transcript variant 2, long non-coding RNA [NR_036444]	86522607	chr16	86522548	-	hs|16q24.1	400550	NR_036444	FOXF1 adjacent non-coding developmental regulatory RNA	chr16:86522607-86522548		NR_036444	Hs.448825
A_19_P00813451	-6.81571	-5.7602	2.07846			23368683	chr8	23368624	+	hs|8p21.2				chr8:023368624-023368683
A_19_P00806453	-7.02709	-5.79085	2.35584			110352280	chr1	110352221	+	hs|1p13.3				chr1:110352221-110352280
A_24_P522864	-6.78131	-5.57598	2.30589	MGC12916	Homo sapiens uncharacterized protein MGC12916 (MGC12916), long non-coding RNA [NR_026880]	14208106	chr17	14208047	+	hs|17p12	84815	NR_026880	uncharacterized protein MGC12916	chr17:14208047-14208106		NR_026880	Hs.597458
A_19_P00811923	-5.6078	-4.25789	2.54896			126218292	chr11	126218233	-	hs|11q24.2				chr11:126218292-126218233
A_33_P3418511	-6.72279	-5.44362	2.42699	HCCAT5	Homo sapiens hepatocellular carcinoma associated transcript 5 (non-protein coding) (HCCAT5), long non-coding RNA [NR_027756]	73127672	chr16	73127613	+	hs|16q22.3	283902	NR_027756	hepatocellular carcinoma associated transcript 5 (non-protein coding)	chr16:73127613-73127672		NR_027756	Hs.382776
A_19_P00811505	-4.98384	-3.76426	2.32878			5353047	chr12	5352988	-	hs|12p13.32				chr12:005353047-005352988
A_19_P00804085	-7.37023	-5.57292	3.47572			93229465	chr7	93229406	-	hs|7q21.3				chr7:093229465-093229406
A_23_P85922	-6.67032	-5.58101	2.12772	BMP8A	Homo sapiens bone morphogenetic protein 8a (BMP8A), mRNA [NM_181809]	39995003	chr1	39994944	+	hs|1p34.3	353500	NM_181809	bone morphogenetic protein 8a	chr1:39994944-39995003	GO:0001503|GO:0051216|GO:0002024|GO:2000505|GO:0046676|GO:0040007|GO:0008083|GO:0005615|GO:0005125|GO:0030154	NM_181809	Hs.472497
A_19_P00321218	-7.23205	-5.69726	2.89747			8026991	chr2	8026932	+	hs|2p25.1				chr2:008026932-008026991
A_33_P3324228	-5.98114	-4.82789	2.22413	LINC00917	long intergenic non-protein coding RNA 917 [Source:HGNC Symbol;Acc:48607] [ENST00000304488]	86369433	chr16	86369374	-	hs|16q24.1	732275	TCONS_00024277	long intergenic non-protein coding RNA 917	chr16:86369433-86369374			Hs.735593
A_33_P3245947	-4.93002	-3.82684	2.14827	LRRC45	Homo sapiens leucine rich repeat containing 45 (LRRC45), mRNA [NM_144999]	79983358	chr17	79983299	+	hs|17q25.3	201255	NM_144999	leucine rich repeat containing 45	chr17:79983299-79983358	GO:0005813	NM_144999	Hs.143774
A_19_P00809249	-8.01863	-6.70165	2.49144			16124958	chr7	16124899	-	hs|7p21.2				chr7:016124958-016124899
A_23_P385790	-7.67937	-6.20089	2.78655	FAM9C	Homo sapiens family with sequence similarity 9, member C (FAM9C), mRNA [NM_174901]	13058981	chrX	13058922	-	hs|Xp22.2	171484	NM_174901	family with sequence similarity 9, member C	chrX:13058981-13058922	GO:0005634	NM_174901	Hs.667546
A_33_P3355004	-7.44965	-6.26985	2.26546	DDC	Homo sapiens dopa decarboxylase (aromatic L-amino acid decarboxylase) (DDC), transcript variant 7, mRNA [NM_001242890]	50560690	chr7	50560631	-	hs|7p12.1	1644	NM_001242890	dopa decarboxylase (aromatic L-amino acid decarboxylase)	chr7:50560690-50560631	GO:0005515|GO:0030424|GO:0046684|GO:0010259|GO:0044281|GO:0005829|GO:0042416|GO:0034641|GO:0043025|GO:0033076|GO:0006520|GO:0019904|GO:0071312|GO:0035690|GO:0008021|GO:0042427|GO:0046219|GO:0071363|GO:0052314|GO:0030170|GO:0004058|GO:0007623|GO:0016597|GO:0015842|GO:0042423	NM_001242890	Hs.359698
A_19_P00811963	-7.15184	-5.91303	2.36004			156856100	chr1	156856041	-	hs|1q23.1				chr1:156856100-156856041
A_19_P00317885	-6.26762	-5.26138	2.00866		DA963975 STOMA2 Homo sapiens cDNA clone STOMA2001973 5', mRNA sequence [DA963975]	34310004	chr3	34309945	+	hs|3p22.3		TCONS_00005983		chr3:34309945-34310004			Hs.650797
A_19_P00803184	-7.26119	-6.16966	2.131			16534045	chr2	16533986	-	hs|2p24.3				chr2:016534045-016533986
A_23_P164042	-7.12124	-5.89112	2.34587	ERN1	Homo sapiens endoplasmic reticulum to nucleus signaling 1 (ERN1), mRNA [NM_001433]	62121146	chr17	62121087	-	hs|17q23.3	2081	NM_001433	endoplasmic reticulum to nucleus signaling 1	chr17:62121146-62121087	GO:0005515|GO:0006355|GO:0000287|GO:0005637|GO:0006915|GO:0030176|GO:0004521|GO:0005524|GO:0006351|GO:0042802|GO:0030968|GO:0005739|GO:0046777|GO:1900103|GO:0004674|GO:0005789|GO:0070055|GO:0007050|GO:0006468|GO:0006987|GO:0044267	NM_001433	Hs.700027
A_19_P00315896	-7.18756	-5.86214	2.50605			77314605	chr7	77314546	+	hs|7q11.23				chr7:077314546-077314605
A_23_P345175	-6.66596	-5.49675	2.24889	CCDC63	Homo sapiens coiled-coil domain containing 63 (CCDC63), transcript variant 1, mRNA [NM_152591]	111321980	chr12	111321921	+	hs|12q24.11	160762	NM_152591	coiled-coil domain containing 63	chr12:111321921-111321980		NM_152591	Hs.437141
A_33_P3322274	-7.13395	-4.97396	4.46912	TNFRSF1B	Homo sapiens tumor necrosis factor receptor superfamily, member 1B (TNFRSF1B), mRNA [NM_001066]	12253051	chr1	12252992	+	hs|1p36.22	7133	NM_001066	tumor necrosis factor receptor superfamily, member 1B	chr1:12252992-12253051	GO:0005515|GO:0051044|GO:0048471|GO:0005886|GO:0006915|GO:0005576|GO:0005634|GO:0050779|GO:0006955|GO:0071222|GO:0005031|GO:0006954|GO:0071363|GO:0050728|GO:0043196|GO:0043025|GO:0045121|GO:0016021|GO:0031625	NM_001066	Hs.256278
A_19_P00807502	-7.06935	-5.39577	3.19005			89387231	chr1	89387172	-	hs|1p22.2				chr1:089387231-089387172
A_19_P00319276	-6.82035	-5.57684	2.36775			55851047	chr20	55850988	-	hs|20q13.31		TCONS_00028710		chr20:55851047-55850988
A_33_P3308232	-7.21746	-6.10064	2.16869	FAM224A	Homo sapiens family with sequence similarity 224, member A (non-protein coding) (FAM224A), long non-coding RNA [NR_002161]	20492688	chrY	20492629	+	hs|Yq11.222	401630	NR_002161	family with sequence similarity 224, member A (non-protein coding)	chrY:20492629-20492688		NR_002161	Hs.612916
A_19_P00321638	-7.5571	-6.43179	2.18148			40222986	chr18	40222927	+	hs|18q12.3				chr18:040222927-040222986
A_33_P3718274	-7.03519	-5.68142	2.55578	LOC285629	DB296219 BNGH42 Homo sapiens cDNA clone BNGH42003641 3', mRNA sequence [DB296219]	160359347	chr5	160359288	+	hs|5q34	285629	DB296219	uncharacterized LOC285629	chr5:160359288-160359347			Hs.554279
A_23_P26024	-6.31117	-5.29166	2.02723	C15orf48	Homo sapiens chromosome 15 open reading frame 48 (C15orf48), transcript variant 2, mRNA [NM_032413]	45725354	chr15	45725295	+	hs|15q21.1	84419	NM_032413	chromosome 15 open reading frame 48	chr15:45725295-45725354	GO:0005739|GO:0005634	NM_032413	Hs.112242
A_19_P00802207	-6.61878	-5.59128	2.03849			8503760	chr4	8503701	-	hs|4p16.1				chr4:008503760-008503701
A_19_P00812878	-6.15574	-4.99791	2.23121			134650437	chr5	134650378	+	hs|5q31.1				chr5:134650378-134650437
A_23_P49559	-6.9221	-5.83554	2.12367	GPR142	Homo sapiens G protein-coupled receptor 142 (GPR142), mRNA [NM_181790]	72368357	chr17	72368298	+	hs|17q25.1	350383	NM_181790	G protein-coupled receptor 142	chr17:72368298-72368357	GO:0005737|GO:0030054|GO:0005886|GO:0004930|GO:0016021	NM_181790	Hs.574368
A_33_P3353230	-7.35596	-6.07689	2.42683	DEFB134	Homo sapiens defensin, beta 134 (DEFB134), mRNA [NM_001033019]	11851552	chr8	11851493	-	hs|8p23.1	613211	NM_001033019	defensin, beta 134	chr8:11851552-11851493	GO:0005576|GO:0042742	NM_001033019	Hs.631852
A_33_P3421656	-7.79888	-6.62584	2.25486	TINAG	Homo sapiens tubulointerstitial nephritis antigen (TINAG), mRNA [NM_014464]	54185439	chr6	54185380	+	hs|6p12.1	27283	NM_014464	tubulointerstitial nephritis antigen	chr6:54185380-54185439	GO:0004197|GO:0006955|GO:0000166|GO:0006508|GO:0030247|GO:0007155|GO:0005604|GO:0005044	NM_014464	Hs.127011
A_33_P3303742	-7.2645	-5.2829	3.94931	LOC728637	Homo sapiens uncharacterized LOC728637 (LOC728637), mRNA [NM_001278059]	131142893	chr5	131142834	-	hs|5q31.1	728637	NM_001278059	uncharacterized LOC728637	chr5:131142893-131142834		NM_001278059	Hs.631802
A_19_P00324884	-6.37324	-5.03013	2.53696			118363443	chr2	118363384	-	hs|2q14.1				chr2:118363443-118363384
A_33_P3215232	-7.65511	-5.93216	3.30112			102514652	chr15	102514593	-	hs|15q26.3				chr15:102514652-102514593
A_19_P00809966	-7.01565	-5.86017	2.22757			130699584	chr8	130699525	+	hs|8q24.21				chr8:130699525-130699584
A_33_P3341841	-7.4258	-5.76629	3.1591	RTP2	Homo sapiens receptor (chemosensory) transporter protein 2 (RTP2), mRNA [NM_001004312]	187416112	chr3	187416053	-	hs|3q27.3	344892	NM_001004312	receptor (chemosensory) transporter protein 2	chr3:187416112-187416053	GO:0009986|GO:0005886|GO:0051205|GO:0016021|GO:0031849	NM_001004312	Hs.567872
A_19_P00316597	-6.93791	-5.82228	2.16689		ALU8_HUMAN (P39195) Alu subfamily SX sequence contamination warning entry, partial (7%) [THC2512774]	27113397	chr22	27113338	-	hs|22q12.1				chr22:027113397-027113338
A_33_P3347911	-7.65569	-6.54527	2.15909	ESR2	Homo sapiens estrogen receptor 2 (ER beta) (ESR2), transcript variant g, mRNA [NM_001271877]	64735617	chr14	64735558	-	hs|14q23.2	2100	NM_001271877	estrogen receptor 2 (ER beta)	chr14:64735617-64735558	GO:0005515|GO:0010467|GO:0060065|GO:0030308|GO:0003700|GO:0006367|GO:0060068|GO:0050680|GO:0003707|GO:0007267|GO:0030284|GO:0005634|GO:0034056|GO:0005739|GO:0051091|GO:0001541|GO:0004879|GO:0001046|GO:0048019|GO:0005496|GO:0006355|GO:0043065|GO:0060743|GO:0003713|GO:0060740|GO:0060766|GO:0005576|GO:0000122|GO:0003677|GO:0007165|GO:1900116|GO:0007420|GO:0005654|GO:0008270|GO:0001764|GO:0019899|GO:…	NM_001271877	Hs.660607
A_23_P421054	-7.96087	-6.84807	2.16264	C6orf165	Homo sapiens chromosome 6 open reading frame 165 (C6orf165), mRNA [NM_001031743]	88140867	chr6	88140808	+	hs|6q15	154313	NM_001031743	chromosome 6 open reading frame 165	chr6:88140808-88140867		NM_001031743	Hs.82921
A_33_P3277228	-7.40507	-5.85299	2.9324			9708700	chr12	9708641	+	hs|12p13.31				chr12:009708641-009708700
A_23_P422778	-6.59008	-5.29666	2.45107	KCNQ2	Homo sapiens potassium voltage-gated channel, KQT-like subfamily, member 2 (KCNQ2), transcript variant 3, mRNA [NM_004518]	62038213	chr20	62038154	-	hs|20q13.33	3785	NM_004518	potassium voltage-gated channel, KQT-like subfamily, member 2	chr20:62038213-62038154	GO:0005251|GO:0043194|GO:0033268|GO:0005886|GO:0007411|GO:0008076|GO:0005249|GO:0030506|GO:0007268|GO:0005267|GO:0006813|GO:0007399	NM_004518	Hs.161851
A_19_P00806682	-7.09091	-5.68681	2.64654			128020846	chr8	128020787	-	hs|8q24.21				chr8:128020846-128020787
A_19_P00322448	-7.64019	-5.98172	3.1568	RPS6KA2-AS1	ov77e10.x1 Soares_testis_NHT Homo sapiens cDNA clone IMAGE:1643370 3', mRNA sequence [AI041185]	167317964	chr6	167317905	-	hs|6q27	100861523	AI041185	RPS6KA2 antisense RNA 1	chr6:167317964-167317905			Hs.634640
A_33_P3377269	-7.02134	-5.37865	3.12247		Q3QF32_9GAMM (Q3QF32) TRNA (Guanine-N1-)-methyltransferase , partial (6%) [THC2769306]	132686819	chr11	132686760	-	hs|11q25				chr11:132686819-132686760
A_19_P00320772	-7.94232	-6.28598	3.15217		HY039903 RIKEN full-length enriched human cDNA library, testis Homo sapiens cDNA clone H04D139J03, mRNA sequence [HY039903]	130005452	chr9	130005393	-	hs|9q33.3		HY039903		chr9:130005452-130005393			Hs.641788
A_32_P129214	-7.76333	-6.71202	2.07242	LINC00320	Homo sapiens long intergenic non-protein coding RNA 320 (LINC00320), long non-coding RNA [NR_024090]	22115409	chr21	22115350	-	hs|21q21.1	387486	NR_024090	long intergenic non-protein coding RNA 320	chr21:22115409-22115350		NR_024090	Hs.576551
A_33_P3401422	-6.30659	-5.24165	2.09208	LIPM	Homo sapiens lipase, family member M (LIPM), mRNA [NM_001128215]	90580210	chr10	90580151	+	hs|10q23.31	340654	NM_001128215	lipase, family member M	chr10:90580151-90580210	GO:0016042|GO:0016788|GO:0005576	NM_001128215	Hs.55118
A_19_P00810457	-7.12385	-5.57903	2.91767			3998936	chr3	3998877	-	hs|3p26.2				chr3:003998936-003998877
A_33_P3412055	-6.12236	-4.81359	2.47729	ZNF582	Homo sapiens zinc finger protein 582 (ZNF582), mRNA [NM_144690]	56895597	chr19	56895538	-	hs|19q13.43	147948	NM_144690	zinc finger protein 582	chr19:56895597-56895538	GO:0006355|GO:0005634|GO:0003677|GO:0046872|GO:0006351	NM_144690	Hs.244391
A_33_P3277367	-6.81461	-5.81129	2.00461	CYP1B1-AS1	CYP1B1 antisense RNA 1 [Source:HGNC Symbol;Acc:28543] [ENST00000589303]	38349211	chr2	38349152	+	hs|2p22.2	285154		CYP1B1 antisense RNA 1	chr2:38349152-38349211
A_23_P28186	-7.50216	-5.98954	2.85328	SRD5A2	Homo sapiens steroid-5-alpha-reductase, alpha polypeptide 2 (3-oxo-5 alpha-steroid delta 4-dehydrogenase alpha 2) (SRD5A2), mRNA [NM_000348]	31749936	chr2	31749877	-	hs|2p23.1	6716	NM_000348	steroid-5-alpha-reductase, alpha polypeptide 2 (3-oxo-5 alpha-steroid delta 4-dehydrogenase alpha 2)	chr2:31749936-31749877	GO:0003865|GO:0006702|GO:0008209|GO:0007267|GO:0005789|GO:0044281|GO:0016021|GO:0009917|GO:0047751|GO:0030154|GO:0008584|GO:0008202	NM_000348	Hs.458345
A_19_P00811572	-7.3994	-6.26034	2.20239			107235097	chr6	107235038	-	hs|6q21				chr6:107235097-107235038
A_33_P3308585	-6.91259	-5.64558	2.40662	C1RL-AS1	Homo sapiens C1RL antisense RNA 1 (C1RL-AS1), long non-coding RNA [NR_026947]	7264201	chr12	7264142	+	hs|12p13.31	283314	NR_026947	C1RL antisense RNA 1	chr12:7264142-7264201		NR_026947	Hs.744212
A_19_P00330797	-6.52747	-5.50363	2.03333			27173750	chr22	27173691	+	hs|22q12.1				chr22:027173691-027173750
A_19_P00803123	-7.49988	-6.11956	2.60326			1025269	chr18	1025210	+	hs|18p11.32				chr18:001025210-001025269
A_33_P3252228	-7.86398	-6.71048	2.22452	NRSN1	neurensin 1 [Source:HGNC Symbol;Acc:17881] [ENST00000378475]	24141403	chr6	24141344	+	hs|6p22.3	140767		neurensin 1	chr6:24141344-24141403	GO:0030133|GO:0043005|GO:0043025|GO:0016023|GO:0016021|GO:0030426|GO:0007399
A_33_P3215605	-8.01511	-6.71154	2.46838		zw68g07.r1 Soares_testis_NHT Homo sapiens cDNA clone IMAGE:781404 5', mRNA sequence [AA430309]	132403526	chr9	132403467	+	hs|9q34.11		AA430309		chr9:132403467-132403526			Hs.693955
A_24_P401787	-6.58022	-5.07257	2.84346	TPH2	Homo sapiens tryptophan hydroxylase 2 (TPH2), mRNA [NM_173353]	72338176	chr12	72338117	+	hs|12q21.1	121278	NM_173353	tryptophan hydroxylase 2	chr12:72338117-72338176	GO:0071285|GO:0014823|GO:0043005|GO:0043627|GO:0005506|GO:0006950|GO:0009072|GO:0051384|GO:0044281|GO:0005829|GO:0051592|GO:0034641|GO:0004510|GO:0042427|GO:0046219|GO:0007623|GO:0031667|GO:0016597	NM_173353	Hs.736576
A_33_P3414022	-7.53462	-6.10491	2.69392	LOC100996724	PREDICTED: Homo sapiens myomegalin-like (LOC100996724), transcript variant X2, mRNA [XM_003846758]	144916590	chr1	144916531	-	hs|1q21.1	100996724	XM_003846758	myomegalin-like	chr1:144916590-144916531		XM_003846758
A_19_P00332085	-6.92955	-5.89646	2.04639			70945806	chr11	70945747	-	hs|11q13.4				chr11:070945806-070945747
A_19_P00316521	-6.4823	-5.27849	2.30349		chromosome 1 open reading frame 132 [Source:HGNC Symbol;Acc:32018] [ENST00000487977]	207987393	chr1	207987334	-	hs|1q32.2		AK092969		chr1:207987393-207987334
A_33_P3249654	-7.76767	-6.45967	2.47598	CACTIN-AS1	Homo sapiens CACTIN antisense RNA 1 (CACTIN-AS1), long non-coding RNA [NR_038865]	3612266	chr19	3612207	+	hs|19p13.3	404665	NR_038865	CACTIN antisense RNA 1	chr19:3612207-3612266		NR_038865	Hs.719726
A_23_P377212	-7.42155	-6.41733	2.00585	MYEOV2	Homo sapiens myeloma overexpressed 2 (MYEOV2), transcript variant 1, mRNA [NM_138336]	241066227	chr2	241066168	-	hs|2q37.3	150678	NM_138336	myeloma overexpressed 2	chr2:241066227-241066168		NM_138336	Hs.293884
A_33_P3268582	-7.63104	-6.48126	2.21879	OR4F29	Homo sapiens olfactory receptor, family 4, subfamily F, member 29 (OR4F29), mRNA [NM_001005221]	368597	chr1	368538	+	hs|1p36.33	729759	NM_001005221	olfactory receptor, family 4, subfamily F, member 29	chr1:368538-368597	GO:0004984|GO:0005886|GO:0004930|GO:0016021	NM_001005221	Hs.722724
A_19_P00802151	-4.89445	-3.60727	2.4405			156893937	chr3	156893878	-	hs|3q25.31				chr3:156893937-156893878
A_33_P3209283	-7.75826	-6.44688	2.48177	SASH1	SAM and SH3 domain containing 1 [Source:HGNC Symbol;Acc:19182] [ENST00000367469]	148761829	chr6	148761770	+	hs|6q24.3	23328		SAM and SH3 domain containing 1	chr6:148761770-148761829
A_19_P00807311	-7.76446	-5.89116	3.66369	LOC101928600	PREDICTED: Homo sapiens uncharacterized LOC101928600 (LOC101928600), misc_RNA [XR_241800]	57838177	chr5	57838118	-	hs|5q11.2	101928600	XR_241800	uncharacterized LOC101928600	chr5:57838177-57838118		XR_241800	Hs.694699
A_33_P3295985	-7.46068	-6.15357	2.47445			16862804	chr1	16862743	-	hs|1p36.13				chr1:016862804-016862743
A_23_P95851	-8.0058	-6.59717	2.65486	TUBAL3	Homo sapiens tubulin, alpha-like 3 (TUBAL3), transcript variant 1, mRNA [NM_024803]	5435268	chr10	5435209	-	hs|10p15.1	79861	NM_024803	tubulin, alpha-like 3	chr10:5435268-5435209	GO:0051258|GO:0005737|GO:0005874|GO:0005200|GO:0003924|GO:0007017|GO:0005525	NM_024803	Hs.163079
A_33_P3245799	-7.65944	-6.4426	2.32437	GPR114	G protein-coupled receptor 114 [Source:HGNC Symbol;Acc:19010] [ENST00000569839]	57625593	chr16	57625534	+	hs|16q21	221188		G protein-coupled receptor 114	chr16:57625534-57625593	GO:0007186|GO:0005886|GO:0007218|GO:0004930|GO:0016021
A_33_P3364921	-7.67985	-6.58514	2.1357			12580761	chr7	12580702	+	hs|7p21.3		TCONS_l2_00027054		chr7:12580702-12580761
A_19_P00320679	-6.61067	-5.51057	2.14371			39745789	chr2	39745730	-	hs|2p22.1				chr2:039745789-039745730
A_33_P3367924	-7.12267	-6.01718	2.15172	PABPN1L	Homo sapiens poly(A) binding protein, nuclear 1-like (cytoplasmic) (PABPN1L), mRNA [NM_001080487]	88932844	chr16	88932785	-	hs|16q24.3	390748	NM_001080487	poly(A) binding protein, nuclear 1-like (cytoplasmic)	chr16:88932844-88932785	GO:0005737|GO:0000166|GO:0003723	NM_001080487	Hs.730522
A_23_P141142	-7.55636	-6.4878	2.09734	QRICH2	Homo sapiens glutamine rich 2 (QRICH2), mRNA [NM_032134]	74276489	chr17	74276430	-	hs|17q25.1	84074	NM_032134	glutamine rich 2	chr17:74276489-74276430		NM_032134	Hs.252739
A_33_P3395547	-6.91585	-5.74121	2.25737	HYALP1	Homo sapiens hyaluronoglucosaminidase pseudogene 1 (HYALP1), non-coding RNA [NR_002731]	123459483	chr7	123459424	+	hs|7q31.32	26062	NR_002731	hyaluronoglucosaminidase pseudogene 1	chr7:123459424-123459483		NR_002731	Hs.381305
A_19_P00801919	-6.83127	-5.42547	2.64964			11074092	chrX	11074033	+	hs|Xp22.2				chrX:011074033-011074092
A_23_P200579	-7.33321	-6.05314	2.4285	CELA3B	Homo sapiens chymotrypsin-like elastase family, member 3B (CELA3B), mRNA [NM_007352]	22315802	chr1	22313165	+	hs|1p36.12	23436	NM_007352	chymotrypsin-like elastase family, member 3B	chr1:22313165-22315802	GO:0004252|GO:0006508|GO:0008233|GO:0005576|GO:0008203	NM_007352	Hs.728752
A_33_P3327063	-7.91879	-6.34189	2.98328	STRC	Homo sapiens stereocilin (STRC), mRNA [NM_153700]	43900118	chr15	43897597	-	hs|15q15.3	161497	NM_153700	stereocilin	chr15:43900118-43897597	GO:0060091|GO:0009986|GO:0050910|GO:0060088|GO:0032420|GO:0032426	NM_153700	Hs.657395
A_33_P3329448	-7.92481	-6.44981	2.77984	MEIS1-AS3	Homo sapiens MEIS1 antisense RNA 3 (MEIS1-AS3), long non-coding RNA [NR_046438]	66654257	chr2	66654198	-	hs|2p14	730198	NR_046438	MEIS1 antisense RNA 3	chr2:66654257-66654198		NR_046438	Hs.526753
A_33_P3239914	-6.04803	-4.95751	2.12951	LOC100130741	Homo sapiens cDNA FLJ45289 fis, clone BRHIP3002363. [AK127222]	157857316	chr7	157857257	-	hs|7q36.3	100130741	AK127222	uncharacterized LOC100130741	chr7:157857316-157857257			Hs.661989
A_23_P154708	-6.53419	-5.06533	2.76804	HAO1	Homo sapiens hydroxyacid oxidase (glycolate oxidase) 1 (HAO1), mRNA [NM_017545]	7863975	chr20	7863916	-	hs|20p12.3	54363	NM_017545	hydroxyacid oxidase (glycolate oxidase) 1	chr20:7863975-7863916	GO:0052852|GO:0052853|GO:0005782|GO:0010181|GO:0005102|GO:0044281|GO:0052854|GO:0034641|GO:0046296|GO:0001561|GO:0008891|GO:0003973|GO:0047969|GO:0046487|GO:0006979|GO:0005777	NM_017545	Hs.193640
A_33_P3314531	-6.31143	-4.85185	2.75027			77570997	chr15	77570938	+	hs|15q24.3				chr15:077570938-077570997
A_19_P00803446	-7.34595	-6.25794	2.1258			89387124	chr1	89387065	-	hs|1p22.2				chr1:089387124-089387065
A_33_P3353630	-7.87288	-5.78738	4.24424			272537	chr5	272478	-	hs|5p15.33				chr5:000272537-000272478
A_33_P3317925	-8.00681	-6.61715	2.62018	KRTAP20-4	Homo sapiens keratin associated protein 20-4 (KRTAP20-4), long non-coding RNA [NR_023342]	31993169	chr21	31993110	+	hs|21q22.11	100151643	NR_023342	keratin associated protein 20-4	chr21:31993110-31993169		NR_023342	Hs.580879
A_33_P3347343	-6.91448	-5.22396	3.22774	CCDC102B	Homo sapiens coiled-coil domain containing 102B (CCDC102B), transcript variant 1, mRNA [NM_001093729]	66564657	chr18	66564598	+	hs|18q22.1	79839	NM_001093729	coiled-coil domain containing 102B	chr18:66564598-66564657		NM_001093729	Hs.280781
A_19_P00322426	-5.82853	-4.8116	2.0236	LOC441204	Homo sapiens uncharacterized LOC441204 (LOC441204), long non-coding RNA [NR_015364]	26533639	chr7	26533580	+	hs|7p15.2	441204	NR_015364	uncharacterized LOC441204	chr7:26533580-26533639		NR_015364	Hs.587432
A_33_P3278659	-7.9516	-6.50703	2.72182		Homo sapiens mRNA, endogenous retrovirus. [AB128832]	68598273	chr6	68598214	-	hs|6q12		AB128832		chr6:68598273-68598214			Hs.289232
A_19_P00321414	-7.02208	-5.99028	2.04458	LINC01091	Homo sapiens long intergenic non-protein coding RNA 1091 (LINC01091), transcript variant 2, long non-coding RNA [NR_027106]	124786694	chr4	124786635	+	hs|4q28.1	285419	NR_027106	long intergenic non-protein coding RNA 1091	chr4:124786635-124786694		NR_027106	Hs.535763
A_33_P3330786	-6.71828	-5.31569	2.64376	LOC728339	PREDICTED: Homo sapiens uncharacterized LOC728339 (LOC728339), misc_RNA [XR_249722]	190784690	chr4	190784631	-	hs|4q35.2	728339	XR_249722	uncharacterized LOC728339	chr4:190784690-190784631		XR_249722	Hs.98902
A_33_P3220352	-7.22992	-6.12635	2.14886	CNPY1	Homo sapiens canopy FGF signaling regulator 1 (CNPY1), mRNA [NM_001103176]	155299777	chr7	155299718	-	hs|7q36.3	285888	NM_001103176	canopy FGF signaling regulator 1	chr7:155299777-155299718		NM_001103176	Hs.146751
A_33_P3410604	-7.81864	-6.5583	2.39553	FAM47A	Homo sapiens family with sequence similarity 47, member A (FAM47A), mRNA [NM_203408]	34148033	chrX	34147974	-	hs|Xp21.1	158724	NM_203408	family with sequence similarity 47, member A	chrX:34148033-34147974		NM_203408	Hs.143268
A_33_P3348001	-7.41514	-6.20938	2.30659	LOC100130458	PREDICTED: Homo sapiens uncharacterized LOC100130458 (LOC100130458), misc_RNA [XR_158846]	37038787	chr9	37038728	+	hs|9p13.2	100130458	XR_158846	uncharacterized LOC100130458	chr9:37038728-37038787		XR_158846	Hs.571600
A_33_P3319905	-6.59792	-5.38734	2.3143	TREM1	Homo sapiens triggering receptor expressed on myeloid cells 1 (TREM1), transcript variant 1, mRNA [NM_018643]	41243592	chr6	41243533	-	hs|6p21.1	54210	NM_018643	triggering receptor expressed on myeloid cells 1	chr6:41243592-41243533	GO:0035556|GO:0005886|GO:0007596|GO:0045087|GO:0006959|GO:0005576|GO:0004872|GO:0016021|GO:0050900	NM_018643	Hs.283022
A_19_P00321950	-7.27657	-5.8476	2.69255			148790385	chr2	148790326	-	hs|2q23.1				chr2:148790385-148790326
A_24_P182892	-7.35456	-6.3402	2.02001	SLC19A3	Homo sapiens solute carrier family 19 (thiamine transporter), member 3 (SLC19A3), mRNA [NM_025243]	228550580	chr2	228550521	-	hs|2q36.3	80704	NM_025243	solute carrier family 19 (thiamine transporter), member 3	chr2:228550580-228550521	GO:0015403|GO:0015888|GO:0005886|GO:0006766|GO:0006810|GO:0006767|GO:0044281|GO:0016021|GO:0042723	NM_025243	Hs.221597
A_19_P00321578	-7.3745	-5.8157	2.94609	PLD1	phospholipase D1, phosphatidylcholine-specific [Source:HGNC Symbol;Acc:9067] [ENST00000497307]	171507311	chr3	171507252	-	hs|3q26.31	5337	AK026225	phospholipase D1, phosphatidylcholine-specific	chr3:171507311-171507252	GO:0005515|GO:0048471|GO:0005794|GO:0050830|GO:0007264|GO:0004630|GO:0007265|GO:0044281|GO:0005765|GO:0016042|GO:0016020|GO:0000139|GO:0006935|GO:0070290|GO:0031902|GO:0005789|GO:0035091|GO:0006644|GO:0006654|GO:0006655|GO:0046474|GO:0005768		Hs.732969
A_19_P00813600	-8.00032	-6.49385	2.84114			16416902	chr8	16416843	-	hs|8p22				chr8:016416902-016416843
A_33_P3247331	-7.51955	-6.46479	2.07738	KCNQ1	potassium voltage-gated channel, KQT-like subfamily, member 1 [Source:HGNC Symbol;Acc:6294] [ENST00000345015]	2542773	chr11	2542714	+	hs|11p15.5	3784	AF003743	potassium voltage-gated channel, KQT-like subfamily, member 1	chr11:2542714-2542773	GO:0005515|GO:0005251|GO:0034236|GO:0005516|GO:0034237|GO:0005886|GO:0007605|GO:0008016|GO:0060306|GO:0007268|GO:0016458|GO:0060307|GO:0086091|GO:0005764|GO:0060048|GO:0071435|GO:0016323|GO:0086008|GO:0015271|GO:0060372|GO:0086089|GO:0008076|GO:0005249|GO:0097110|GO:0046676|GO:0071805|GO:0086005|GO:0005770|GO:0035690|GO:0044325|GO:0042383|GO:0042589|GO:0071872|GO:0086013|GO:0006349|GO:0086014|GO:…		Hs.95162
A_33_P3299329	-7.68329	-5.44484	4.7189		T cell receptor beta variable 4-3 [Source:HGNC Symbol;Acc:12217] [ENST00000563669]							A25969					Hs.511728
A_23_P42882	-7.33885	-6.19835	2.20458	CAMK2B	Homo sapiens calcium/calmodulin-dependent protein kinase II beta (CAMK2B), transcript variant 6, mRNA [NM_172082]	44260487	chr7	44260428	-	hs|7p13	816	NM_172082	calcium/calmodulin-dependent protein kinase II beta	chr7:44260487-44260428	GO:0005516|GO:0090129|GO:0005886|GO:2001235|GO:0019221|GO:0007268|GO:0051233|GO:0005829|GO:0051823|GO:0000082|GO:0046777|GO:0018105|GO:0048169|GO:0051924|GO:0050885|GO:0006816|GO:0060998|GO:0004683|GO:0061003|GO:0060333|GO:0005815|GO:0014733|GO:0033017|GO:0003779|GO:0005524|GO:0002030|GO:0030666|GO:0032222|GO:0007165|GO:0010976|GO:0060466|GO:0006468|GO:0005654|GO:0046686	NM_172082	Hs.351887
A_19_P00317425	-7.66239	-6.29275	2.58407			28135034	chr6	28134975	-	hs|6p22.1				chr6:028135034-028134975
A_19_P00320759	-6.93373	-5.69791	2.35515	FLJ32255	Homo sapiens uncharacterized LOC643977 (FLJ32255), long non-coding RNA [NR_104643]	42991004	chr5	42990945	-	hs|5p12	643977	NR_104643	uncharacterized LOC643977	chr5:42991004-42990945		NR_104643	Hs.535791
A_24_P389285	-5.89105	-4.78937	2.14605	SND1-IT1	Homo sapiens SND1 intronic transcript 1 (non-protein coding) (SND1-IT1), long non-coding RNA [NR_027330]	127637875	chr7	127637816	+	hs|7q32.1	27099	NR_027330	SND1 intronic transcript 1 (non-protein coding)	chr7:127637816-127637875		NR_027330	Hs.657377
A_19_P00315872	-7.06892	-5.9292	2.20338			26766277	chr4	26766218	-	hs|4p15.2				chr4:026766277-026766218
A_19_P00319213	-7.99717	-6.50836	2.80657	LINC00911	Homo sapiens long intergenic non-protein coding RNA 911 (LINC00911), transcript variant 1, long non-coding RNA [NR_102737]	85886196	chr14	85886137	+	hs|14q31.3	100996280	NR_102737	long intergenic non-protein coding RNA 911	chr14:85886137-85886196		NR_102737	Hs.742397
A_19_P00321010	-6.81765	-5.78396	2.04725	LOC100505633	Homo sapiens uncharacterized LOC100505633 (LOC100505633), long non-coding RNA [NR_038849]	159931150	chr1	159931091	+	hs|1q23.2	100505633	NR_038849	uncharacterized LOC100505633	chr1:159931091-159931150		NR_038849	Hs.445045
A_24_P48539	-7.49649	-6.41435	2.11717	SIGLEC5	Homo sapiens sialic acid binding Ig-like lectin 5 (SIGLEC5), mRNA [NM_003830]	52115603	chr19	52115544	-	hs|19q13.41	8778	NM_003830	sialic acid binding Ig-like lectin 5	chr19:52115603-52115544	GO:0016021|GO:0007155	NM_003830	Hs.310333
A_23_P160751	-7.68175	-6.1772	2.83735	FCRL2	Homo sapiens Fc receptor-like 2 (FCRL2), mRNA [NM_030764]	157716519	chr1	157716460	-	hs|1q23.1	79368	NM_030764	Fc receptor-like 2	chr1:157716519-157716460	GO:0005886|GO:0005070|GO:0007267|GO:0016021	NM_030764	Hs.437393
A_19_P00321139	-7.99204	-6.40301	3.00847	LINC00703	long intergenic non-protein coding RNA 703 [Source:HGNC Symbol;Acc:44677] [ENST00000454152]	4452177	chr10	4452118	+	hs|10p15.1	100507059	AK095699	long intergenic non-protein coding RNA 703	chr10:4452118-4452177			Hs.158438
A_23_P336506	-7.15986	-6.10619	2.07581	TAS2R9	Homo sapiens taste receptor, type 2, member 9 (TAS2R9), mRNA [NM_023917]	10962289	chr12	10962230	-	hs|12p13.2	50835	NM_023917	taste receptor, type 2, member 9	chr12:10962289-10962230	GO:0050912|GO:0008150|GO:0005886|GO:0008527|GO:0016021	NM_023917	Hs.272391
A_23_P127781	-7.88357	-6.76885	2.16553	SCGB1D1	Homo sapiens secretoglobin, family 1D, member 1 (SCGB1D1), mRNA [NM_006552]	61961009	chr11	61960950	+	hs|11q12.3	10648	NM_006552	secretoglobin, family 1D, member 1	chr11:61960950-61961009	GO:0005615	NM_006552	Hs.202686
A_19_P00318380	-6.51372	-5.48352	2.04231	LOC100287225		48872726	chr18	48872667	+	hs|18q21.2	100287225		uncharacterized LOC100287225	chr18:48872667-48872726
A_33_P3271065	-7.91153	-6.58243	2.51245	UMODL1	Homo sapiens uromodulin-like 1 (UMODL1), transcript variant 3, mRNA [NM_001199527]	43547901	chr21	43547842	+	hs|21q22.3	89766	NM_001199527	uromodulin-like 1	chr21:43547842-43547901	GO:0005737|GO:0005509|GO:0016021|GO:0030414|GO:0005615|GO:0009897	NM_001199527	Hs.242520
A_19_P00810772	-7.19339	-5.8083	2.61188			68298915	chr4	68298856	-	hs|4q13.2				chr4:068298915-068298856
A_19_P00813391	-7.99306	-6.49175	2.831			53691105	chr20	53691046	+	hs|20q13.2				chr20:053691046-053691105
A_33_P3325847	-7.70392	-6.10725	3.02445		long intergenic non-protein coding RNA 943 [Source:HGNC Symbol;Acc:48639] [ENST00000541359]	127211417	chr12	127211358	+	hs|12q24.32				chr12:127211358-127211417
A_23_P28948	-7.42714	-6.28902	2.20094	REM1	Homo sapiens RAS (RAD and GEM)-like GTP-binding 1 (REM1), mRNA [NM_014012]	30065696	chr20	30065637	+	hs|20q11.21	28954	NM_014012	RAS (RAD and GEM)-like GTP-binding 1	chr20:30065637-30065696	GO:0005516|GO:0016020|GO:0007264|GO:0003924|GO:0005525	NM_014012	Hs.247729
A_19_P00804930	-7.99542	-6.9492	2.06511			172899577	chr1	172899518	+	hs|1q24.3				chr1:172899518-172899577
A_33_P3266489	-7.24467	-6.14064	2.14954	OR13H1	Homo sapiens olfactory receptor, family 13, subfamily H, member 1 (OR13H1), mRNA [NM_001004486]	130678928	chrX	130678869	+	hs|Xq26.2	347468	NM_001004486	olfactory receptor, family 13, subfamily H, member 1	chrX:130678869-130678928	GO:0004984|GO:0005886|GO:0004930|GO:0016021	NM_001004486	Hs.553711
A_24_P26792	-7.79036	-6.27565	2.85741	TRPM6	Homo sapiens transient receptor potential cation channel, subfamily M, member 6 (TRPM6), transcript variant a, mRNA [NM_017662]	77354670	chr9	77354338	-	hs|9q21.13	140803	NM_017662	transient receptor potential cation channel, subfamily M, member 6	chr9:77354670-77354338	GO:0005515|GO:0016324|GO:0005262|GO:0004674|GO:0009636|GO:0031526|GO:0016021|GO:0005524|GO:0046872	NM_017662	Hs.272225
A_23_P402279	-7.80531	-6.5417	2.40096	VN1R2	Homo sapiens vomeronasal 1 receptor 2 (VN1R2), mRNA [NM_173856]	53762448	chr19	53762389	+	hs|19q13.42	317701	NM_173856	vomeronasal 1 receptor 2	chr19:53762389-53762448	GO:0016503|GO:0005886|GO:0016021|GO:0019236	NM_173856	Hs.553684
A_19_P00317630	-7.41414	-6.3742	2.05614		Q35GZ5_9BRAD (Q35GZ5) Conjugal transfer protein precursor, partial (9%) [THC2753228]	9595467	chr16	9595408	+	hs|16p13.2				chr16:9595408-9595467
A_33_P3387518	-7.96105	-6.34499	3.06537	FEZF2	Homo sapiens FEZ family zinc finger 2 (FEZF2), mRNA [NM_018008]	62357757	chr3	62357698	-	hs|3p14.2	55079	NM_018008	FEZ family zinc finger 2	chr3:62357757-62357698	GO:0021542|GO:0008285|GO:0005634|GO:0000122|GO:0000978|GO:0046872|GO:0006351|GO:0016358|GO:0021853|GO:0007413|GO:0007411|GO:0021797|GO:0045666|GO:0007626|GO:0045893	NM_018008	Hs.241523
A_24_P167970	-7.0413	-5.91243	2.18688	TBX6	Homo sapiens T-box 6 (TBX6), mRNA [NM_004608]	30100056	chr16	30099920	-	hs|16p11.2	6911	NM_004608	T-box 6	chr16:30100056-30099920	GO:0001191|GO:0001102|GO:0003700|GO:0001707|GO:0001708|GO:0023019|GO:0001085|GO:0007498|GO:0005634|GO:0000122|GO:0009653|GO:0003677	NM_004608	Hs.198301
A_33_P3328327	-7.46911	-6.06542	2.64578		2108418B E2F-5 protein. {Homo sapiens} (exp=-1; wgp=0; cg=0), partial (11%) [THC2557798]	86090317	chr8	86090258	-	hs|8q21.2				chr8:86090317-86090258
A_32_P928190	-7.41901	-5.64678	3.41582	LOC100130964	Homo sapiens ADAM metallopeptidase domain 3A-like (LOC100130964), long non-coding RNA [NR_046245]	39437557	chr8	39437498	+	hs|8p11.22	100130964	NR_046245	ADAM metallopeptidase domain 3A-like	chr8:39437498-39437557		NR_046245	Hs.181129
A_33_P3381255	-7.30609	-5.99976	2.47312	CLEC2A	PREDICTED: Homo sapiens C-type lectin domain family 2, member A (CLEC2A), transcript variant X1, mRNA [XM_005253366]	10051363	chr12	10051304	-	hs|12p13.31	387836	XM_005253366	C-type lectin domain family 2, member A	chr12:10051363-10051304	GO:0005515|GO:0005886|GO:0042267|GO:0030246|GO:0016021|GO:0042803	XM_005253366	Hs.527665
A_19_P00320216	-6.72329	-5.70925	2.01955		Human chromosome 21, Down syndrome critical region transcript, T7 end of clone b-1-g3. [U17617]	21822921	chr6	21822862	-	hs|6p22.3		U17617		chr6:21822921-21822862
A_33_P3382803	-7.6545	-6.15301	2.83134	LINC00643	Homo sapiens long intergenic non-protein coding RNA 643 (LINC00643), long non-coding RNA [NR_015358]	62596352	chr14	62596293	+	hs|14q23.2	646113	NR_015358	long intergenic non-protein coding RNA 643	chr14:62596293-62596352		NR_015358	Hs.445241
A_33_P3240602	-6.10401	-4.98804	2.1674	IGFL2	Homo sapiens cDNA FLJ43766 fis, clone TESTI2049246. [AK125754]	46582969	chr19	46582910	+	hs|19q13.32	147920	AK125754	IGF-like family member 2	chr19:46582910-46582969	GO:0005576
A_19_P00800463	-6.89709	-5.34344	2.93559			134578863	chr5	134578804	+	hs|5q31.1				chr5:134578804-134578863
A_19_P00317428	-6.96573	-5.92932	2.05111			149116326	chrX	149116267	-	hs|Xq28				chrX:149116326-149116267
A_24_P110141	-5.84228	-4.82968	2.01755	DNM1P46	Homo sapiens DNM1 pseudogene 46 (DNM1P46), non-coding RNA [NR_003260]	100331156	chr15	100331097	-	hs|15q26.3	196968	NR_003260	DNM1 pseudogene 46	chr15:100331156-100331097	GO:0005874|GO:0003924	NR_003260	Hs.567763
A_33_P3392560	-7.7787	-6.37765	2.64094	LINC00871	Homo sapiens long intergenic non-protein coding RNA 871 (LINC00871), transcript variant 1, long non-coding RNA [NR_102701]	46971007	chr14	46970948	+	hs|14q21.2	100506412	NR_102701	long intergenic non-protein coding RNA 871	chr14:46970948-46971007		NR_102701
A_33_P3304172	-7.98333	-6.86018	2.17823	MUC6	mucin 6, oligomeric mucus/gel-forming [Source:HGNC Symbol;Acc:7517] [ENST00000421673]	1012878	chr11	1012821	-	hs|11p15.5	4588	AK092533	mucin 6, oligomeric mucus/gel-forming	chr11:1012878-1012821	GO:0030277|GO:0005796|GO:0016266|GO:0005576|GO:0044267|GO:0043687|GO:0005201		Hs.528432
A_23_P13455	-6.83066	-5.54997	2.42956	OR51A7	Homo sapiens olfactory receptor, family 51, subfamily A, member 7 (OR51A7), mRNA [NM_001004749]	4929507	chr11	4929448	+	hs|11p15.4	119687	NM_001004749	olfactory receptor, family 51, subfamily A, member 7	chr11:4929448-4929507	GO:0004984|GO:0005886|GO:0004930|GO:0016021	NM_001004749	Hs.553560
A_19_P00802821	-7.0051	-5.78016	2.33745			140894400	chr6	140894341	-	hs|6q24.1				chr6:140894400-140894341
A_23_P218058	-7.4116	-5.89993	2.85139	KLRC4	Homo sapiens killer cell lectin-like receptor subfamily C, member 4 (KLRC4), mRNA [NM_013431]	10560299	chr12	10560240	-	hs|12p13.2	8302	NM_013431	killer cell lectin-like receptor subfamily C, member 4	chr12:10560299-10560240	GO:0006968|GO:0016021	NM_013431	Hs.721094
A_33_P3346618	-7.73024	-6.28217	2.72843		Uncharacterized protein; cDNA FLJ43200 fis, clone FEBRA2007793 [Source:UniProtKB/TrEMBL;Acc:Q6ZUY9] [ENST00000597278]	168198916	chr6	168198857	+	hs|6q27		XR_112948		chr6:168198857-168198916		XR_112948	Hs.192711
A_23_P59654	-7.56342	-6.352	2.31565	NPVF	Homo sapiens neuropeptide VF precursor (NPVF), mRNA [NM_022150]	25266549	chr7	25266490	-	hs|7p15.3	64111	NM_022150	neuropeptide VF precursor	chr7:25266549-25266490	GO:0016020|GO:0007218|GO:0004930|GO:0005576|GO:0032277	NM_022150	Hs.60473
A_33_P3389573	-6.29416	-5.26458	2.04143	CARD9	Homo sapiens caspase recruitment domain family, member 9 (CARD9), transcript variant 2, mRNA [NM_052814]	139264280	chr9	139264221	-	hs|9q34.3	64170	NM_052814	caspase recruitment domain family, member 9	chr9:139264280-139264221	GO:0050700|GO:0032755|GO:0032760|GO:0050830|GO:0042493|GO:0042534|GO:0070423|GO:0046330|GO:0009620|GO:0045408|GO:0032874|GO:0042981|GO:0035872|GO:0042803|GO:0051607|GO:0005737|GO:0045076|GO:0045087|GO:0032494|GO:0032495|GO:0043123|GO:0043330	NM_052814	Hs.694071
A_24_P400573	-7.97449	-6.404	2.97005	TMC8	Homo sapiens transmembrane channel-like 8 (TMC8), mRNA [NM_152468]	76129524	chr17	76128930	+	hs|17q25.3	147138	NM_152468	transmembrane channel-like 8	chr17:76128930-76129524	GO:0005789|GO:0016021|GO:0006811	NM_152468	Hs.592102
A_33_P3741022	-7.9538	-6.70861	2.37051	LINC00511	Homo sapiens long intergenic non-protein coding RNA 511 (LINC00511), long non-coding RNA [NR_033876]	70594241	chr17	70594182	-	hs|17q24.3	400619	NR_033876	long intergenic non-protein coding RNA 511	chr17:70594241-70594182		NR_033876	Hs.447555
A_23_P309396	-6.36051	-5.30798	2.07416	RP1L1	Homo sapiens retinitis pigmentosa 1-like 1 (RP1L1), mRNA [NM_178857]	10464670	chr8	10464611	-	hs|8p23.1	94137	NM_178857	retinitis pigmentosa 1-like 1	chr8:10464670-10464611	GO:0035556|GO:0042461|GO:0030030|GO:0005874|GO:0032391|GO:0045494|GO:0035085|GO:0007601|GO:0001750	NM_178857	Hs.33538
A_33_P3245168	-7.29163	-6.23764	2.07626	FAM71F2	Homo sapiens family with sequence similarity 71, member F2 (FAM71F2), transcript variant 2, mRNA [NM_001128926]	128323302	chr7	128323243	+	hs|7q32.1	346653	NM_001128926	family with sequence similarity 71, member F2	chr7:128323243-128323302		NM_001128926	Hs.445236
A_19_P00325965	-5.81206	-4.61332	2.2954			54947256	chr16	54947197	-	hs|16q12.2				chr16:054947256-054947197
A_33_P3260223	-6.94557	-5.52503	2.67687	TXLNG2P	Homo sapiens taxilin gamma 2, pseudogene (TXLNG2P), transcript variant 1, non-coding RNA [NR_045128]	21766290	chrY	21766231	+	hs|Yq11.222	246126	NR_045128	taxilin gamma 2, pseudogene	chrY:21766231-21766290	GO:0019905|GO:0005515	NR_045128	Hs.522863
A_23_P359457	-6.70905	-5.2953	2.66428	DNAH2	dynein, axonemal, heavy chain 2 [Source:HGNC Symbol;Acc:2948] [ENST00000082259]	7646598	chr17	7646539	+	hs|17p13.1	146754	BC034225	dynein, axonemal, heavy chain 2	chr17:7646539-7646598	GO:0001539|GO:0005874|GO:0005858|GO:0035085|GO:0003777|GO:0016887|GO:0005524|GO:0007018		Hs.367649
A_23_P383679	-7.58562	-4.6417	7.69502	HYDIN	Homo sapiens HYDIN, axonemal central pair apparatus protein (HYDIN), transcript variant 1, mRNA [NM_001270974]	70841747	chr16	70841688	-	hs|16q22.2	54768	NM_001270974	HYDIN, axonemal central pair apparatus protein	chr16:70841747-70841688		NM_001270974	Hs.461229
A_33_P3301489	-7.54734	-6.19096	2.56042		PREDICTED: Homo sapiens uncharacterized LOC646522 (LOC646522), transcript variant X2, misc_RNA [XR_246507]	133653716	chr11	133653657	-	hs|11q25		XR_246507		chr11:133653716-133653657		XR_246507	Hs.560000
A_33_P3241244	-7.09008	-5.86661	2.33508	LOC100131822	Homo sapiens cDNA FLJ46421 fis, clone THYMU3013197. [AK128841]	35883608	chr17	35883549	-	hs|17q12	100131822	AK128841	uncharacterized LOC100131822	chr17:35883608-35883549			Hs.101480
A_19_P00327477	-7.68997	-6.49341	2.29194			33467104	chr18	33467045	-	hs|18q12.2				chr18:033467104-033467045
A_23_P212655	-7.53517	-6.24537	2.44494	KLHL6	Homo sapiens kelch-like family member 6 (KLHL6), mRNA [NM_130446]	183205899	chr3	183205840	-	hs|3q27.1	89857	NM_130446	kelch-like family member 6	chr3:183205899-183205840	GO:0050853|GO:0002467	NM_130446	Hs.659147
A_33_P3212769	-7.95222	-6.93238	2.0277		LOC100132686 protein; Uncharacterized protein [Source:UniProtKB/TrEMBL;Acc:Q8NEQ1] [ENST00000595053]	112131624	chr11	112131565	+	hs|11q23.1		BC020894		chr11:112131565-112131624			Hs.650455
A_33_P3233100	-7.61894	-6.20704	2.66088			131722411	chr2	131722352	+	hs|2q21.1				chr2:131722352-131722411
A_19_P00801733	-7.97287	-6.34078	3.09962			48298559	chr2	48298500	-	hs|2p16.3				chr2:048298559-048298500
A_23_P376488	-6.27236	-4.98032	2.44874	TNF	Homo sapiens tumor necrosis factor (TNF), mRNA [NM_000594]	31545896	chr6	31545837	+	hs|6p21.33	7124	NM_000594	tumor necrosis factor	chr6:31545837-31545896	GO:0032755|GO:0005515|GO:0009651|GO:0019722|GO:0032715|GO:0001819|GO:0002020|GO:0005615|GO:0042802|GO:0031622|GO:0043068|GO:0030730|GO:0000165|GO:0030198|GO:0034116|GO:0009887|GO:0043122|GO:0031663|GO:0000060|GO:0010940|GO:0032729|GO:0005164|GO:0002876|GO:0009986|GO:0001891|GO:0032722|GO:0000122|GO:0005125|GO:0033209|GO:0005887|GO:0009897|GO:0008625|GO:0042346|GO:0002439|GO:0008285|GO:0005886|GO:…	NM_000594	Hs.241570
A_33_P3224702	-7.90897	-6.14013	3.40782	PCNXL4	Homo sapiens chromosome 14 open reading frame 135, mRNA (cDNA clone IMAGE:3685861). [BC030714]	60575497	chr14	60575438	+	hs|14q23.1	64430	BC030714	pecanex-like 4 (Drosophila)	chr14:60575438-60575497	GO:0016021		Hs.509499
A_19_P00811289	-5.95043	-4.73031	2.32967			35754702	chr14	35754643	+	hs|14q13.2				chr14:035754643-035754702
A_33_P3351955	-6.74003	-5.59344	2.2139	EGFR	Homo sapiens epidermal growth factor receptor (EGFR), transcript variant 2, mRNA [NM_201282]	55231505	chr7	55231446	+	hs|7p11.2	1956	NM_201282	epidermal growth factor receptor	chr7:55231446-55231505	GO:0005515|GO:0005615|GO:0042802|GO:0005006|GO:0016337|GO:0046777|GO:0003690|GO:0021795|GO:0007173|GO:0000165|GO:0007411|GO:0007611|GO:0001942|GO:0004709|GO:0031965|GO:0030335|GO:0046982|GO:0019903|GO:0030122|GO:0045740|GO:0042059|GO:0006950|GO:0001892|GO:0018108|GO:0048546|GO:0001503|GO:0008543|GO:0045087|GO:0005789|GO:0045121|GO:0019899|GO:0038095|GO:0010008|GO:0004888|GO:0043006|GO:0048471|GO:…	NM_201282	Hs.488293
A_19_P00325058	-6.69421	-5.64646	2.0673			101389890	chr14	101389831	-	hs|14q32.2				chr14:101389890-101389831
A_32_P361185	-7.56799	-6.53605	2.04477	MSS51	Homo sapiens MSS51 mitochondrial translational activator (MSS51), mRNA [NM_001024593]	75184899	chr10	75184515	-	hs|10q22.2	118490	NM_001024593	MSS51 mitochondrial translational activator	chr10:75184899-75184515	GO:0035176|GO:0046872	NM_001024593	Hs.631823
A_33_P3417955	-7.62618	-6.48787	2.20123	TMCO5B	Homo sapiens transmembrane and coiled-coil domains 5B, pseudogene (TMCO5B), non-coding RNA [NR_046005]	33529184	chr15	33529125	-	hs|15q13.3	100652857	NR_046005	transmembrane and coiled-coil domains 5B, pseudogene	chr15:33529184-33529125	GO:0016021	NR_046005	Hs.439998
A_19_P00325316	-7.20203	-5.93521	2.40632			143274619	chr8	143274560	-	hs|8q24.3				chr8:143274619-143274560
A_23_P388331	-7.02452	-5.52864	2.82035	BAGE	Homo sapiens B melanoma antigen (BAGE), mRNA [NM_001187]	11058043	chr21	11057984	-	hs|21p11.1	574	NM_001187	B melanoma antigen	chr21:11058043-11057984	GO:0005576	NM_001187	Hs.545789
A_19_P00805401	-7.97508	-6.72813	2.37339			209569054	chr1	209568995	+	hs|1q32.2				chr1:209568995-209569054
A_23_P160902	-7.59659	-6.55415	2.05971	FCAMR	Homo sapiens Fc receptor, IgA, IgM, high affinity (FCAMR), transcript variant 3, mRNA [NM_001170631]	207134055	chr1	207133996	-	hs|1q32.1	83953	NM_001170631	Fc receptor, IgA, IgM, high affinity	chr1:207134055-207133996	GO:0005886|GO:0016021	NM_001170631	Hs.145519
A_19_P00322454	-7.53011	-6.40728	2.17774	LINC00886	long intergenic non-protein coding RNA 886 [Source:HGNC Symbol;Acc:48572] [ENST00000473352]	156470971	chr3	156470912	-	hs|3q25.31	730091	TCONS_l2_00020232	long intergenic non-protein coding RNA 886	chr3:156470971-156470912
A_19_P00805967	-5.30053	-3.95812	2.53576			41154441	chr1	41154382	-	hs|1p34.2				chr1:041154441-041154382
A_24_P910667	-7.80942	-6.4071	2.64326	GAFA3	Homo sapiens FGF-2 activity-associated protein 3 (GAFA3) mRNA, complete cds. [AF220235]	37868429	chr4	37868370	-	hs|4p14	100128236	AF220235	FGF-2 activity-associated protein 3	chr4:37868429-37868370			Hs.543647
A_19_P00317913	-5.78228	-4.33509	2.72677	HLA-F-AS1	Homo sapiens HLA-F antisense RNA 1 (HLA-F-AS1), transcript variant 2, long non-coding RNA [NR_026973]	29716817	chr6	29716758	-	hs|6p22.1	285830	NR_026973	HLA-F antisense RNA 1	chr6:29716817-29716758		NR_026973	Hs.646985
A_23_P201248	-7.61144	-5.95285	3.15708	SLC26A9	Homo sapiens solute carrier family 26 (anion exchanger), member 9 (SLC26A9), transcript variant 1, mRNA [NM_052934]	205882424	chr1	205882365	-	hs|1q32.1	115019	NM_052934	solute carrier family 26 (anion exchanger), member 9	chr1:205882424-205882365	GO:0005886|GO:0008272|GO:0008271|GO:0016021|GO:0055085|GO:0006811	NM_052934	Hs.164073
A_23_P311632	-7.58921	-6.37833	2.31478	NLRP6	Homo sapiens NLR family, pyrin domain containing 6 (NLRP6), transcript variant 1, mRNA [NM_138329]	285242	chr11	285183	+	hs|11p15.5	171389	NM_138329	NLR family, pyrin domain containing 6	chr11:285183-285242	GO:0031965|GO:0005737|GO:0005886|GO:0005000|GO:0050727|GO:0005524	NM_138329	Hs.352611
A_33_P3389912	-7.73557	-6.128	3.04739	LOC100130542	Homo sapiens cDNA FLJ45140 fis, clone BRAWH3040297. [AK127083]	70139294	chr14	70139235	+	hs|14q24.1	100130542	AK127083	uncharacterized LOC100130542	chr14:70139235-70139294			Hs.678537
A_33_P3244073	-7.82456	-5.78206	4.11959	LOC100132146	Homo sapiens uncharacterized LOC100132146 (LOC100132146), mRNA [NM_001195442]	46667652	chr3	46667593	+	hs|3p21.31	100132146	NM_001195442	uncharacterized LOC100132146	chr3:46667593-46667652		NM_001195442	Hs.679623
A_33_P3295932	-5.52264	-4.51214	2.01461			2389292	chr16	2389233	-	hs|16p13.3				chr16:002389292-002389233
A_19_P00321625	-6.04622	-5.03131	2.02078			39745784	chr2	39745725	-	hs|2p22.1				chr2:039745784-039745725
A_19_P00804452	-7.719	-6.32545	2.62726			28922487	chr8	28922428	+	hs|8p12				chr8:028922428-028922487
A_33_P3383075	-7.54034	-5.54455	3.98834			18781963	chr22	18781904	-	hs|22q11.21				chr22:018781963-018781904
A_33_P3288334	-6.87062	-5.74768	2.1779		Q48JR0_PSE14 (Q48JR0) Prophage PSPPH03, transcriptional regulator, LuxR family, partial (13%) [THC2646999]	130809140	chr2	130809081	-	hs|2q21.1		TCONS_l2_00014889		chr2:130809140-130809081
A_33_P3290335	-7.59758	-6.03251	2.95892	PARP1	poly (ADP-ribose) polymerase 1 [Source:HGNC Symbol;Acc:270] [ENST00000366790]	226589743	chr1	226589684	-	hs|1q42.12	142		poly (ADP-ribose) polymerase 1	chr1:226589743-226589684	GO:0005515|GO:0010467|GO:0016540|GO:0006367|GO:0006366|GO:0005634|GO:0005635|GO:0042802|GO:0006302|GO:0003950|GO:0006471|GO:0051287|GO:0000723|GO:0042769|GO:0007179|GO:0005667|GO:0032869|GO:0005730|GO:0000122|GO:0003677|GO:0006351|GO:0070212|GO:0047485|GO:0006281|GO:0006284|GO:0005654|GO:0008270|GO:0008134|GO:0040009
A_33_P3346543	-7.00233	-5.97816	2.03378			6747440	chr20	6747381	+	hs|20p12.3				chr20:006747381-006747440
A_19_P00331199	-6.9443	-5.78285	2.23682			121925892	chr11	121925833	-	hs|11q24.1				chr11:121925892-121925833
A_33_P3381206	-7.3364	-5.20884	4.36979		immunoglobulin lambda variable 4-3 [Source:HGNC Symbol;Acc:5919] [ENST00000390318]	23214214	chr22	23214155	+	hs|22q11.22		AM184015		chr22:23214155-23214214			Hs.449585
A_33_P3333092	-7.93648	-6.82779	2.1565		K1C19_CHICK (O93256) Keratin, type I cytoskeletal 19 (Cytokeratin-19) (CK-19) (Keratin-19) (K19) (GK-19), partial (12%) [THC2675322]	16754874	chr17	16754816	-	hs|17p11.2		TCONS_l2_00011138		chr17:16754874-16754816
A_19_P00326030	-7.6766	-5.89034	3.4492			38830148	chr5	38830089	-	hs|5p13.1				chr5:038830148-038830089
A_33_P3344599	-7.79695	-6.66617	2.18976	UBE4B	ubiquitination factor E4B [Source:HGNC Symbol;Acc:12500] [ENST00000377153]	10132647	chr1	10132588	+	hs|1p36.22	10277		ubiquitination factor E4B	chr1:10132588-10132647	GO:0005737|GO:0042787|GO:0034450|GO:0000151|GO:0043161|GO:0019899|GO:0008626|GO:0009411
A_19_P00320070	-7.60042	-6.48497	2.16662		Homo sapiens cDNA FLJ36135 fis, clone TESTI2024718. [AK093454]	167316042	chr6	167315983	+	hs|6q27		AK093454		chr6:167315983-167316042			Hs.637057
A_33_P3259457	-7.75066	-6.1165	3.10406		PREDICTED: Homo sapiens golgin-like (LOC441728), misc_RNA [XR_109175]	76075311	chr15	76075252	+	hs|15q24.2		XR_109175		chr15:76075252-76075311		XR_109175	Hs.635230
A_19_P00812009	-6.40309	-4.70207	3.25131			108779686	chr4	108779627	-	hs|4q25				chr4:108779686-108779627
A_33_P3238626	-6.66693	-5.64411	2.03188		Homo sapiens cDNA FLJ41497 fis, clone BRTHA2006075. [AK123491]	75322016	chr17	75321957	+	hs|17q25.3		AK123491		chr17:75321957-75322016
A_19_P00331460	-7.22334	-6.09521	2.18576			82784609	chr11	82784550	-	hs|11q14.1				chr11:082784609-082784550
A_19_P00318511	-7.76711	-6.12958	3.11133		Homo sapiens, clone IMAGE:3960940, mRNA, partial cds. [BC014369]	227044910	chr2	227044851	-	hs|2q36.3		TCONS_00003502		chr2:227044910-227044851			Hs.516739
A_33_P3414187	-7.9071	-6.46229	2.72227	MRGPRX2	Homo sapiens MAS-related GPR, member X2 (MRGPRX2), mRNA [NM_054030]	19076119	chr11	19076060	-	hs|11p15.1	117194	NM_054030	MAS-related GPR, member X2	chr11:19076119-19076060	GO:0042923|GO:0005886|GO:0004930|GO:0030431|GO:0016021|GO:0019233	NM_054030	Hs.350566
A_24_P153763	-7.73791	-6.21236	2.87896		PREDICTED: Homo sapiens uncharacterized LOC101927588 (LOC101927588), misc_RNA [XR_250407]	125205353	chr8	125205294	-	hs|8q24.13		XR_250407		chr8:125205353-125205294		XR_250407	Hs.617072
A_19_P00328410	-7.8196	-6.71771	2.14636			170457805	chr3	170457746	+	hs|3q26.2				chr3:170457746-170457805
A_33_P3237894	-7.66791	-6.34724	2.49782	CHN2	chimerin 2 [Source:HGNC Symbol;Acc:1944] [ENST00000410098]	29523587	chr7	29523528	+	hs|7p14.3	1124	XM_005249602	chimerin 2	chr7:29523528-29523587	GO:0043547|GO:0005515|GO:0051056|GO:0016020|GO:0007264|GO:0005070|GO:0046872|GO:0005829|GO:0005096	XM_005249602	Hs.654611
A_19_P00807707	-7.51837	-6.40493	2.16361			107071270	chr8	107071211	+	hs|8q23.1				chr8:107071211-107071270
A_24_P4736	-7.96386	-6.36696	3.02492	ODF3	Homo sapiens outer dense fiber of sperm tails 3 (ODF3), transcript variant 1, mRNA [NM_053280]	198229	chr11	197733	+	hs|11p15.5	113746	NM_053280	outer dense fiber of sperm tails 3	chr11:197733-198229	GO:0005737|GO:0007275|GO:0007283|GO:0030154|GO:0001520	NM_053280	Hs.350949
A_33_P3338066	-7.57544	-5.8522	3.30178	IGFN1	Homo sapiens immunoglobulin-like and fibronectin type III domain containing 1 (IGFN1), mRNA [NM_001164586]	201175561	chr1	201175502	+	hs|1q32.1	91156	NM_001164586	immunoglobulin-like and fibronectin type III domain containing 1	chr1:201175502-201175561	GO:0008150|GO:0030018|GO:0005634	NM_001164586	Hs.519024
A_33_P3294886	-7.86851	-6.82043	2.06777	VPS52	vacuolar protein sorting 52 homolog (S. cerevisiae) [Source:HGNC Symbol;Acc:10518] [ENST00000463641]	33235488	chr6	33235429	-	hs|6p21.32	6293		vacuolar protein sorting 52 homolog (S. cerevisiae)	chr6:33235488-33235429	GO:0005515|GO:0005794|GO:0010668|GO:0015031|GO:0048611|GO:0010008
A_33_P3418194	3.62399	4.64754	2.03291	LYNX1	Homo sapiens Ly6/neurotoxin 1 (LYNX1), transcript variant 1, mRNA [NM_023946]	143845815	chr8	143845756	-	hs|8q24.3	66004	NM_023946	Ly6/neurotoxin 1	chr8:143845815-143845756	GO:0005886|GO:0005576|GO:0031225|GO:0030425	NM_023946	Hs.158665
A_23_P374919	-7.64387	-5.57998	4.18112	LRRC71	Homo sapiens leucine rich repeat containing 71 (LRRC71), mRNA [NM_144702]	156902307	chr1	156902248	+	hs|1q23.1	149499	NM_144702	leucine rich repeat containing 71	chr1:156902248-156902307		NM_144702	Hs.491734
A_33_P3418380	-7.96353	-6.75021	2.3187			34724625	chr16	34724566	+	hs|16p11.1				chr16:034724566-034724625
A_33_P3209244	-7.95465	-6.45904	2.81984			48228319	chr12	48228260	+	hs|12q13.11		DB161231		chr12:48228260-48228319			Hs.648215
A_33_P3687604	-7.89621	-6.65004	2.37211	LOC285173	Homo sapiens cDNA FLJ35996 fis, clone TESTI2014988. [AK093315]	207118393	chr2	207118334	+	hs|2q33.3	285173	AK093315	uncharacterized LOC285173	chr2:207118334-207118393			Hs.638487
A_24_P838483	-7.59311	-5.88792	3.2607	C12orf74	Homo sapiens chromosome 12 open reading frame 74 (C12orf74), transcript variant 2, mRNA [NM_001037671]	93101781	chr12	93101722	+	hs|12q22	338809	NM_001037671	chromosome 12 open reading frame 74	chr12:93101722-93101781		NM_001037671	Hs.326303
A_33_P3252719	-6.16338	-5.1375	2.03621	TIRAP	Homo sapiens toll-interleukin 1 receptor (TIR) domain containing adaptor protein (TIRAP), transcript variant 3, mRNA [NM_001039661]	126163645	chr11	126163586	+	hs|11q24.2	114609	NM_001039661	toll-interleukin 1 receptor (TIR) domain containing adaptor protein	chr11:126163586-126163645	GO:0005515|GO:0050830|GO:0007249|GO:0046330|GO:0032757|GO:0042803|GO:0032648|GO:0002755|GO:0005080|GO:0032496|GO:0030099|GO:0070374|GO:0030674|GO:0043123|GO:0044130|GO:0045410|GO:0038124|GO:0032760|GO:0038123|GO:0046982|GO:0034134|GO:0005546|GO:0002224|GO:0045087|GO:0045088|GO:0090023|GO:0035665|GO:0034145|GO:0035663|GO:0035662|GO:0034142|GO:0034141|GO:0005886|GO:0030890|GO:0032738|GO:0032735|GO:…	NM_001039661	Hs.537126
A_19_P00326779	-6.53643	-5.28753	2.3766			56123271	chr19	56123212	+	hs|19q13.42				chr19:056123212-056123271
A_23_P384532	-6.68099	-5.36761	2.48522	CCDC11	Homo sapiens coiled-coil domain containing 11 (CCDC11), mRNA [NM_145020]	47777299	chr18	47777240	-	hs|18q21.1	220136	NM_145020	coiled-coil domain containing 11	chr18:47777299-47777240	GO:0008150|GO:0003674|GO:0005575	NM_145020	Hs.658630
A_19_P00322655	-7.09105	-5.86609	2.3375	FENDRR	Homo sapiens FOXF1 adjacent non-coding developmental regulatory RNA (FENDRR), transcript variant 2, long non-coding RNA [NR_036444]	86521807	chr16	86521748	-	hs|16q24.1	400550	NR_036444	FOXF1 adjacent non-coding developmental regulatory RNA	chr16:86521807-86521748		NR_036444	Hs.448825
A_33_P3316770	-5.24637	-4.1331	2.16336	SLCO1A2	solute carrier organic anion transporter family, member 1A2 [Source:HGNC Symbol;Acc:10956] [ENST00000463718]	21427915	chr12	21427856	-	hs|12p12.1	6579	XM_005253478	solute carrier organic anion transporter family, member 1A2	chr12:21427915-21427856	GO:0005886|GO:0015721|GO:0015711|GO:0043252|GO:0008514|GO:0008206|GO:0044281|GO:0016021|GO:0055085	XM_005253478
A_33_P3323939	-4.56778	-3.22756	2.53191	LIPN	Homo sapiens lipase, family member N (LIPN), mRNA [NM_001102469]	90537999	chr10	90537940	+	hs|10q23.31	643418	NM_001102469	lipase, family member N	chr10:90537940-90537999	GO:0016042|GO:0016788|GO:0005576	NM_001102469	Hs.632091
A_33_P3244651	-7.6866	-6.49359	2.28629
A_33_P3248028	-7.777	-6.09381	3.21137			95293787	chr13	95293728	-	hs|13q32.1				chr13:095293787-095293728
A_19_P00330569	-7.70946	-6.69018	2.02691			54357165	chr12	54357106	+	hs|12q13.13				chr12:054357106-054357165
A_24_P20746	-7.8554	-6.79046	2.09208	PRR16	Homo sapiens proline rich 16 (PRR16), mRNA [NM_016644]	120022145	chr5	120022086	+	hs|5q23.1	51334	NM_016644	proline rich 16	chr5:120022086-120022145		NM_016644	Hs.157461
A_19_P00317113	-7.67172	-5.89145	3.4349			77314584	chr7	77314525	+	hs|7q11.23				chr7:077314525-077314584
A_23_P350698	-7.56379	-6.23047	2.5198	ANKFN1	Homo sapiens ankyrin-repeat and fibronectin type III domain containing 1 (ANKFN1), mRNA [NM_153228]	54558107	chr17	54558048	+	hs|17q22	162282	NM_153228	ankyrin-repeat and fibronectin type III domain containing 1	chr17:54558048-54558107		NM_153228	Hs.673040
A_24_P145184	-7.89392	-6.44481	2.73039	BRINP1	Homo sapiens deleted in bladder cancer 1, mRNA (cDNA clone IMAGE:4591607), complete cds. [BC021560]	121975997	chr9	121975938	-	hs|9q33.1	1620	BC021560	bone morphogenetic protein/retinoic acid inducible neural-specific 1	chr9:121975997-121975938	GO:0005515|GO:0008219|GO:0005737|GO:0015630|GO:0007050|GO:0045786		Hs.532316
A_23_P37231	-7.94974	-6.54203	2.65316	OR11G2	Homo sapiens olfactory receptor, family 11, subfamily G, member 2 (OR11G2), mRNA [NM_001005503]	20666078	chr14	20666019	+	hs|14q11.2	390439	NM_001005503	olfactory receptor, family 11, subfamily G, member 2	chr14:20666019-20666078	GO:0004984|GO:0005886|GO:0004930|GO:0016021	NM_001005503	Hs.554582
A_33_P3284132	-7.77149	-5.69847	4.20767	C10orf90	Homo sapiens chromosome 10 open reading frame 90 (C10orf90), mRNA [NM_001004298]	128192630	chr10	128192571	-	hs|10q26.2	118611	NM_001004298	chromosome 10 open reading frame 90	chr10:128192630-128192571	GO:0007095|GO:0030308|GO:0005813|GO:0005737|GO:0042826|GO:0010212|GO:0050821|GO:0015629|GO:0009411	NM_001004298	Hs.587663
A_33_P3277883	-6.9687	-5.79626	2.25394	LOC100129931	Homo sapiens uncharacterized LOC100129931 (LOC100129931), long non-coding RNA [NR_033828]	7035198	chr4	7035139	-	hs|4p16.1	100129931	NR_033828	uncharacterized LOC100129931	chr4:7035198-7035139		NR_033828	Hs.707753
A_33_P3415012	-7.69619	-5.87593	3.53143	KCNA6	Homo sapiens potassium voltage-gated channel, shaker-related subfamily, member 6 (KCNA6), mRNA [NM_002235]	4920871	chr12	4920812	+	hs|12p13.32	3742	NM_002235	potassium voltage-gated channel, shaker-related subfamily, member 6	chr12:4920812-4920871	GO:0005251|GO:0005886|GO:0008076|GO:0005249|GO:0007268|GO:0051260|GO:0006813	NM_002235	Hs.306190
A_19_P00315595	-7.94693	-6.59079	2.55999			36121351	chr20	36121292	+	hs|20q11.23				chr20:036121292-036121351
A_24_P14974	-7.66437	-5.69572	3.91401	HTR3D	Homo sapiens 5-hydroxytryptamine (serotonin) receptor 3D, ionotropic (HTR3D), transcript variant 2, mRNA [NM_182537]	183756206	chr3	183756012	+	hs|3q27.1	200909	NM_182537	5-hydroxytryptamine (serotonin) receptor 3D, ionotropic	chr3:183756012-183756206	GO:0005230|GO:0034220|GO:0005886|GO:0016021|GO:0055085	NM_182537	Hs.448004
A_33_P3377529	-7.41563	-6.394	2.03022	HOXA4	Homo sapiens homeobox A4 (HOXA4), mRNA [NM_002141]	27168311	chr7	27168252	-	hs|7p15.2	3201	NM_002141	homeobox A4	chr7:27168311-27168252	GO:0043565|GO:0003700|GO:0048704|GO:0005634|GO:0009952|GO:0009653|GO:0006351	NM_002141	Hs.533357
A_19_P00324035	-7.35485	-5.96109	2.62763			59052161	chr1	59052102	+	hs|1p32.1				chr1:059052102-059052161
A_33_P3394559	-7.92678	-6.0364	3.70732	PRAMEF23	Homo sapiens PRAME family member 23 (PRAMEF23), mRNA [NM_001282323]	13108897	chr1	13108838	-	hs|1p36.21	729368	NM_001282323	PRAME family member 23	chr1:13108897-13108838	GO:0043066|GO:0008284|GO:0048387|GO:0045596|GO:0042974|GO:0045892	NM_001282323	Hs.567864
A_23_P135219	-7.31212	-6.1276	2.27288	GPR21	Homo sapiens G protein-coupled receptor 21 (GPR21), mRNA [NM_005294]	125797518	chr9	125797459	+	hs|9q33.2	2844	NM_005294	G protein-coupled receptor 21	chr9:125797459-125797518	GO:0007186|GO:0005887|GO:0004930|GO:0046627|GO:0042593|GO:0040018	NM_005294	Hs.722039
A_24_P242581	-7.7136	-5.663	4.14279	SLC5A9	Homo sapiens solute carrier family 5 (sodium/sugar cotransporter), member 9 (SLC5A9), transcript variant 2, mRNA [NM_001011547]	48713720	chr1	48713661	+	hs|1p33	200010	NM_001011547	solute carrier family 5 (sodium/sugar cotransporter), member 9	chr1:48713661-48713720	GO:0005215|GO:0005886|GO:0016021|GO:0006814|GO:0055085	NM_001011547	Hs.37890
A_33_P3383184	-7.88454	-6.37726	2.84273	SP9	Sp9 transcription factor [Source:HGNC Symbol;Acc:30690] [ENST00000394967]	175202960	chr2	175202901	+	hs|2q31.1	100131390		Sp9 transcription factor	chr2:175202901-175202960	GO:0006355|GO:0005634|GO:0030326|GO:0003677|GO:0046872|GO:0006351
A_19_P00810067	-7.75814	-6.61324	2.21131			9813295	chr12	9813236	-	hs|12p13.31				chr12:009813295-009813236
A_19_P00800808	-7.84974	-6.60569	2.36862			31605526	chr10	31605467	+	hs|10p11.22				chr10:031605467-031605526
A_33_P3277752	-7.62849	-5.65297	3.93271	ANKRD23	Homo sapiens ankyrin repeat domain 23 (ANKRD23), mRNA [NM_144994]	97506584	chr2	97506525	-	hs|2q11.2	200539	NM_144994	ankyrin repeat domain 23	chr2:97506584-97506525	GO:0005737|GO:0006631|GO:0005730|GO:0005634|GO:0015629|GO:0031674|GO:0031432	NM_144994	Hs.643430
A_19_P00807392	-7.13308	-5.8818	2.38053			90615222	chr4	90615163	-	hs|4q22.1				chr4:090615222-090615163
A_19_P00320285	-7.90152	-5.9604	3.84004			16325545	chr8	16325486	+	hs|8p22				chr8:016325486-016325545
A_32_P229132	-7.27662	-6.01685	2.39457	FMN2	Homo sapiens formin 2 (FMN2), mRNA [NM_020066]	240637733	chr1	240637674	+	hs|1q43	56776	NM_020066	formin 2	chr1:240637674-240637733	GO:0048471|GO:0043066|GO:0048477|GO:0005886|GO:0042177|GO:0070649|GO:0005730|GO:0071456|GO:0046907|GO:0003779|GO:0007275|GO:0005575|GO:0015031|GO:0015629|GO:0006974|GO:0005829|GO:0035556|GO:0003674|GO:0051295|GO:0040038|GO:0016192|GO:0005938|GO:0030659|GO:0051758	NM_020066	Hs.24889
A_33_P3272291	-5.70858	-4.5326	2.25946	AKR1C4	Homo sapiens aldo-keto reductase family 1, member C4 (AKR1C4), mRNA [NM_001818]	5246455	chr10	5246396	+	hs|10p15.1	1109	NM_001818	aldo-keto reductase family 1, member C4	chr10:5246396-5246455	GO:0044598|GO:0044597|GO:0001758|GO:0007603|GO:0006699|GO:0008209|GO:0009055|GO:0044281|GO:0015125|GO:0001523|GO:0005829|GO:0047743|GO:0004033|GO:0005737|GO:0016655|GO:0071395|GO:0047023|GO:0015721|GO:0008206|GO:0008202	NM_001818	Hs.567245
A_19_P00316551	-7.27495	-5.9012	2.59144		602594513F1 NIH_MGC_79 Homo sapiens cDNA clone IMAGE:4721762 5', mRNA sequence [BG572291]	124883436	chr4	124883377	+	hs|4q28.1		BG572291		chr4:124883377-124883436			Hs.575126
A_33_P3239278	-5.05781	-4.03394	2.03336	OR4D10	Homo sapiens olfactory receptor, family 4, subfamily D, member 10 (OR4D10), mRNA [NM_001004705]	59245594	chr11	59245535	+	hs|11q12.1	390197	NM_001004705	olfactory receptor, family 4, subfamily D, member 10	chr11:59245535-59245594	GO:0004984|GO:0005886|GO:0004930|GO:0016021	NM_001004705	Hs.553756
A_23_P252276	-6.95406	-5.94523	2.01227	ARHGEF38	Homo sapiens Rho guanine nucleotide exchange factor (GEF) 38 (ARHGEF38), transcript variant 2, mRNA [NM_017700]	106552436	chr4	106552377	+	hs|4q24	54848	NM_017700	Rho guanine nucleotide exchange factor (GEF) 38	chr4:106552377-106552436	GO:0035023|GO:0005089	NM_017700	Hs.585224
A_19_P00806924	-7.37152	-6.28774	2.11958			20867044	chr16	20866985	+	hs|16p12.3				chr16:020866985-020867044
A_33_P3233050	-7.20509	-5.55169	3.14575	SAMM50	Homo sapiens cDNA FLJ42905 fis, clone BRHIP3015751. [AK124895]	44390694	chr22	44390635	+	hs|22q13.31	25813	AK124895	SAMM50 sorting and assembly machinery component	chr22:44390635-44390694	GO:0005739|GO:0005515|GO:0001401|GO:0006626|GO:0005743|GO:0005741|GO:0016021|GO:0045040|GO:0044267		Hs.505824
A_33_P3407314	-7.93172	-6.899	2.04587	PAXIP1-AS2	Homo sapiens, clone IMAGE:5745756, mRNA. [BC050402]	154737088	chr7	154737030	+	hs|7q36.2	100132707	BC050402	PAXIP1 antisense RNA 2	chr7:154737030-154737088			Hs.586358
A_32_P21246	-6.82335	-5.08228	3.34282	HCG27	Homo sapiens HLA complex group 27 (non-protein coding) (HCG27), long non-coding RNA [NR_026791]	31171154	chr6	31171095	+	hs|6p21.33	253018	NR_026791	HLA complex group 27 (non-protein coding)	chr6:31171095-31171154		NR_026791	Hs.659818
A_19_P00810334	-7.63999	-6.50202	2.20071			100753387	chr6	100753328	+	hs|6q16.3				chr6:100753328-100753387
A_33_P3356035	-6.42069	-4.94667	2.77795	SMG7	SMG7 nonsense mediated mRNA decay factor [Source:HGNC Symbol;Acc:16792] [ENST00000440812]	183496863	chr1	183496804	+	hs|1q25.3	9887		SMG7 nonsense mediated mRNA decay factor	chr1:183496804-183496863	GO:0005515|GO:0010467|GO:0035303|GO:0005737|GO:0006406|GO:0016070|GO:0000184|GO:0016071|GO:0005634|GO:0045111|GO:0051721|GO:0005829
A_19_P00806759	-6.67464	-5.39336	2.43054			50674587	chr16	50674528	-	hs|16q12.1				chr16:050674587-050674528
A_19_P00322040	-7.24301	-6.12145	2.17583			38362101	chr15	38362042	+	hs|15q14				chr15:038362042-038362101
A_33_P3326427	-7.67999	-5.66789	4.03368	OR4A16	Homo sapiens olfactory receptor, family 4, subfamily A, member 16 (OR4A16), mRNA [NM_001005274]	55111663	chr11	55111604	+	hs|11q11	81327	NM_001005274	olfactory receptor, family 4, subfamily A, member 16	chr11:55111604-55111663	GO:0004984|GO:0005886|GO:0004930|GO:0016021	NM_001005274	Hs.554530
A_33_P3280981	-7.13238	-5.82262	2.479		Q8C788_MOUSE (Q8C788) 13 days embryo heart cDNA, RIKEN full-length enriched library, clone:D330033C12 product:sorting nexin associated golgi protein 1, full insert sequence, partial (24%) [THC2612433]	43062891	chr9	43062832	-	hs|9p12				chr9:043062891-043062832
A_33_P3314525	-7.70006	-6.00627	3.23505	CRYM-AS1	Homo sapiens CRYM antisense RNA 1 (CRYM-AS1), long non-coding RNA [NR_026675]	21329912	chr16	21329853	+	hs|16p12.2	400508	NR_026675	CRYM antisense RNA 1	chr16:21329853-21329912		NR_026675	Hs.578949
A_33_P3326217	-6.41215	-5.3835	2.04011	SHISA6	Homo sapiens shisa family member 6 (SHISA6), transcript variant 1, mRNA [NM_207386]	11461484	chr17	11461425	+	hs|17p12	388336	NM_207386	shisa family member 6	chr17:11461425-11461484	GO:0032281	NM_207386	Hs.592124
A_23_P254434	-7.11725	-5.54607	2.97147	RFPL2	Homo sapiens ret finger protein-like 2 (RFPL2), transcript variant 1, mRNA [NM_006605]	32586611	chr22	32586552	-	hs|22q12.3	10739	NM_006605	ret finger protein-like 2	chr22:32586611-32586552	GO:0008270	NM_006605	Hs.157427
A_33_P3321347	-7.36986	-5.66261	3.26539	LOC388849	Homo sapiens uncharacterized LOC388849 (LOC388849), mRNA [NM_001243537]	20137307	chr22	20137248	-	hs|22q11.21	388849	NM_001243537	uncharacterized LOC388849	chr22:20137307-20137248		NM_001243537	Hs.454905
A_19_P00808639	-7.17711	-6.1135	2.09017			52780796	chr8	52780737	+	hs|8q11.23				chr8:052780737-052780796
A_33_P3544856	-7.87589	-6.43272	2.71919	LINC00942	Homo sapiens cDNA FLJ33297 fis, clone BNGH42001406. [AK090616]	1616177	chr12	1616118	+	hs|12p13.33	100292680	AK090616	long intergenic non-protein coding RNA 942	chr12:1616118-1616177			Hs.391695
A_19_P00809153	-7.48475	-6.23474	2.37843			43211318	chrX	43211259	-	hs|Xp11.3				chrX:043211318-043211259
A_33_P3354374	-7.226	-6.16393	2.08792	C1QTNF1-AS1	Homo sapiens C1QTNF1 antisense RNA 1 (C1QTNF1-AS1), transcript variant 1, long non-coding RNA [NR_040018]	77015350	chr17	77015291	-	hs|17q25.3	100507410	NR_040018	C1QTNF1 antisense RNA 1	chr17:77015350-77015291		NR_040018	Hs.666723
A_33_P3283619	-7.65461	-4.56482	8.51373	SH2D1A	Homo sapiens SH2 domain containing 1A (SH2D1A), transcript variant 2, mRNA [NM_001114937]	123480570	chrX	123480511	+	hs|Xq25	4068	NM_001114937	SH2 domain containing 1A	chrX:123480511-123480570	GO:0005515|GO:0006968|GO:0005737|GO:0006959|GO:0005070|GO:0045954|GO:0007267	NM_001114937	Hs.349094
A_23_P20101	-7.39952	-5.58185	3.52511	TAS2R4	Homo sapiens taste receptor, type 2, member 4 (TAS2R4), mRNA [NM_016944]	141478674	chr7	141478615	+	hs|7q34	50832	NM_016944	taste receptor, type 2, member 4	chr7:141478615-141478674	GO:0050912|GO:0007165|GO:0060170|GO:0050909|GO:0007585|GO:0005886|GO:0008527|GO:0016021	NM_016944	Hs.735690
A_32_P98072	-5.77499	-4.51711	2.39145	TCHH	Homo sapiens trichohyalin (TCHH), mRNA [NM_007113]	152078925	chr1	152078866	-	hs|1q21.3	7062	NM_007113	trichohyalin	chr1:152078925-152078866	GO:0008150|GO:0005813|GO:0005737|GO:0005886|GO:0005509|GO:0031424|GO:0045111|GO:0005856	NM_007113	Hs.432416
A_33_P3215363	-5.74382	-4.47167	2.41521			27372792	chr2	27372733	+	hs|2p23.3				chr2:027372733-027372792
A_33_P3247689	-7.65576	-6.35598	2.46191			146087532	chr8	146087473	+	hs|8q24.3				chr8:146087473-146087532
A_33_P3217357	-6.96933	-5.89951	2.09918	LOC100132501	Homo sapiens cDNA FLJ45888 fis, clone OCBBF3022123. [AK127787]	53448336	chr18	53448277	-	hs|18q21.2	100132501	AK127787	uncharacterized LOC100132501	chr18:53448336-53448277			Hs.634003
A_23_P309950	-7.65296	-6.30969	2.53726	FAM178A	family with sequence similarity 178, member A [Source:HGNC Symbol;Acc:17814] [ENST00000370271]	102685884	chr10	102685825	+	hs|10q24.31	55719	AL833126	family with sequence similarity 178, member A	chr10:102685825-102685884			Hs.447458
A_33_P3309626	-7.66631	-6.39884	2.4074	ADAMTS17	ADAM metallopeptidase with thrombospondin type 1 motif, 17 [Source:HGNC Symbol;Acc:17109] [ENST00000378898]	100603923	chr15	100603864	-	hs|15q26.3	170691	XM_005254873	ADAM metallopeptidase with thrombospondin type 1 motif, 17	chr15:100603923-100603864	GO:0006508|GO:0005578|GO:0008270|GO:0004222	XM_005254873	Hs.513200
A_19_P00331359	-6.60401	-5.20656	2.63437			106558645	chr3	106558586	-	hs|3q13.12				chr3:106558645-106558586
A_32_P161994	-7.11467	-5.28631	3.55133	LINC00935	Homo sapiens long intergenic non-protein coding RNA 935 (LINC00935), transcript variant 1, long non-coding RNA [NR_029448]	49159433	chr12	49158763	+	hs|12q13.12	255411	NR_029448	long intergenic non-protein coding RNA 935	chr12:49158763-49159433		NR_029448	Hs.404103
A_23_P307161	-7.65863	-6.04558	3.05897		HCG2032337; PRO1848; Uncharacterized protein [Source:UniProtKB/TrEMBL;Acc:Q9UHT5] [ENST00000391369]	32380646	chr1	32380587	+	hs|1p35.2		AF118078		chr1:32380587-32380646
A_33_P3414939	-7.61882	-5.82037	3.47845			92225927	chr5	92225868	-	hs|5q14.3				chr5:092225927-092225868
A_33_P3323934	-7.58058	-6.04552	2.89801			92885860	chr11	92885801	+	hs|11q21				chr11:092885801-092885860
A_33_P3338937	-7.43831	-6.40825	2.0421			48874755	chr17	48874696	-	hs|17q21.33				chr17:048874755-048874696
A_19_P00326033	-7.09352	-6.04718	2.06529			113540542	chr1	113540483	-	hs|1p13.2				chr1:113540542-113540483
A_33_P3296181	-6.94452	-5.334	3.05361	CCL3L3	Homo sapiens chemokine (C-C motif) ligand 3-like 3 (CCL3L3), mRNA [NM_001001437]	34524139	chr17	34524080	-	hs|17q12	414062	NM_001001437	chemokine (C-C motif) ligand 3-like 3	chr17:34524139-34524080	GO:0008009|GO:0006955|GO:0008285|GO:0006954|GO:0006935|GO:0005576|GO:0005615	NM_001001437	Hs.454713
A_19_P00325039	-7.16352	-6.07036	2.13341			22066687	chr16	22066628	+	hs|16p12.2				chr16:022066628-022066687
A_33_P3421331	-7.52831	-5.8341	3.236	SKOR2	Homo sapiens SKI family transcriptional corepressor 2 (SKOR2), transcript variant 1, mRNA [NM_001278063]	44746374	chr18	44746315	-	hs|18q21.1	652991	NM_001278063	SKI family transcriptional corepressor 2	chr18:44746374-44746315	GO:0021936|GO:0006355|GO:0042826|GO:0003714|GO:0046332|GO:0005634|GO:0000122|GO:0006351|GO:0048814|GO:0030514|GO:0045880|GO:0005737|GO:0000166|GO:0021702|GO:0030512	NM_001278063
A_19_P00808123	-7.67565	-6.33609	2.53074			47660593	chr17	47660534	-	hs|17q21.33				chr17:047660593-047660534
A_33_P3442605	-6.63045	-5.5967	2.04735	LOC389641	Homo sapiens uncharacterized LOC389641 (LOC389641), long non-coding RNA [NR_033928]	23088433	chr8	23088374	+	hs|8p21.3	389641	NR_033928	uncharacterized LOC389641	chr8:23088374-23088433		NR_033928	Hs.591835
A_24_P126892	-7.37437	-6.16972	2.30481		Homo sapiens PRO2007 mRNA, complete cds. [AF116680]	48282191	chr8	48282132	+	hs|8q11.21		AF116680		chr8:48282132-48282191
A_23_P88262	-7.89915	-6.86514	2.0477		T cell receptor alpha variable 20 [Source:HGNC Symbol;Acc:12117] [ENST00000390448]	22509350	chr14	22509291	+	hs|14q11.2		S60789		chr14:22509291-22509350			Hs.508884
A_19_P00801265	-6.71368	-5.64857	2.09233			128176867	chrX	128176808	+	hs|Xq25				chrX:128176808-128176867
A_33_P3237215	-6.52215	-5.0176	2.83737	FBXO24	Homo sapiens F-box protein 24 (FBXO24), transcript variant 1, mRNA [NM_033506]	100193297	chr7	100193238	+	hs|7q22.1	26261	NM_033506	F-box protein 24	chr7:100193238-100193297	GO:0004842|GO:0016567|GO:0000151	NM_033506	Hs.283764
A_19_P00806586	-7.3153	-6.051	2.40211			95923793	chr8	95923734	+	hs|8q22.1				chr8:095923734-095923793
A_19_P00810496	-6.76459	-4.71321	4.14501			80212731	chr5	80212672	+	hs|5q14.1				chr5:080212672-080212731
A_19_P00806010	-7.74761	-5.97649	3.4132			48588631	chrX	48588572	+	hs|Xp11.23				chrX:048588572-048588631
A_24_P238420	-7.16563	-6.00164	2.24076	SPTBN4	Homo sapiens spectrin, beta, non-erythrocytic 4 (SPTBN4), transcript variant sigma5, mRNA [NM_025213]	41063191	chr19	41063132	+	hs|19q13.2	57731	NM_025213	spectrin, beta, non-erythrocytic 4	chr19:41063132-41063191	GO:0005515|GO:0008091|GO:0005886|GO:0007605|GO:0007409|GO:0019226|GO:0016363|GO:0005829|GO:0070852|GO:0043194|GO:0005737|GO:0005543|GO:0005912|GO:0007411|GO:0033135|GO:0043203|GO:0043025|GO:0007628|GO:0040018|GO:0061337|GO:0016192|GO:0007016|GO:0010459|GO:0019902|GO:0030506|GO:0033270|GO:0030507|GO:0003779|GO:0021952|GO:0051693|GO:0009566|GO:0033268|GO:0045162|GO:0016020|GO:0016605|GO:0002028|GO:…	NM_025213	Hs.32706
A_33_P3351166	-6.49651	-5.15659	2.53138
A_33_P3242355	-0.597042	0.591411	2.27908		Homo sapiens cDNA clone IMAGE:5200632, partial cds. [BC027847]	135137970	chr10	135137911	-	hs|10q26.3		BC027847		chr10:135137970-135137911			Hs.551860
A_24_P106502	-6.98944	-5.76839	2.33115	PRICKLE4	Homo sapiens prickle homolog 4 (Drosophila) (PRICKLE4), mRNA [NM_013397]	41753230	chr6	41753171	+	hs|6p21.1	29964	NM_013397	prickle homolog 4 (Drosophila)	chr6:41753171-41753230	GO:0008150|GO:0003674|GO:0008270|GO:0005634	NM_013397	Hs.715653
A_19_P00807163	-6.94719	-5.71105	2.35568			114208151	chr13	114208092	-	hs|13q34				chr13:114208151-114208092
A_33_P3423650	-7.80307	-5.94371	3.62846		DB033244 TESTI2 Homo sapiens cDNA clone TESTI2017966 5', mRNA sequence [DB033244]	41690920	chr4	41690861	-	hs|4p13		DB033244		chr4:41690920-41690861			Hs.629231
A_24_P359671	-7.83673	-6.7066	2.18879	NTNG1	netrin G1 [Source:HGNC Symbol;Acc:23319] [ENST00000294649]	107952790	chr1	107952731	+	hs|1p13.3	22854	AB023193	netrin G1	chr1:107952731-107952790	GO:0005515|GO:0007409|GO:0046658		Hs.732535
A_33_P3808516	-7.23714	-6.22969	2.01036		Homo sapiens clone Z'3-1 placenta expressed mRNA from chromosome X. [U66047]	149109335	chrX	149109276	-	hs|Xq28		U66047		chrX:149109335-149109276
A_19_P00319974	-6.39213	-4.94322	2.73		Homo sapiens CATX-3 mRNA, partial cds. [AF083119]	73444984	chr1	73444925	-	hs|1p31.1		AF083119		chr1:73444984-73444925
A_23_P117896	-7.23729	-5.93332	2.46908	TGM7	Homo sapiens transglutaminase 7 (TGM7), mRNA [NM_052955]	43569164	chr15	43569105	-	hs|15q15.2	116179	NM_052955	transglutaminase 7	chr15:43569164-43569105	GO:0018149|GO:0003810|GO:0046872	NM_052955	Hs.164661
A_19_P00321398	-7.18828	-5.76377	2.68424			29728856	chr8	29728797	+	hs|8p12		TCONS_00014662		chr8:29728797-29728856
A_33_P3364854	-6.28727	-5.26236	2.03484	TRPV6	Homo sapiens transient receptor potential cation channel, subfamily V, member 6 (TRPV6), mRNA [NM_018646]	142569442	chr7	142569383	-	hs|7q34	55503	NM_018646	transient receptor potential cation channel, subfamily V, member 6	chr7:142569442-142569383	GO:0017158|GO:0005515|GO:0005516|GO:0005262|GO:0005887|GO:0006816	NM_018646	Hs.302740
A_33_P3255384	-7.3906	-6.24328	2.21502	BPIFC	Homo sapiens BPI fold containing family C (BPIFC), mRNA [NM_174932]	32810381	chr22	32810322	-	hs|22q12.3	254240	NM_174932	BPI fold containing family C	chr22:32810381-32810322	GO:0001530|GO:0005543|GO:0005576	NM_174932	Hs.736771
A_33_P3278931	-6.38628	-5.1265	2.39461	ZSCAN5D	zinc finger and SCAN domain containing 5D [Source:HGNC Symbol;Acc:37706] [ENST00000600684]	56758854	chr19	56758795	+	hs|19q13.43	646698	XM_003403711	zinc finger and SCAN domain containing 5D	chr19:56758795-56758854	GO:0003700|GO:0005634|GO:0003676|GO:0046872|GO:0006351	XM_003403711
A_19_P00315759	-6.50949	-5.02622	2.79582	LINC-PINT	Homo sapiens long intergenic non-protein coding RNA, p53 induced transcript (LINC-PINT), transcript variant 1, long non-coding RNA [NR_015431]	130793402	chr7	130793343	-	hs|7q32.3	378805	NR_015431	long intergenic non-protein coding RNA, p53 induced transcript	chr7:130793402-130793343		NR_015431	Hs.744176
A_33_P3212402	-6.51382	-5.41428	2.14285			57472014	chr7	57471955	-	hs|7p11.2		TCONS_00013820		chr7:57472014-57471955			Hs.568312
A_19_P00813078	-7.49975	-5.85736	3.12182			74572195	chr4	74572136	+	hs|4q13.3				chr4:074572136-074572195
A_33_P3393751	-7.4606	-5.19678	4.80262		Uncharacterized protein; cDNA FLJ34090 fis, clone FCBBF3006399 [Source:UniProtKB/TrEMBL;Acc:Q8NB83] [ENST00000502505]	140242479	chr5	140242420	-	hs|5q31.3		AK091409		chr5:140242479-140242420			Hs.744573
A_23_P130677	-7.37969	-6.2467	2.19313	C19orf80	Homo sapiens chromosome 19 open reading frame 80 (C19orf80), mRNA [NM_018687]	11352419	chr19	11352360	+	hs|19p13.2	55908	NM_018687	chromosome 19 open reading frame 80	chr19:11352360-11352419	GO:0005515|GO:0044342|GO:0010954|GO:0005179|GO:0070328|GO:0045444|GO:0006006|GO:0048469|GO:0005576|GO:0044255|GO:0050746|GO:0019216	NM_018687	Hs.534467
A_33_P3274034	-7.6802	-6.49143	2.27958	WRAP53	WD repeat containing, antisense to TP53 [Source:HGNC Symbol;Acc:25522] [ENST00000316024]	7590734	chr17	7590675	+	hs|17p13.1	55135	AK056669	WD repeat containing, antisense to TP53	chr17:7590675-7590734	GO:0005515|GO:0005737|GO:0005697|GO:0015030|GO:0003723|GO:0032203|GO:0005730|GO:0005634|GO:0051973		Hs.408312
A_23_P45338	-6.7194	-5.61038	2.15699	EFHC2	Homo sapiens EF-hand domain (C-terminal) containing 2 (EFHC2), mRNA [NM_025184]	44007474	chrX	44007415	-	hs|Xp11.3	80258	NM_025184	EF-hand domain (C-terminal) containing 2	chrX:44007474-44007415	GO:0005509	NM_025184	Hs.521953
A_33_P3300965	-6.98067	-5.11783	3.63723	HOXC6	Homo sapiens homeobox C6 (HOXC6), transcript variant 1, mRNA [NM_004503]	54424594	chr12	54424535	+	hs|12q13.13	3223	NM_004503	homeobox C6	chr12:54424535-54424594	GO:0043565|GO:0003700|GO:0006357|GO:0003714|GO:0048706|GO:0007275|GO:0005634|GO:0009952|GO:0006351	NM_004503	Hs.549040
A_33_P3354553	-6.02735	-4.23126	3.47276			91577372	chr15	91577313	-	hs|15q26.1				chr15:091577372-091577313
A_19_P00805362	-7.61579	-5.7604	3.61851			2708024	chr8	2707965	+	hs|8p23.2				chr8:002707965-002708024
A_19_P00809730	-7.77804	-6.18897	3.00855			878786	chr2	878727	-	hs|2p25.3				chr2:000878786-000878727
A_33_P3236568	-6.45638	-4.84687	3.05147	LCE2D	Homo sapiens late cornified envelope 2D (LCE2D), mRNA [NM_178430]	152636972	chr1	152636913	+	hs|1q21.3	353141	NM_178430	late cornified envelope 2D	chr1:152636913-152636972	GO:0031424	NM_178430	Hs.490225
A_33_P3265222	-5.68804	-4.61615	2.10218	KIAA1324	Homo sapiens KIAA1324 (KIAA1324), transcript variant 1, mRNA [NM_020775]	109743521	chr1	109743462	+	hs|1p13.3	57535	NM_020775	KIAA1324	chr1:109743462-109743521	GO:0005802|GO:0005794|GO:0005770|GO:0016236|GO:0044090|GO:0005765|GO:0005764|GO:0003674|GO:0005887|GO:0031902|GO:2001240|GO:2000786|GO:0009267	NM_020775	Hs.708190
A_33_P3346461	-7.22731	-6.04455	2.27009		NLR family, apoptosis inhibitory protein [Source:HGNC Symbol;Acc:7634] [ENST00000573660]	68919569	chr5	68919510	+	hs|5q13.2		AK311046		chr5:68919510-68919569			Hs.710305
A_19_P00802272	-6.96539	-5.50897	2.74426			126440579	chr10	126440520	+	hs|10q26.13				chr10:126440520-126440579
A_19_P00326588	-7.1215	-5.14695	3.93006			6666471	chr4	6666412	-	hs|4p16.1				chr4:006666471-006666412
A_33_P3377187	-6.78612	-5.30347	2.79461	LINC00634	Homo sapiens long intergenic non-protein coding RNA 634 (LINC00634), long non-coding RNA [NR_024355]	42354399	chr22	42354340	+	hs|22q13.2	339674	NR_024355	long intergenic non-protein coding RNA 634	chr22:42354340-42354399		NR_024355	Hs.517656
A_33_P3384710	0.636906	1.7107	2.10496	FAM222B	Homo sapiens family with sequence similarity 222, member B (FAM222B), transcript variant 2, mRNA [NM_018182]	27085347	chr17	27085288	-	hs|17q11.2	55731	NM_018182	family with sequence similarity 222, member B	chr17:27085347-27085288		NM_018182	Hs.564533
A_33_P3390557	-6.7531	-5.7332	2.02778	LCNL1	Homo sapiens lipocalin-like 1 (LCNL1), mRNA [NM_207510]	139879242	chr9	139879183	+	hs|9q34.3	401562	NM_207510	lipocalin-like 1	chr9:139879183-139879242		NM_207510	Hs.695210
A_33_P3423984	-6.40508	-5.34493	2.08515	PALLD	palladin, cytoskeletal associated protein [Source:HGNC Symbol;Acc:17068] [ENST00000333488]	169621266	chr4	169621207	+	hs|4q32.3	23022	AK096458	palladin, cytoskeletal associated protein	chr4:169621207-169621266	GO:0005515|GO:0051371|GO:0030018|GO:0005884|GO:0007010|GO:0005634|GO:0003779|GO:0005925|GO:0001726|GO:0030027		Hs.151220
A_33_P3860715	-1.82506	-0.434773	2.62131	FLJ46120	Homo sapiens cDNA FLJ46120 fis, clone TESTI2038733. [AK128002]	154955625	chr3	154955566	-	hs|3q25.2	647008	AK128002	uncharacterized LOC647008	chr3:154955625-154955566			Hs.632557
A_19_P00807182	-6.86474	-5.3846	2.78976			63768049	chr7	63767990	-	hs|7q11.21				chr7:063768049-063767990
A_23_P217178	-7.6278	-6.43357	2.28823	MAGEC1	Homo sapiens melanoma antigen family C, 1 (MAGEC1), mRNA [NM_005462]	140996956	chrX	140996897	+	hs|Xq27.2	9947	NM_005462	melanoma antigen family C, 1	chrX:140996897-140996956	GO:0005515	NM_005462	Hs.132194
A_33_P3283824	-7.18171	-6.15347	2.03954	SLC39A8	Homo sapiens solute carrier family 39 (zinc transporter), member 8 (SLC39A8), transcript variant 3, mRNA [NM_001135147]	103172475	chr4	103172416	-	hs|4q24	64116	NM_001135147	solute carrier family 39 (zinc transporter), member 8	chr4:103172475-103172416	GO:0005886|GO:0046873|GO:0031090|GO:0006829|GO:0016021|GO:0055085	NM_001135147	Hs.288034
A_33_P3316508	-6.66181	-5.49556	2.24426	RUNX2	Homo sapiens runt-related transcription factor 2 (RUNX2), transcript variant 2, mRNA [NM_001015051]	45459748	chr6	45459689	+	hs|6p21.1	860	NM_001015051	runt-related transcription factor 2	chr6:45459689-45459748	GO:0071773|GO:0005515|GO:0010467|GO:0000790|GO:0008284|GO:0003700|GO:0006367|GO:0044212|GO:0045879|GO:0005634|GO:0048701|GO:0005737|GO:0002063|GO:0070491|GO:0042475|GO:0048469|GO:0032332|GO:0005667|GO:0019904|GO:0002051|GO:0005730|GO:0043425|GO:0030509|GO:0005524|GO:0001649|GO:0048863|GO:0045669|GO:0001958|GO:0002076|GO:0001503|GO:0030217|GO:0040036|GO:0003682|GO:0042487|GO:0035115|GO:0045893|GO:…	NM_001015051	Hs.535845
A_33_P3264444	1.2039	2.6497	2.72414	PFDN6	prefoldin subunit 6 [Source:HGNC Symbol;Acc:4926] [ENST00000482292]	33265934	chr6	33265875	+	hs|6p21.32	10471		prefoldin subunit 6	chr6:33265875-33265934	GO:0006457|GO:0016272|GO:0051087|GO:0051084|GO:0051082|GO:0051131|GO:0044267
A_19_P00329771	-5.85661	-4.37905	2.78479			88125142	chr3	88125083	+	hs|3p11.1				chr3:088125083-088125142
A_19_P00806590	-6.36649	-4.86547	2.83044		Q6IM56_DROME (Q6IM56) HDC07444, partial (10%) [THC2609943]	36701071	chr5	36701012	-	hs|5p13.2				chr5:036701071-036701012
A_33_P3295917	-7.75188	-5.85833	3.7155	IL7	interleukin 7 [Source:HGNC Symbol;Acc:6023] [ENST00000379113]	79659322	chr8	79659263	-	hs|8q21.12	3574	AB102885	interleukin 7	chr8:79659322-79659263	GO:0005515|GO:0010468|GO:0043066|GO:0008284|GO:0046622|GO:0030890|GO:0045453|GO:0007267|GO:0005576|GO:0043086|GO:0005125|GO:0005615|GO:0048873|GO:0006959|GO:0009887|GO:0002360|GO:0005139|GO:0008083|GO:0045582		Hs.591873
A_19_P00802764	-7.55368	-6.26494	2.44314			5331660	chr12	5331601	+	hs|12p13.32				chr12:005331601-005331660
A_33_P3270004	-7.71309	-6.47782	2.35426	PEG3-AS1	Homo sapiens PEG3 antisense RNA 1 (PEG3-AS1), antisense RNA [NR_023847]	57325145	chr19	57325086	+	hs|19q13.43	100169890	NR_023847	PEG3 antisense RNA 1	chr19:57325086-57325145		NR_023847
A_19_P00330228	-6.53633	-5.28774	2.37609			34737689	chr11	34737630	-	hs|11p13				chr11:034737689-034737630
A_33_P3294911	-7.27189	-6.16334	2.15628	C12orf66	PREDICTED: Homo sapiens chromosome 12 open reading frame 66 (C12orf66), transcript variant X1, mRNA [XM_005268677]	64581418	chr12	64581359	-	hs|12q14.2	144577	XM_005268677	chromosome 12 open reading frame 66	chr12:64581418-64581359		XM_005268677
A_33_P3260451	-7.60409	-6.2377	2.57825	USP17L8	Homo sapiens ubiquitin specific peptidase 17-like family member 8 (USP17L8), mRNA [NM_001256872]	7829367	chr8	7829308	-	hs|8p23.1	392188	NM_001256872	ubiquitin specific peptidase 17-like family member 8	chr8:7829367-7829308	GO:0006511|GO:0005783|GO:0005634|GO:0004221	NM_001256872	Hs.741135
A_33_P3370019	-7.38984	-5.97008	2.67541		immunoglobulin heavy constant delta [Source:HGNC Symbol;Acc:5480] [ENST00000390556]	106306919	chr14	106306860	-	hs|14q32.33		AK093943		chr14:106306919-106306860			Hs.510635
A_33_P3232965	-6.36959	-5.28695	2.11791	TDRD6	Homo sapiens tudor domain containing 6 (TDRD6), transcript variant 1, mRNA [NM_001010870]	46670084	chr6	46670025	+	hs|6p12.3	221400	NM_001010870	tudor domain containing 6	chr6:46670025-46670084	GO:0033391|GO:0005737|GO:0005783|GO:0007275|GO:0043186|GO:0007283|GO:0007281	NM_001010870	Hs.656983
A_33_P3274372	-7.36153	-6.17725	2.2725			105481924	chr2	105481865	-	hs|2q12.1				chr2:105481924-105481865
A_33_P3264179	-7.46385	-6.27216	2.2842	LCE3E	Homo sapiens late cornified envelope 3E (LCE3E), mRNA [NM_178435]	152538372	chr1	152538313	-	hs|1q21.3	353145	NM_178435	late cornified envelope 3E	chr1:152538372-152538313	GO:0031424	NM_178435	Hs.490208
A_33_P3388983	-7.70113	-6.39949	2.46509	C5orf56	Homo sapiens cDNA: FLJ21568 fis, clone COL06492. [AK025221]	131793113	chr5	131793054	+	hs|5q31.1	441108	AK025221	chromosome 5 open reading frame 56	chr5:131793054-131793113
A_33_P3319925	-6.67736	-5.5273	2.21924	IRG1	Homo sapiens immunoresponsive 1 homolog (mouse) (IRG1), mRNA [NM_001258406]	77532068	chr13	77532009	+	hs|13q22.3	730249	NM_001258406	immunoresponsive 1 homolog (mouse)	chr13:77532009-77532068	GO:0034144|GO:0035458|GO:0072573|GO:0007566|GO:0019543|GO:0047547|GO:0002760|GO:0006952|GO:0032088|GO:0005739|GO:0071222|GO:0006954|GO:0071346|GO:0047613|GO:0050728|GO:0071393|GO:0071356|GO:0071347|GO:0008152|GO:2000379|GO:0071219|GO:0032480|GO:0034136|GO:0045824	NM_001258406	Hs.160789
A_33_P3413344	-7.64696	-6.16976	2.78408	LOC101930210	PREDICTED: Homo sapiens protein capicua homolog (LOC101930210), misc_RNA [XR_246852]	63230360	chr7	63230301	-	hs|7q11.21	101930210	XR_246852	protein capicua homolog	chr7:63230360-63230301		XR_246852
A_33_P3424187	-6.73785	-5.69855	2.05523	ARID3C	Homo sapiens AT rich interactive domain 3C (BRIGHT-like) (ARID3C), mRNA [NM_001017363]	34622077	chr9	34622018	-	hs|9p13.3	138715	NM_001017363	AT rich interactive domain 3C (BRIGHT-like)	chr9:34622077-34622018	GO:0005737|GO:0045944|GO:0003682|GO:0045121|GO:0005634|GO:0003677|GO:0006351	NM_001017363	Hs.534549
A_19_P00810073	-6.6774	-5.58685	2.12955			23609264	chr1	23609205	+	hs|1p36.12				chr1:023609205-023609264
A_33_P3310966	-6.90296	-5.55265	2.54966	LOC100128501	Homo sapiens cDNA FLJ34873 fis, clone NT2NE2014950. [AK092192]	132099690	chr9	132099631	+	hs|9q34.11	100128501	AK092192	uncharacterized LOC100128501	chr9:132099631-132099690			Hs.624047
A_33_P3276323	-6.58116	-5.57477	2.00888	RAD21-AS1	Homo sapiens RAD21 antisense RNA 1 (RAD21-AS1), long non-coding RNA [NR_033886]	117889107	chr8	117889048	+	hs|8q24.11	644660	NR_033886	RAD21 antisense RNA 1	chr8:117889048-117889107		NR_033886	Hs.706174
A_23_P146111	-7.80149	-6.71427	2.12465	NIPAL2	Homo sapiens NIPA-like domain containing 2 (NIPAL2), mRNA [NM_024759]	99205073	chr8	99205014	-	hs|8q22.2	79815	NM_024759	NIPA-like domain containing 2	chr8:99205073-99205014	GO:0015095|GO:0016021	NM_024759	Hs.309489
A_23_P324605	-7.30437	-5.61899	3.21625	DNAH6	Homo sapiens dynein, axonemal, heavy chain 6 (DNAH6), mRNA [NM_001370]	85041131	chr2	85040232	+	hs|2p11.2	1768	NM_001370	dynein, axonemal, heavy chain 6	chr2:85040232-85041131	GO:0030286|GO:0005874|GO:0035085|GO:0003777|GO:0016887|GO:0005524|GO:0007018	NM_001370	Hs.249972
A_24_P324368	-7.0249	-5.65114	2.59144	DNAJC14	Homo sapiens DnaJ (Hsp40) homolog, subfamily C, member 14 (DNAJC14), mRNA [NM_032364]	56221947	chr12	56221888	-	hs|12q13.2	85406	NM_032364	DnaJ (Hsp40) homolog, subfamily C, member 14	chr12:56221947-56221888	GO:0005789|GO:0005730|GO:0005634|GO:0016021|GO:0015031	NM_032364	Hs.709320
A_23_P116523	-6.99548	-5.80602	2.28067		HCG1785179; PRO1787; Uncharacterized protein [Source:UniProtKB/TrEMBL;Acc:Q9P1G6] [ENST00000330381]	33903298	chr11	33903239	+	hs|11p13		AF116668		chr11:33903239-33903298			Hs.621368
A_19_P00809368	-6.98526	-5.6135	2.58787			107856954	chr3	107856895	+	hs|3q13.12		TCONS_00006148		chr3:107856895-107856954
A_19_P00331440	-4.44161	-3.17326	2.40886			70489077	chr15	70489018	+	hs|15q23				chr15:070489018-070489077
A_33_P3336302	-7.32874	-5.66231	3.17428			166825953	chr6	166825894	+	hs|6q27				chr6:166825894-166825953
A_19_P00808750	-7.8006	-6.79604	2.00634			101910643	chr8	101910584	-	hs|8q22.3				chr8:101910643-101910584
A_19_P00316897	-5.13587	-4.10541	2.04269		PREDICTED: Homo sapiens uncharacterized LOC101928857 (LOC101928857), misc_RNA [XR_241721]	1176339	chr5	1176280	-	hs|5p15.33		XR_241721		chr5:1176339-1176280		XR_241721	Hs.593732
A_23_P101048	-7.73499	-6.72937	2.00781	KRTAP3-2	Homo sapiens keratin associated protein 3-2 (KRTAP3-2), mRNA [NM_031959]	39155762	chr17	39155703	-	hs|17q21.2	83897	NM_031959	keratin associated protein 3-2	chr17:39155762-39155703	GO:0005515|GO:0005198|GO:0045095	NM_031959	Hs.307026
A_32_P170547	-7.60042	-6.57925	2.02956	CT45A5	Homo sapiens cancer/testis antigen family 45, member A5 (CT45A5), transcript variant 1, mRNA [NM_001007551]	134948134	chrX	134948075	-	hs|Xq26.3	441521	NM_001007551	cancer/testis antigen family 45, member A5	chrX:134948134-134948075		NM_001007551	Hs.535081
A_24_P387437	-7.29919	-5.99463	2.47009	CTCFL	Homo sapiens CCCTC-binding factor (zinc finger protein)-like (CTCFL), transcript variant 2, mRNA [NM_080618]	56072754	chr20	56072695	-	hs|20q13.31	140690	NM_080618	CCCTC-binding factor (zinc finger protein)-like	chr20:56072754-56072695	GO:0005515|GO:0044212|GO:0016571|GO:0005634|GO:0003677|GO:0046872|GO:0006351|GO:0010628|GO:0043565|GO:0042393|GO:0005737|GO:0007049|GO:0006349|GO:0045893|GO:0051569|GO:0043046	NM_080618	Hs.131543
A_33_P3218309	-6.60448	-5.48266	2.17621			71425603	chr17	71425544	-	hs|17q25.1				chr17:071425603-071425544
A_19_P00321119	-7.24522	-6.09167	2.22462			77314590	chr7	77314531	+	hs|7q11.23				chr7:077314531-077314590
A_19_P00322342	-4.54528	-3.31928	2.33917		ah78g05.s1 Soares_testis_NHT Homo sapiens cDNA clone 1321784 3', mRNA sequence [AA758856]	130612461	chr7	130612443	-	hs|7q32.3		AA758856		chr7:130612461-130612443			Hs.665228
A_19_P00317309	-7.45236	-6.3716	2.11516			5241726	chr18	5241667	-	hs|18p11.31				chr18:005241726-005241667
A_33_P3391826	-6.85441	-5.73376	2.17445	GHRH	Homo sapiens growth hormone releasing hormone (GHRH), transcript variant 1, mRNA [NM_021081]	35879622	chr20	35879563	-	hs|20q11.23	2691	NM_021081	growth hormone releasing hormone	chr20:35879622-35879563	GO:0021984|GO:0060124|GO:0008284|GO:0046005|GO:0030819|GO:0007267|GO:0005576|GO:0005615|GO:0032094|GO:0031770|GO:0043568|GO:0016608|GO:0043195|GO:0019933|GO:0030252|GO:0007189|GO:0040018	NM_021081	Hs.37023
A_19_P00326457	-7.43819	-6.14437	2.45176			32116808	chr22	32116749	-	hs|22q12.2				chr22:032116808-032116749
A_19_P00320284	-7.61039	-6.11937	2.81087			16353382	chr8	16353323	+	hs|8p22				chr8:016353323-016353382
A_33_P3282556	-7.39557	-6.24911	2.2137	TMEM204	Homo sapiens transmembrane protein 204 (TMEM204), transcript variant 1, mRNA [NM_024600]	1605243	chr16	1605184	+	hs|16p13.3	79652	NM_024600	transmembrane protein 204	chr16:1605184-1605243	GO:0030947|GO:0005912|GO:0005886|GO:0006950|GO:0016021|GO:0001945|GO:0051145	NM_024600	Hs.459652
A_23_P29079	3.1307	4.16793	2.05228	PFKL	Homo sapiens phosphofructokinase, liver (PFKL), transcript variant 2, mRNA [NM_002626]	45744749	chr21	45744490	+	hs|21q22.3	5211	NM_002626	phosphofructokinase, liver	chr21:45744490-45744749	GO:0005515|GO:0005975|GO:0070095|GO:0044281|GO:0051259|GO:0005524|GO:0046872|GO:0006096|GO:0005829|GO:0009749|GO:0042802|GO:0030388|GO:0051289|GO:0006006|GO:0019900|GO:0046676|GO:0006002|GO:0070061|GO:0003872|GO:0005945	NM_002626	Hs.255093
A_33_P3399980	-7.75903	-6.67374	2.1218	TYRP1	Homo sapiens tyrosinase-related protein 1 (TYRP1), mRNA [NM_000550]	12709235	chr9	12709176	+	hs|9p23	7306	NM_000550	tyrosinase-related protein 1	chr9:12709176-12709235	GO:0005515|GO:0033162|GO:0042470|GO:0046982|GO:0005507|GO:0043438|GO:0032438|GO:0030318|GO:0042803|GO:0042438|GO:0016021|GO:0016716|GO:0030669|GO:0010008	NM_000550	Hs.270279
A_33_P3356886	-5.88198	-4.35511	2.88162	DENND2C	Homo sapiens DENN/MADD domain containing 2C (DENND2C), transcript variant 1, mRNA [NM_001256404]	115127288	chr1	115127229	-	hs|1p13.2	163259	NM_001256404	DENN/MADD domain containing 2C	chr1:115127288-115127229	GO:0017112	NM_001256404	Hs.654928
A_23_P154379	-7.33679	-6.26237	2.10588	NAT8	Homo sapiens N-acetyltransferase 8 (GCN5-related, putative) (NAT8), mRNA [NM_003960]	73868104	chr2	73868045	-	hs|2p13.1	9027	NM_003960	N-acetyltransferase 8 (GCN5-related, putative)	chr2:73868104-73868045	GO:0008080|GO:0042493|GO:0016021|GO:0001702	NM_003960	Hs.14637
A_33_P3421808	-7.59372	-6.47118	2.17731			41057223	chr5	41057164	-	hs|5p13.1				chr5:041057223-041057164
A_23_P47125	-7.13453	-6.03793	2.13849	OR5P2	Homo sapiens olfactory receptor, family 5, subfamily P, member 2 (OR5P2), mRNA [NM_153444]	7817922	chr11	7817863	-	hs|11p15.4	120065	NM_153444	olfactory receptor, family 5, subfamily P, member 2	chr11:7817922-7817863	GO:0004984|GO:0005886|GO:0004930|GO:0016021	NM_153444	Hs.351824
A_19_P00323789	-5.46272	-3.58638	3.67141			156958696	chr3	156958637	-	hs|3q25.31				chr3:156958696-156958637
A_23_P15832	-7.34607	-5.83979	2.84076	OR1D5	Homo sapiens olfactory receptor, family 1, subfamily D, member 5 (OR1D5), mRNA [NM_014566]	2966397	chr17	2966338	-	hs|17p13.3	8386	NM_014566	olfactory receptor, family 1, subfamily D, member 5	chr17:2966397-2966338	GO:0050911|GO:0007608|GO:0004984|GO:0007186|GO:0005886|GO:0004930|GO:0016021	NM_014566	Hs.553508
A_33_P3370521	-1.98065	-0.833848	2.21423			120876554	chr1	120876495	-	hs|1p11.2		AV727532		chr1:120876554-120876495			Hs.576457
A_23_P29005	-6.04716	-4.65243	2.62939	SAMSN1	Homo sapiens SAM domain, SH3 domain and nuclear localization signals 1 (SAMSN1), transcript variant 1, mRNA [NM_022136]	15858344	chr21	15858285	-	hs|21q11.2	64092	NM_022136	SAM domain, SH3 domain and nuclear localization signals 1	chr21:15858344-15858285	GO:0005737|GO:0050869|GO:0050732|GO:0005634|GO:0001784|GO:0002820|GO:0001726	NM_022136	Hs.473341
A_32_P102519	-7.16803	-5.98417	2.27184	LOC541473	Homo sapiens FK506 binding protein 6, 36kDa pseudogene (LOC541473), non-coding RNA [NR_003602]	75022813	chr7	75021703	-	hs|7q11.23	541473	NR_003602	FK506 binding protein 6, 36kDa pseudogene	chr7:75022813-75021703		NR_003602	Hs.695009
A_23_P164068	-7.05669	-6.01132	2.06389	DNAH9	Homo sapiens dynein, axonemal, heavy chain 9 (DNAH9), transcript variant 2, mRNA [NM_001372]	11872942	chr17	11872883	+	hs|17p12	1770	NM_001372	dynein, axonemal, heavy chain 9	chr17:11872883-11872942	GO:0003774|GO:0030030|GO:0005874|GO:0006928|GO:0005858|GO:0007283|GO:0035085|GO:0005856|GO:0003777|GO:0016887|GO:0005524|GO:0007018	NM_001372	Hs.567259
A_33_P3347020	-7.61633	-6.61486	2.00204			38314065	chr19	38314006	-	hs|19q13.13				chr19:038314065-038314006
A_19_P00315541	-7.51299	-6.42172	2.13062	LINC00458	long intergenic non-protein coding RNA 458 [Source:HGNC Symbol;Acc:42807] [ENST00000606706]	54701538	chr13	54701479	-	hs|13q14.3	100507428	XR_245435	long intergenic non-protein coding RNA 458	chr13:54701538-54701479		XR_245435	Hs.351262
A_23_P3956	-6.71683	-5.63661	2.11435	C1QTNF1	Homo sapiens C1q and tumor necrosis factor related protein 1 (C1QTNF1), transcript variant 4, mRNA [NM_198594]	77045229	chr17	77045170	+	hs|17q25.3	114897	NM_198594	C1q and tumor necrosis factor related protein 1	chr17:77045170-77045229	GO:0070208|GO:0051897|GO:0005581|GO:0051260|GO:0043410|GO:0005615|GO:0010906	NM_198594	Hs.201398
A_33_P3244574	-7.59792	-6.48927	2.15644	HPN-AS1	Homo sapiens HPN antisense RNA 1 (HPN-AS1), transcript variant 2, long non-coding RNA [NR_024562]	35550098	chr19	35550039	-	hs|19q13.12	100128675	NR_024562	HPN antisense RNA 1	chr19:35550098-35550039		NR_024562	Hs.633989
A_24_P138784	-7.71278	-6.54237	2.25076	MGAT5B	Homo sapiens mannosyl (alpha-1,6-)-glycoprotein beta-1,6-N-acetyl-glucosaminyltransferase, isozyme B (MGAT5B), transcript variant 1, mRNA [NM_144677]	74901338	chr17	74901279	+	hs|17q25.2	146664	NM_144677	mannosyl (alpha-1,6-)-glycoprotein beta-1,6-N-acetyl-glucosaminyltransferase, isozyme B	chr17:74901279-74901338	GO:0005515|GO:0030144|GO:0000139|GO:0016021|GO:0006487|GO:0046872	NM_144677	Hs.144531
A_23_P92120	-7.59106	-6.54845	2.05995	SNTN	Homo sapiens sentan, cilia apical structure protein (SNTN), mRNA [NM_001080537]	63649899	chr3	63649840	+	hs|3p14.2	132203	NM_001080537	sentan, cilia apical structure protein	chr3:63649840-63649899	GO:0005929|GO:0005509	NM_001080537	Hs.130704
A_19_P00329233	-2.77053	-1.08155	3.22428			25431657	chr22	25431598	-	hs|22q11.23				chr22:025431657-025431598
A_19_P00801759	-7.11954	-6.10507	2.02016		Homo sapiens cDNA FLJ36960 fis, clone BRACE2005906. [AK094279]	92928223	chr10	92928164	+	hs|10q23.32		AK094279		chr10:92928164-92928223			Hs.658087
A_32_P223059	-7.69216	-6.02463	3.17671	SLC45A1	Homo sapiens solute carrier family 45, member 1 (SLC45A1), mRNA [NM_001080397]	8390928	chr1	8390869	+	hs|1p36.23	50651	NM_001080397	solute carrier family 45, member 1	chr1:8390869-8390928	GO:0008643|GO:0016021|GO:0015293	NM_001080397	Hs.463036
A_23_P366983	-7.62834	-6.49498	2.19369	TRHDE	Homo sapiens thyrotropin-releasing hormone degrading enzyme (TRHDE), mRNA [NM_013381]	73058879	chr12	73058821	+	hs|12q21.1	29953	NM_013381	thyrotropin-releasing hormone degrading enzyme	chr12:73058821-73058879	GO:0007165|GO:0005887|GO:0004177|GO:0007267|GO:0006508|GO:0008270|GO:0008237	NM_013381	Hs.199814
A_33_P3279276	-6.85803	-5.73768	2.17399	GRIP2	Homo sapiens glutamate receptor interacting protein 2 (GRIP2), mRNA [NM_001080423]	14536457	chr3	14536398	-	hs|3p25.1	80852	NM_001080423	glutamate receptor interacting protein 2	chr3:14536457-14536398	GO:0005886|GO:0007268|GO:0005829	NM_001080423	Hs.517819
A_33_P3876414	-7.77524	-6.61698	2.23188	SMG6-IT1	Homo sapiens partial mRNA, clone cha12. [AJ272176]	2139066	chr17	2139007	-	hs|17p13.3	53400	AJ272176	SMG6 intronic transcript 1 (non-protein coding)	chr17:2139066-2139007
A_33_P3216207	-7.10969	-5.81377	2.45534		RST25498 Athersys RAGE Library Homo sapiens cDNA, mRNA sequence [BG206063]	82554996	chr6	82554937	-	hs|6q14.1		TCONS_00011524		chr6:82554996-82554937			Hs.485841
A_23_P131534	-6.76007	-5.7144	2.06434	GPR45	Homo sapiens G protein-coupled receptor 45 (GPR45), mRNA [NM_007227]	105859396	chr2	105859337	+	hs|2q12.1	11250	NM_007227	G protein-coupled receptor 45	chr2:105859337-105859396	GO:0005886|GO:0004930|GO:0016021	NM_007227	Hs.590903
A_33_P3313417	-7.7402	-6.73634	2.00537	ARHGAP33	Rho GTPase activating protein 33 [Source:HGNC Symbol;Acc:23085] [ENST00000221905]	36270840	chr19	36270781	+	hs|19q13.12	115703	AY044864	Rho GTPase activating protein 33	chr19:36270781-36270840	GO:0005515|GO:0051056|GO:0005886|GO:0007264|GO:0035091|GO:0015031|GO:0030675|GO:0005829		Hs.515364
A_33_P3340189	-7.40097	-5.84698	2.9363			43873742	chr15	43873683	-	hs|15q15.3				chr15:043873742-043873683
A_23_P6201	-7.36291	-5.55365	3.50463	LIPI	Homo sapiens lipase, member I (LIPI), mRNA [NM_198996]	15481339	chr21	15481280	-	hs|21q11.2	149998	NM_198996	lipase, member I	chr21:15481339-15481280	GO:0016042|GO:0016020|GO:0005886|GO:0005576|GO:0004620|GO:0008201|GO:0005615	NM_198996	Hs.139907
A_19_P00805558	-7.01968	-5.76962	2.37851			187334384	chr2	187334325	+	hs|2q32.1				chr2:187334325-187334384
A_33_P3347503	-7.62435	-6.10876	2.85916			38621770	chr9	38621711	-	hs|9p13.1				chr9:038621770-038621711
A_33_P3418218	-7.46702	-6.36443	2.1474	SEC16B	Homo sapiens SEC16 homolog B (S. cerevisiae) (SEC16B), mRNA [NM_033127]	177902679	chr1	177902620	-	hs|1q25.2	89866	NM_033127	SEC16 homolog B (S. cerevisiae)	chr1:177902679-177902620	GO:0010628|GO:0070863|GO:0000139|GO:0005789|GO:0007031|GO:0048208|GO:0070972|GO:0015031|GO:0007029|GO:0043231|GO:0016559	NM_033127	Hs.149540
A_19_P00326315	-7.15101	-6.12494	2.03647			111866548	chr6	111866489	-	hs|6q21				chr6:111866548-111866489
A_24_P352637	-5.78388	-4.41332	2.58571	TSSK4	Homo sapiens testis-specific serine kinase 4 (TSSK4), transcript variant 2, mRNA [NM_174944]	24677257	chr14	24677198	+	hs|14q12	283629	NM_174944	testis-specific serine kinase 4	chr14:24677198-24677257	GO:0005515|GO:0032793|GO:0000287|GO:0004674|GO:0007275|GO:0006468|GO:0007283|GO:0005524|GO:0030154	NM_174944	Hs.314432
A_32_P202182	-6.12202	-5.04162	2.11462	SPDYE8P	Homo sapiens speedy/RINGO cell cycle regulator family member E8, pseudogene (SPDYE8P), non-coding RNA [NR_003664]	72498539	chr7	72498480	-	hs|7q11.23	389517	NR_003664	speedy/RINGO cell cycle regulator family member E8, pseudogene	chr7:72498539-72498480		NR_003664	Hs.592259
A_19_P00802401	-7.32697	-6.17861	2.21661			138266330	chrX	138266271	-	hs|Xq27.1				chrX:138266330-138266271
A_19_P00801562	-5.48285	-4.36581	2.16901			152052732	chr6	152052673	+	hs|6q25.1				chr6:152052673-152052732
A_33_P3239787	-6.71585	-5.55087	2.24231	ZNF646	Homo sapiens zinc finger protein 646 (ZNF646), mRNA [NM_014699]	31089573	chr16	31089514	+	hs|16p11.2	9726	NM_014699	zinc finger protein 646	chr16:31089514-31089573	GO:0005515|GO:0006355|GO:0005634|GO:0003677|GO:0046872|GO:0006351	NM_014699	Hs.119273
A_23_P12746	-7.47893	-6.44029	2.0543	MRC1	Homo sapiens mannose receptor, C type 1 (MRC1), mRNA [NM_002438]	18199565	chr10	18199506	+	hs|10p12.33	4360	NM_002438	mannose receptor, C type 1	chr10:18199506-18199565	GO:0005515|GO:0005886|GO:0005887|GO:0004872|GO:0005537|GO:0010008|GO:0006898	NM_002438	Hs.75182
A_33_P3249072	-6.89919	-5.80889	2.12918	HOGA1	PREDICTED: Homo sapiens 4-hydroxy-2-oxoglutarate aldolase 1 (HOGA1), transcript variant X1, mRNA [XM_005269472]	99361995	chr10	99361936	+	hs|10q24.2	112817	XM_005269472	4-hydroxy-2-oxoglutarate aldolase 1	chr10:99361936-99361995	GO:0005739|GO:0008700|GO:0033609|GO:0019470|GO:0046487|GO:0042866|GO:0009436|GO:0042803	XM_005269472
A_19_P00808335	-7.49116	-6.30239	2.27958			2254588	chr6	2254529	-	hs|6p25.3				chr6:002254588-002254529
A_19_P00804341	-7.1818	-6.0822	2.14296			87029071	chr8	87029012	-	hs|8q21.3				chr8:087029071-087029012
A_19_P00802931	-7.40782	-6.33419	2.10473			2465111	chr4	2465052	+	hs|4p16.3				chr4:002465052-002465111
A_19_P00321622	-7.44542	-6.43973	2.00791	FLJ33630	PREDICTED: Homo sapiens uncharacterized LOC101930640 (LOC101930640), misc_RNA [XR_249835]	127338481	chr5	127338422	-	hs|5q23.3	644873	XR_249835	uncharacterized LOC644873	chr5:127338481-127338422		XR_249835	Hs.652674
A_33_P3270435	-6.86373	-5.82522	2.05409	HIGD2B	Homo sapiens HIG1 hypoxia inducible domain family, member 2B (HIGD2B), non-coding RNA [NR_002780]	72968273	chr15	72968214	-	hs|15q24.1	123346	NR_002780	HIG1 hypoxia inducible domain family, member 2B	chr15:72968273-72968214	GO:0016021	NR_002780	Hs.434111
A_33_P3290739	-6.46964	-5.45487	2.02058		T cell receptor alpha variable 23/delta variable 6 [Source:HGNC Symbol;Acc:12120] [ENST00000390451]	22555214	chr14	22555155	+	hs|14q11.2		D13071		chr14:22555155-22555214			Hs.495080
A_24_P931201	-7.62297	-5.87497	3.35893	LOC100130071	Homo sapiens clone DNA147310 GSQS6193 (UNQ6193) mRNA, complete cds. [AY358179]	6327169	chr1	6327110	+	hs|1p36.31	100130071	AY358179	GSQS6193	chr1:6327110-6327169			Hs.668606
A_19_P00326936	-5.90702	-4.42021	2.8027			54698935	chr13	54698876	+	hs|13q14.3				chr13:054698876-054698935
A_33_P3223678	2.76975	4.13161	2.57016	LHX3	Homo sapiens LIM homeobox 3 (LHX3), transcript variant 2, mRNA [NM_014564]	139089230	chr9	139089171	-	hs|9q34.3	8022	NM_014564	LIM homeobox 3	chr9:139089230-139089171	GO:0005667|GO:0048839|GO:0043066|GO:0003700|GO:0021521|GO:0021520|GO:0021983|GO:0005634|GO:0001890|GO:0021527|GO:0021526|GO:0043565|GO:0008045|GO:0001076|GO:0045944|GO:0009887|GO:0008270|GO:0045893	NM_014564	Hs.148427
A_23_P70468	-7.64498	-5.85757	3.45196	OR2B6	Homo sapiens olfactory receptor, family 2, subfamily B, member 6 (OR2B6), mRNA [NM_012367]	27925660	chr6	27925601	+	hs|6p22.1	26212	NM_012367	olfactory receptor, family 2, subfamily B, member 6	chr6:27925601-27925660	GO:0004984|GO:0005886|GO:0004930|GO:0016021	NM_012367	Hs.532145
A_32_P110655	-7.69011	-6.68036	2.01356	LINC00633	Homo sapiens long intergenic non-protein coding RNA 633 (LINC00633), long non-coding RNA [NR_033941]	134253109	chrX	134253050	-	hs|Xq26.3	100129515	NR_033941	long intergenic non-protein coding RNA 633	chrX:134253109-134253050		NR_033941	Hs.522790
A_33_P3347511	-6.49853	-5.36018	2.20129	LOC101930210	PREDICTED: Homo sapiens protein capicua homolog (LOC101930210), misc_RNA [XR_246852]	63229731	chr7	63229673	-	hs|7q11.21	101930210	XR_246852	protein capicua homolog	chr7:63229731-63229673		XR_246852
A_33_P3343412	-7.64743	-5.74594	3.73599	FLJ38773	Homo sapiens cDNA FLJ38773 fis, clone KIDNE2018071. [AK096092]	33102807	chr20	33102748	-	hs|20q11.22	284808	AK096092	uncharacterized protein FLJ38773	chr20:33102807-33102748
A_33_P3285271	-6.31054	-4.85249	2.74737	FMO6P	Homo sapiens flavin containing monooxygenase 6 pseudogene (FMO6P), non-coding RNA [NR_002601]	171130696	chr1	171130637	+	hs|1q24.3	388714	NR_002601	flavin containing monooxygenase 6 pseudogene	chr1:171130637-171130696		NR_002601	Hs.448988
A_33_P3297580	-7.60431	-6.33945	2.40304	CACNA1C	Homo sapiens calcium channel, voltage-dependent, L type, alpha 1C subunit (CACNA1C), transcript variant 1, mRNA [NM_199460]	2800136	chr12	2800077	+	hs|12p13.33	775	NM_199460	calcium channel, voltage-dependent, L type, alpha 1C subunit	chr12:2800077-2800136	GO:0005515|GO:0035585|GO:0005516|GO:0030018|GO:0060402|GO:0005886|GO:0007268|GO:0044281|GO:0007204|GO:0046872|GO:0019229|GO:0005737|GO:0043198|GO:0007411|GO:0017156|GO:0043025|GO:0007628|GO:0030252|GO:0046620|GO:0005245|GO:0008331|GO:0010881|GO:0014069|GO:0042593|GO:0086064|GO:0005891|GO:0060083|GO:0006112|GO:0002095|GO:0050796|GO:0051393|GO:0008542|GO:0008217|GO:0016021|GO:0030073	NM_199460	Hs.118262
A_33_P3323054	-6.9075	-5.51523	2.62491			66424251	chr14	66424192	-	hs|14q23.3				chr14:066424251-066424192
A_19_P00807785	-7.39754	-6.36877	2.04029			92004141	chr13	92004082	-	hs|13q31.3				chr13:092004141-092004082
A_23_P346327	-7.63685	-6.53948	2.13964	FLJ30679	Homo sapiens uncharacterized protein FLJ30679 (FLJ30679), long non-coding RNA [NR_026674]	86589852	chr16	86589793	+	hs|16q24.1	146512	NR_026674	uncharacterized protein FLJ30679	chr16:86589793-86589852		NR_026674	Hs.97422
A_19_P00812580	-6.48476	-5.472	2.01776			86509887	chr16	86509828	+	hs|16q24.1				chr16:086509828-086509887
A_19_P00811019	-7.34587	-6.18958	2.22884			100261694	chr15	100261635	+	hs|15q26.3				chr15:100261635-100261694
A_33_P3286312	-7.73093	-6.40681	2.50379			55059490	chr11	55059431	-	hs|11q11				chr11:055059490-055059431
A_19_P00321203	-7.63546	-6.41133	2.33615	LINC00472	Homo sapiens long intergenic non-protein coding RNA 472 (LINC00472), long non-coding RNA [NR_026807]	72126221	chr6	72126162	-	hs|6q13	79940	NR_026807	long intergenic non-protein coding RNA 472	chr6:72126221-72126162		NR_026807	Hs.368337
A_19_P00319308	-6.75371	-5.35882	2.62968			53763508	chr18	53763449	+	hs|18q21.2		TCONS_00026624		chr18:53763449-53763508
A_33_P3236109	-7.44613	-3.58808	14.5006	OCA2	Homo sapiens oculocutaneous albinism II (OCA2), mRNA [NM_000275]	28211896	chr15	28211837	-	hs|15q13.1	4948	NM_000275	oculocutaneous albinism II	chr15:28211896-28211837	GO:0005515|GO:0033162|GO:0005215|GO:0005302|GO:0006726|GO:0008283|GO:0007286|GO:0030318|GO:0005765|GO:0005737|GO:0042438|GO:0005789|GO:0015828|GO:0016021|GO:0010008	NM_000275	Hs.654411
A_19_P00813432	-7.37211	-5.42234	3.86315			112676715	chr10	112676656	+	hs|10q25.2				chr10:112676656-112676715
A_33_P3339696	-6.1742	-5.12045	2.07592			120299508	chr4	120299449	+	hs|4q26				chr4:120299449-120299508
A_19_P00330308	-7.53213	-4.89347	6.22749	LINC00964	long intergenic non-protein coding RNA 964 [Source:HGNC Symbol;Acc:27226] [ENST00000525292]	125862213	chr8	125862154	+	hs|8q24.13	157381	BX110954	long intergenic non-protein coding RNA 964	chr8:125862154-125862213			Hs.738264
A_33_P3345439	-7.45003	-5.01669	5.40143			9042385	chr6	9042326	+	hs|6p24.3		TCONS_00011690		chr6:9042326-9042385
A_19_P00323359	-6.05586	-4.99254	2.08974			48113945	chr19	48113886	-	hs|19q13.33				chr19:048113945-048113886
A_24_P712562	-7.2254	-5.99496	2.34639	C17orf67	Homo sapiens chromosome 17 open reading frame 67 (C17orf67), mRNA [NM_001085430]	54869564	chr17	54869505	-	hs|17q22	339210	NM_001085430	chromosome 17 open reading frame 67	chr17:54869564-54869505	GO:0005576	NM_001085430	Hs.658949
A_32_P203029	-7.68139	-6.25845	2.68133	FAM9B	Homo sapiens family with sequence similarity 9, member B (FAM9B), mRNA [NM_205849]	8993537	chrX	8993372	-	hs|Xp22.31	171483	NM_205849	family with sequence similarity 9, member B	chrX:8993537-8993372	GO:0005730|GO:0005634	NM_205849	Hs.733351
A_19_P00800410	-7.10039	-5.71956	2.60419			68002707	chr18	68002648	-	hs|18q22.2				chr18:068002707-068002648
A_33_P3359453	-7.47551	-6.02385	2.73522			143861318	chr4	143861259	-	hs|4q31.21				chr4:143861318-143861259
A_23_P11644	-6.19541	-3.71473	5.58162	SPRR2D	Homo sapiens small proline-rich protein 2D (SPRR2D), mRNA [NM_006945]	153012412	chr1	153012353	-	hs|1q21.3	6703	NM_006945	small proline-rich protein 2D	chr1:153012412-153012353	GO:0005737|GO:0008544|GO:0030216|GO:0031424|GO:0001533	NM_006945	Hs.505327
A_33_P3280426	-7.39825	-6.05312	2.54052		Synthetic construct DNA, clone: pF1KE0852, Homo sapiens OR10D4 gene for Putative olfactory receptor 10D4, without stop codon, in Flexi system. [AB529273]	123964402	chr11	123964346	-	hs|11q24.2		AB529273		chr11:123964402-123964346
A_33_P3356816	-6.8445	-5.30723	2.90244	LCE1B	Homo sapiens late cornified envelope 1B (LCE1B), mRNA [NM_178349]	152785339	chr1	152785280	+	hs|1q21.3	353132	NM_178349	late cornified envelope 1B	chr1:152785280-152785339	GO:0031424	NM_178349	Hs.375103
A_23_P2414	-5.64088	-3.79118	3.60425	C12orf39	chromosome 12 open reading frame 39 [Source:HGNC Symbol;Acc:28139] [ENST00000256969]	21685026	chr12	21684967	+	hs|12p12.1	80763	AK311217	chromosome 12 open reading frame 39	chr12:21684967-21685026	GO:0030133|GO:0005730|GO:0005634|GO:0005576|GO:0043231		Hs.130692
A_19_P00323350	-7.6148	-5.26427	5.10011			234797376	chr1	234797317	+	hs|1q42.3				chr1:234797317-234797376
A_19_P00329644	-6.89483	-5.4011	2.81616			56042420	chr4	56042361	-	hs|4q12				chr4:056042420-056042361
A_19_P00316799	-7.39966	-6.29949	2.14379		Pvt1 oncogene (non-protein coding) [Source:HGNC Symbol;Acc:9709] [ENST00000512617]	129060803	chr8	129060744	+	hs|8q24.21				chr8:129060744-129060803
A_19_P00809328	-7.16853	-5.81739	2.55114			49388921	chr15	49388862	-	hs|15q21.1				chr15:049388921-049388862
A_33_P3250338	-7.53225	-5.17286	5.13151	DNAH10	dynein, axonemal, heavy chain 10 [Source:HGNC Symbol;Acc:2941] [ENST00000447853]	124298208	chr12	124298149	+	hs|12q24.31	196385	BC144575	dynein, axonemal, heavy chain 10	chr12:124298149-124298208	GO:0030286|GO:0005874|GO:0035085|GO:0003777|GO:0016887|GO:0005524|GO:0007018		Hs.622654
A_32_P185628	-7.47228	-5.79804	3.19152			4680654	chr20	4680595	-	hs|20p13				chr20:004680654-004680595
A_19_P00810238	-7.37882	-5.74836	3.09614			149790508	chr3	149790449	-	hs|3q25.1				chr3:149790508-149790449
A_23_P129144	-7.39037	-6.13745	2.38322	MYZAP	Homo sapiens myocardial zonula adherens protein (MYZAP), transcript variant 1, mRNA [NM_001018100]	57953654	chr15	57931691	+	hs|15q21.3	100820829	NM_001018100	myocardial zonula adherens protein	chr15:57931691-57953654	GO:0035556|GO:0005515|GO:0030018|GO:0030054|GO:0030864|GO:0031674|GO:0031234	NM_001018100	Hs.437256
A_33_P3403658	-6.99548	-5.03887	3.88148			48622601	chr15	48622543	-	hs|15q21.1		CR749422		chr15:48622601-48622543			Hs.640474
A_19_P00807893	-7.40531	-6.1941	2.31531			32520159	chr1	32520100	-	hs|1p35.1				chr1:032520159-032520100
A_33_P3338788	-6.3973	-5.34563	2.07294			105878291	chr14	105878232	-	hs|14q32.33				chr14:105878291-105878232
A_23_P66328	-6.2117	-5.0386	2.25495	ACSM2B	Homo sapiens acyl-CoA synthetase medium-chain family member 2B (ACSM2B), transcript variant 1, mRNA [NM_182617]	20548589	chr16	20548530	-	hs|16p12.3	348158	NM_182617	acyl-CoA synthetase medium-chain family member 2B	chr16:20548589-20548530	GO:0005739|GO:0003674|GO:0006805|GO:0005759|GO:0006631|GO:0044281|GO:0005524|GO:0047760|GO:0046872	NM_182617	Hs.567879
A_33_P3285420	-7.53613	-6.30214	2.35216	LINC01020	Homo sapiens long intergenic non-protein coding RNA 1020 (LINC01020), long non-coding RNA [NR_026994]	5070107	chr5	5070048	+	hs|5p15.32	340094	NR_026994	long intergenic non-protein coding RNA 1020	chr5:5070048-5070107		NR_026994	Hs.665092
A_19_P00321410	-7.26072	-6.12355	2.19949	CCNG2	cyclin G2 [Source:HGNC Symbol;Acc:1593] [ENST00000514756]	78305921	chr4	78305862	+	hs|4q21.1	901		cyclin G2	chr4:78305862-78305921	GO:0007067|GO:0005737|GO:0051726|GO:0000075|GO:0051301
A_33_P3231761	-7.23823	-5.30916	3.8081			9651433	chr4	9651374	-	hs|4p16.1				chr4:009651433-009651374
A_33_P3387110	-6.44295	-5.16348	2.4275	LOC145783	Homo sapiens uncharacterized LOC145783 (LOC145783), long non-coding RNA [NR_015419]	57178455	chr15	57178396	-	hs|15q21.3	145783	NR_015419	uncharacterized LOC145783	chr15:57178455-57178396		NR_015419	Hs.620525
A_19_P00811378	-7.65198	-6.23888	2.66309			138927647	chr6	138927588	-	hs|6q23.3				chr6:138927647-138927588
A_33_P3216808	-7.77081	-6.47	2.46367	LOC100129042	Homo sapiens cDNA FLJ44599 fis, clone BLADE2007735. [AK126562]	15326248	chr1	15326189	+	hs|1p36.21	100129042	AK126562	uncharacterized LOC100129042	chr1:15326189-15326248			Hs.689534
