# Supplementary material for: A Stable Chimeric Fibroblast Growth Factor (FGF) Can Successfully Replace Basic FGF in Human Pluripotent Stem Cell Culture
Source: PLoS One. 2015 Apr 7;10(4):e0118931. doi: 10.1371/journal.pone.0118931 (PMC4388338; doi:10.1371/journal.pone.0118931)
Supplement: S7 Table — KhES-1 ESCs were cultured in either bFGF- or FGFC-containing medium on MMC-MEF feeder cells for 30 days through 10 passages. The full array data set was deposited in the GEO databank (GSE55428). (XLSX) [file pone.0118931.s010.xlsx]

## Sheet: TableS7
Table S7. List of 561 probes exhibiting reduced expression (by 2-fold or more) under FGFC culture conditions compared with bFGF culture conditions.
ProbeName	Average value of KhES-1_p40_MEF_30_bFGF	Average value of KhES-1_p40_MEF_30_FGFC	Fold change	GeneSymbol	Description	Chromosome End Index_Avadis_	Chromosome Number_Avadis_	Chromosome Start Index_Avadis_	Chromosome Strand_Avadis_	Cytoband	EntrezGeneID	GenbankAccession	GeneName	GenomicCoordinates	Go	RefSeqAccession	UniGeneID
A_23_P55504	-4.081	-7.74658	12.6897	OR3A2	Homo sapiens olfactory receptor, family 3, subfamily A, member 2 (OR3A2), mRNA [NM_002551]	3181347	chr17	3181288	-	hs|17p13.3	4995	NM_002551	olfactory receptor, family 3, subfamily A, member 2	chr17:3181347-3181288	GO:0007165|GO:0004984|GO:0005886|GO:0005887|GO:0004930|GO:0007606|GO:0004872	NM_002551	Hs.647414
A_33_P3329133	-6.3612	-7.37136	2.01413			83469438	chr1	83469379	-	hs|1p31.1				chr1:083469438-083469379
A_33_P3269024	-6.08763	-7.70137	3.06044		yy57b12.s1 Soares_multiple_sclerosis_2NbHMSP Homo sapiens cDNA clone IMAGE:277631 3', mRNA sequence [N45983]	158327244	chr3	158327185	-	hs|3q25.32		N45983		chr3:158327244-158327185			Hs.46572
A_23_P212354	-6.6862	-7.74643	2.08527	CCR2	Homo sapiens chemokine (C-C motif) receptor 2 (CCR2), transcript variant A, mRNA [NM_001123041]	46401975	chr3	46401916	+	hs|3p21.31	729230	NM_001123041	chemokine (C-C motif) receptor 2	chr3:46401916-46401975	GO:0048471|GO:0043310|GO:0005886|GO:2000451|GO:0019221|GO:2000439|GO:0090265|GO:0007194|GO:0007204|GO:0042803|GO:0030425|GO:0005829|GO:0006955|GO:0005737|GO:0006954|GO:0006935|GO:0002829|GO:0002827|GO:0031727|GO:0043025|GO:0004950|GO:0046641|GO:0043204|GO:0035705|GO:0032729|GO:0019725|GO:0070098|GO:0032743|GO:2000464|GO:0042535|GO:0010820|GO:0006874|GO:0002407|GO:0009611|GO:0007259|GO:0010574|GO:…	NM_001123041	Hs.511794
A_19_P00321731	-5.16039	-7.735	5.95709			30517380	chr3	30517321	-	hs|3p24.1				chr3:030517380-030517321
A_32_P150142	-4.98964	-6.89345	3.74201	DKFZp434L192	Homo sapiens uncharacterized protein DKFZp434L192 (DKFZp434L192), long non-coding RNA [NR_026929]	56564689	chr7	56564630	+	hs|7p11.2	222029	NR_026929	uncharacterized protein DKFZp434L192	chr7:56564630-56564689		NR_026929	Hs.568108
A_33_P3411980	-5.90187	-7.70464	3.48889	ABI3BP	Homo sapiens mRNA; cDNA DKFZp667H216 (from clone DKFZp667H216). [AL833204]	100535562	chr3	100535503	-	hs|3q12.2	25890	AL833204	ABI family, member 3 (NESH) binding protein	chr3:100535562-100535503	GO:0031012|GO:0030198|GO:0010811|GO:0005518|GO:0005614|GO:0008201|GO:0005615		Hs.477015
A_33_P3325653	-5.72273	-6.85652	2.19435		GB	124116677	chr7	124116618	+	hs|7q31.33				chr7:124116618-124116677
A_19_P00808519	-6.80189	-7.82944	2.03855			107055862	chr8	107055803	-	hs|8q23.1				chr8:107055862-107055803
A_24_P392151	-6.31888	-7.50739	2.27917	C11orf86	Homo sapiens chromosome 11 open reading frame 86 (C11orf86), mRNA [NM_001136485]	66743690	chr11	66743093	+	hs|11q13.2	254439	NM_001136485	chromosome 11 open reading frame 86	chr11:66743093-66743690		NM_001136485	Hs.232604
A_32_P489959	-6.55558	-7.88956	2.52096	ZNF546	Homo sapiens zinc finger protein 546 (ZNF546), mRNA [NM_178544]	40523136	chr19	40523077	+	hs|19q13.2	339327	NM_178544	zinc finger protein 546	chr19:40523077-40523136	GO:0006355|GO:0005634|GO:0003677|GO:0046872|GO:0006351	NM_178544	Hs.666807
A_33_P3234202	-6.38023	-7.57737	2.29285	DNASE1L3	Homo sapiens deoxyribonuclease I-like 3 (DNASE1L3), transcript variant 1, mRNA [NM_004944]	58178414	chr3	58178355	-	hs|3p14.3	1776	NM_004944	deoxyribonuclease I-like 3	chr3:58178414-58178355	GO:0004536|GO:0006309|GO:0005509|GO:0005634|GO:0006259|GO:0016888|GO:0003677	NM_004944	Hs.476453
A_23_P129312	-5.72345	-6.93379	2.31394	PPP1R14D	Homo sapiens protein phosphatase 1, regulatory (inhibitor) subunit 14D (PPP1R14D), transcript variant 1, mRNA [NM_017726]	41120799	chr15	41120740	-	hs|15q15.1	54866	NM_017726	protein phosphatase 1, regulatory (inhibitor) subunit 14D	chr15:41120799-41120740	GO:0042325|GO:0005737|GO:0004864	NM_017726	Hs.192927
A_33_P3224715	-6.6007	-7.83879	2.35886			65737783	chr4	65737724	+	hs|4q13.1				chr4:065737724-065737783
A_19_P00808693	-5.95518	-7.1935	2.35923			56815851	chr6	56815792	-	hs|6p12.1				chr6:056815851-056815792
A_19_P00800553	-5.92231	-6.98138	2.08359			135941419	chr2	135941360	+	hs|2q21.3				chr2:135941360-135941419
A_32_P173662	-6.38302	-7.81383	2.69597	CRISP2	Homo sapiens cysteine-rich secretory protein 2 (CRISP2), transcript variant 1, mRNA [NM_003296]	49665601	chr6	49663607	-	hs|6p12.3	7180	NM_003296	cysteine-rich secretory protein 2	chr6:49665601-49663607	GO:0005615	NM_003296	Hs.2042
A_33_P3411910	-6.67387	-7.71342	2.05559			75876008	chrX	75875949	-	hs|Xq13.3				chrX:075876008-075875949
A_23_P125680	-4.98533	-6.0597	2.1058	TMEM255A	Homo sapiens transmembrane protein 255A (TMEM255A), transcript variant 1, mRNA [NM_017938]	119392950	chrX	119392891	-	hs|Xq24	55026	NM_017938	transmembrane protein 255A	chrX:119392950-119392891	GO:0016021	NM_017938	Hs.437563
A_33_P3316721	-6.7538	-7.95122	2.2933	SLC22A12	Homo sapiens solute carrier family 22 (organic anion/urate transporter), member 12 (SLC22A12), transcript variant 1, mRNA [NM_144585]	64369022	chr11	64368963	+	hs|11q13.1	116085	NM_144585	solute carrier family 22 (organic anion/urate transporter), member 12	chr11:64368963-64369022	GO:0015143|GO:0019725|GO:0016324|GO:0005886|GO:0042493|GO:0015747|GO:0031526|GO:0016021|GO:0046415|GO:0030165|GO:0055085	NM_144585	Hs.174424
A_19_P00324077	-4.12466	-5.2126	2.1257			74617299	chr2	74617240	-	hs|2p13.1				chr2:074617299-074617240
A_33_P3210637	-5.43176	-7.94942	5.72652	OR4C16	Homo sapiens olfactory receptor, family 4, subfamily C, member 16 (OR4C16), mRNA [NM_001004701]	55340531	chr11	55340472	+	hs|11q11	219428	NM_001004701	olfactory receptor, family 4, subfamily C, member 16	chr11:55340472-55340531	GO:0004984|GO:0005886|GO:0004930|GO:0016021	NM_001004701	Hs.553619
A_33_P3278951	-5.47169	-6.5846	2.16281	TSPYL5	Homo sapiens TSPY-like 5 (TSPYL5), mRNA [NM_033512]	98288935	chr8	98288876	-	hs|8q22.1	85453	NM_033512	TSPY-like 5	chr8:98288935-98288876	GO:0005515|GO:0051897|GO:0008284|GO:0031398|GO:0006334|GO:0005634|GO:0071480|GO:0040008	NM_033512	Hs.173094
A_32_P489986	-6.30585	-7.69122	2.61238	TMEM232	Homo sapiens transmembrane protein 232 (TMEM232), mRNA [NM_001039763]	109940830	chr5	109904288	-	hs|5q22.1	642987	NM_001039763	transmembrane protein 232	chr5:109940830-109904288	GO:0016021	NM_001039763	Hs.729154
A_23_P384761	-6.60201	-7.72752	2.18178	GATA4	Homo sapiens GATA binding protein 4 (GATA4), mRNA [NM_002052]	11617139	chr8	11617080	+	hs|8p23.1	2626	NM_002052	GATA binding protein 4	chr8:11617080-11617139	GO:0060045|GO:0005515|GO:0003289|GO:0043627|GO:0003700|GO:0006366|GO:0044212|GO:0003181|GO:0003705|GO:0003281|GO:0007283|GO:0060575|GO:0001947|GO:0060008|GO:0061049|GO:0003229|GO:0001706|GO:0000977|GO:0023019|GO:0030509|GO:0001701|GO:0001702|GO:0072148|GO:0010507|GO:0005654|GO:0008270|GO:0045893|GO:0001158|GO:0008134|GO:0051525|GO:0007267|GO:0005634|GO:0003215|GO:0051891|GO:0060395|GO:0071372|GO:…	NM_002052	Hs.243987
A_33_P3356877	-6.54643	-7.6575	2.16006	OR13C3	Homo sapiens olfactory receptor, family 13, subfamily C, member 3 (OR13C3), mRNA [NM_001001961]	107298199	chr9	107298140	-	hs|9q31.1	138803	NM_001001961	olfactory receptor, family 13, subfamily C, member 3	chr9:107298199-107298140	GO:0004984|GO:0005886|GO:0004930|GO:0016021	NM_001001961	Hs.553600
A_19_P00800557	-5.8783	-7.17788	2.46157			33870245	chr1	33870186	-	hs|1p35.1				chr1:033870245-033870186
A_33_P3320408	-6.09096	-7.48749	2.63268			161033976	chr6	161033917	-	hs|6q26				chr6:161033976-161033917
A_33_P3729436	-6.4089	-7.56108	2.2225	SNAR-B1	602076178F1 NIH_MGC_62 Homo sapiens cDNA clone IMAGE:4243362 5', mRNA sequence [BF570972]						100170224	BF570972	small ILF3/NF90-associated RNA B1				Hs.446545
A_23_P116898	-5.53428	-6.57032	2.05059	A2M	Homo sapiens alpha-2-macroglobulin (A2M), mRNA [NM_000014]	9221418	chr12	9221359	-	hs|12p13.31	2	NM_000014	alpha-2-macroglobulin	chr12:9221418-9221359	GO:0005515|GO:0051056|GO:0001869|GO:0043120|GO:0004867|GO:0007264|GO:0030168|GO:0005576|GO:0019959|GO:0005615|GO:0005829|GO:0048863|GO:0019966|GO:0019838|GO:0007596|GO:0007597|GO:0002576|GO:0031093|GO:0019899|GO:0070062	NM_000014	Hs.212838
A_23_P23797	-6.15255	-7.97374	3.53371	ATP6V1G3	Homo sapiens ATPase, H+ transporting, lysosomal 13kDa, V1 subunit G3 (ATP6V1G3), transcript variant 2, mRNA [NM_133326]	198492622	chr1	198492563	-	hs|1q31.3	127124	NM_133326	ATPase, H+ transporting, lysosomal 13kDa, V1 subunit G3	chr1:198492622-198492563	GO:0008286|GO:0006879|GO:0033572|GO:0051701|GO:0008553|GO:0005886|GO:0051117|GO:0090382|GO:0055085|GO:0016471|GO:0005829	NM_133326	Hs.127743
A_19_P00803713	-6.09071	-7.45516	2.57479			110245923	chr3	110245864	-	hs|3q13.13				chr3:110245923-110245864
A_23_P121120	-4.40538	-5.4421	2.05155	GPR87	Homo sapiens G protein-coupled receptor 87 (GPR87), mRNA [NM_023915]	151012341	chr3	151012282	-	hs|3q25.1	53836	NM_023915	G protein-coupled receptor 87	chr3:151012341-151012282	GO:0008150|GO:0005886|GO:0045028|GO:0016021|GO:0007194	NM_023915	Hs.591292
A_19_P00332134	-4.94336	-7.15829	4.64257			94393731	chr11	94393672	-	hs|11q21				chr11:094393731-094393672
A_23_P166566	-4.6687	-6.05635	2.61652	EFCC1	Homo sapiens EF-hand and coiled-coil domain containing 1 (EFCC1), mRNA [NM_024768]	128759554	chr3	128759495	+	hs|3q21.3	79825	NM_024768	EF-hand and coiled-coil domain containing 1	chr3:128759495-128759554	GO:0005509	NM_024768	Hs.134807
A_23_P152002	-6.82743	-7.98684	2.23366	BCL2A1	Homo sapiens BCL2-related protein A1 (BCL2A1), transcript variant 1, mRNA [NM_004049]	80263195	chr15	80263136	-	hs|15q25.1	597	NM_004049	BCL2-related protein A1	chr15:80263195-80263136	GO:0005515|GO:0043066|GO:0005737|GO:0006915	NM_004049	Hs.227817
A_23_P217015	4.32735	3.32069	2.00925	SET	Homo sapiens SET nuclear oncogene (SET), transcript variant 2, mRNA [NM_003011]	131455956	chr9	131455241	+	hs|9q34.11	6418	NM_003011	SET nuclear oncogene	chr9:131455241-131455956	GO:0005515|GO:0010467|GO:0048471|GO:0016070|GO:0016071|GO:0005783|GO:0004864|GO:0008601|GO:0006334|GO:0005634|GO:0006337|GO:0035067|GO:0003677|GO:0005829|GO:0006913|GO:0006260|GO:0043234|GO:0042393|GO:0043524|GO:0005737|GO:0005654|GO:0045892	NM_003011	Hs.436687
A_33_P3230048	-6.72061	-7.97185	2.38045			81373706	chr15	81373647	-	hs|15q25.1				chr15:081373706-081373647
A_33_P3408057	-6.251	-7.31966	2.09748	LOC100134368	Homo sapiens uncharacterized LOC100134368 (LOC100134368), long non-coding RNA [NR_024453]	442959	chr16	442900	+	hs|16p13.3	100134368	NR_024453	uncharacterized LOC100134368	chr16:442900-442959		NR_024453	Hs.621241
A_24_P111996	-4.97874	-6.18538	2.308	HFE	Homo sapiens hemochromatosis (HFE), transcript variant 1, mRNA [NM_000410]	26094543	chr6	26094484	+	hs|6p22.2	3077	NM_000410	hemochromatosis	chr6:26094484-26094543	GO:0005515|GO:0002474|GO:0048471|GO:0007565|GO:0005886|GO:0042612|GO:0045178|GO:0005102|GO:0010106|GO:0045177|GO:0031410|GO:0060586|GO:0003823|GO:0006879|GO:0006955|GO:0006461|GO:0019882|GO:0005887|GO:0001916|GO:0042605|GO:0042446|GO:0055037|GO:0005769	NM_000410	Hs.233325
A_33_P3409294	-5.16892	-6.32373	2.22655			63029442	chr7	63029383	-	hs|7q11.21				chr7:063029442-063029383
A_33_P3379141	-4.87556	-5.96503	2.12795	HIST1H2APS1	Homo sapiens histone cluster 1, H2a, pseudogene 1 (HIST1H2APS1), non-coding RNA [NR_045125]	25733054	chr6	25732995	+	hs|6p22.2	387319	NR_045125	histone cluster 1, H2a, pseudogene 1	chr6:25732995-25733054		NR_045125	Hs.741681
A_24_P209455	-6.22558	-7.22616	2.0008	GIMAP4	Homo sapiens GTPase, IMAP family member 4 (GIMAP4), mRNA [NM_018326]	150270117	chr7	150270058	+	hs|7q36.1	55303	NM_018326	GTPase, IMAP family member 4	chr7:150270058-150270117	GO:0005730|GO:0005634|GO:0005525|GO:0005829	NM_018326	Hs.647101
A_33_P3277373	-5.74101	-6.87422	2.19347	OSM	Homo sapiens oncostatin M (OSM), mRNA [NM_020530]	30660206	chr22	30660147	-	hs|22q12.2	5008	NM_020530	oncostatin M	chr22:30660206-30660147	GO:0042506|GO:0008284|GO:0008285|GO:0042503|GO:0009408|GO:0008283|GO:0042508|GO:0050731|GO:0005615|GO:0046888|GO:0006955|GO:0033138|GO:0002675|GO:0045944|GO:0051781|GO:0005147|GO:0006915|GO:0007275|GO:0005125|GO:0007422|GO:0005900|GO:0043410|GO:0008083|GO:0045835|GO:0048266|GO:0040008	NM_020530	Hs.248156
A_33_P3806558	-6.82236	-7.94608	2.17909		PREDICTED: Homo sapiens uncharacterized LOC388456 (LOC388456), misc_RNA [XR_243815]	926149	chr18	926090	-	hs|18p11.32		XR_243815		chr18:926149-926090		XR_243815	Hs.407666
A_33_P3249401	-6.09952	-7.5451	2.72372	CD37	CD37 molecule [Source:HGNC Symbol;Acc:1666] [ENST00000391859]	49841011	chr19	49840952	+	hs|19q13.33	951	XR_243973	CD37 molecule	chr19:49840952-49841011	GO:0050688|GO:0005515|GO:0001772|GO:0008285|GO:0030886|GO:0002639|GO:0042832|GO:0002920|GO:0016021	XR_243973	Hs.166556
A_23_P74068	-6.94632	-8.06678	2.17417	MSH4	Homo sapiens mutS homolog 4 (MSH4), mRNA [NM_002440]	76378424	chr1	76365376	+	hs|1p31.1	4438	NM_002440	mutS homolog 4	chr1:76365376-76378424	GO:0005515|GO:0030983|GO:0000795|GO:0005634|GO:0007283|GO:0007292|GO:0003677|GO:0005524|GO:0003684|GO:0032300|GO:0001541|GO:0000710|GO:0051026|GO:0045143|GO:0007131|GO:0008094	NM_002440	Hs.216639
A_33_P3360341	-5.35623	-6.43329	2.10973	GATA3	Homo sapiens GATA binding protein 3 (GATA3), transcript variant 1, mRNA [NM_001002295]	8117131	chr10	8117072	+	hs|10p14	2625	NM_001002295	GATA binding protein 3	chr10:8117072-8117131	GO:0005515|GO:0000987|GO:0043627|GO:0032753|GO:0000790|GO:0032754|GO:0003700|GO:0003180|GO:0006366|GO:0003281|GO:0009791|GO:0009653|GO:0043523|GO:0007411|GO:0010332|GO:0032689|GO:0031929|GO:0035799|GO:0000976|GO:0042472|GO:0001709|GO:0003713|GO:0006952|GO:0000979|GO:0001701|GO:0014065|GO:0035898|GO:0001806|GO:0010595|GO:0002572|GO:0005654|GO:0008270|GO:0001158|GO:0008134|GO:0008285|GO:0005134|GO:…	NM_001002295	Hs.524134
A_23_P88602	-5.70944	-7.03795	2.51143	MEIS2	Homo sapiens Meis homeobox 2 (MEIS2), transcript variant a, mRNA [NM_170677]	37183612	chr15	37183553	-	hs|15q14	4212	NM_170677	Meis homeobox 2	chr15:37183612-37183553	GO:0043565|GO:0005515|GO:0003712|GO:0003700|GO:0006366|GO:0045638|GO:0045944|GO:0003714|GO:0001654|GO:0005634|GO:0000122|GO:0008134	NM_170677	Hs.510989
A_23_P385690	-4.86422	-6.15363	2.44428	WNT3A	Homo sapiens wingless-type MMTV integration site family, member 3A (WNT3A), mRNA [NM_033131]	228248952	chr1	228248893	+	hs|1q42.13	89780	NM_033131	wingless-type MMTV integration site family, member 3A	chr1:228248893-228248952	GO:0005515|GO:0071300|GO:0045599|GO:0048843|GO:0030879|GO:0005110|GO:0009653|GO:0005615|GO:0001947|GO:0005109|GO:0007411|GO:0030198|GO:0061184|GO:0048018|GO:0048337|GO:0042472|GO:0010387|GO:0009986|GO:0005796|GO:0019904|GO:0003713|GO:0021874|GO:0001701|GO:0001649|GO:0070507|GO:0043280|GO:0048697|GO:0003136|GO:0010977|GO:0005788|GO:0045893|GO:0048343|GO:0021846|GO:0008284|GO:0005886|GO:0030890|GO:…	NM_033131	Hs.336930
A_33_P3400309	-5.89789	-7.28117	2.6086	ADGB	androglobin [Source:HGNC Symbol;Acc:21212] [ENST00000326929]	147045513	chr6	147045454	+	hs|6q24.3	79747	AK097570	androglobin	chr6:147045454-147045513	GO:0005622|GO:0004198|GO:0019825|GO:0005506|GO:0006508|GO:0020037|GO:0015671		Hs.720870
A_33_P3256322	-6.28909	-7.32435	2.04949		CR989582 RZPD no.9016 Homo sapiens cDNA clone RZPDp9016I0710 5', mRNA sequence [CR989582]	106477752	chr14	106477693	+	hs|14q32.33		CR989582		chr14:106477693-106477752			Hs.728692
A_23_P89587	-5.86973	-6.96742	2.14013	WNT9B	Homo sapiens wingless-type MMTV integration site family, member 9B (WNT9B), mRNA [NM_003396]	44952688	chr17	44952629	+	hs|17q21.32	7484	NM_003396	wingless-type MMTV integration site family, member 9B	chr17:44952629-44952688	GO:0001658|GO:0071300|GO:0007267|GO:0005615|GO:0048701|GO:0072181|GO:0005109|GO:0030539|GO:0030182|GO:0060021|GO:0032526|GO:0016055|GO:0060071|GO:0072046|GO:0072170|GO:0009786|GO:0072044|GO:0005578|GO:0007275|GO:0005576|GO:0043085|GO:0001701|GO:0061303|GO:0045165|GO:0003339|GO:0061038|GO:0072003|GO:0001932|GO:0035150	NM_003396	Hs.326420
A_32_P225816	-4.75537	-5.77058	2.0212	PRDM16	Homo sapiens PR domain containing 16 (PRDM16), transcript variant 1, mRNA [NM_022114]	3355121	chr1	3355062	+	hs|1p36.32	63976	NM_022114	PR domain containing 16	chr1:3355062-3355121	GO:0005515|GO:0003713|GO:0046332|GO:0005634|GO:0000122|GO:0043457|GO:0046872|GO:0006351|GO:0043565|GO:0050872|GO:0050873|GO:0017053|GO:0060021|GO:0030853|GO:0045893|GO:0043586|GO:0045892|GO:0035019|GO:0030512|GO:0022008	NM_022114	Hs.99500
A_33_P3261695	-5.90329	-6.90353	2.00034	TEX22	Homo sapiens testis expressed 22 (TEX22), mRNA [NM_001195082]	105865699	chr14	105865640	+	hs|14q32.33	647310	NM_001195082	testis expressed 22	chr14:105865640-105865699	GO:0001669	NM_001195082	Hs.729499
A_33_P3357630	-6.62704	-7.95124	2.50394	C12orf71	Homo sapiens chromosome 12 open reading frame 71 (C12orf71), mRNA [NM_001080406]	27234049	chr12	27233990	-	hs|12p11.23	728858	NM_001080406	chromosome 12 open reading frame 71	chr12:27234049-27233990		NM_001080406	Hs.334003
A_23_P108501	-0.88855	-1.92811	2.0556	EPHA4	Homo sapiens EPH receptor A4 (EPHA4), mRNA [NM_004438]	222290776	chr2	222290717	-	hs|2q36.1	2043	NM_004438	EPH receptor A4	chr2:222290776-222290717	GO:0005515|GO:0030424|GO:0097161|GO:0030054|GO:0031594|GO:0008347|GO:0005783|GO:0005741|GO:0030175|GO:0030425|GO:0005005|GO:0005737|GO:0005004|GO:0046777|GO:0032314|GO:0048681|GO:0043197|GO:0045211|GO:0007628|GO:0043204|GO:0043679|GO:0043507|GO:0061001|GO:0007155|GO:0097156|GO:0097155|GO:0032317|GO:0005794|GO:0009986|GO:0021957|GO:2001108|GO:0014069|GO:0018108|GO:0044295|GO:0005524|GO:0048710|GO:…	NM_004438	Hs.371218
A_23_P62634	-5.54668	-6.74099	2.28836	RHCE	Homo sapiens Rh blood group, CcEe antigens (RHCE), transcript variant 1, mRNA [NM_020485]	25697020	chr1	25696961	-	hs|1p36.11	6006	NM_020485	Rh blood group, CcEe antigens	chr1:25697020-25696961	GO:0005887|GO:0008519	NM_020485	Hs.523054
A_33_P3322544	-6.49631	-7.65929	2.2392	FLJ40453	Homo sapiens cDNA FLJ40453 fis, clone TESTI2041330. [AK097772]	171725339	chr5	171725280	+	hs|5q35.1	100288254	AK097772	uncharacterized LOC100288254	chr5:171725280-171725339			Hs.531911
A_33_P3241046	-5.86956	-7.4655	3.02293			76209682	chr13	76209623	-	hs|13q22.2				chr13:076209682-076209623
A_32_P126557	-6.60878	-7.6118	2.00418	RGS6	Homo sapiens regulator of G-protein signaling 6 (RGS6), transcript variant 10, mRNA [NM_001204424]	73032803	chr14	73032744	+	hs|14q24.2	9628	NM_001204424	regulator of G-protein signaling 6	chr14:73032744-73032803	GO:0043547|GO:0035556|GO:0005515|GO:0005737|GO:0008277|GO:0007186|GO:0005886|GO:0045666|GO:0005834|GO:0038032|GO:0004871|GO:0005096	NM_001204424	Hs.509872
A_23_P51487	-5.58511	-7.30381	3.29139	GBP3	Homo sapiens guanylate binding protein 3 (GBP3), mRNA [NM_018284]	89472608	chr1	89472549	-	hs|1p22.2	2635	NM_018284	guanylate binding protein 3	chr1:89472608-89472549	GO:0005515|GO:0051607|GO:0005737|GO:0016020|GO:0003924|GO:0005525	NM_018284	Hs.720167
A_23_P333683	-5.91795	-7.22137	2.46813	IGSF10	Homo sapiens immunoglobulin superfamily, member 10 (IGSF10), transcript variant 1, mRNA [NM_178822]	151154932	chr3	151154873	-	hs|3q25.1	285313	NM_178822	immunoglobulin superfamily, member 10	chr3:151154932-151154873	GO:0001503|GO:0007275|GO:0005576|GO:0030154	NM_178822	Hs.58561
A_23_P168339	-6.76287	-7.93103	2.24725	MAS1	Homo sapiens MAS1 oncogene (MAS1), mRNA [NM_002377]	160328883	chr6	160328824	+	hs|6q25.3	4142	NM_002377	MAS1 oncogene	chr6:160328824-160328883	GO:0008284|GO:0004945|GO:0005886|GO:0008283|GO:0060732|GO:0007283|GO:0009653|GO:0071375|GO:0014823|GO:0042277|GO:0007250|GO:0009986|GO:0004930|GO:0042493|GO:0045740|GO:0050727|GO:0034698|GO:0070528|GO:0021766|GO:0007186|GO:0005887|GO:0001933|GO:0001595|GO:0017046|GO:0008584	NM_002377	Hs.99900
A_19_P00317501	-6.25496	-7.6632	2.65412	LINC00880	Homo sapiens long intergenic non-protein coding RNA 880 (LINC00880), long non-coding RNA [NR_034007]	156800810	chr3	156800751	-	hs|3q25.31	339894	NR_034007	long intergenic non-protein coding RNA 880	chr3:156800810-156800751		NR_034007	Hs.478050
A_23_P111402	-5.99091	-7.69879	3.26681	RSPO3	Homo sapiens R-spondin 3 (RSPO3), mRNA [NM_032784]	127518093	chr6	127518034	+	hs|6q22.33	84870	NM_032784	R-spondin 3	chr6:127518034-127518093	GO:0005109|GO:0060670|GO:0005102|GO:0005576|GO:0060070|GO:0008201	NM_032784	Hs.135254
A_19_P00321549	-4.06617	-5.36116	2.45377			18568011	chr3	18567952	+	hs|3p24.3		XR_245191		chr3:18567952-18568011		XR_245191
A_33_P3306267	-5.05801	-6.8509	3.46509	PAX6	Homo sapiens paired box 6 (PAX6), transcript variant 1, mRNA [NM_000280]	31822337	chr11	31822278	-	hs|11p13	5080	NM_000280	paired box 6	chr11:31822337-31822278	GO:0005515|GO:0004842|GO:0000790|GO:0003700|GO:0006366|GO:0048708|GO:0000981|GO:0001654|GO:0050680|GO:0048596|GO:0007224|GO:0021796|GO:0003690|GO:0021798|GO:0007411|GO:0021797|GO:0009887|GO:0031625|GO:0035035|GO:0030334|GO:0048505|GO:0019901|GO:0001709|GO:0023019|GO:0003322|GO:0007417|GO:0000979|GO:0045893|GO:0042462|GO:0008134|GO:0016567|GO:0021983|GO:0061072|GO:0042660|GO:0005634|GO:0009950|GO:…	NM_000280	Hs.270303
A_32_P23308	-6.61455	-7.65133	2.05164	LOC257358	Homo sapiens uncharacterized LOC257358 (LOC257358), long non-coding RNA [NR_026945]	169761819	chr5	169761760	+	hs|5q35.1	257358	NR_026945	uncharacterized LOC257358	chr5:169761760-169761819		NR_026945	Hs.249689
A_32_P380675	-5.1031	-7.95841	7.23662	GRIP2	Homo sapiens glutamate receptor interacting protein 2 (GRIP2), mRNA [NM_001080423]	14530795	chr3	14530736	-	hs|3p25.1	80852	NM_001080423	glutamate receptor interacting protein 2	chr3:14530795-14530736	GO:0005886|GO:0007268|GO:0005829	NM_001080423	Hs.517819
A_33_P3254048	-7.01574	-8.03583	2.02805			228674742	chr1	228674683	+	hs|1q42.13				chr1:228674683-228674742
A_19_P00806102	-5.77369	-8.01301	4.72173			5545438	chr3	5545379	-	hs|3p26.1				chr3:005545438-005545379
A_23_P374689	-4.83541	-5.99369	2.23191	GAD1	Homo sapiens glutamate decarboxylase 1 (brain, 67kDa) (GAD1), transcript variant GAD67, mRNA [NM_000817]	171717232	chr2	171717173	+	hs|2q31.1	2571	NM_000817	glutamate decarboxylase 1 (brain, 67kDa)	chr2:171717173-171717232	GO:0005515|GO:0012506|GO:0046982|GO:0005886|GO:0042493|GO:0006538|GO:0007268|GO:0018352|GO:0007269|GO:0005622|GO:0047485|GO:0004351|GO:0030170|GO:0061202|GO:0042136|GO:0016595|GO:0006540|GO:0009449	NM_000817	Hs.420036
A_23_P58854	-6.53781	-7.66229	2.18024	WNT8A	Homo sapiens wingless-type MMTV integration site family, member 8A (WNT8A), mRNA [NM_058244]	137424710	chr5	137424651	+	hs|5q31.2	7478	NM_058244	wingless-type MMTV integration site family, member 8A	chr5:137424651-137424710	GO:0005578|GO:0044324|GO:0005576|GO:0005615|GO:0048561|GO:0044335|GO:0005109|GO:0010085|GO:0032880|GO:0014034|GO:0007492|GO:0009949|GO:0030182|GO:0061317|GO:0060021|GO:0032526|GO:0060070|GO:0048018	NM_058244	Hs.591274
A_33_P3335540	-6.07629	-8.01623	3.8369			21081518	chr19	21081459	+	hs|19p12				chr19:021081459-021081518
A_19_P00326236	-5.54529	-6.55066	2.00745	LOC101928117	PREDICTED: Homo sapiens uncharacterized LOC101928117 (LOC101928117), misc_RNA [XR_242334]	116073316	chr7	116073257	-	hs|7q31.2	101928117	XR_242334	uncharacterized LOC101928117	chr7:116073316-116073257		XR_242334
A_19_P00811034	-6.38296	-7.6697	2.43976			63106476	chr17	63106417	-	hs|17q24.1				chr17:063106476-063106417
A_23_P57492	-6.54817	-7.90365	2.55884	SLC5A4	Homo sapiens solute carrier family 5 (glucose activated ion channel), member 4 (SLC5A4), mRNA [NM_014227]	32620467	chr22	32620408	-	hs|22q12.3	6527	NM_014227	solute carrier family 5 (glucose activated ion channel), member 4	chr22:32620467-32620408	GO:0008643|GO:0016021|GO:0006814|GO:0015293	NM_014227	Hs.130101
A_24_P190873	-6.77701	-7.97579	2.29544	FAM163A	Homo sapiens family with sequence similarity 163, member A (FAM163A), mRNA [NM_173509]	179784416	chr1	179784357	+	hs|1q25.2	148753	NM_173509	family with sequence similarity 163, member A	chr1:179784357-179784416	GO:0016021	NM_173509	Hs.729631
A_33_P3343872	-5.26581	-6.50436	2.35962	SIRPG	Homo sapiens signal-regulatory protein gamma (SIRPG), transcript variant 3, mRNA [NM_001039508]	1617054	chr20	1616995	-	hs|20p13	55423	NM_001039508	signal-regulatory protein gamma	chr20:1617054-1616995	GO:0005515|GO:0008284|GO:0008285|GO:0022409|GO:0005886|GO:0007267|GO:0050900|GO:0035556|GO:0016020|GO:0007596|GO:0050870|GO:0016021|GO:0007155	NM_001039508	Hs.590883
A_19_P00318970	-5.77499	-6.80516	2.04227			5296568	chr12	5296509	-	hs|12p13.32				chr12:005296568-005296509
A_19_P00322467	-6.45264	-7.74548	2.45009			11627397	chr4	11627338	-	hs|4p15.33				chr4:011627397-011627338
A_19_P00803583	-5.39039	-7.96102	5.94067			133782330	chr11	133782271	+	hs|11q25				chr11:133782271-133782330
A_33_P3241334	-6.68261	-7.89971	2.32478	PSG9	pregnancy specific beta-1-glycoprotein 9 [Source:HGNC Symbol;Acc:9526] [ENST00000595404]	43764581	chr19	43764522	-	hs|19q13.31	5678	AK056754	pregnancy specific beta-1-glycoprotein 9	chr19:43764581-43764522	GO:0007565|GO:0005576		Hs.709192
A_33_P3255929	-4.68146	-7.65942	7.87869	LOC100130502	PREDICTED: Homo sapiens uncharacterized LOC100130502 (LOC100130502), misc_RNA [XR_244997]	45148275	chr2	45148216	-	hs|2p21	100130502	XR_244997	uncharacterized LOC100130502	chr2:45148275-45148216		XR_244997	Hs.436392
A_33_P3302448	-5.54262	-6.71354	2.25156	LINGO3	Homo sapiens leucine rich repeat and Ig domain containing 3 (LINGO3), mRNA [NM_001101391]	2289833	chr19	2289774	-	hs|19p13.3	645191	NM_001101391	leucine rich repeat and Ig domain containing 3	chr19:2289833-2289774	GO:0016021	NM_001101391	Hs.371587
A_32_P429687	-6.93164	-8.05151	2.17326	TRIM72	Homo sapiens tripartite motif containing 72 (TRIM72), mRNA [NM_001008274]	31234256	chr16	31234197	+	hs|16p11.2	493829	NM_001008274	tripartite motif containing 72	chr16:31234197-31234256	GO:0042383|GO:0007517|GO:0001786|GO:0001778|GO:0051260|GO:0008270|GO:0006887|GO:0003012|GO:0030659	NM_001008274	Hs.661859
A_23_P90542	-5.89655	-7.62115	3.3049	ZNF540	Homo sapiens zinc finger protein 540 (ZNF540), transcript variant 2, mRNA [NM_152606]	38104759	chr19	38104700	+	hs|19q13.12	163255	NM_152606	zinc finger protein 540	chr19:38104700-38104759	GO:0017148|GO:0005515|GO:0005737|GO:0005634|GO:0045892|GO:0003677|GO:0046872|GO:0006351|GO:0000900	NM_152606	Hs.728927
A_19_P00320628	-6.42435	-8.02544	3.03371			87324391	chr16	87324332	-	hs|16q24.2		TCONS_00025091		chr16:87324391-87324332
A_19_P00319532	-4.9511	-7.89361	7.68749	LINC00963	long intergenic non-protein coding RNA 963 [Source:HGNC Symbol;Acc:48716] [ENST00000453213]	132260743	chr9	132260684	+	hs|9q34.11	100506190	TCONS_l2_00029078	long intergenic non-protein coding RNA 963	chr9:132260684-132260743
A_33_P3350164	-6.98881	-8.02482	2.05055	CCDC178	Homo sapiens coiled-coil domain containing 178 (CCDC178), transcript variant 2, mRNA [NM_198995]	30913206	chr18	30913147	-	hs|18q12.1	374864	NM_198995	coiled-coil domain containing 178	chr18:30913206-30913147		NM_198995	Hs.115461
A_33_P3289093	-6.8344	-8.05978	2.33816			175392429	chr3	175392370	-	hs|3q26.31				chr3:175392429-175392370
A_32_P204137	-6.67646	-7.92268	2.3722	GABRA4	Homo sapiens gamma-aminobutyric acid (GABA) A receptor, alpha 4 (GABRA4), transcript variant 1, mRNA [NM_000809]	46921405	chr4	46921346	-	hs|4p12	2557	NM_000809	gamma-aminobutyric acid (GABA) A receptor, alpha 4	chr4:46921405-46921346	GO:0005230|GO:0030054|GO:0005886|GO:0004890|GO:0034707|GO:0007268|GO:0007214|GO:0007417|GO:0055085|GO:0005254|GO:0034220|GO:0005887|GO:0045211|GO:0006810|GO:0008503|GO:2001023	NM_000809	Hs.248112
A_33_P3242453	-6.12218	-7.93286	3.50808	HCG22	Homo sapiens HLA complex group 22 (non-protein coding) (HCG22), long non-coding RNA [NR_003948]	31027602	chr6	31027543	+	hs|6p21.33	285834	NR_003948	HLA complex group 22 (non-protein coding)	chr6:31027543-31027602	GO:0005576	NR_003948	Hs.207528
A_33_P3223522	-5.70225	-7.79435	4.26369	LOC101930049	PREDICTED: Homo sapiens uncharacterized LOC101930049 (LOC101930049), mRNA [XM_005276270]	135160791	chr5	135160732	+	hs|5q31.1	101930049	XM_005276270	uncharacterized LOC101930049	chr5:135160732-135160791		XM_005276270	Hs.254509
A_23_P54340	-5.42949	-6.92534	2.82032	MEGF11	Homo sapiens multiple EGF-like-domains 11 (MEGF11), mRNA [NM_032445]	66188120	chr15	66188061	-	hs|15q22.31	84465	NM_032445	multiple EGF-like-domains 11	chr15:66188120-66188061	GO:0016323|GO:0034109|GO:0010842|GO:0016021	NM_032445	Hs.712886
A_33_P3402931	-3.89353	-5.47187	2.98627	FEZF1	Homo sapiens FEZ family zinc finger 1 (FEZF1), transcript variant 1, mRNA [NM_001024613]	121942255	chr7	121942196	-	hs|7q31.32	389549	NM_001024613	FEZ family zinc finger 1	chr7:121942255-121942196	GO:0008285|GO:0021772|GO:0045666|GO:0021797|GO:0007411|GO:0005634|GO:0000122|GO:0045893|GO:0001764|GO:0000978|GO:0046872|GO:0006351	NM_001024613	Hs.553970
A_33_P3389216	-6.65865	-8.03486	2.59585	DNM3OS	Homo sapiens DNM3 opposite strand/antisense RNA (DNM3OS), transcript variant 1, long non-coding RNA [NR_038397]	172106985	chr1	172106926	-	hs|1q24.3	100628315	NR_038397	DNM3 opposite strand/antisense RNA	chr1:172106985-172106926		NR_038397	Hs.584880
A_19_P00810856	-5.05137	-6.53841	2.80313			83262175	chr13	83262116	-	hs|13q31.1				chr13:083262175-083262116
A_33_P3267769	-6.51171	-7.60012	2.1264	OR2G3	Homo sapiens olfactory receptor, family 2, subfamily G, member 3 (OR2G3), mRNA [NM_001001914]	247769817	chr1	247769758	+	hs|1q44	81469	NM_001001914	olfactory receptor, family 2, subfamily G, member 3	chr1:247769758-247769817	GO:0004984|GO:0005886|GO:0004930|GO:0016021	NM_001001914	Hs.653227
A_19_P00319618	-5.58827	-7.66322	4.2133			41090879	chr6	41090820	-	hs|6p21.1				chr6:041090879-041090820
A_33_P3345464	-6.89889	-8.0214	2.17725	OR14C36	Homo sapiens olfactory receptor, family 14, subfamily C, member 36 (OR14C36), mRNA [NM_001001918]	248512977	chr1	248512918	+	hs|1q44	127066	NM_001001918	olfactory receptor, family 14, subfamily C, member 36	chr1:248512918-248512977	GO:0004984|GO:0005886|GO:0004930|GO:0016021	NM_001001918	Hs.553583
A_33_P3268378	-5.69128	-6.91157	2.32994	FAM167A	Homo sapiens family with sequence similarity 167, member A (FAM167A), mRNA [NM_053279]	11281586	chr8	11281527	-	hs|8p23.1	83648	NM_053279	family with sequence similarity 167, member A	chr8:11281586-11281527		NM_053279	Hs.124299
A_33_P3218554	-6.21737	-7.36344	2.2131			71025157	chr10	71025098	-	hs|10q22.1				chr10:71025157-71025098
A_19_P00322453	-5.20087	-8.05511	7.23124	LINC00886	long intergenic non-protein coding RNA 886 [Source:HGNC Symbol;Acc:48572] [ENST00000473352]	156470911	chr3	156470852	-	hs|3q25.31	730091	TCONS_l2_00020232	long intergenic non-protein coding RNA 886	chr3:156470911-156470852
A_19_P00805955	-4.27955	-5.55845	2.42655			58851750	chr14	58851691	+	hs|14q23.1				chr14:058851691-058851750
A_23_P88589	-4.1584	-5.42421	2.40462	NR2F2	Homo sapiens nuclear receptor subfamily 2, group F, member 2 (NR2F2), transcript variant 1, mRNA [NM_021005]	96882016	chr15	96881957	+	hs|15q26.2	7026	NM_021005	nuclear receptor subfamily 2, group F, member 2	chr15:96881957-96882016	GO:0006629|GO:0005515|GO:0060674|GO:0003700|GO:0045736|GO:0048514|GO:0003707|GO:0009956|GO:0005634|GO:0009952|GO:0042803|GO:0004879|GO:0032355|GO:0006357|GO:0003714|GO:0060707|GO:0001893|GO:0000122|GO:0009566|GO:0043565|GO:0007165|GO:0010596|GO:0060849|GO:0001937|GO:0007519|GO:0001972|GO:0060173|GO:0008270|GO:0030900|GO:0045893|GO:0001764|GO:0045892|GO:0030522	NM_021005	Hs.347991
A_33_P3315715	-6.99101	-7.99477	2.00522	PLEKHH2	pleckstrin homology domain containing, family H (with MyTH4 domain) member 2 [Source:HGNC Symbol;Acc:30506] [ENST00000405223]	43968486	chr2	43968427	+	hs|2p21	130271	AK126308	pleckstrin homology domain containing, family H (with MyTH4 domain) member 2	chr2:43968427-43968486	GO:0030835|GO:0005737|GO:0005543|GO:0005886|GO:0003779|GO:0030864|GO:0030027|GO:0042802		Hs.164162
A_23_P63390	-6.28714	-7.70943	2.6801	FCGR1B	Homo sapiens Fc fragment of IgG, high affinity Ib, receptor (CD64) (FCGR1B), transcript variant 1, mRNA [NM_001017986]	120927353	chr1	120927294	-	hs|1p11.2	2210	NM_001017986	Fc fragment of IgG, high affinity Ib, receptor (CD64)	chr1:120927353-120927294	GO:0002474|GO:0005886|GO:0019221|GO:0042590|GO:0006955|GO:0019864|GO:0031901|GO:0038093|GO:0002479|GO:0016021|GO:0030669|GO:0019763|GO:0060333	NM_001017986	Hs.534956
A_33_P3257574	-7.01249	-8.07529	2.08899	LOC101928958	PREDICTED: Homo sapiens uncharacterized LOC101928958 (LOC101928958), misc_RNA [XR_241872]	89380351	chr6	89380292	+	hs|6q15	101928958	XR_241872	uncharacterized LOC101928958	chr6:89380292-89380351		XR_241872
A_33_P3240693	-6.10785	-7.30197	2.28805	THSD4	Homo sapiens thrombospondin, type I, domain containing 4 (THSD4), transcript variant 2, mRNA [NM_001286429]	71839813	chr15	71839754	+	hs|15q23	79875	NM_001286429	thrombospondin, type I, domain containing 4	chr15:71839754-71839813	GO:0001527|GO:0004222|GO:0048251	NM_001286429	Hs.387057
A_23_P32165	-3.39317	-5.63322	4.72414	LHX2	Homo sapiens LIM homeobox 2 (LHX2), mRNA [NM_004789]	126795316	chr9	126795257	+	hs|9q33.3	9355	NM_004789	LIM homeobox 2	chr9:126795257-126795316	GO:0003700|GO:0001843|GO:0005634|GO:0009953|GO:0021978|GO:2000678|GO:0043565|GO:0001076|GO:0007411|GO:0045944|GO:0007498|GO:0008270|GO:0045893	NM_004789	Hs.696425
A_33_P3237709	-5.68977	-7.84313	4.44863		Homo sapiens cDNA FLJ25648 fis, clone SYN01015. [AK098514]	19456520	chr8	19456461	-	hs|8p21.3		AK098514		chr8:19456520-19456461
A_33_P3420931	-5.6456	-6.90245	2.38973			52796170	chr12	52796111	+	hs|12q13.13				chr12:52796111-52796170
A_33_P3423450	-6.55888	-7.99745	2.71052	LOC100130548	PREDICTED: Homo sapiens uncharacterized LOC100130548 (LOC100130548), misc_RNA [XR_113265]	136924237	chr9	136924178	+	hs|9q34.2	100130548	XR_113265	uncharacterized LOC100130548	chr9:136924178-136924237			Hs.671096
A_33_P3485440	-5.71211	-7.78534	4.20826		tetratricopeptide repeat domain 6 [Source:HGNC Symbol;Acc:19739] [ENST00000533625]	38437762	chr14	38437703	+	hs|14q21.1		BC038110		chr14:38437703-38437762
A_33_P3680789	-5.44348	-6.44478	2.0018	PROSER2-AS1	Homo sapiens PROSER2 antisense RNA 1 (PROSER2-AS1), long non-coding RNA [NR_038222]	11891671	chr10	11891612	-	hs|10p14	219731	NR_038222	PROSER2 antisense RNA 1	chr10:11891671-11891612		NR_038222	Hs.576787
A_23_P25155	-6.66058	-7.71373	2.07506	GPR84	Homo sapiens G protein-coupled receptor 84 (GPR84), mRNA [NM_020370]	54756423	chr12	54756364	-	hs|12q13.13	53831	NM_020370	G protein-coupled receptor 84	chr12:54756423-54756364	GO:0008150|GO:0005886|GO:0004930|GO:0016021	NM_020370	Hs.306199
A_23_P148737	-4.99414	-6.41261	2.673	MYBPH	Homo sapiens myosin binding protein H (MYBPH), mRNA [NM_004997]	203137019	chr1	203136960	-	hs|1q32.1	4608	NM_004997	myosin binding protein H	chr1:203137019-203136960	GO:0005515|GO:0032982|GO:0006942|GO:0008307|GO:0007155	NM_004997	Hs.927
A_19_P00316778	-4.21343	-5.45695	2.36775			114727135	chr2	114727076	-	hs|2q14.1		TCONS_00004414		chr2:114727135-114727076
A_23_P42963	-6.96605	-8.09085	2.18072	RNF133	Homo sapiens ring finger protein 133 (RNF133), mRNA [NM_139175]	122338095	chr7	122338036	-	hs|7q31.32	168433	NM_139175	ring finger protein 133	chr7:122338095-122338036	GO:0016874|GO:0005789|GO:0008270|GO:0016021|GO:0051865	NM_139175	Hs.126730
A_33_P3316387	-6.55967	-8.03134	2.77343	SPANXA2-OT1	Homo sapiens SPANXA2 overlapping transcript 1 (non-protein coding) (SPANXA2-OT1), long non-coding RNA [NR_037183]	140738062	chrX	140738003	+	hs|Xq27.2	619455	NR_037183	SPANXA2 overlapping transcript 1 (non-protein coding)	chrX:140738003-140738062		NR_037183	Hs.590784
A_33_P3825317	-6.8344	-7.84831	2.01938	FAM227A	Homo sapiens family with sequence similarity 227, member A (FAM227A), mRNA [NM_001013647]	38977174	chr22	38977115	-	hs|22q13.1	646851	NM_001013647	family with sequence similarity 227, member A	chr22:38977174-38977115		NM_001013647	Hs.542707
A_33_P3385837	-6.79453	-7.99006	2.29028	C10orf68	Homo sapiens chromosome 10 open reading frame 68 (C10orf68), mRNA [NM_024688]	33143413	chr10	33143354	+	hs|10p11.22	79741	NM_024688	chromosome 10 open reading frame 68	chr10:33143354-33143413		NM_024688	Hs.585464
A_33_P3408042	-6.02584	-7.85555	3.55466	OR2K2	Homo sapiens olfactory receptor, family 2, subfamily K, member 2 (OR2K2), mRNA [NM_205859]	114089822	chr9	114089763	-	hs|9q31.3	26248	NM_205859	olfactory receptor, family 2, subfamily K, member 2	chr9:114089822-114089763	GO:0004984|GO:0005886|GO:0004930|GO:0016021	NM_205859	Hs.381312
A_23_P404494	-5.67939	-7.30527	3.08632	IL7R	Homo sapiens interleukin 7 receptor (IL7R), mRNA [NM_002185]	35876840	chr5	35876781	+	hs|5p13.2	3575	NM_002185	interleukin 7 receptor	chr5:35876781-35876840	GO:0005515|GO:0033089|GO:0008361|GO:0005886|GO:0004917|GO:0005576|GO:0003823|GO:0048535|GO:0048872|GO:0010628|GO:0000902|GO:0007165|GO:0006955|GO:0030217|GO:0042100|GO:0001915|GO:0038111|GO:0016049|GO:0016021|GO:0000018|GO:0009897|GO:0002377|GO:0007166	NM_002185	Hs.591742
A_33_P3340264	-6.04437	-7.2327	2.2789			17668210	chr11	17668151	+	hs|11p15.1				chr11:017668151-017668210
A_24_P290692	-6.17222	-7.99383	3.53477	COG6	Homo sapiens component of oligomeric golgi complex 6 (COG6), transcript variant 2, mRNA [NM_001145079]	40364825	chr13	40364766	+	hs|13q14.11	57511	NM_001145079	component of oligomeric golgi complex 6	chr13:40364766-40364825	GO:0070085|GO:0000139|GO:0017119|GO:0006891|GO:0015031	NM_001145079	Hs.507805
A_33_P3417517	-5.27879	-6.60614	2.5094	BRD8	Homo sapiens bromodomain containing 8 (BRD8), transcript variant 2, mRNA [NM_139199]	137475549	chr5	137475490	-	hs|5q31.2	10902	NM_139199	bromodomain containing 8	chr5:137475549-137475490	GO:0006355|GO:0003700|GO:0006357|GO:0005730|GO:0005634|GO:0005739|GO:0007165|GO:0043967|GO:0043968|GO:0035267|GO:0004887|GO:0007166|GO:0040008	NM_139199	Hs.519337
A_33_P3403117	-4.19934	-5.7283	2.88577	NR2F1	Homo sapiens nuclear receptor subfamily 2, group F, member 1 (NR2F1), mRNA [NM_005654]	92929776	chr5	92929717	+	hs|5q15	7025	NM_005654	nuclear receptor subfamily 2, group F, member 1	chr5:92929717-92929776	GO:0005515|GO:0010467|GO:0003700|GO:0006367|GO:0003713|GO:0003707|GO:0005634|GO:0000122|GO:0043565|GO:0007165|GO:0005654|GO:0008270|GO:0030900|GO:0004879|GO:0001764|GO:0030522	NM_005654	Hs.519445
A_33_P3325897	-6.92563	-8.08355	2.23135	MPL	Homo sapiens myeloproliferative leukemia virus oncogene (MPL), mRNA [NM_005373]	43812604	chr1	43812545	+	hs|1p34.2	4352	NM_005373	myeloproliferative leukemia virus oncogene	chr1:43812545-43812604	GO:0048872|GO:0004896|GO:0005886|GO:0008283|GO:0007596|GO:0005887|GO:0032642|GO:0030168|GO:0007166|GO:0004888	NM_005373	Hs.82906
A_23_P41487	-2.65096	-3.78113	2.18883	TBC1D9	Homo sapiens TBC1 domain family, member 9 (with GRAM domain) (TBC1D9), mRNA [NM_015130]	141542600	chr4	141542541	-	hs|4q31.21	23158	NM_015130	TBC1 domain family, member 9 (with GRAM domain)	chr4:141542600-141542541	GO:0005509|GO:0005097	NM_015130	Hs.480819
A_33_P3275873	-5.44676	-7.93195	5.59908	SFTPB	Homo sapiens surfactant protein B (SFTPB), transcript variant 1, mRNA [NM_000542]	85885472	chr2	85885413	-	hs|2p11.2	6439	NM_000542	surfactant protein B	chr2:85885472-85885413	GO:0006665|GO:0007585|GO:0009887|GO:0005764|GO:0005615	NM_000542	Hs.512690
A_19_P00809814	-6.03452	-7.69531	3.16191		Q354W4_9BRAD (Q354W4) Glucoamylase, (Glucan 1,4-alpha-glucosidase), partial (8%) [THC2692971]	69307610	chr11	69307551	-	hs|11q13.3				chr11:069307610-069307551
A_19_P00807310	-5.71032	-7.57558	3.64333			116761986	chr6	116761927	-	hs|6q22.1				chr6:116761986-116761927
A_33_P3319022	-4.89405	-7.93712	8.24242	CLEC9A	Homo sapiens C-type lectin domain family 9, member A (CLEC9A), mRNA [NM_207345]	10218491	chr12	10218432	+	hs|12p13.2	283420	NM_207345	C-type lectin domain family 9, member A	chr12:10218432-10218491	GO:0009986|GO:0030246|GO:0050715|GO:0016021|GO:0006898	NM_207345	Hs.531189
A_19_P00802301	-6.0482	-7.82331	3.42264			125528726	chr4	125528667	-	hs|4q28.1				chr4:125528726-125528667
A_33_P3386935	-6.85005	-8.06771	2.32568	KIAA1841	Homo sapiens KIAA1841 (KIAA1841), transcript variant 2, mRNA [NM_032506]	61364967	chr2	61364908	+	hs|2p15	84542	NM_032506	KIAA1841	chr2:61364908-61364967		NM_032506	Hs.468653
A_33_P3383970	-6.64046	-7.78264	2.20715	TLR10	Homo sapiens toll-like receptor 10 (TLR10), transcript variant 1, mRNA [NM_030956]	38774619	chr4	38774560	-	hs|4p14	81793	NM_030956	toll-like receptor 10	chr4:38774619-38774560	GO:0005886|GO:0002224|GO:0006955|GO:0006954|GO:0016020|GO:0002755|GO:0045087|GO:0050729|GO:0034166|GO:0050707|GO:0016021|GO:0034146|GO:0004888	NM_030956	Hs.120551
A_23_P150590	-6.20307	-7.31246	2.15754	SLC22A9	Homo sapiens solute carrier family 22 (organic anion transporter), member 9 (SLC22A9), mRNA [NM_080866]	63177295	chr11	63176314	+	hs|11q12.3	114571	NM_080866	solute carrier family 22 (organic anion transporter), member 9	chr11:63176314-63177295	GO:0016021|GO:0055085	NM_080866	Hs.502772
A_19_P00811205	-6.02762	-7.1958	2.24727			155229019	chr6	155228960	-	hs|6q25.2				chr6:155229019-155228960
A_32_P142779	-6.00051	-7.85093	3.60604	SPPL2C	Homo sapiens signal peptide peptidase like 2C (SPPL2C), mRNA [NM_175882]	43924062	chr17	43924003	+	hs|17q21.31	162540	NM_175882	signal peptide peptidase like 2C	chr17:43924003-43924062	GO:0031293|GO:0005789|GO:0071556|GO:0071458|GO:0006509|GO:0004190|GO:0042803	NM_175882	Hs.144491
A_32_P306678	-6.2328	-7.69901	2.76297	CCSER1	Homo sapiens coiled-coil serine-rich protein 1 (CCSER1), transcript variant 1, mRNA [NM_001145065]	92522697	chr4	92522638	+	hs|4q22.1	401145	NM_001145065	coiled-coil serine-rich protein 1	chr4:92522638-92522697		NM_001145065	Hs.654735
A_33_P3281990	-6.13994	-7.75377	3.06065	OR52E8	Homo sapiens olfactory receptor, family 52, subfamily E, member 8 (OR52E8), mRNA [NM_001005168]	5878038	chr11	5877979	-	hs|11p15.4	390079	NM_001005168	olfactory receptor, family 52, subfamily E, member 8	chr11:5878038-5877979	GO:0004984|GO:0005886|GO:0004930|GO:0016021	NM_001005168	Hs.553738
A_23_P412389	-4.85812	-5.86682	2.01211	FGF18	Homo sapiens fibroblast growth factor 18 (FGF18), mRNA [NM_003862]	170876190	chr5	170863258	+	hs|5q35.1	8817	NM_003862	fibroblast growth factor 18	chr5:170863258-170876190	GO:0008286|GO:0030949|GO:0008284|GO:0030324|GO:0007267|GO:0005111|GO:0005615|GO:0009653|GO:0007173|GO:0002063|GO:0032332|GO:0070374|GO:0048011|GO:0048015|GO:0005730|GO:0005576|GO:0005105|GO:0001525|GO:0007399|GO:0007165|GO:0001958|GO:0001957|GO:0008543|GO:0045087|GO:0008083|GO:0038095	NM_003862	Hs.87191
A_32_P210031	-5.37072	-7.82421	5.47738	LOC728637	Homo sapiens uncharacterized LOC728637 (LOC728637), mRNA [NM_001278059]	131278333	chr5	131269281	-	hs|5q31.1	728637	NM_001278059	uncharacterized LOC728637	chr5:131278333-131269281		NM_001278059
A_33_P3414734	-6.24235	-7.52598	2.43451			28107639	chr8	28107580	-	hs|8p21.1				chr8:28107639-28107580
A_23_P435649	-4.73083	-8.07515	10.1564	AQP4-AS1	Homo sapiens AQP4 antisense RNA 1 (AQP4-AS1), long non-coding RNA [NR_026908]	24515302	chr18	24515243	+	hs|18q11.2	147429	NR_026908	AQP4 antisense RNA 1	chr18:24515243-24515302		NR_026908	Hs.559280
A_19_P00318427	-4.21421	-7.55002	10.0967		Homo sapiens, clone IMAGE:6198566, mRNA. [BC046223]	130636411	chr7	130636352	-	hs|7q32.3		BC046223		chr7:130636411-130636352			Hs.688147
A_23_P59825	-6.63276	-7.6707	2.0533	TAS2R16	Homo sapiens taste receptor, type 2, member 16 (TAS2R16), mRNA [NM_016945]	122635413	chr7	122635354	-	hs|7q31.32	50833	NM_016945	taste receptor, type 2, member 16	chr7:122635413-122635354	GO:0005802|GO:0005515|GO:0033038|GO:0007186|GO:0005886|GO:0005783|GO:0016021|GO:0009897|GO:0001580	NM_016945	Hs.272395
A_23_P24129	-4.10478	-5.87243	3.40499	DKK1	Homo sapiens dickkopf WNT signaling pathway inhibitor 1 (DKK1), mRNA [NM_012242]	54076746	chr10	54076687	+	hs|10q21.1	22943	NM_012242	dickkopf WNT signaling pathway inhibitor 1	chr10:54076687-54076746	GO:0005515|GO:0090082|GO:0005886|GO:0042662|GO:0042663|GO:0030326|GO:0090244|GO:0060394|GO:0005615|GO:0030514|GO:0031333|GO:0033137|GO:0004871|GO:0032526|GO:0090090|GO:0001942|GO:0048019|GO:0001706|GO:0001707|GO:2000726|GO:0000122|GO:0048642|GO:0000904|GO:0060325|GO:1900116|GO:0002090|GO:0030900|GO:0008083|GO:0050750	NM_012242	Hs.40499
A_19_P00809919	-6.31869	-7.7777	2.74919			89387272	chr1	89387213	+	hs|1p22.2				chr1:089387213-089387272
A_33_P3401146	-6.46073	-7.99719	2.90083			65297986	chrX	65297927	-	hs|Xq12				chrX:065297986-065297927
A_24_P110354	-6.50004	-8.03342	2.89462	C5orf50	chromosome 5 open reading frame 50 [Source:HGNC Symbol;Acc:34440] [ENST00000330910]	171217848	chr5	171217544	+	hs|5q35.1	644994	XM_003403786	chromosome 5 open reading frame 50	chr5:171217544-171217848	GO:0005886|GO:0016021	XM_003403786	Hs.591740
A_33_P3297244	-5.56907	-7.55045	3.94872	GAS2L2	Homo sapiens growth arrest-specific 2 like 2 (GAS2L2), mRNA [NM_139285]	34077326	chr17	34077267	-	hs|17q12	246176	NM_139285	growth arrest-specific 2 like 2	chr17:34077326-34077267	GO:0008017|GO:0005737|GO:0001725|GO:0051015|GO:0001578|GO:0005874|GO:0007026|GO:0007050|GO:0005856|GO:0008093	NM_139285	Hs.591194
A_33_P3373584	-6.08935	-7.76062	3.18495			175200917	chr1	175200858	+	hs|1q25.1				chr1:175200858-175200917
A_23_P300847	-6.14521	-7.78324	3.11241	MIR1247	DIO3 opposite strand/antisense RNA (head to head) [Source:HGNC Symbol;Acc:20348] [ENST00000555882]	102025111	chr14	102025052	-	hs|14q32.31	100302145	AF469204	microRNA 1247	chr14:102025111-102025052			Hs.525597
A_33_P3377705	-6.99014	-8.02895	2.05453			31938077	chr20	31938018	+	hs|20q11.21				chr20:031938018-031938077
A_33_P3250669	-4.98331	-7.28062	4.9154			66108376	chr11	66108317	+	hs|11q13.2				chr11:066108317-066108376
A_19_P00806693	-5.53092	-7.52457	3.98245			69801389	chr12	69801330	-	hs|12q15				chr12:069801389-069801330
A_19_P00800975	-6.01672	-7.15144	2.19576			47562713	chr2	47562654	-	hs|2p21				chr2:047562713-047562654
A_33_P3224882	-6.0149	-7.19479	2.2656		T cell receptor gamma variable 9 [Source:HGNC Symbol;Acc:12295] [ENST00000444775]	38356681	chr7	38356622	-	hs|7p14.1		XM_005249757		chr7:38356681-38356622		XM_005249757	Hs.731375
A_19_P00807974	-4.28425	-5.33541	2.07219		long intergenic non-protein coding RNA 632 [Source:HGNC Symbol;Acc:27865] [ENST00000602830]	139798368	chrX	139798309	+	hs|Xq27.1				chrX:139798309-139798368
A_33_P3313899	-4.73196	-5.93821	2.30738	LOC728228	Homo sapiens uncharacterized LOC728228 (LOC728228), long non-coding RNA [NR_033917]	4176330	chr20	4176271	+	hs|20p13	728228	NR_033917	uncharacterized LOC728228	chr20:4176271-4176330		NR_033917	Hs.636379
A_33_P3353742	-6.77745	-8.0802	2.46698	LOC101929523	PREDICTED: Homo sapiens uncharacterized LOC101929523 (LOC101929523), misc_RNA [XR_252136]	169614765	chr6	169614706	+	hs|6q27	101929523	XR_252136	uncharacterized LOC101929523	chr6:169614706-169614765		XR_252136
A_19_P00810541	-6.26756	-8.10609	3.57645			1649795	chr12	1649736	-	hs|12p13.33				chr12:001649795-001649736
A_33_P3302275	-6.1717	-8.13063	3.88773	CXorf66	Homo sapiens chromosome X open reading frame 66 (CXorf66), mRNA [NM_001013403]	139037970	chrX	139037911	-	hs|Xq27.1	347487	NM_001013403	chromosome X open reading frame 66	chrX:139037970-139037911	GO:0016021	NM_001013403	Hs.121384
A_33_P3293082	-5.95164	-8.13084	4.52901	LOC392364	Homo sapiens nuclear pore associated protein 1 pseudogene (LOC392364), non-coding RNA [NR_040117]	90473045	chr9	90472986	-	hs|9q22.1	392364	NR_040117	nuclear pore associated protein 1 pseudogene	chr9:90473045-90472986		NR_040117	Hs.742401
A_33_P3400244	-3.83873	-5.57449	3.33054	ZNF496	Homo sapiens zinc finger protein 496 (ZNF496), mRNA [NM_032752]	247493376	chr1	247493317	-	hs|1q44	84838	NM_032752	zinc finger protein 496	chr1:247493376-247493317	GO:0005515|GO:0016604|GO:0006366|GO:0000981|GO:0005634|GO:0000122|GO:0045893|GO:0043621|GO:0003677|GO:0046872	NM_032752	Hs.654803
A_19_P00803556	-3.49494	-5.22307	3.31297			200684117	chr2	200684058	+	hs|2q33.1				chr2:200684058-200684117
A_33_P3461258	-6.12155	-8.04828	3.80192	DEFA11P	Homo sapiens defensin, alpha 11 pseudogene (DEFA11P), non-coding RNA [NR_073421]	6886182	chr8	6886123	-	hs|8p23.1	724068	NR_073421	defensin, alpha 11 pseudogene	chr8:6886182-6886123		NR_073421	Hs.690600
A_23_P139250	-6.11021	-8.10615	3.98874	OR56B1	Homo sapiens olfactory receptor, family 56, subfamily B, member 1 (OR56B1), mRNA [NM_001005180]	5758220	chr11	5758161	+	hs|11p15.4	387748	NM_001005180	olfactory receptor, family 56, subfamily B, member 1	chr11:5758161-5758220	GO:0004984|GO:0005886|GO:0004930|GO:0016021	NM_001005180	Hs.689609
A_23_P88776	-7.03026	-8.13187	2.14594	PRSS54	Homo sapiens protease, serine, 54 (PRSS54), mRNA [NM_001080492]	58314393	chr16	58314334	-	hs|16q21	221191	NM_001080492	protease, serine, 54	chr16:58314393-58314334	GO:0005737|GO:0004252|GO:0006508|GO:0005576	NM_001080492	Hs.411239
A_33_P3214516	-6.2797	-8.00306	3.30205		T cell receptor delta variable 2 [Source:HGNC Symbol;Acc:12263] [ENST00000390469]	22892032	chr14	22891973	+	hs|14q11.2		M21784		chr14:22891973-22892032			Hs.713514
A_24_P194670	-5.18838	-7.29163	4.29677	CST13P	Homo sapiens cystatin 13, pseudogene (CST13P), non-coding RNA [NR_001279]	23522368	chr20	23514944	+	hs|20p11.21	164380	NR_001279	cystatin 13, pseudogene	chr20:23514944-23522368		NR_001279	Hs.400007
A_19_P00322940	-4.95972	-6.50049	2.9095		ALU7_HUMAN (P39194) Alu subfamily SQ sequence contamination warning entry, partial (22%) [THC2550055]	128826066	chr8	128826007	+	hs|8q24.21				chr8:128826007-128826066
A_33_P3879161	-6.25324	-7.86793	3.06246	PIK3AP1	Homo sapiens phosphoinositide-3-kinase adaptor protein 1 (PIK3AP1), mRNA [NM_152309]	98355059	chr10	98355000	-	hs|10q24.1	118788	NM_152309	phosphoinositide-3-kinase adaptor protein 1	chr10:98355059-98355000	GO:0034154|GO:0034142|GO:0034123|GO:0016020|GO:0005886|GO:0034122|GO:0034134|GO:0050727|GO:0014068|GO:0034162|GO:0042802|GO:0005829	NM_152309	Hs.310456
A_33_P3329176	-5.79828	-6.91769	2.17259		T cell receptor alpha variable 13-1 [Source:HGNC Symbol;Acc:12108] [ENST00000390436]	22337509	chr14	22337450	+	hs|14q11.2		X70308		chr14:22337450-22337509			Hs.494932
A_33_P3210258	-6.20597	-7.38405	2.26275		T cell receptor gamma variable 4 [Source:HGNC Symbol;Acc:12289] [ENST00000390345]	38393435	chr7	38393376	-	hs|7p14.1		TCONS_l2_00026511		chr7:38393435-38393376			Hs.534032
A_23_P312383	-7.12184	-8.1338	2.01665	C5orf64	Homo sapiens chromosome 5 open reading frame 64 (C5orf64), mRNA [NM_173667]	61001855	chr5	61001796	+	hs|5q12.1	285668	NM_173667	chromosome 5 open reading frame 64	chr5:61001796-61001855	GO:0005576	NM_173667	Hs.683866
A_23_P201778	-6.38848	-7.87663	2.80529	PTPN7	Homo sapiens protein tyrosine phosphatase, non-receptor type 7 (PTPN7), transcript variant 2, mRNA [NM_080588]	202116504	chr1	202116445	-	hs|1q32.1	5778	NM_080588	protein tyrosine phosphatase, non-receptor type 7	chr1:202116504-202116445	GO:0005515|GO:0005737|GO:0006470|GO:0009898|GO:0005856|GO:0035335|GO:0004725|GO:0005829	NM_080588	Hs.402773
A_19_P00321158	-6.0647	-8.05058	3.96105		PREDICTED: Homo sapiens uncharacterized LOC101928857 (LOC101928857), misc_RNA [XR_241721]	1176269	chr5	1176210	-	hs|5p15.33		XR_241721		chr5:1176269-1176210		XR_241721	Hs.593732
A_33_P3409984	-6.71321	-8.06592	2.55391	CDKL4	Homo sapiens cyclin-dependent kinase-like 4 (CDKL4), mRNA [NM_001009565]	39405747	chr2	39405688	-	hs|2p22.1	344387	NM_001009565	cyclin-dependent kinase-like 4	chr2:39405747-39405688	GO:0005737|GO:0005524|GO:0004693	NM_001009565	Hs.403201
A_33_P3289338	-6.03438	-7.3345	2.4625	LOC100131346	Homo sapiens cDNA FLJ45704 fis, clone FEBRA2026977. [AK127606]	51093987	chr22	51093928	-	hs|22q13.33	100131346	AK127606	uncharacterized LOC100131346	chr22:51093987-51093928			Hs.640125
A_32_P206050	-6.43184	-7.83497	2.64476	TBC1D30	Homo sapiens TBC1 domain family, member 30 (TBC1D30), mRNA [NM_015279]	65271281	chr12	65271222	+	hs|12q14.3	23329	NM_015279	TBC1 domain family, member 30	chr12:65271222-65271281	GO:0005886|GO:0005097	NM_015279	Hs.192492
A_33_P3418390	-6.89116	-7.98902	2.14037		Q90X21_CHICK (Q90X21) Olig2 (Fragment), partial (17%) [THC2716970]	156397894	chr7	156397835	-	hs|7q36.3		TCONS_l2_00027533		chr7:156397894-156397835
A_19_P00810259	-6.13335	-7.98034	3.59748	LOC100506421	Homo sapiens uncharacterized LOC100506421 (LOC100506421), long non-coding RNA [NR_037883]	105424172	chr2	105424113	-	hs|2q12.1	100506421	NR_037883	uncharacterized LOC100506421	chr2:105424172-105424113		NR_037883	Hs.437281
A_33_P3326767	-6.91446	-7.99513	2.11502		PREDICTED: Homo sapiens uncharacterized LOC100996416 (LOC100996416), misc_RNA [XR_159010]	49141793	chr13	49141734	-	hs|13q14.2		XR_159010		chr13:49141793-49141734			Hs.151285
A_23_P251443	-6.14735	-7.81417	3.17515	CHRNA2	Homo sapiens cholinergic receptor, nicotinic, alpha 2 (neuronal) (CHRNA2), transcript variant 1, mRNA [NM_000742]	27320534	chr8	27319251	-	hs|8p21.2	1135	NM_000742	cholinergic receptor, nicotinic, alpha 2 (neuronal)	chr8:27320534-27319251	GO:0007165|GO:0030054|GO:0005886|GO:0045211|GO:0015464|GO:0007268|GO:0016021|GO:0005892|GO:0004889|GO:0006811	NM_000742	Hs.57718
A_19_P00810396	-5.73857	-8.10482	5.15597			71173362	chr1	71173303	-	hs|1p31.1				chr1:071173362-071173303
A_33_P3222354	-6.57572	-7.99333	2.67143			55667622	chrX	55667563	-	hs|Xp11.21				chrX:055667622-055667563
A_33_P3287952	-6.43914	-8.05403	3.06288	LOC401410	PREDICTED: Homo sapiens uncharacterized LOC401410 (LOC401410), misc_RNA [XR_246916]	141112445	chr7	141112386	-	hs|7q34	401410	XR_246916	uncharacterized LOC401410	chr7:141112445-141112386		XR_246916	Hs.531393
A_33_P3232871	-6.10694	-7.91219	3.49488	TMEM239	Homo sapiens transmembrane protein 239 (TMEM239), mRNA [NM_001167670]	2797677	chr20	2797618	+	hs|20p13	100288797	NM_001167670	transmembrane protein 239	chr20:2797618-2797677	GO:0016021	NM_001167670	Hs.664180
A_33_P3337831	-5.75526	-7.0494	2.4523	HEATR1	HEAT repeat containing 1 [Source:HGNC Symbol;Acc:25517] [ENST00000366579]	236766319	chr1	236766260	-	hs|1q43	55127	BC062442	HEAT repeat containing 1	chr1:236766319-236766260	GO:0005739|GO:0005515|GO:0030529|GO:0006364|GO:0005730|GO:0005634		Hs.708114
A_33_P3379056	-6.32669	-7.7738	2.7266			79390450	chr17	79390391	-	hs|17q25.3				chr17:079390450-079390391
A_33_P3238375	-5.91957	-7.17936	2.39461	LOC730081	Homo sapiens cDNA FLJ40183 fis, clone TESTI2018421. [AK097502]	100433895	chr1	100433836	-	hs|1p21.2	730081	AK097502	uncharacterized LOC730081	chr1:100433895-100433836			Hs.534953
A_23_P95640	-6.3377	-7.45229	2.16533	C1orf186	Homo sapiens chromosome 1 open reading frame 186 (C1orf186), mRNA [NM_001007544]	206239073	chr1	206239014	-	hs|1q32.1	440712	NM_001007544	chromosome 1 open reading frame 186	chr1:206239073-206239014	GO:0016021	NM_001007544	Hs.662248
A_33_P3216819	-6.59159	-8.12747	2.89966	SPATA31D4	Homo sapiens SPATA31 subfamily D, member 4 (SPATA31D4), mRNA [NM_001145197]	84549848	chr9	84549789	+	hs|9q21.32	389761	NM_001145197	SPATA31 subfamily D, member 4	chr9:84549789-84549848	GO:0016021|GO:0007283|GO:0030154	NM_001145197	Hs.722630
A_32_P421816	-6.5335	-8.11133	2.9852	NT5C1B	Homo sapiens 5'-nucleotidase, cytosolic IB (NT5C1B), transcript variant 1, mRNA [NM_001002006]	18757510	chr2	18757451	-	hs|2p24.2	93034	NM_001002006	5'-nucleotidase, cytosolic IB	chr2:18757510-18757451	GO:0006195|GO:0000287|GO:0000166|GO:0006144|GO:0008253|GO:0055086|GO:0044281|GO:0005829	NM_001002006	Hs.744358
A_33_P3265419	-5.71647	-6.75793	2.0583			89525898	chr16	89525839	+	hs|16q24.3				chr16:089525839-089525898
A_33_P3233784	-4.44923	-6.25154	3.48778	TMEM211	Homo sapiens transmembrane protein 211 (TMEM211), mRNA [NM_001001663]	25331267	chr22	25331208	-	hs|22q11.23	255349	NM_001001663	transmembrane protein 211	chr22:25331267-25331208	GO:0016021	NM_001001663	Hs.329040
A_23_P60990	-4.75076	-6.54342	3.46454	C2orf54	Homo sapiens chromosome 2 open reading frame 54 (C2orf54), transcript variant 2, mRNA [NM_024861]	241826137	chr2	241826078	-	hs|2q37.3	79919	NM_024861	chromosome 2 open reading frame 54	chr2:241826137-241826078		NM_024861	Hs.193745
A_19_P00328221	-6.05864	-8.01263	3.87444			63644875	chr13	63644816	+	hs|13q21.31				chr13:063644816-063644875
A_33_P3397081	-6.16337	-8.13452	3.9208			1618536	chr7	1618477	+	hs|7p22.3				chr7:001618477-001618536
A_33_P3463924	-6.96581	-8.09216	2.18305	LOC57399	Homo sapiens uncharacterized gastric protein ZA52P mRNA, complete cds. [AF264626]	60506493	chr5	60506434	-	hs|5q12.1	57399	AF264626	uncharacterized gastric protein ZA52P	chr5:60506493-60506434			Hs.287376
A_23_P396299	-6.59167	-7.71861	2.18396	MRVI1-AS1	Homo sapiens MRVI1 antisense RNA 1 (MRVI1-AS1), transcript variant 4, long non-coding RNA [NR_034094]	10615729	chr11	10615670	+	hs|11p15.4	100129827	NR_034094	MRVI1 antisense RNA 1	chr11:10615670-10615729		NR_034094	Hs.246769
A_19_P00802730	-6.81412	-7.99249	2.2632			35317373	chr19	35317314	-	hs|19q13.11				chr19:035317373-035317314
A_33_P3372376	-7.00859	-8.0986	2.12876		Homo sapiens cDNA FLJ42265 fis, clone TKIDN2014771. [AK124259]	14495289	chr19	14495230	+	hs|19p13.12		AK124259		chr19:14495230-14495289
A_33_P3801085	-6.00168	-8.14733	4.42492	LINC00616	Homo sapiens long intergenic non-protein coding RNA 616 (LINC00616), long non-coding RNA [NR_037866]	138948667	chr4	138948608	-	hs|4q28.3	641365	NR_037866	long intergenic non-protein coding RNA 616	chr4:138948667-138948608		NR_037866	Hs.435630
A_33_P3273911	-6.79485	-7.86754	2.10335			88088672	chr4	88088613	+	hs|4q22.1				chr4:088088613-088088672
A_33_P3372674	-5.4402	-7.43782	3.99343	C6orf164	Homo sapiens chromosome 6 open reading frame 164 (C6orf164), long non-coding RNA [NR_026784]	88107851	chr6	88107792	+	hs|6q15	63914	NR_026784	chromosome 6 open reading frame 164	chr6:88107792-88107851		NR_026784	Hs.645177
A_33_P3329169	-6.31717	-7.39679	2.11349	VTCN1	Homo sapiens V-set domain containing T cell activation inhibitor 1 (VTCN1), transcript variant 4, non-coding RNA [NR_045603]	117699584	chr1	117699525	-	hs|1p13.1	79679	NR_045603	V-set domain containing T cell activation inhibitor 1	chr1:117699584-117699525	GO:0072643|GO:0050868|GO:0001562|GO:0005102|GO:0072602|GO:0016021|GO:0009897	NR_045603	Hs.546434
A_19_P00328076	-6.74209	-8.12983	2.61669			129876187	chr6	129876128	+	hs|6q22.33				chr6:129876128-129876187
A_33_P3399448	-5.62282	-7.39935	3.42599	SH3TC1	Homo sapiens SH3 domain and tetratricopeptide repeats 1, mRNA (cDNA clone IMAGE:6291103), complete cds. [BC068094]	8207431	chr4	8207372	+	hs|4p16.1	54436	BC068094	SH3 domain and tetratricopeptide repeats 1	chr4:8207372-8207431	GO:0008150|GO:0005575		Hs.479116
A_24_P160070	-5.09396	-6.81476	3.29618	HUNK	Homo sapiens hormonally up-regulated Neu-associated kinase (HUNK), mRNA [NM_014586]	33375909	chr21	33375850	+	hs|21q22.11	30811	NM_014586	hormonally up-regulated Neu-associated kinase	chr21:33375850-33375909	GO:0007165|GO:0004674|GO:0007275|GO:0005524	NM_014586	Hs.109437
A_33_P3331613	-6.27744	-7.61665	2.53011			158936698	chr6	158936639	-	hs|6q25.3				chr6:158936698-158936639
A_33_P3236065	-6.73111	-8.15079	2.67526	CLEC1B	Homo sapiens C-type lectin domain family 1, member B (CLEC1B), transcript variant 1, mRNA [NM_016509]	10145801	chr12	10145742	-	hs|12p13.2	51266	NM_016509	C-type lectin domain family 1, member B	chr12:10145801-10145742	GO:0005515|GO:0005887|GO:0030246|GO:0006952|GO:0007166|GO:0004888	NM_016509	Hs.409794
A_33_P3352412	-6.27951	-8.14734	3.64983			16974957	chr4	16974898	-	hs|4p15.32				chr4:16974957-16974898
A_33_P3341479	-6.14441	-8.11463	3.91828		Q6GYI9_HHV1 (Q6GYI9) Tegument protein VP22, partial (5%) [THC2633118]	38660647	chrX	38660588	-	hs|Xp11.4				chrX:038660647-038660588
A_33_P3348629	-6.34481	-7.98167	3.10989	HTN1	Homo sapiens histatin 1 (HTN1), mRNA [NM_002159]	70921311	chr4	70921252	+	hs|4q13.3	3346	NM_002159	histatin 1	chr4:70921252-70921311	GO:0005515|GO:0050832|GO:0031640|GO:0005576|GO:0031214|GO:0042742	NM_002159	Hs.250959
A_19_P00316166	-5.86558	-7.71799	3.61104			67093294	chr5	67093235	+	hs|5q13.1		XR_249794		chr5:67093235-67093294		XR_249794
A_33_P3236322	-4.98123	-7.92637	7.70149		PREDICTED: Homo sapiens uncharacterized LOC100996602 (LOC100996602), mRNA [XM_003846629]	56533874	chr20	56533815	-	hs|20q13.32		XM_003846629		chr20:56533874-56533815		XM_003846629
A_33_P3386219	-6.11411	-7.24592	2.19132	DCLRE1C	Homo sapiens DNA cross-link repair 1C (DCLRE1C), transcript variant c, mRNA [NM_001033858]	14976762	chr10	14976703	-	hs|10p13	64421	NM_001033858	DNA cross-link repair 1C	chr10:14976762-14976703	GO:0008409|GO:0000723|GO:0010212|GO:0030183|GO:0000014|GO:0006310|GO:0005634|GO:0006302	NM_001033858	Hs.656065
A_19_P00802707	-7.0309	-8.15219	2.17543			232254006	chr2	232253947	+	hs|2q37.1				chr2:232253947-232254006
A_33_P3722782	-6.79945	-7.86303	2.09011	TMEM72-AS1	Homo sapiens TMEM72 antisense RNA 1 (TMEM72-AS1), long non-coding RNA [NR_033842]	45306531	chr10	45306472	-	hs|10q11.21	220980	NR_033842	TMEM72 antisense RNA 1	chr10:45306531-45306472		NR_033842	Hs.568801
A_33_P3266639	-6.26503	-7.61117	2.5423	TMEM220	Homo sapiens transmembrane protein 220 (TMEM220), mRNA [NM_001004313]	10616718	chr17	10616659	-	hs|17p13.1	388335	NM_001004313	transmembrane protein 220	chr17:10616718-10616659	GO:0016021	NM_001004313	Hs.462230
A_19_P00318593	-6.20783	-8.01641	3.50297			67100990	chr5	67100931	+	hs|5q13.1		XR_241810		chr5:67100931-67100990		XR_241810
A_33_P3209885	-6.40695	-7.52706	2.17363	PLXDC1	Homo sapiens plexin domain containing 1 (PLXDC1), mRNA [NM_020405]	37243938	chr17	37243879	-	hs|17q12	57125	NM_020405	plexin domain containing 1	chr17:37243938-37243879	GO:0005622|GO:0005515|GO:0005737|GO:0005886|GO:0005576|GO:0004872|GO:0016021|GO:0005923|GO:0001525|GO:0005615	NM_020405	Hs.125036
A_23_P171388	-5.1483	-6.87555	3.31097	TMSB4Y	Homo sapiens thymosin beta 4, Y-linked (TMSB4Y), mRNA [NM_004202]	15816063	chrY	15816004	+	hs|Yq11.221	9087	NM_004202	thymosin beta 4, Y-linked	chrY:15816004-15816063	GO:0030334|GO:0042989|GO:0030036|GO:0008064|GO:0005634|GO:0003779|GO:0005856|GO:0005829	NM_004202	Hs.159201
A_19_P00800947	-7.03407	-8.13718	2.14818			128981520	chr8	128981461	-	hs|8q24.21				chr8:128981520-128981461
A_33_P3281250	-6.27753	-7.82545	2.92394		T cell receptor beta variable 7-1 (non-functional) [Source:HGNC Symbol;Acc:12235] [ENST00000547918]	142032438	chr7	142032379	+	hs|7q34		AK302432		chr7:142032379-142032438			Hs.573317
A_19_P00318734	-5.62371	-6.94116	2.49226			216585514	chr2	216585455	+	hs|2q35				chr2:216585455-216585514
A_33_P3342195	-6.28248	-7.7402	2.74674			75115561	chr7	75115502	+	hs|7q11.23				chr7:075115502-075115561
A_33_P3250165	-6.56924	-7.60239	2.04649	ERMN	Homo sapiens ermin, ERM-like protein (ERMN), transcript variant 2, mRNA [NM_020711]	158181242	chr2	158181183	-	hs|2q24.1	57471	NM_020711	ermin, ERM-like protein	chr2:158181242-158181183	GO:0033269|GO:0031344|GO:0005737|GO:0051015|GO:0043209|GO:0008360|GO:0043025|GO:0033270|GO:0007015|GO:0030175|GO:0005856|GO:0001763	NM_020711	Hs.443894
A_33_P3402313	-5.9466	-7.17793	2.34783	SLC9A4	Homo sapiens solute carrier family 9, subfamily A (NHE4, cation proton antiporter 4), member 4 (SLC9A4), mRNA [NM_001011552]	103149949	chr2	103149890	+	hs|2q12.1	389015	NM_001011552	solute carrier family 9, subfamily A (NHE4, cation proton antiporter 4), member 4	chr2:103149890-103149949	GO:0016323|GO:0016324|GO:0015385|GO:0005886|GO:0016021|GO:0055085|GO:0006885|GO:0006811	NM_001011552	Hs.447686
A_33_P3655775	-6.09204	-7.33079	2.35995	TTC34	tetratricopeptide repeat domain 34 [Source:HGNC Symbol;Acc:34297] [ENST00000579787]	2568012	chr1	2567953	-	hs|1p36.32	100287898	AK096384	tetratricopeptide repeat domain 34	chr1:2568012-2567953			Hs.502691
A_33_P3326667	-6.64237	-7.78385	2.20608			41523084	chr8	41523025	+	hs|8p11.21				chr8:41523025-41523084
A_33_P3591810	-6.13399	-7.61829	2.79782		epidermal growth factor receptor pathway substrate 15 pseudogene 1 [Source:HGNC Symbol;Acc:18166] [ENST00000459691]	46822840	chr7	46822781	+	hs|7p12.3		AF119858		chr7:46822781-46822840
A_33_P3290065	-7.10091	-8.15629	2.07826	LOC729159	Homo sapiens UPF0607 protein ENSP00000381418-like (LOC729159), mRNA [NM_001282301]	60392453	chr16	60392394	-	hs|16q21	729159	NM_001282301	UPF0607 protein ENSP00000381418-like	chr16:60392453-60392394		NM_001282301
A_33_P3385471	-6.45876	-8.12423	3.17216	OR4A47	Homo sapiens olfactory receptor, family 4, subfamily A, member 47 (OR4A47), mRNA [NM_001005512]	48511274	chr11	48511215	+	hs|11p11.2	403253	NM_001005512	olfactory receptor, family 4, subfamily A, member 47	chr11:48511215-48511274	GO:0004984|GO:0005886|GO:0004930|GO:0016021	NM_001005512	Hs.554532
A_19_P00801105	-6.84697	-7.89983	2.07465			160071218	chr6	160071159	+	hs|6q25.3				chr6:160071159-160071218
A_23_P64919	-6.12337	-7.92539	3.48708	RERGL	Homo sapiens RERG/RAS-like (RERGL), transcript variant 1, mRNA [NM_024730]	18234008	chr12	18233949	-	hs|12p12.3	79785	NM_024730	RERG/RAS-like	chr12:18234008-18233949	GO:0016020|GO:0007264|GO:0003924|GO:0005525	NM_024730	Hs.732831
A_33_P3403242	-6.29263	-8.00516	3.27735			84663819	chr2	84663760	+	hs|2p11.2				chr2:084663760-084663819
A_33_P3455790	-5.74347	-7.82947	4.2457	LOC401312	PREDICTED: Homo sapiens uncharacterized LOC401312 (LOC401312), misc_RNA [XR_159076]	22689686	chr7	22689627	-	hs|7p15.3	401312	XR_159076	uncharacterized LOC401312	chr7:22689686-22689627		XR_159076	Hs.583393
A_33_P3370944	-3.41601	-4.99237	2.98216	RAX	Homo sapiens retina and anterior neural fold homeobox (RAX), mRNA [NM_013435]	56934326	chr18	56934267	-	hs|18q21.32	30062	NM_013435	retina and anterior neural fold homeobox	chr18:56934326-56934267	GO:0043565|GO:0007389|GO:0003700|GO:0060173|GO:0043010|GO:0005634|GO:0021854|GO:0007601|GO:0006351	NM_013435	Hs.278957
A_23_P153301	-7.01872	-8.03551	2.02341	CEACAM5	Homo sapiens carcinoembryonic antigen-related cell adhesion molecule 5 (CEACAM5), mRNA [NM_004363]	42225043	chr19	42224984	+	hs|19q13.2	1048	NM_004363	carcinoembryonic antigen-related cell adhesion molecule 5	chr19:42224984-42225043	GO:0016323|GO:0005887|GO:0031225|GO:0042802	NM_004363	Hs.709196
A_33_P3249125	-5.37935	-7.81852	5.42329	UNC45B	Homo sapiens unc-45 homolog B (C. elegans) (UNC45B), transcript variant 1, mRNA [NM_173167]	33516262	chr17	33516203	+	hs|17q12	146862	NM_173167	unc-45 homolog B (C. elegans)	chr17:33516203-33516262	GO:0007517|GO:0061077|GO:0051879|GO:0030154|GO:0005829	NM_173167	Hs.379636
A_33_P3317009	-6.49884	-8.147	3.13433	SLC11A1	solute carrier family 11 (proton-coupled divalent metal ion transporters), member 1 [Source:HGNC Symbol;Acc:10907] [ENST00000469799]	219251664	chr2	219251605	+	hs|2q35	6556	AK294707	solute carrier family 11 (proton-coupled divalent metal ion transporter), member 1	chr2:219251605-219251664	GO:0006909|GO:0046915|GO:0001818|GO:0001819|GO:0070839|GO:0005764|GO:0042803|GO:0006879|GO:0007035|GO:0070574|GO:0030670|GO:0032496|GO:0048255|GO:0042742|GO:0000060|GO:0032729|GO:0002369|GO:0051701|GO:0042832|GO:0060586|GO:0015707|GO:0042116|GO:0005887|GO:0042060|GO:0009279|GO:0032632|GO:0045730|GO:0043091|GO:0005886|GO:0048002|GO:0055072|GO:0032147|GO:0009617|GO:0050766|GO:0006954|GO:0002309|GO:…		Hs.591607
A_33_P3419383	-4.4596	-5.7662	2.47358	PDLIM3	Homo sapiens PDZ and LIM domain 3 (PDLIM3), transcript variant 1, mRNA [NM_014476]	186421901	chr4	186421842	-	hs|4q35.1	27295	NM_014476	PDZ and LIM domain 3	chr4:186421901-186421842	GO:0008092|GO:0007507|GO:0005515|GO:0030018|GO:0008270|GO:0007015|GO:0015629|GO:0008307	NM_014476	Hs.701364
A_19_P00321730	-6.09376	-7.68852	3.02044			68286646	chr4	68286587	+	hs|4q13.2				chr4:068286587-068286646
A_33_P3376745	-5.00363	-6.41511	2.6601			90838271	chr15	90838212	+	hs|15q26.1				chr15:090838212-090838271
A_33_P3316147	-5.21713	-8.00531	6.90756	OR4F21	Homo sapiens olfactory receptor, family 4, subfamily F, member 21 (OR4F21), mRNA [NM_001005504]	116149	chr8	116090	-	hs|8p23.3	441308	NM_001005504	olfactory receptor, family 4, subfamily F, member 21	chr8:116149-116090	GO:0004984|GO:0005886|GO:0004930|GO:0016021	NM_001005504	Hs.690459
A_33_P3415475	-6.60283	-8.10327	2.82929	FBXO47	Homo sapiens F-box protein 47 (FBXO47), mRNA [NM_001008777]	37092795	chr17	37092736	-	hs|17q12	494188	NM_001008777	F-box protein 47	chr17:37092795-37092736		NM_001008777	Hs.549536
A_23_P130398	-6.5127	-7.82459	2.48266	CTAGE1	Homo sapiens cutaneous T-cell lymphoma-associated antigen 1 (CTAGE1), transcript variant 1, mRNA [NM_172241]	19994048	chr18	19993989	-	hs|18q11.2	64693	NM_172241	cutaneous T-cell lymphoma-associated antigen 1	chr18:19994048-19993989	GO:0008150|GO:0016021|GO:0005575	NM_172241	Hs.406709
A_23_P407096	-6.54928	-8.16977	3.0748	ZNF366	Homo sapiens zinc finger protein 366 (ZNF366), mRNA [NM_152625]	71739339	chr5	71739280	-	hs|5q13.2	167465	NM_152625	zinc finger protein 366	chr5:71739339-71739280	GO:0005515|GO:0043627|GO:0003714|GO:0030331|GO:0005634|GO:0033147|GO:0000122|GO:0003677|GO:0046872|GO:0006351	NM_152625	Hs.370303
A_23_P1452	-5.26391	-6.49094	2.34085	NPFFR1	Homo sapiens neuropeptide FF receptor 1 (NPFFR1), mRNA [NM_022146]	72014870	chr10	72014811	-	hs|10q22.1	64106	NM_022146	neuropeptide FF receptor 1	chr10:72014870-72014811	GO:0008150|GO:0005886|GO:0007218|GO:0004930|GO:0016021|GO:0008188	NM_022146	Hs.302026
A_33_P3408047	-6.2721	-7.40585	2.19428			23465297	chr20	23465238	+	hs|20p11.21				chr20:023465238-023465297
A_33_P3217470	-6.3721	-7.91655	2.91692		PHKA1 antisense RNA 1 [Source:HGNC Symbol;Acc:40446] [ENST00000420998]	71932189	chrX	71932130	+	hs|Xq13.2		XR_244511		chrX:71932130-71932189		XR_244511
A_33_P3255824	-5.50455	-6.67681	2.25364			14108287	chrY	14108228	+	hs|Yq11.21				chrY:014108228-014108287
A_24_P306443	-5.93918	-7.52048	2.9924	LOC100233156	Homo sapiens tektin 4 pseudogene (LOC100233156), transcript variant 1, non-coding RNA [NR_037871]	40670	chrUn_gl000218	39998	-		100233156	NR_037871	tektin 4 pseudogene	chrUn_gl000218:40670-39998		NR_037871	Hs.487536
A_19_P00805905	-6.8052	-8.03718	2.34889			1819580	chr5	1819521	-	hs|5p15.33				chr5:001819580-001819521
A_33_P3268875	-5.84906	-7.65091	3.48667		Homo sapiens PP10513 mRNA, complete cds. [AF370394]	2238689	chrX	2238630	-	hs|Xp22.33		AF370394		chrX:002238689-002238630
A_33_P3734378	-6.17222	-7.81208	3.11637	INHBA-AS1	Homo sapiens INHBA antisense RNA 1 (INHBA-AS1), transcript variant 1, long non-coding RNA [NR_027118]	41818976	chr7	41818918	+	hs|7p14.1	285954	NR_027118	INHBA antisense RNA 1	chr7:41818918-41818976		NR_027118	Hs.656869
A_33_P3290450	-6.65106	-8.06954	2.67303		immunoglobulin lambda variable 3-32 (non-functional) [Source:HGNC Symbol;Acc:5914] [ENST00000390303]	22937354	chr22	22937295	+	hs|22q11.22				chr22:22937295-22937354
A_24_P111147	-5.54195	-7.86837	5.01558	PCDH15	Homo sapiens mRNA; cDNA DKFZp667A1711 (from clone DKFZp667A1711). [AL834134]	55754718	chr10	55754659	-	hs|10q21.1	65217	AL834134	protocadherin-related 15	chr10:55754718-55754659	GO:0005886|GO:0007605|GO:0005509|GO:0032420|GO:0045202|GO:0005576|GO:0045494|GO:0005615|GO:0050957|GO:0016021|GO:0007156|GO:0050953|GO:0001750		Hs.280209
A_19_P00320464	-4.38462	-5.71628	2.51691			118147663	chr2	118147604	-	hs|2q14.1				chr2:118147663-118147604
A_19_P00327402	-6.60448	-7.72771	2.17835			37884312	chr13	37884253	+	hs|13q13.3				chr13:037884253-037884312
A_32_P104772	-6.73078	-8.16357	2.69969		AF079557 poly(ADP-ribose) glycohydrolase {Mus musculus} (exp=-1; wgp=0; cg=0), partial (3%) [THC2553947]	44125576	chr9	44125517	-	hs|9p11.2		TCONS_l2_00029295		chr9:44125576-44125517
A_23_P31984	-5.00422	-6.08748	2.11882	ACTL7A	Homo sapiens actin-like 7A (ACTL7A), mRNA [NM_006687]	111625907	chr9	111625848	+	hs|9q31.3	10881	NM_006687	actin-like 7A	chr9:111625848-111625907	GO:0043234|GO:0005737|GO:0005794|GO:0031514|GO:0005200|GO:0005856|GO:0001673	NM_006687	Hs.123530
A_19_P00319825	-5.82416	-7.35502	2.88958	LINC00277	Homo sapiens long intergenic non-protein coding RNA 277 (LINC00277), long non-coding RNA [NR_026949]	69373414	chr15	69373355	+	hs|15q23	283673	NR_026949	long intergenic non-protein coding RNA 277	chr15:69373355-69373414		NR_026949	Hs.177927
A_23_P47665	-6.44242	-7.85072	2.65426	HBE1	Homo sapiens hemoglobin, epsilon 1 (HBE1), mRNA [NM_005330]	5291180	chr11	5291121	-	hs|11p15.4	3046	NM_005330	hemoglobin, epsilon 1	chr11:5291180-5291121	GO:0019825|GO:0005833|GO:0005506|GO:0007596|GO:0005344|GO:0000122|GO:0020037|GO:0005829	NM_005330	Hs.655195
A_23_P4254	-5.21748	-7.39252	4.516	CRYBA1	Homo sapiens crystallin, beta A1 (CRYBA1), mRNA [NM_005208]	27581426	chr17	27581367	+	hs|17q11.2	1411	NM_005208	crystallin, beta A1	chr17:27581367-27581426	GO:0005515|GO:0003674|GO:0005737|GO:0005212|GO:0002088|GO:0005634|GO:0007601|GO:0042803	NM_005208	Hs.46275
A_33_P3406552	-6.19255	-8.07283	3.68147	FLJ32955	Homo sapiens cDNA FLJ32955 fis, clone TESTI2008144. [AK057517]	150624081	chr2	150624022	-	hs|2q23.3	150596	AK057517	uncharacterized protein FLJ32955	chr2:150624081-150624022			Hs.470217
A_33_P3356092	-5.49075	-6.71222	2.33184	BTBD9	Homo sapiens BTB (POZ) domain containing 9 (BTBD9), transcript variant 1, mRNA [NM_052893]	38142945	chr6	38142886	-	hs|6p21.2	114781	NM_052893	BTB (POZ) domain containing 9	chr6:38142945-38142886	GO:0042748|GO:0042428|GO:0008344|GO:0007616|GO:1900242|GO:0050951|GO:0007155|GO:0060586	NM_052893	Hs.603858
A_19_P00800858	-6.31302	-7.62429	2.48161			117021693	chr12	117021634	+	hs|12q24.22				chr12:117021634-117021693
A_32_P204989	-6.43109	-7.58619	2.22699	LOC100128922	Homo sapiens connexin mRNA, complete cds. [AF251047]	48728098	chr1	48728039	-	hs|1p33	100128922	AF251047	connexin	chr1:48728098-48728039			Hs.679767
A_32_P48825	-6.90961	-7.96866	2.08356	KRT72	Homo sapiens keratin 72 (KRT72), transcript variant 1, mRNA [NM_080747]	52979630	chr12	52979571	-	hs|12q13.13	140807	NM_080747	keratin 72	chr12:52979630-52979571	GO:0005198|GO:0045095	NM_080747	Hs.662013
A_33_P3307402	-5.08827	-7.8066	6.58111			154840150	chr6	154840091	-	hs|6q25.2				chr6:154840150-154840091
A_33_P3414107	-6.19448	-8.03805	3.58898	LOC729040	PREDICTED: Homo sapiens uncharacterized LOC729040 (LOC729040), misc_RNA [XR_241838]	90575973	chr5	90575914	-	hs|5q14.3	729040	XR_241838	uncharacterized LOC729040	chr5:90575973-90575914		XR_241838	Hs.678658
A_33_P3242753	-7.15748	-8.15808	2.00083			150394244	chrX	150394185	-	hs|Xq28				chrX:150394244-150394185
A_19_P00812483	-5.86857	-7.0017	2.19334			118242911	chr1	118242852	-	hs|1p12				chr1:118242911-118242852
A_23_P392402	-5.93949	-7.00858	2.09811	GLP1R	Homo sapiens glucagon-like peptide 1 receptor (GLP1R), mRNA [NM_002062]	39054979	chr6	39054920	+	hs|6p21.2	2740	NM_002062	glucagon-like peptide 1 receptor	chr6:39054920-39054979	GO:0007190|GO:0006112|GO:0050796|GO:0005886|GO:0019933|GO:0044281|GO:0016021|GO:0007204|GO:0004967|GO:0004888	NM_002062	Hs.389103
A_19_P00801129	-6.33906	-8.00331	3.16948			255307	chr9	255248	+	hs|9p24.3				chr9:000255248-000255307
A_23_P403284	-3.21884	-4.26832	2.06979	OTX1	Homo sapiens orthodenticle homeobox 1 (OTX1), transcript variant 1, mRNA [NM_014562]	63284248	chr2	63284189	+	hs|2p15	5013	NM_014562	orthodenticle homeobox 1	chr2:63284189-63284248	GO:0043565|GO:0022037|GO:0006355|GO:0042472|GO:0003700|GO:0006357|GO:0048852|GO:0030901|GO:0007275|GO:0005634|GO:0009952	NM_014562	Hs.734360
A_33_P3319248	-6.74544	-8.17655	2.69653	ZNF705G	Homo sapiens zinc finger protein 705G (ZNF705G), mRNA [NM_001164457]	7216077	chr8	7216018	-	hs|8p23.1	100131980	NM_001164457	zinc finger protein 705G	chr8:7216077-7216018	GO:0006355|GO:0005634|GO:0003677|GO:0046872|GO:0006351	NM_001164457	Hs.528391
A_33_P3220207	-5.14746	-7.67847	5.77976	ARMC3	Homo sapiens armadillo repeat containing 3 (ARMC3), transcript variant 3, mRNA [NM_001282746]	23297853	chr10	23297794	+	hs|10p12.2	219681	NM_001282746	armadillo repeat containing 3	chr10:23297794-23297853		NM_001282746	Hs.659807
A_23_P343900	-6.51737	-8.16561	3.13452		Homo sapiens clone Sp8 immunoglobulin heavy chain variable region (VH5) mRNA, partial cds. [AF085654]	107259489	chr14	107259430	-	hs|14q32.33		AF085654		chr14:107259489-107259430			Hs.81221
A_23_P363203	-6.27257	-7.60763	2.52286	TCL6	Homo sapiens T-cell leukemia/lymphoma 6 (non-protein coding) (TCL6), long non-coding RNA [NR_028288]	96137798	chr14	96137739	+	hs|14q32.13	27004	NR_028288	T-cell leukemia/lymphoma 6 (non-protein coding)	chr14:96137739-96137798		NR_028288	Hs.510368
A_33_P3416142	-6.29125	-7.9227	3.09824	MIR181A1HG	MIR181A1 host gene (non-protein coding) [Source:HGNC Symbol;Acc:48659] [ENST00000436880]	198868184	chr1	198868125	-	hs|1q32.1	100131234	TCONS_00000111	MIR181A1 host gene (non-protein coding)	chr1:198868184-198868125			Hs.711077
A_23_P94782	-6.4505	-7.79888	2.54626	CAPN8	Homo sapiens calpain 8 (CAPN8), mRNA [NM_001143962]	223722730	chr1	223718652	-	hs|1q41	388743	NM_001143962	calpain 8	chr1:223722730-223718652	GO:0005794|GO:0004198|GO:0005509|GO:0006508	NM_001143962	Hs.291487
A_33_P3367471	-6.04978	-8.17474	4.36191	PLEKHG1	Homo sapiens pleckstrin homology domain containing, family G (with RhoGef domain) member 1 (PLEKHG1), mRNA [NM_001029884]	151054957	chr6	151054898	+	hs|6q25.1	57480	NM_001029884	pleckstrin homology domain containing, family G (with RhoGef domain) member 1	chr6:151054898-151054957	GO:0005543|GO:0035023|GO:0005089	NM_001029884	Hs.189781
A_33_P3374264	-6.38914	-7.55084	2.23721	NOP14-AS1	Homo sapiens NOP14 antisense RNA 1 (NOP14-AS1), long non-coding RNA [NR_015453]	2952558	chr4	2952499	+	hs|4p16.3	317648	NR_015453	NOP14 antisense RNA 1	chr4:2952499-2952558		NR_015453	Hs.398178
A_33_P3209924	-6.38161	-7.72739	2.54168			38821095	chr5	38821036	+	hs|5p13.1				chr5:038821036-038821095
A_19_P00318036	-6.64755	-7.75244	2.15083			134378057	chr8	134377998	-	hs|8q24.22				chr8:134378057-134377998
A_23_P35277	-6.428	-7.92233	2.81733	BRINP2	Homo sapiens bone morphogenetic protein/retinoic acid inducible neural-specific 2 (BRINP2), mRNA [NM_021165]	177251185	chr1	177251126	+	hs|1q25.2	57795	NM_021165	bone morphogenetic protein/retinoic acid inducible neural-specific 2	chr1:177251126-177251185	GO:0005576	NM_021165	Hs.495918
A_33_P3625172	-6.64311	-8.17816	2.89798	FLJ37035	Homo sapiens uncharacterized LOC399821 (FLJ37035), long non-coding RNA [NR_033847]	127393974	chr10	127393915	-	hs|10q26.13	399821	NR_033847	uncharacterized LOC399821	chr10:127393974-127393915		NR_033847	Hs.535286
A_23_P308136	-4.43366	-5.80056	2.57916	TRIM50	Homo sapiens tripartite motif containing 50 (TRIM50), transcript variant 1, mRNA [NM_178125]	72734187	chr7	72733034	-	hs|7q11.23	135892	NM_178125	tripartite motif containing 50	chr7:72734187-72733034	GO:0005737|GO:0016874|GO:0008270|GO:0043231	NM_178125	Hs.647053
A_24_P202840	-5.39037	-7.62071	4.69245	SIRPB2	Homo sapiens signal-regulatory protein beta 2 (SIRPB2), transcript variant 1, mRNA [NM_001122962]	1455893	chr20	1455834	-	hs|20p13	284759	NM_001122962	signal-regulatory protein beta 2	chr20:1455893-1455834	GO:0016021	NM_001122962	Hs.721685
A_19_P00809905	-6.13219	-7.80292	3.18377			198336701	chr1	198336642	-	hs|1q31.3				chr1:198336701-198336642
A_23_P373742	-6.99	-8.17948	2.28072	TRIML1	Homo sapiens tripartite motif family-like 1 (TRIML1), mRNA [NM_178556]	189068630	chr4	189068571	+	hs|4q35.2	339976	NM_178556	tripartite motif family-like 1	chr4:189068571-189068630	GO:0016567|GO:0016874|GO:0008270|GO:0007275	NM_178556	Hs.348618
A_33_P3258602	-6.57873	-7.72369	2.21139	OR5B2	Homo sapiens olfactory receptor, family 5, subfamily B, member 2 (OR5B2), mRNA [NM_001005566]	58189866	chr11	58189807	-	hs|11q12.1	390190	NM_001005566	olfactory receptor, family 5, subfamily B, member 2	chr11:58189866-58189807	GO:0004984|GO:0005886|GO:0004930|GO:0016021	NM_001005566	Hs.553753
A_33_P3401013	-7.11318	-8.12212	2.01243		Homo sapiens cDNA clone IMAGE:40081045. [BC126993]	27168865	chr7	27168806	+	hs|7p15.2		BC126993		chr7:27168806-27168865			Hs.533357
A_33_P3239724	-6.42629	-7.75238	2.50723			17490752	chr5	17490693	-	hs|5p15.1				chr5:017490752-017490693
A_33_P3412188	-6.41252	-7.59883	2.2757	C1orf86	Homo sapiens chromosome 1 open reading frame 86 (C1orf86), transcript variant 1, mRNA [NM_001146310]	2134935	chr1	2134876	-	hs|1p36.33	199990	NM_001146310	chromosome 1 open reading frame 86	chr1:2134935-2134876	GO:0005515|GO:0043130|GO:0005694|GO:0019985|GO:0070530|GO:0046872|GO:0006974|GO:0043240|GO:0031593	NM_001146310	Hs.107101
A_19_P00813450	-6.05543	-7.54625	2.8105			173222291	chr1	173222232	-	hs|1q25.1				chr1:173222291-173222232
A_19_P00811577	-6.84279	-8.11362	2.413			57256691	chr4	57256632	-	hs|4q12				chr4:057256691-057256632
A_24_P16856	-6.13561	-7.4197	2.43528	AKAP17A	A kinase (PRKA) anchor protein 17A [Source:HGNC Symbol;Acc:18783] [ENST00000381261]	1719079	chrX	1719020	+	hs|Xp22.33	8227	BC028151	A kinase (PRKA) anchor protein 17A	chrX:1719020-1719079	GO:0005515|GO:0006397|GO:0008380|GO:0006355|GO:0003723|GO:0005634|GO:0007165|GO:0042113|GO:0000166|GO:0016607|GO:0005681|GO:0043484|GO:0051018		Hs.522572
A_19_P00319011	-6.47406	-8.16445	3.22743			235358853	chr2	235358794	-	hs|2q37.1				chr2:235358853-235358794
A_23_P35293	-6.17169	-7.19062	2.02641	GJB5	Homo sapiens gap junction protein, beta 5, 31.1kDa (GJB5), mRNA [NM_005268]	35223368	chr1	35223309	+	hs|1p34.3	2709	NM_005268	gap junction protein, beta 5, 31.1kDa	chr1:35223309-35223368	GO:0007154|GO:0060713|GO:0008544|GO:0060708|GO:0005922|GO:0016021	NM_005268	Hs.198249
A_23_P130333	-6.40334	-7.83934	2.70569	TTR	Homo sapiens transthyretin (TTR), mRNA [NM_000371]	29178779	chr18	29178720	+	hs|18q12.1	7276	NM_000371	transthyretin	chr18:29178720-29178779	GO:0005515|GO:0046982|GO:0007603|GO:0042562|GO:0005576|GO:0001523|GO:0005615|GO:0042802|GO:0043234|GO:0005737|GO:0005179|GO:0030198|GO:0042572|GO:0006810	NM_000371	Hs.427202
A_33_P3279861	-6.55231	-7.61023	2.08193		Homo sapiens clone 1120 immunoglobulin lambda light chain variable region mRNA, partial cds. [AF194718]	23241800	chr22	23063581	+	hs|22q11.22		AF194718		chr22:23063581-23241800			Hs.728758
A_24_P211420	-5.97458	-7.52663	2.93235	SPEF1	Homo sapiens sperm flagellar 1 (SPEF1), mRNA [NM_015417]	3760329	chr20	3759959	-	hs|20p13	25876	NM_015417	sperm flagellar 1	chr20:3760329-3759959	GO:0008150|GO:0003674|GO:0005575|GO:0035085|GO:0005856	NM_015417	Hs.72620
A_33_P3277183	-6.77363	-7.81082	2.05223		SCO-spondin homolog (Bos taurus) [Source:HGNC Symbol;Acc:21998] [ENST00000475488]	149484033	chr7	149483974	+	hs|7q36.1		AK127639		chr7:149483974-149484033			Hs.632022
A_19_P00810384	-5.60404	-6.95265	2.54667			90091342	chr1	90091283	+	hs|1p22.2				chr1:090091283-090091342
A_23_P368681	-6.58707	-8.10357	2.86095	GIMAP2	Homo sapiens GTPase, IMAP family member 2 (GIMAP2), mRNA [NM_015660]	150390008	chr7	150389949	+	hs|7q36.1	26157	NM_015660	GTPase, IMAP family member 2	chr7:150389949-150390008	GO:0005811|GO:0016021|GO:0005525	NM_015660	Hs.647071
A_23_P302302	-6.85069	-7.97378	2.17813	LINC00917	Homo sapiens long intergenic non-protein coding RNA 917 (LINC00917), long non-coding RNA [NR_024406]	86366080	chr16	86366021	-	hs|16q24.1	732275	NR_024406	long intergenic non-protein coding RNA 917	chr16:86366080-86366021		NR_024406	Hs.558087
A_33_P3242104	-6.891	-8.06987	2.264		RST28352 Athersys RAGE Library Homo sapiens cDNA, mRNA sequence [BG208718]	167017646	chr4	167017587	-	hs|4q32.3		BG208718		chr4:167017646-167017587			Hs.616021
A_24_P778906	-6.41493	-7.87123	2.74404	ANKRD20A12P	Homo sapiens ankyrin repeat domain 20 family, member A12, pseudogene (ANKRD20A12P), non-coding RNA [NR_046228]	142697696	chr1	142697637	-	hs|1q21.1	100874392	NR_046228	ankyrin repeat domain 20 family, member A12, pseudogene	chr1:142697696-142697637		NR_046228	Hs.648245
A_23_P50710	-6.47194	-7.90584	2.70176	CYP4F2	Homo sapiens cytochrome P450, family 4, subfamily F, polypeptide 2 (CYP4F2), mRNA [NM_001082]	16001171	chr19	16000494	-	hs|19p13.12	8529	NM_001082	cytochrome P450, family 4, subfamily F, polypeptide 2	chr19:16001171-16000494	GO:0005515|GO:0019369|GO:0000038|GO:0001676|GO:0052871|GO:0006805|GO:0052872|GO:0017144|GO:0055078|GO:0044281|GO:0006691|GO:0006690|GO:0043231|GO:0036101|GO:0005737|GO:0016324|GO:0042371|GO:0008392|GO:0005506|GO:0019373|GO:0050051|GO:0018685|GO:0052869|GO:0003091|GO:0003095|GO:0097267|GO:0030195|GO:0032304|GO:0032305|GO:0008217|GO:0005789|GO:0047057|GO:0042360|GO:0055114|GO:0020037	NM_001082	Hs.558423
A_19_P00331785	-6.73208	-7.88606	2.22527			31163111	chr20	31163052	+	hs|20q11.21				chr20:031163052-031163111
A_33_P3417602	-6.87238	-8.17945	2.47438	DEFB122	Homo sapiens defensin, beta 122 (pseudogene) (DEFB122), non-coding RNA [NR_045677]	30009301	chr20	30009242	-	hs|20q11.21	245935	NR_045677	defensin, beta 122 (pseudogene)	chr20:30009301-30009242		NR_045677	Hs.526624
A_23_P259071	-5.7348	-6.73735	2.00354	AREG	Homo sapiens amphiregulin (AREG), mRNA [NM_001657]	75320577	chr4	75320518	+	hs|4q13.3	374	NM_001657	amphiregulin	chr4:75320518-75320577		NM_001657	Hs.270833
A_33_P3361278	-5.86239	-7.80997	3.85726	ZNF600	zinc finger protein 600 [Source:HGNC Symbol;Acc:30951] [ENST00000599893]	53284045	chr19	53283986	-	hs|19q13.41	162966		zinc finger protein 600	chr19:53284045-53283986	GO:0006355|GO:0005634|GO:0003677|GO:0046872|GO:0006351
A_23_P4179	-6.54132	-8.03651	2.81901	LINC00483	long intergenic non-protein coding RNA 483 [Source:HGNC Symbol;Acc:26080] [ENST00000300458]	48841115	chr17	48841056	-	hs|17q21.33	55018	XR_243667	long intergenic non-protein coding RNA 483	chr17:48841115-48841056		XR_243667	Hs.389460
A_19_P00812531	-5.76793	-7.58272	3.5181			6533158	chr3	6533099	-	hs|3p26.1				chr3:006533158-006533099
A_24_P129834	-6.71724	-7.92995	2.31773	TPH2	Homo sapiens tryptophan hydroxylase 2 (TPH2), mRNA [NM_173353]	72425393	chr12	72425334	+	hs|12q21.1	121278	NM_173353	tryptophan hydroxylase 2	chr12:72425334-72425393	GO:0071285|GO:0014823|GO:0043005|GO:0043627|GO:0005506|GO:0006950|GO:0009072|GO:0051384|GO:0044281|GO:0005829|GO:0051592|GO:0034641|GO:0004510|GO:0042427|GO:0046219|GO:0007623|GO:0031667|GO:0016597	NM_173353	Hs.736576
A_23_P207354	-6.092	-7.68318	3.01296	HIGD1B	Homo sapiens HIG1 hypoxia inducible domain family, member 1B (HIGD1B), transcript variant 1, mRNA [NM_016438]	42926622	chr17	42925563	+	hs|17q21.31	51751	NM_016438	HIG1 hypoxia inducible domain family, member 1B	chr17:42925563-42926622	GO:0016021	NM_016438	Hs.287963
A_24_P182254	-5.99726	-7.74114	3.34934	AMELY	Homo sapiens amelogenin, Y-linked (AMELY), mRNA [NM_001143]	6736806	chrY	6736478	-	hs|Yp11.2	266	NM_001143	amelogenin, Y-linked	chrY:6736806-6736478	GO:0031012|GO:0030345|GO:0005578|GO:0031214	NM_001143	Hs.1238
A_33_P3234048	-6.05359	-7.11169	2.08219	LOC100131878	Homo sapiens cDNA FLJ43693 fis, clone TBAES2005543. [AK125681]	90740278	chr14	90740219	-	hs|14q32.11	100131878	AK125681	uncharacterized LOC100131878	chr14:90740278-90740219			Hs.712004
A_33_P3387320	-6.07033	-7.32251	2.38201		Q6IRZ0_HUMAN (Q6IRZ0) RPL31 protein, partial (64%) [THC2542446]	101620941	chr2	101620882	+	hs|2q11.2				chr2:101620882-101620941	GO:0003735|GO:0005840|GO:0006412
A_33_P3301940	-7.04619	-8.04678	2.00081	PDE7B	Homo sapiens phosphodiesterase 7B (PDE7B), mRNA [NM_018945]	136516694	chr6	136516635	+	hs|6q23.3	27115	NM_018945	phosphodiesterase 7B	chr6:136516635-136516694	GO:0007165|GO:0004115|GO:0007268|GO:0046872|GO:0006198|GO:0005829	NM_018945	Hs.744230
A_33_P3352088	-6.17331	-8.1901	4.0468	JAKMIP3	Homo sapiens Janus kinase and microtubule interacting protein 3 (JAKMIP3), mRNA [NM_001105521]	133978238	chr10	133978179	+	hs|10q26.3	282973	NM_001105521	Janus kinase and microtubule interacting protein 3	chr10:133978179-133978238	GO:0008017|GO:0005794|GO:0019900	NM_001105521	Hs.106254
A_33_P3369716	-5.85469	-7.84712	3.97908	LOC100507195	PREDICTED: Homo sapiens uncharacterized LOC101927981 (LOC101927981), misc_RNA [XR_246000]	68825700	chr12	68825641	-	hs|12q15	100507195	XR_246000	uncharacterized LOC100507195	chr12:68825700-68825641		XR_246000
A_33_P3319421	-5.1664	-7.71887	5.86637		T cell receptor beta variable 17 (non-functional) [Source:HGNC Symbol;Acc:12192] [ENST00000568296]
A_19_P00808865	-5.02824	-6.24711	2.32763			44809003	chr21	44808944	-	hs|21q22.3		TCONS_00029159		chr21:44809003-44808944
A_33_P3419190	-6.47513	-7.87288	2.6349	AREG	Homo sapiens amphiregulin (AREG), mRNA [NM_001657]	75318352	chr4	75318293	+	hs|4q13.3	374	NM_001657	amphiregulin	chr4:75318293-75318352		NM_001657	Hs.270833
A_33_P3318771	-4.81903	-7.15398	5.04533	CALCA	Homo sapiens calcitonin-related polypeptide alpha (CALCA), transcript variant 2, mRNA [NM_001033952]	14990432	chr11	14990373	-	hs|11p15.2	796	NM_001033952	calcitonin-related polypeptide alpha	chr11:14990432-14990373	GO:0005515|GO:0009408|GO:0010523|GO:0005615|GO:0032403|GO:0032757|GO:0042802|GO:0031623|GO:0001984|GO:0007218|GO:0051482|GO:0043025|GO:0001944|GO:0007566|GO:0007568|GO:0045651|GO:0002031|GO:0002027|GO:0005179|GO:0043542|GO:0007189|GO:0045892|GO:0007631|GO:0032730|GO:0030819|GO:0007267|GO:0005634|GO:0045776|GO:0007204|GO:0045778|GO:0045779|GO:0032147|GO:0007190|GO:0005737|GO:0030279|GO:0006954|GO:…	NM_001033952	Hs.37058
A_19_P00319223	-6.0234	-8.13874	4.33294			64479082	chr2	64479023	-	hs|2p14				chr2:064479082-064479023
A_33_P3286774	-5.64676	-6.69218	2.06396		phosphodiesterase 4D interacting protein [Source:HGNC Symbol;Acc:15580] [ENST00000479369]	144863361	chr1	144863302	-	hs|1q21.1		XM_005275858		chr1:144863361-144863302		XM_005275858	Hs.731111
A_23_P6909	-6.57046	-7.5834	2.01803	ACKR4	Homo sapiens atypical chemokine receptor 4 (ACKR4), transcript variant 1, mRNA [NM_178445]	132320284	chr3	132320225	+	hs|3q22.1	51554	NM_178445	atypical chemokine receptor 4	chr3:132320225-132320284	GO:0005515|GO:0006955|GO:0070098|GO:0007186|GO:0006935|GO:0005886|GO:0005887|GO:0004950|GO:0055037|GO:0005769|GO:0019956|GO:0005044	NM_178445	Hs.743547
A_33_P3377703	-6.32512	-8.1493	3.54106	ANKRD20A19P	Homo sapiens ankyrin repeat domain 20 family, member A19, pseudogene (ANKRD20A19P), non-coding RNA [NR_073430]	24515825	chr13	24515766	-	hs|13q12.12	400110	NR_073430	ankyrin repeat domain 20 family, member A19, pseudogene	chr13:24515825-24515766		NR_073430	Hs.744780
A_33_P3266863	-5.85639	-7.12384	2.40736	TMEM53	Homo sapiens transmembrane protein 53 (TMEM53), mRNA [NM_024587]	45119563	chr1	45119504	-	hs|1p34.1	79639	NM_024587	transmembrane protein 53	chr1:45119563-45119504	GO:0016021	NM_024587	Hs.22157
A_33_P3277173	-6.03045	-7.84781	3.52435		SCO-spondin homolog (Bos taurus) [Source:HGNC Symbol;Acc:21998] [ENST00000475488]	149496170	chr7	149496111	+	hs|7q36.1		AB111888		chr7:149496111-149496170			Hs.632022
A_23_P319783	-6.23134	-7.44561	2.32023	SPAG17	Homo sapiens sperm associated antigen 17 (SPAG17), mRNA [NM_206996]	118496308	chr1	118496288	-	hs|1p12	200162	NM_206996	sperm associated antigen 17	chr1:118496308-118496288	GO:0005737|GO:0005874|GO:0005730|GO:0036126|GO:0005634	NM_206996	Hs.528821
A_32_P161751	-6.88114	-7.98898	2.15523	FLJ33534	Homo sapiens uncharacterized LOC285150 (FLJ33534), long non-coding RNA [NR_040080]	11264882	chr2	11264823	-	hs|2p25.1	285150	NR_040080	uncharacterized LOC285150	chr2:11264882-11264823		NR_040080	Hs.329841
A_33_P3296696	-6.20429	-7.88451	3.20478			2720443	chr11	2720384	+	hs|11p15.5				chr11:002720384-002720443
A_33_P3287228	-5.93735	-7.44508	2.84362	IQCD	Homo sapiens cDNA FLJ45209 fis, clone BRCAN2015757. [AK127152]	113640158	chr12	113640099	-	hs|12q24.13	115811	AK127152	IQ motif containing D	chr12:113640158-113640099			Hs.568276
A_33_P3343705	-6.51346	-8.03109	2.86321	LOC442028	Homo sapiens uncharacterized LOC442028 (LOC442028), long non-coding RNA [NR_037597]	95596591	chr2	95596532	-	hs|2q11.1	442028	NR_037597	uncharacterized LOC442028	chr2:95596591-95596532		NR_037597	Hs.611545
A_24_P177531	-7.08423	-8.12719	2.06046	PCDHGB8P	Homo sapiens protocadherin gamma subfamily B, 8 pseudogene (PCDHGB8P), non-coding RNA [NR_001297]	140806800	chr5	140806741	+	hs|5q31.3	56120	NR_001297	protocadherin gamma subfamily B, 8 pseudogene	chr5:140806741-140806800		NR_001297	Hs.672506
A_33_P3209541	-6.39217	-7.72486	2.51872	KIAA1875	Homo sapiens KIAA1875 (KIAA1875), long non-coding RNA [NR_024207]	145173053	chr8	145172994	+	hs|8q24.3	340390	NR_024207	KIAA1875	chr8:145172994-145173053		NR_024207	Hs.98723
A_19_P00316985	-5.53573	-6.82839	2.44979	LINC00472	Homo sapiens long intergenic non-protein coding RNA 472 (LINC00472), long non-coding RNA [NR_026807]	72126223	chr6	72126164	-	hs|6q13	79940	NR_026807	long intergenic non-protein coding RNA 472	chr6:72126223-72126164		NR_026807	Hs.368337
A_24_P34155	-5.60888	-7.00752	2.63652	RUNX1	Homo sapiens runt-related transcription factor 1 (RUNX1), transcript variant 3, mRNA [NM_001122607]	36193642	chr21	36193583	-	hs|21q22.12	861	NM_001122607	runt-related transcription factor 1	chr21:36193642-36193583	GO:0005515|GO:0003700|GO:0005634|GO:0042803|GO:0031069|GO:0043231|GO:2000872|GO:0071336|GO:0045944|GO:0030854|GO:0070491|GO:0030099|GO:0030853|GO:0035162|GO:0030097|GO:0000975|GO:0046982|GO:0005509|GO:0005730|GO:0060216|GO:0009966|GO:0007417|GO:0005524|GO:0003677|GO:0001701|GO:0045766|GO:0006351|GO:0005604|GO:0001889|GO:0071425|GO:0001501|GO:0048935|GO:0002318|GO:0045893|GO:0048266|GO:0008134	NM_001122607	Hs.149261
A_19_P00325583	-6.18719	-7.20697	2.02762			141732627	chr5	141732568	-	hs|5q31.3				chr5:141732627-141732568
A_23_P164897	-5.79352	-7.05602	2.39911	KCNA7	Homo sapiens potassium voltage-gated channel, shaker-related subfamily, member 7 (KCNA7), mRNA [NM_031886]	49570826	chr19	49570767	-	hs|19q13.33	3743	NM_031886	potassium voltage-gated channel, shaker-related subfamily, member 7	chr19:49570826-49570767	GO:0005251|GO:0005886|GO:0008076|GO:0007268|GO:0051260	NM_031886	Hs.306973
A_24_P403150	-6.86538	-8.15187	2.43933	FLJ34503	Homo sapiens uncharacterized FLJ34503 (FLJ34503), long non-coding RNA [NR_027060]	114242765	chr6	114242706	+	hs|6q21	285759	NR_027060	uncharacterized FLJ34503	chr6:114242706-114242765		NR_027060	Hs.376634
A_24_P290286	-6.99737	-8.1419	2.21075	P4HA3	Homo sapiens prolyl 4-hydroxylase, alpha polypeptide III (P4HA3), mRNA [NM_182904]	73980697	chr11	73979228	-	hs|11q13.4	283208	NM_182904	prolyl 4-hydroxylase, alpha polypeptide III	chr11:73980697-73979228	GO:0031418|GO:0005506|GO:0005788|GO:0004656|GO:0016702	NM_182904	Hs.660541
A_19_P00327469	-5.62349	-6.71093	2.12497			160981152	chr3	160981093	+	hs|3q26.1				chr3:160981093-160981152
A_33_P3338873	-6.75504	-8.20044	2.7234			3643747	chr4	3643688	-	hs|4p16.3				chr4:003643747-003643688
A_19_P00317839	-5.42032	-6.92808	2.84369		PPNK_PYRFU (Q8U1V2) Probable inorganic polyphosphate/ATP-NAD kinase (Poly(P)/ATP NAD kinase) , partial (8%) [THC2674393]	86263339	chr5	86263280	+	hs|5q14.3				chr5:86263280-86263339
A_33_P3216322	-6.49914	-7.76197	2.39966	SEMA4G	sema domain, immunoglobulin domain (Ig), transmembrane domain (TM) and short cytoplasmic domain, (semaphorin) 4G [Source:HGNC Symbol;Acc:10735] [ENST00000518244]	102729680	chr10	102729621	+	hs|10q24.31	57715	XM_005270009	sema domain, immunoglobulin domain (Ig), transmembrane domain (TM) and short cytoplasmic domain, (semaphorin) 4G	chr10:102729621-102729680	GO:0005886|GO:0004872|GO:0016021|GO:0030154|GO:0007399	XM_005270009	Hs.591923
A_33_P3287068	-6.62008	-7.69096	2.10072	MTUS2-AS1	Homo sapiens MTUS2 antisense RNA 1 (MTUS2-AS1), long non-coding RNA [NR_046378]	30050744	chr13	30050685	-	hs|13q12.3	100874107	NR_046378	MTUS2 antisense RNA 1	chr13:30050744-30050685		NR_046378	Hs.577987
A_19_P00807638	-5.24679	-7.04901	3.48757			118762994	chr8	118762935	-	hs|8q24.11				chr8:118762994-118762935
A_19_P00315960	-6.37879	-8.0845	3.26191	CASC8	cancer susceptibility candidate 8 (non-protein coding) [Source:HGNC Symbol;Acc:45129] [ENST00000523825]	128433449	chr8	128433390	-	hs|8q24.21	727677	XR_252473	cancer susceptibility candidate 8 (non-protein coding)	chr8:128433449-128433390		XR_252473	Hs.736625
A_33_P3298236	-7.04271	-8.10399	2.08678	DCHS2	Homo sapiens dachsous cadherin-related 2 (DCHS2), transcript variant 2, mRNA [NM_001142552]	155243880	chr4	155243821	-	hs|4q31.3	54798	NM_001142552	dachsous cadherin-related 2	chr4:155243880-155243821	GO:0005886|GO:0005509|GO:0016021|GO:0007156	NM_001142552	Hs.655664
A_33_P3266429	-5.27462	-6.33268	2.08214	SAMD13	Homo sapiens sterile alpha motif domain containing 13 (SAMD13), transcript variant 1, mRNA [NM_001010971]	84791430	chr1	84791371	+	hs|1p31.1	148418	NM_001010971	sterile alpha motif domain containing 13	chr1:84791371-84791430		NM_001010971	Hs.591445
A_19_P00326595	-6.56349	-7.86973	2.47296		zp89e08.s1 Stratagene HeLa cell s3 937216 Homo sapiens cDNA clone IMAGE:627398 3', mRNA sequence [AA190816]	94246666	chr1	94246607	+	hs|1p22.1		AA190816		chr1:094246607-094246666			Hs.661166
A_33_P3291579	-5.50298	-6.53912	2.05074	PAX7	Homo sapiens paired box 7 (PAX7), transcript variant 3, mRNA [NM_001135254]	19075360	chr1	19075301	+	hs|1p36.13	5081	NM_001135254	paired box 7	chr1:19075301-19075360	GO:0014813|GO:0043066|GO:0060415|GO:0003700|GO:0000983|GO:0051216|GO:0010453|GO:0048706|GO:0043393|GO:0005634|GO:0048663|GO:0009653|GO:0021527|GO:0043565|GO:0045944|GO:0031062|GO:0006338|GO:0021904|GO:0043403|GO:2000288	NM_001135254	Hs.113253
A_23_P68436	-6.51646	-7.81367	2.45752	WFDC12	Homo sapiens WAP four-disulfide core domain 12 (WFDC12), mRNA [NM_080869]	43752838	chr20	43752779	-	hs|20q13.12	128488	NM_080869	WAP four-disulfide core domain 12	chr20:43752838-43752779	GO:0004867|GO:0005576|GO:0042742	NM_080869	Hs.352180
A_19_P00804368	-6.06132	-7.97507	3.76786			106253844	chr2	106253785	+	hs|2q12.2				chr2:106253785-106253844
A_19_P00317169	-6.48484	-7.7043	2.3286	CASC8	Homo sapiens cancer susceptibility candidate 8 (non-protein coding) (CASC8), long non-coding RNA [NR_024393]	128455654	chr8	128455595	-	hs|8q24.21	727677	NR_024393	cancer susceptibility candidate 8 (non-protein coding)	chr8:128455654-128455595		NR_024393	Hs.673248
A_33_P3343350	-6.56683	-7.88151	2.48747		GB	29230606	chr6	29230547	-	hs|6p22.1				chr6:029230606-029230547
A_33_P3374165	-5.83514	-7.31789	2.79481	LOC728145	Homo sapiens cDNA FLJ33675 fis, clone BRAWH2002060. [AK090994]	170733121	chr5	170733062	-	hs|5q35.1	728145	AK090994	uncharacterized LOC728145	chr5:170733121-170733062			Hs.638538
A_33_P3311611	-5.45799	-7.23714	3.43224	COL6A4P2	Homo sapiens collagen, type VI, alpha 4 pseudogene 2 (COL6A4P2), non-coding RNA [NR_027898]	129953491	chr3	129953432	+	hs|3q22.1	646300	NR_027898	collagen, type VI, alpha 4 pseudogene 2	chr3:129953432-129953491		NR_027898	Hs.170475
A_24_P236251	0.428874	-1.29155	3.29533	DLK1	Homo sapiens delta-like 1 homolog (Drosophila) (DLK1), mRNA [NM_003836]	101201107	chr14	101201048	+	hs|14q32.2	8788	NM_003836	delta-like 1 homolog (Drosophila)	chr14:101201048-101201107	GO:0045746|GO:0003674|GO:0007219|GO:0048706|GO:0007275|GO:0016021|GO:0009791|GO:0005615|GO:0009897	NM_003836	Hs.533717
A_23_P75769	-6.44939	-8.1451	3.23936	MS4A4A	Homo sapiens membrane-spanning 4-domains, subfamily A, member 4A (MS4A4A), transcript variant 2, mRNA [NM_024021]	60075714	chr11	60075655	+	hs|11q12.2	51338	NM_024021	membrane-spanning 4-domains, subfamily A, member 4A	chr11:60075655-60075714	GO:0016021	NM_024021	Hs.325960
A_33_P3370736	-6.18217	-7.48039	2.45926		Homo sapiens cDNA FLJ46137 fis, clone TESTI2052288. [AK128018]	46307015	chr20	46306956	+	hs|20q13.12		AK128018		chr20:46306956-46307015			Hs.589892
A_33_P3258977	-5.43288	-6.4417	2.01227	CLEC4D	Homo sapiens C-type lectin domain family 4, member D (CLEC4D), mRNA [NM_080387]	8674954	chr12	8674895	+	hs|12p13.31	338339	NM_080387	C-type lectin domain family 4, member D	chr12:8674895-8674954	GO:0045087|GO:0030246|GO:0016021	NM_080387	Hs.351811
A_33_P3261710	-6.09196	-8.17675	4.24213	FTLP10	Homo sapiens ferritin, light polypeptide pseudogene 10 (FTLP10), non-coding RNA [NR_015446]	69078188	chr4	69078129	+	hs|4q13.2	100130017	NR_015446	ferritin, light polypeptide pseudogene 10	chr4:69078129-69078188		NR_015446	Hs.582037
A_23_P329945	-6.06045	-7.24131	2.26712	HIPK4	Homo sapiens homeodomain interacting protein kinase 4 (HIPK4), mRNA [NM_144685]	40885410	chr19	40885351	-	hs|19q13.2	147746	NM_144685	homeodomain interacting protein kinase 4	chr19:40885410-40885351	GO:0005737|GO:0004674|GO:0005524	NM_144685	Hs.79363
A_19_P00322397	-6.0313	-7.05718	2.0362	FENDRR	Homo sapiens FOXF1 adjacent non-coding developmental regulatory RNA (FENDRR), transcript variant 2, long non-coding RNA [NR_036444]	86521854	chr16	86521795	-	hs|16q24.1	400550	NR_036444	FOXF1 adjacent non-coding developmental regulatory RNA	chr16:86521854-86521795		NR_036444	Hs.448825
A_23_P87104	-7.06408	-8.06968	2.00778	OR5T2	Homo sapiens olfactory receptor, family 5, subfamily T, member 2 (OR5T2), mRNA [NM_001004746]	55999965	chr11	55999906	-	hs|11q12.1	219464	NM_001004746	olfactory receptor, family 5, subfamily T, member 2	chr11:55999965-55999906	GO:0004984|GO:0005886|GO:0004930|GO:0016021	NM_001004746	Hs.553627
A_19_P00317418	-5.86952	-8.18291	4.9705		UI-CF-EC1-abj-b-09-0-UI.s1 UI-CF-EC1 Homo sapiens cDNA clone UI-CF-EC1-abj-b-09-0-UI 3', mRNA sequence [BU680705]	26784895	chr4	26784836	-	hs|4p15.2		BU680705		chr4:26784895-26784836			Hs.737816
A_33_P3249897	-6.38847	-8.15405	3.40012			153163802	chr6	153163743	+	hs|6q25.2				chr6:153163743-153163802
A_33_P3330149	-4.1827	-6.86809	6.43256	PAX6	Homo sapiens paired box 6 (PAX6), transcript variant 1, mRNA [NM_000280]	31810639	chr11	31810580	-	hs|11p13	5080	NM_000280	paired box 6	chr11:31810639-31810580	GO:0005515|GO:0004842|GO:0000790|GO:0003700|GO:0006366|GO:0048708|GO:0000981|GO:0001654|GO:0050680|GO:0048596|GO:0007224|GO:0021796|GO:0003690|GO:0021798|GO:0007411|GO:0021797|GO:0009887|GO:0031625|GO:0035035|GO:0030334|GO:0048505|GO:0019901|GO:0001709|GO:0023019|GO:0003322|GO:0007417|GO:0000979|GO:0045893|GO:0042462|GO:0008134|GO:0016567|GO:0021983|GO:0061072|GO:0042660|GO:0005634|GO:0009950|GO:…	NM_000280	Hs.270303
A_33_P3284315	-6.33406	-8.18089	3.59708		RST12623 Athersys RAGE Library Homo sapiens cDNA, mRNA sequence [BG193489]	141808981	chr6	141808922	+	hs|6q24.1		BG193489		chr6:141808922-141808981			Hs.609521
A_19_P00322850	-6.92331	-8.14392	2.33044		Uncharacterized protein [Source:UniProtKB/TrEMBL;Acc:E5RJ82] [ENST00000511661]	55763605	chr5	55763546	-	hs|5q11.2		TCONS_00009669		chr5:55763605-55763546			Hs.650177
A_24_P256380	-3.77227	-5.10926	2.52624	WLS	Homo sapiens wntless Wnt ligand secretion mediator (WLS), transcript variant 1, mRNA [NM_024911]	68591687	chr1	68591628	-	hs|1p31.3	79971	NM_024911	wntless Wnt ligand secretion mediator	chr1:68591687-68591628	GO:0005515|GO:0017147|GO:0001707|GO:0005886|GO:0090263|GO:0000139|GO:0009948|GO:0031901|GO:0004871|GO:0016021|GO:0016055|GO:0043123|GO:0030659	NM_024911	Hs.647659
A_33_P3275500	-7.0457	-8.13086	2.12161	LOC400743	Homo sapiens cDNA FLJ45933 fis, clone PLACE7003639. [AK127830]	17524092	chr1	17524033	+	hs|1p36.13	400743	TCONS_00000159	uncharacterized LOC400743	chr1:17524033-17524092			Hs.522935
A_23_P64828	-5.93301	-7.30402	2.58652	OAS1	Homo sapiens 2'-5'-oligoadenylate synthetase 1, 40/46kDa (OAS1), transcript variant 2, mRNA [NM_002534]	113354520	chr12	113354461	+	hs|12q24.13	4938	NM_002534	2'-5'-oligoadenylate synthetase 1, 40/46kDa	chr12:113354461-113354520	GO:0003725|GO:0005515|GO:0035457|GO:0005783|GO:0001730|GO:0019221|GO:0005576|GO:0005634|GO:0009615|GO:0051259|GO:0005524|GO:0046872|GO:0005829|GO:0005739|GO:0051607|GO:0005737|GO:0060337|GO:0008270|GO:0060700|GO:0060333|GO:0045071|GO:0006164	NM_002534	Hs.524760
A_23_P39171	-4.40933	-6.09417	3.21504	GALP	Homo sapiens galanin-like peptide (GALP), transcript variant 1, mRNA [NM_033106]	56696923	chr19	56696864	+	hs|19q13.43	85569	NM_033106	galanin-like peptide	chr19:56696864-56696923	GO:0032868|GO:0008150|GO:0042595|GO:0005179|GO:0007218|GO:0032098|GO:0005576|GO:0005575	NM_033106	Hs.283915
A_19_P00327099	-6.32049	-7.6789	2.56404			138395981	chr8	138395922	-	hs|8q24.23				chr8:138395981-138395922
A_19_P00328915	-5.75732	-7.9386	4.53555			9787247	chr11	9787188	+	hs|11p15.4				chr11:009787188-009787247
A_19_P00320193	-6.37233	-7.38988	2.02448		DKFZp686M09243_r1 686 (synonym: hlcc3) Homo sapiens cDNA clone DKFZp686M09243 5', mRNA sequence [BX484633]	55753740	chr5	55753681	-	hs|5q11.2		TCONS_00009668		chr5:55753740-55753681			Hs.650177
A_33_P3300132	-6.83074	-8.11205	2.4306	FP6628	Homo sapiens FP6628 mRNA, complete cds. [AF461899]	94727532	chr8	94727473	-	hs|8q22.1	100132183	AF461899	uncharacterized LOC100132183	chr8:94727532-94727473			Hs.667131
A_33_P3209457	-6.20854	-7.35849	2.21905	PRPS1	phosphoribosyl pyrophosphate synthetase 1 [Source:HGNC Symbol;Acc:9462] [ENST00000372419]	106884354	chrX	106884295	+	hs|Xq22.3	5631		phosphoribosyl pyrophosphate synthetase 1	chrX:106884295-106884354	GO:0000287|GO:0005975|GO:0006221|GO:0044281|GO:0005524|GO:0042803|GO:0009156|GO:0005829|GO:0007399|GO:0034418|GO:0046101|GO:0006144|GO:0016301|GO:0004749|GO:0006015|GO:0006164
A_19_P00810352	-7.06985	-8.1785	2.15643		Q9JFA7_VACCT (Q9JFA7) TD2L, partial (7%) [THC2779806]	96786393	chr15	96786334	-	hs|15q26.2				chr15:096786393-096786334
A_19_P00321610	-6.26275	-7.8781	3.06385			15686568	chr4	15686509	-	hs|4p15.32				chr4:015686568-015686509
A_23_P392476	-5.85192	-6.892	2.05634	AK9	Homo sapiens adenylate kinase 9 (AK9), transcript variant 1, mRNA [NM_001145128]	109814560	chr6	109814501	-	hs|6q21	221264	NM_001145128	adenylate kinase 9	chr6:109814560-109814501	GO:0017111|GO:0006186|GO:0005737|GO:0050145|GO:0004550|GO:0006757|GO:0005634|GO:0006756|GO:0006174|GO:0005524	NM_001145128	Hs.205144
A_24_P59459	-6.63815	-8.11735	2.78792	PIEZO2	Homo sapiens cDNA FLJ34907 fis, clone NT2RI2003392. [AK092226]	10794478	chr18	10794419	-	hs|18p11.22	63895	AK092226	piezo-type mechanosensitive ion channel component 2	chr18:10794478-10794419	GO:0008381|GO:0005261|GO:0042391|GO:0016021|GO:0006812		Hs.436902
A_33_P3395947	-6.43839	-7.60787	2.24931	IL4R	Homo sapiens interleukin 4 receptor (IL4R), transcript variant 4, mRNA [NM_001257407]	27352521	chr16	27352462	+	hs|16p12.1	3566	NM_001257407	interleukin 4 receptor	chr16:27352462-27352521	GO:0005515|GO:0043627|GO:0004913|GO:0043032|GO:0002532|GO:0042832|GO:0043560|GO:0005615|GO:0007165|GO:0006955|GO:0005887|GO:0042127|GO:0045626|GO:0005057|GO:0035771|GO:0045630|GO:0030728|GO:0090197	NM_001257407	Hs.513457
A_23_P360626	-5.26252	-6.69621	2.70137	PLD6	Homo sapiens phospholipase D family, member 6 (PLD6), mRNA [NM_178836]	17104468	chr17	17104409	-	hs|17p11.2	201164	NM_178836	phospholipase D family, member 6	chr17:17104468-17104409	GO:0030719|GO:0007286|GO:0005741|GO:0044281|GO:0046872|GO:0042803|GO:0016042|GO:0004519|GO:0007126|GO:0008053|GO:0034587|GO:0035755|GO:0016021|GO:0006644|GO:0006655|GO:0046474|GO:0043046	NM_178836	Hs.729079
A_33_P3418987	-6.2338	-7.78274	2.92603	PRAMEF13	Homo sapiens PRAME family member 13 (PRAMEF13), mRNA [NM_001024661]	13447477	chr1	13447418	-	hs|1p36.21	400736	NM_001024661	PRAME family member 13	chr1:13447477-13447418	GO:0043066|GO:0008284|GO:0048387|GO:0045596|GO:0042974|GO:0045892	NM_001024661	Hs.531192
A_33_P3244793	-5.39321	-6.69059	2.45782	GADL1	Homo sapiens glutamate decarboxylase-like 1 (GADL1), mRNA [NM_207359]	30767791	chr3	30767732	-	hs|3p24.1	339896	NM_207359	glutamate decarboxylase-like 1	chr3:30767791-30767732	GO:0030170|GO:0016831|GO:0019752	NM_207359	Hs.657052
A_23_P135381	-1.57982	-2.7323	2.22295	SP5	Homo sapiens Sp5 transcription factor (SP5), mRNA [NM_001003845]	171574349	chr2	171574290	+	hs|2q31.1	389058	NM_001003845	Sp5 transcription factor	chr2:171574290-171574349	GO:0043565|GO:0006355|GO:0060349|GO:0005634|GO:0046872|GO:0006351	NM_001003845	Hs.368802
A_23_P160004	-5.30753	-7.03266	3.30611	UTY	Homo sapiens ubiquitously transcribed tetratricopeptide repeat containing, Y-linked (UTY), transcript variant 1, mRNA [NM_182660]	15436495	chrY	15435596	-	hs|Yq11.221	7404	NM_182660	ubiquitously transcribed tetratricopeptide repeat containing, Y-linked	chrY:15436495-15435596	GO:0007507|GO:0031935|GO:0086003|GO:0005634|GO:0000978|GO:0060070|GO:0001701|GO:0051864|GO:0046872|GO:0045184	NM_182660	Hs.115277
A_33_P3381177	-6.26526	-7.77536	2.84828		immunoglobulin lambda variable 3-22 (gene/pseudogene) [Source:HGNC Symbol;Acc:5906] [ENST00000390307]	23047304	chr22	23047245	+	hs|22q11.22				chr22:23047245-23047304
A_19_P00317756	-6.39732	-7.56415	2.24518			38421964	chr22	38421905	-	hs|22q13.1				chr22:038421964-038421905
A_33_P3220182	-6.88991	-7.9185	2.04004	TRIM15	Homo sapiens tripartite motif containing 15 (TRIM15), mRNA [NM_033229]	30131769	chr6	30131710	+	hs|6p22.1	89870	NM_033229	tripartite motif containing 15	chr6:30131710-30131769	GO:0005622|GO:0007500|GO:0008270	NM_033229	Hs.591789
A_32_P116606	-5.00718	-6.51204	2.83798	LIX1	Homo sapiens Lix1 homolog (chicken) (LIX1), mRNA [NM_153234]	96427655	chr5	96427596	-	hs|5q15	167410	NM_153234	Lix1 homolog (chicken)	chr5:96427655-96427596		NM_153234	Hs.656702
A_33_P3695162	-6.49896	-7.8056	2.47365	LOC285889	Homo sapiens uncharacterized LOC285889 (LOC285889), long non-coding RNA [NR_038232]	156230542	chr7	156230483	-	hs|7q36.3	285889	NR_038232	uncharacterized LOC285889	chr7:156230542-156230483		NR_038232	Hs.407095
A_24_P348594	-5.77204	-6.97354	2.2998	UPK3A	Homo sapiens uroplakin 3A (UPK3A), transcript variant 1, mRNA [NM_006953]	45681899	chr22	45681840	+	hs|22q13.31	7380	NM_006953	uroplakin 3A	chr22:45681840-45681899	GO:0000902|GO:0016324|GO:0001822|GO:0030855|GO:0060157|GO:0055075|GO:0005789|GO:0055078|GO:0016021|GO:0006833|GO:0015840	NM_006953	Hs.632787
A_33_P3324173	-6.27105	-7.83967	2.96621			20692030	chr11	20691971	-	hs|11p15.1				chr11:20692030-20691971
A_33_P3608210	-6.39185	-7.60394	2.31673	MIR31HG	Homo sapiens MIR31 host gene (non-protein coding) (MIR31HG), long non-coding RNA [NR_027054]	21454775	chr9	21454716	-	hs|9p21.3	554202	NR_027054	MIR31 host gene (non-protein coding)	chr9:21454775-21454716		NR_027054	Hs.458096
A_33_P3259712	-5.71798	-7.14009	2.67977	LINC00612	Homo sapiens cDNA FLJ41814 fis, clone NT2RI2011683. [AK123808]	9210198	chr12	9210140	-	hs|12p13.31	253128	AK123808	long intergenic non-protein coding RNA 612	chr12:9210198-9210140
A_33_P3266025	-6.32271	-7.80423	2.79242		cytochrome c oxidase subunit Vb pseudogene 2 [Source:HGNC Symbol;Acc:2271] [ENST00000576956]	136355391	chr6	136355332	-	hs|6q23.3				chr6:136355391-136355332
A_19_P00315997	-6.65477	-7.78991	2.19641		RC1-BT0254-100500-111-h08 BT0254 Homo sapiens cDNA, mRNA sequence [BE062313]	86181008	chr2	86180949	+	hs|2p11.2		BE062313		chr2:86180949-86181008			Hs.580520
A_33_P3212684	-6.90521	-7.91177	2.00912	LOC100996890	PREDICTED: Homo sapiens uncharacterized LOC100996890 (LOC100996890), mRNA [XM_003846754]	32777398	chr15	32777339	+	hs|15q13.3	100996890	XM_003846754	uncharacterized LOC100996890	chr15:32777339-32777398		XM_003846754
A_33_P3300067	-6.36418	-7.69597	2.51714	LOC100128787	Homo sapiens uncharacterized LOC100128787 (LOC100128787), long non-coding RNA [NR_038914]	101106254	chr1	101106195	-	hs|1p21.2	100128787	NR_038914	uncharacterized LOC100128787	chr1:101106254-101106195		NR_038914	Hs.536050
A_33_P3379106	-6.66958	-7.7619	2.13216	LINC00922	Homo sapiens long intergenic non-protein coding RNA 922 (LINC00922), long non-coding RNA [NR_027755]	65318493	chr16	65318434	-	hs|16q21	283867	NR_027755	long intergenic non-protein coding RNA 922	chr16:65318493-65318434		NR_027755	Hs.444774
A_33_P3243419	-5.96998	-7.44664	2.78303		ta60d10.x1 Soares_total_fetus_Nb2HF8_9w Homo sapiens cDNA clone IMAGE:2048467 3', mRNA sequence [AI374662]	168414842	chr2	168414783	+	hs|2q24.3		TCONS_00003044		chr2:168414783-168414842			Hs.668706
A_19_P00323441	-6.45981	-7.92061	2.75261			21495798	chr9	21495739	-	hs|9p21.3				chr9:021495798-021495739
A_33_P3312686	-6.76129	-7.88674	2.1817	DGAT2L6	Homo sapiens diacylglycerol O-acyltransferase 2-like 6 (DGAT2L6), mRNA [NM_198512]	69425529	chrX	69425470	+	hs|Xq13.1	347516	NM_198512	diacylglycerol O-acyltransferase 2-like 6	chrX:69425470-69425529	GO:0006629|GO:0016747|GO:0005789|GO:0016021	NM_198512	Hs.454355
A_33_P3217317	-6.26878	-7.38764	2.17174		Homo sapiens cDNA FLJ32169 fis, clone PLACE6000523. [AK056731]	106219317	chr14	106219258	-	hs|14q32.33		AK056731		chr14:106219317-106219258			Hs.650220
A_33_P3593719	-6.53598	-7.75514	2.32812	LINC00114	Homo sapiens long intergenic non-protein coding RNA 114 (LINC00114), transcript variant 2, long non-coding RNA [NR_027066]	40111057	chr21	40110998	-	hs|21q22.2	400866	NR_027066	long intergenic non-protein coding RNA 114	chr21:40111057-40110998		NR_027066	Hs.278704
A_19_P00317791	-6.90221	-7.99267	2.12941			37556682	chr18	37556623	-	hs|18q12.3				chr18:037556682-037556623
A_33_P3493097	-4.80895	-6.43871	3.09461	LOC648149	Homo sapiens cDNA FLJ41355 fis, clone BRAWH2016724. [AK123349]	210557061	chr2	210557002	+	hs|2q34	648149	AK123349	uncharacterized LOC648149	chr2:210557002-210557061			Hs.658840
A_33_P3230841	-6.54134	-7.77248	2.34752	DUPD1	Homo sapiens dual specificity phosphatase and pro isomerase domain containing 1 (DUPD1), mRNA [NM_001003892]	76797776	chr10	76797717	-	hs|10q22.2	338599	NM_001003892	dual specificity phosphatase and pro isomerase domain containing 1	chr10:76797776-76797717	GO:0005737|GO:0006470|GO:0008138|GO:0004725	NM_001003892	Hs.535090
A_24_P942346	-6.16628	-7.75348	3.00466	ECT2L	Homo sapiens epithelial cell transforming sequence 2 oncogene-like (ECT2L), transcript variant 1, mRNA [NM_001077706]	139225060	chr6	139225001	+	hs|6q24.1	345930	NM_001077706	epithelial cell transforming sequence 2 oncogene-like	chr6:139225001-139225060	GO:0035023|GO:0005089	NM_001077706	Hs.660603
A_19_P00319040	-6.56183	-7.72215	2.23507	LOC100506136	Homo sapiens uncharacterized LOC100506136 (LOC100506136), long non-coding RNA [NR_038948]	96251557	chr7	96251498	-	hs|7q21.3	100506136	NR_038948	uncharacterized LOC100506136	chr7:96251557-96251498		NR_038948	Hs.729869
A_33_P3532659	-6.66728	-7.76813	2.14481	F11-AS1	Homo sapiens F11 antisense RNA 1 (F11-AS1), long non-coding RNA [NR_033901]	187337340	chr4	187337281	-	hs|4q35.2	285441	NR_033901	F11 antisense RNA 1	chr4:187337340-187337281		NR_033901	Hs.481369
A_19_P00328976	-6.18124	-7.75332	2.97334			24727551	chr13	24727492	-	hs|13q12.12				chr13:024727551-024727492
A_19_P00800085	-6.58658	-7.83422	2.37453		BC077720 Rab coupling protein, isoform 1 {Homo sapiens} (exp=-1; wgp=0; cg=0), partial (28%) [THC2684909]	73423442	chrX	73423383	+	hs|Xq13.2				chrX:073423383-073423442
A_33_P3214436	-6.42467	-7.713	2.44245	TSEN15	Homo sapiens TSEN15 tRNA splicing endonuclease subunit (TSEN15), transcript variant 3, non-coding RNA [NR_023349]	184039810	chr1	184039751	+	hs|1q25.3	116461	NR_023349	TSEN15 tRNA splicing endonuclease subunit	chr1:184039751-184039810	GO:0006397|GO:0006388|GO:0005730|GO:0000213	NR_023349	Hs.548197
A_33_P3423506	-6.7066	-7.75974	2.07505	NXPE2	Homo sapiens neurexophilin and PC-esterase domain family, member 2 (NXPE2), mRNA [NM_182495]	114569499	chr11	114569440	+	hs|11q23.3	120406	NM_182495	neurexophilin and PC-esterase domain family, member 2	chr11:114569440-114569499	GO:0016021	NM_182495	Hs.446760
A_23_P303671	-6.69398	-7.73654	2.05988	ECM2	Homo sapiens extracellular matrix protein 2, female organ and adipocyte specific (ECM2), transcript variant 1, mRNA [NM_001393]	95258273	chr9	95258214	-	hs|9q22.31	1842	NM_001393	extracellular matrix protein 2, female organ and adipocyte specific	chr9:95258273-95258214	GO:0005178|GO:0007160|GO:0030198|GO:0010811|GO:0005578|GO:0005614|GO:0008201|GO:0070052	NM_001393	Hs.117060
A_24_P247286	-5.60056	-7.73308	4.38481	C19orf71	Homo sapiens chromosome 19 open reading frame 71 (C19orf71), mRNA [NM_001135580]	3543839	chr19	3543632	+	hs|19p13.3	100128569	NM_001135580	chromosome 19 open reading frame 71	chr19:3543632-3543839		NM_001135580	Hs.664978
A_24_P254833	-6.90245	-8.13761	2.35408		T cell receptor beta variable 7-9 [Source:HGNC Symbol;Acc:12243] [ENST00000564548]							AB360850					Hs.449320
A_33_P3314481	-4.96911	-6.46787	2.826		T cell receptor alpha variable 19 [Source:HGNC Symbol;Acc:12115] [ENST00000390447]	22476370	chr14	22476311	+	hs|14q11.2		AB305728		chr14:22476311-22476370			Hs.495021
A_33_P3209506	-5.97727	-7.42056	2.7194	HAAO	3-hydroxyanthranilate 3,4-dioxygenase [Source:HGNC Symbol;Acc:4796] [ENST00000402268]	43010386	chr2	43010327	-	hs|2p21	23498		3-hydroxyanthranilate 3,4-dioxygenase	chr2:43010386-43010327	GO:0006569|GO:0031966|GO:0000334|GO:0009055|GO:0044281|GO:0010043|GO:0008198|GO:0005829|GO:0034641|GO:0019805|GO:0019825|GO:0009435|GO:0070050|GO:0046686
A_33_P3238171	-6.08643	-8.10584	4.05417	ZDHHC8	Homo sapiens zinc finger, DHHC-type containing 8 (ZDHHC8), transcript variant 2, mRNA [NM_013373]	20135526	chr22	20135467	+	hs|22q11.21	29801	NM_013373	zinc finger, DHHC-type containing 8	chr22:20135467-20135526	GO:0005739|GO:0007610|GO:0008270|GO:0016021|GO:0030659|GO:0019706	NM_013373	Hs.63128
A_33_P3360785	-6.62241	-7.67434	2.0733		Homo sapiens cDNA FLJ26611 fis, clone LVR01467. [AK130121]	31506760	chr16	31506701	-	hs|16p11.2		AK130121		chr16:31506760-31506701
A_33_P3224916	-6.72236	-7.75374	2.04398			129246956	chr7	129246897	-	hs|7q32.2		TCONS_00013953		chr7:129246956-129246897
A_33_P3334275	-6.65191	-7.83933	2.27745		3596278H1 FIBPNOT01 Homo sapiens cDNA clone 3596278 5', mRNA sequence [BU584355]	30580700	chr22	30580641	-	hs|22q12.2		BU584355		chr22:30580700-30580641			Hs.684915
A_33_P3211432	-5.95727	-7.23035	2.41677	NCF1	Homo sapiens neutrophil cytosolic factor 1 (NCF1), mRNA [NM_000265]	74202390	chr7	74202331	+	hs|7q11.23	653361	NM_000265	neutrophil cytosolic factor 1	chr7:74202331-74202390	GO:0045730|GO:0005515|GO:0002474|GO:0017124|GO:0008283|GO:0006801|GO:0003924|GO:0050665|GO:0006691|GO:0001878|GO:0005829|GO:0002679|GO:0006954|GO:0007154|GO:0045986|GO:0016175|GO:0006612|GO:0032010|GO:0090382|GO:0070947|GO:0070946|GO:0042554|GO:0051701|GO:0042590|GO:0009055|GO:0005525|GO:0006184|GO:0006968|GO:0045087|GO:0002479|GO:0043020|GO:0035091	NM_000265	Hs.647047
A_33_P3335266	-5.45157	-6.6295	2.26253	LOC93463	PREDICTED: Homo sapiens uncharacterized LOC93463 (LOC93463), misc_RNA [XR_112451]	237957424	chr2	237957365	-	hs|2q37.3	93463	XR_112451	uncharacterized LOC93463	chr2:237957424-237957365		XR_112451	Hs.652810
A_33_P3406651	-5.47113	-6.53521	2.09084	ZSCAN5B	Homo sapiens zinc finger and SCAN domain containing 5B (ZSCAN5B), mRNA [NM_001080456]	56701117	chr19	56701058	-	hs|19q13.43	342933	NM_001080456	zinc finger and SCAN domain containing 5B	chr19:56701117-56701058	GO:0006366|GO:0006357|GO:0000981|GO:0005634|GO:0003677|GO:0046872	NM_001080456	Hs.132130
A_23_P434809	-6.70039	-7.86977	2.24914	S100A8	Homo sapiens S100 calcium binding protein A8 (S100A8), mRNA [NM_002964]	153362607	chr1	153362548	-	hs|1q21.3	6279	NM_002964	S100 calcium binding protein A8	chr1:153362607-153362548	GO:0005515|GO:0008017|GO:0035662|GO:0050544|GO:0005886|GO:0030307|GO:0045471|GO:0050832|GO:0001816|GO:0005615|GO:0010043|GO:0005829|GO:0051092|GO:0006954|GO:0050786|GO:0032602|GO:0032496|GO:0005856|GO:0042742|GO:0002526|GO:0006919|GO:0002523|GO:0032119|GO:0005509|GO:0030593|GO:0006914|GO:2001244|GO:0005576|GO:0002544|GO:0051493|GO:0045087|GO:0050729|GO:0042060|GO:0070488|GO:0008270	NM_002964	Hs.416073
A_33_P3361472	-6.37283	-7.46005	2.12465	PSME4	proteasome (prosome, macropain) activator subunit 4 [Source:HGNC Symbol;Acc:20635] [ENST00000488687]	54093242	chr2	54093183	-	hs|2p16.2	23198	AK124923	proteasome (prosome, macropain) activator subunit 4	chr2:54093242-54093183	GO:0010467|GO:0002474|GO:0005634|GO:0044281|GO:0031145|GO:0005829|GO:0034641|GO:0016032|GO:0070577|GO:0006977|GO:0000209|GO:0043066|GO:0016070|GO:0016071|GO:0006521|GO:0051437|GO:0042590|GO:0006915|GO:0007275|GO:0042981|GO:0051439|GO:0006974|GO:0016504|GO:0010952|GO:0006281|GO:0016607|GO:0002479|GO:0000278|GO:0035093|GO:0010499		Hs.413801
A_32_P107282	-4.18276	-5.98992	3.49954	CBY3	Homo sapiens chibby homolog 3 (Drosophila) (CBY3), mRNA [NM_001164444]	179105763	chr5	179105704	-	hs|5q35.3	646019	NM_001164444	chibby homolog 3 (Drosophila)	chr5:179105763-179105704		NM_001164444	Hs.535767
A_33_P3245021	-6.60659	-7.70381	2.13943			66040720	chr11	66040661	+	hs|11q13.2				chr11:066040661-066040720
A_23_P415470	-4.13079	-6.03014	3.73047	PCDHGB6	Homo sapiens protocadherin gamma subfamily B, 6 (PCDHGB6), transcript variant 2, mRNA [NM_032100]	140790080	chr5	140790021	+	hs|5q31.3	56100	NM_032100	protocadherin gamma subfamily B, 6	chr5:140790021-140790080	GO:0005886|GO:0005509|GO:0016021|GO:0007156	NM_032100	Hs.368160
A_23_P136986	2.84452	-0.0507684	7.43994	APOOL	Homo sapiens apolipoprotein O-like (APOOL), mRNA [NM_198450]	84342739	chrX	84342680	+	hs|Xq21.1	139322	NM_198450	apolipoprotein O-like	chrX:84342680-84342739	GO:0005743|GO:0005576	NM_198450	Hs.512181
A_33_P3312288	-6.96826	-7.98208	2.01926		Q92BS9_LISIN (Q92BS9) OpuCC protein, partial (5%) [THC2546331]	26534621	chr7	26534562	+	hs|7p15.2		TCONS_l2_00025732		chr7:26534562-26534621
A_23_P48229	-5.33977	-6.652	2.48325	KCNA1	Homo sapiens potassium voltage-gated channel, shaker-related subfamily, member 1 (episodic ataxia with myokymia) (KCNA1), mRNA [NM_000217]	5021969	chr12	5021910	+	hs|12p13.32	3736	NM_000217	potassium voltage-gated channel, shaker-related subfamily, member 1 (episodic ataxia with myokymia)	chr12:5021910-5021969	GO:0005251|GO:0005515|GO:0015079|GO:0005886|GO:0044224|GO:0005267|GO:0007268|GO:0030425|GO:0016324|GO:0008076|GO:0043025|GO:0051260|GO:0006813	NM_000217	Hs.416139
A_33_P3400843	-5.5976	-6.93994	2.53561	C1QL4	Homo sapiens complement component 1, q subcomponent-like 4 (C1QL4), mRNA [NM_001008223]	49726319	chr12	49726260	-	hs|12q13.12	338761	NM_001008223	complement component 1, q subcomponent-like 4	chr12:49726319-49726260	GO:0005581	NM_001008223	Hs.380386
A_23_P253321	-6.25434	-7.27575	2.0299	PNOC	Homo sapiens prepronociceptin (PNOC), transcript variant 1, mRNA [NM_006228]	28200831	chr8	28200772	+	hs|8p21.1	5368	NM_006228	prepronociceptin	chr8:28200772-28200831	GO:0005515|GO:0007165|GO:0007218|GO:0001515|GO:0007268|GO:0005576|GO:0005184|GO:0007600	NM_006228	Hs.88218
A_33_P3361217	-3.50201	-4.53278	2.04311			92923207	chr5	92923148	-	hs|5q15				chr5:092923207-092923148
A_23_P386384	-5.75377	-7.08624	2.51833	C1orf87	Homo sapiens chromosome 1 open reading frame 87 (C1orf87), mRNA [NM_152377]	60456377	chr1	60456318	-	hs|1p32.1	127795	NM_152377	chromosome 1 open reading frame 87	chr1:60456377-60456318	GO:0005509	NM_152377	Hs.47385
A_24_P941167	-5.873	-7.1808	2.47564	APOL6	Homo sapiens apolipoprotein L, 6 (APOL6), mRNA [NM_030641]	36057177	chr22	36057118	+	hs|22q12.3	80830	NM_030641	apolipoprotein L, 6	chr22:36057118-36057177	GO:0005737|GO:0006869|GO:0042157|GO:0005576|GO:0005319|GO:0008289	NM_030641	Hs.257352
A_33_P3412384	-5.97683	-7.23867	2.39802	MUC2	Homo sapiens mucin 2, oligomeric mucus/gel-forming (MUC2), mRNA [NM_002457]	1080983	chr11	1080924	+	hs|11p15.5	4583	NM_002457	mucin 2, oligomeric mucus/gel-forming	chr11:1080924-1080983	GO:0005515|GO:0005796|GO:0070703|GO:0070702|GO:0016266|GO:0044267|GO:0043687	NM_002457	Hs.315
A_33_P3272264	-5.62321	-6.98593	2.57169	GID4	GID complex subunit 4, VID24 homolog (S. cerevisiae) [Source:HGNC Symbol;Acc:28453] [ENST00000376345]	17960425	chr17	17960366	+	hs|17p11.2	79018		GID complex subunit 4	chr17:17960366-17960425
A_33_P3216059	-6.28453	-7.54638	2.39803	ASPN	Homo sapiens asporin (ASPN), transcript variant 2, mRNA [NM_001193335]	95227261	chr9	95227202	-	hs|9q22.31	54829	NM_001193335	asporin	chr9:95227261-95227202	GO:0031012|GO:0070171|GO:0005509|GO:0005578|GO:0030282|GO:0030512	NM_001193335	Hs.435655
A_19_P00327929	-5.91067	-7.28672	2.59555			37261506	chr8	37261447	-	hs|8p11.23				chr8:037261506-037261447
A_19_P00805764	-4.43961	-5.61808	2.26337			16427238	chr8	16427179	-	hs|8p22				chr8:016427238-016427179
A_19_P00808353	-6.34884	-7.40045	2.07285			46543424	chr18	46543365	-	hs|18q21.1				chr18:046543424-046543365
A_33_P3290239	-6.75129	-7.99195	2.36307	DUOXA1	Homo sapiens dual oxidase maturation factor 1 (DUOXA1), transcript variant 4, mRNA [NM_001276266]	45411363	chr15	45411304	-	hs|15q21.1	90527	NM_001276266	dual oxidase maturation factor 1	chr15:45411363-45411304	GO:0005886|GO:0045666|GO:0005789|GO:0016021|GO:0015031|GO:2000379	NM_001276266	Hs.356664
A_19_P00806899	-6.31717	-7.6656	2.54634			39498187	chr21	39498128	+	hs|21q22.13				chr21:039498128-039498187
A_23_P208182	-6.06504	-7.69489	3.09481	SIGLEC10	Homo sapiens sialic acid binding Ig-like lectin 10 (SIGLEC10), transcript variant 1, mRNA [NM_033130]	51914383	chr19	51914324	-	hs|19q13.41	89790	NM_033130	sialic acid binding Ig-like lectin 10	chr19:51914383-51914324	GO:0005886|GO:0005576|GO:0016021|GO:0007155	NM_033130	Hs.284813
A_33_P3396537	-6.65519	-7.77083	2.1669	CDHR4	Homo sapiens cadherin-related family member 4 (CDHR4), mRNA [NM_001007540]	49828250	chr3	49828191	-	hs|3p21.31	389118	NM_001007540	cadherin-related family member 4	chr3:49828250-49828191	GO:0005886|GO:0005509|GO:0016021|GO:0007156	NM_001007540	Hs.363312
A_19_P00803314	-6.97277	-7.97743	2.00647		AY557970 YMR184W {Saccharomyces cerevisiae} (exp=-1; wgp=0; cg=0), partial (9%) [THC2603362]	136990815	chr2	136990756	+	hs|2q22.1				chr2:136990756-136990815
A_19_P00316349	-6.64101	-7.6984	2.08117	LOC101928502	PREDICTED: Homo sapiens uncharacterized LOC101928502 (LOC101928502), misc_RNA [XR_243488]	85341596	chr16	85341537	-	hs|16q24.1	101928502	XR_243488	uncharacterized LOC101928502	chr16:85341596-85341537		XR_243488
A_23_P383422	2.38718	-2.56337	30.9219	NFKBID	Homo sapiens nuclear factor of kappa light polypeptide gene enhancer in B-cells inhibitor, delta (NFKBID), mRNA [NM_139239]	36379398	chr19	36379339	-	hs|19q13.12	84807	NM_139239	nuclear factor of kappa light polypeptide gene enhancer in B-cells inhibitor, delta	chr19:36379398-36379339	GO:0006954|GO:0051059|GO:0033085|GO:0070245|GO:0032088|GO:0005634|GO:0043124	NM_139239	Hs.466531
A_33_P3346635	-4.30171	-5.30243	2.00101	LOC100132244	Homo sapiens cDNA FLJ43291 fis, clone MESAN2015515. [AK125281]	197922	chr7	197863	+	hs|7p22.3	100132244	AK125281	uncharacterized LOC100132244	chr7:197863-197922			Hs.134742
A_33_P3342106	-4.99431	-6.10291	2.15636	ZHX3	Homo sapiens zinc fingers and homeoboxes 3 (ZHX3), mRNA [NM_015035]	39833327	chr20	39833268	-	hs|20q12	23051	NM_015035	zinc fingers and homeoboxes 3	chr20:39833327-39833268	GO:0005515|GO:0003700|GO:0046982|GO:0005730|GO:0005634|GO:0006351|GO:0030154|GO:0042803|GO:0046872|GO:0043565|GO:0045669|GO:0005737|GO:0045892	NM_015035	Hs.380133
A_19_P00812956	-6.01315	-7.32867	2.48893			46713612	chr17	46713553	+	hs|17q21.32				chr17:046713553-046713612
A_23_P44264	-5.48394	-7.43427	3.86461	EMX2	Homo sapiens empty spiracles homeobox 2 (EMX2), transcript variant 1, mRNA [NM_004098]	119308940	chr10	119308881	+	hs|10q26.11	2018	NM_004098	empty spiracles homeobox 2	chr10:119308881-119308940	GO:0005515|GO:0021542|GO:0021846|GO:0000976|GO:0003700|GO:0042493|GO:0005634|GO:0007275|GO:0009952|GO:0003677|GO:0021796|GO:0030182|GO:0072001|GO:0021885	NM_004098	Hs.202095
A_24_P119813	-5.33367	-7.11401	3.43507	FKSG29	Homo sapiens FKSG29 (FKSG29), long non-coding RNA [NR_024013]	100004240	chr13	100004181	+	hs|13q32.3	100131561	NR_024013	FKSG29	chr13:100004181-100004240		NR_024013	Hs.721900
A_19_P00811891	-6.23731	-7.35453	2.16929			27790168	chr2	27790109	-	hs|2p23.3				chr2:027790168-027790109
A_33_P3294103	-5.95793	-7.63671	3.20158			18913951	chrX	18913892	+	hs|Xp22.13				chrX:018913892-018913951
A_33_P3391175	-4.85386	-6.23711	2.60855		Homo sapiens cDNA FLJ44385 fis, clone TRACH3036456. [AK126356]	49947818	chr22	49947759	+	hs|22q13.33		AK126356		chr22:49947759-49947818			Hs.517724
A_19_P00319578	-5.91589	-7.09866	2.27011	LINC01094		79584389	chr4	79584330	+	hs|4q21.21	100505702	TCONS_l2_00021618	long intergenic non-protein coding RNA 1094	chr4:79584330-79584389
A_32_P223210	-6.65835	-7.68884	2.04272	SSMEM1	Homo sapiens serine-rich single-pass membrane protein 1 (SSMEM1), mRNA [NM_145268]	129856272	chr7	129856213	+	hs|7q32.2	136263	NM_145268	serine-rich single-pass membrane protein 1	chr7:129856213-129856272	GO:0016021	NM_145268	Hs.351816
A_33_P3350967	-6.16061	-7.6984	2.9035	LINC00992	Homo sapiens long intergenic non-protein coding RNA 992 (LINC00992), long non-coding RNA [NR_046089]	116913034	chr5	116912975	+	hs|5q23.1	728342	NR_046089	long intergenic non-protein coding RNA 992	chr5:116912975-116913034		NR_046089	Hs.434420
A_19_P00802094	-4.52012	-6.06504	2.91788			219392016	chr1	219391957	-	hs|1q41				chr1:219392016-219391957
A_33_P3313710	-5.5973	-7.20643	3.0507	TACC2	Homo sapiens cDNA clone IMAGE:5180053. [BC029124]	123921945	chr10	123921886	-	hs|10q26.13	10579	BC029124	transforming, acidic coiled-coil containing protein 2	chr10:123921945-123921886	GO:0005737|GO:0021987|GO:0005794|GO:0005815|GO:0022027|GO:0019904|GO:0005730|GO:0035257|GO:0032886|GO:0030953|GO:0022008		Hs.713875
A_33_P3392927	-6.12528	-7.72699	3.03504		Synthetic construct DNA, clone: pF1KE0822, Homo sapiens OLFR1031 gene for olfactory receptor 1031, without stop codon, in Flexi system. [AB529253]	56247036	chr11	56246977	-	hs|11q12.1		AB529253		chr11:56247036-56246977
A_19_P00803217	-6.37766	-7.69596	2.49372			23607974	chr1	23607915	+	hs|1p36.12				chr1:023607915-023607974
A_33_P3407540	-3.93881	-4.97838	2.05561	TRAPPC2	trafficking protein particle complex 2 [Source:HGNC Symbol;Acc:23068] [ENST00000380578]	13733706	chrX	13733647	-	hs|Xp22.2	6399	AK098253	trafficking protein particle complex 2	chrX:13733706-13733647	GO:0006888|GO:0005515|GO:0048471|GO:0006355|GO:0001501|GO:0005794|GO:0005783|GO:0005634|GO:0006351|GO:0044325|GO:0008134
A_23_P78201	-6.73691	-7.76029	2.03267	KRT35	Homo sapiens keratin 35 (KRT35), mRNA [NM_002280]	39633059	chr17	39633000	-	hs|17q21.2	3886	NM_002280	keratin 35	chr17:39633059-39633000	GO:0005882|GO:0005198|GO:0009653	NM_002280	Hs.73082
A_33_P3286571	-5.96178	-7.68214	3.2952		DB080651 TESTI4 Homo sapiens cDNA clone TESTI4026318 5', mRNA sequence [DB080651]	39747159	chr6	39747100	-	hs|6p21.2		DB080651		chr6:39747159-39747100			Hs.571102
A_33_P3354792	-5.82261	-7.0038	2.26764		Uncharacterized protein; cDNA FLJ43200 fis, clone FEBRA2007793 [Source:UniProtKB/TrEMBL;Acc:Q6ZUY9] [ENST00000597278]	168197480	chr6	168197421	+	hs|6q27		XR_112948		chr6:168197421-168197480		XR_112948	Hs.192711
A_19_P00318537	-5.96738	-7.33991	2.58924		ALU7_HUMAN (P39194) Alu subfamily SQ sequence contamination warning entry, partial (25%) [THC2496717]	13000682	chr11	13000623	-	hs|11p15.2		TCONS_00019580		chr11:13000682-13000623
A_33_P3234949	-6.09397	-7.47328	2.60144	GRID1	Homo sapiens glutamate receptor, ionotropic, delta 1 (GRID1), mRNA [NM_017551]	87407019	chr10	87406960	-	hs|10q23.1	2894	NM_017551	glutamate receptor, ionotropic, delta 1	chr10:87407019-87406960	GO:0030054|GO:0045211|GO:0005234|GO:0004970|GO:0016021	NM_017551	Hs.530653
A_33_P3219950	-5.21294	-7.69065	5.5701	LOC729658	PREDICTED: Homo sapiens uncharacterized LOC729658 (LOC729658), transcript variant X3, misc_RNA [XR_250108]	163604384	chr6	163604325	-	hs|6q26	729658	XR_250108	uncharacterized LOC729658	chr6:163604384-163604325		XR_250108	Hs.728991
A_24_P419087	-5.67712	-7.32735	3.13883	AVIL	Homo sapiens advillin (AVIL), mRNA [NM_006576]	58200287	chr12	58200228	-	hs|12q14.1	10677	NM_006576	advillin	chr12:58200287-58200228	GO:0043005|GO:0030424|GO:0005737|GO:0060271|GO:0010976|GO:0007010|GO:0006950|GO:0003779|GO:0042995|GO:0015629|GO:0051693|GO:0007399	NM_006576	Hs.584854
A_19_P00805170	-5.82829	-7.70487	3.67202			93605084	chr7	93605025	+	hs|7q21.3				chr7:093605025-093605084
A_33_P3279590	-6.86169	-7.86261	2.00128	OGN	Homo sapiens osteoglycin (OGN), transcript variant 1, mRNA [NM_033014]	95147506	chr9	95147447	-	hs|9q22.31	4969	NM_033014	osteoglycin	chr9:95147506-95147447	GO:0005515|GO:0005796|GO:0005975|GO:0005578|GO:0048662|GO:0005576|GO:0044281|GO:0005615|GO:0042339|GO:0031012|GO:0018146|GO:0042340|GO:0008083|GO:0030203|GO:0043202	NM_033014	Hs.109439
A_24_P34031	-6.73385	-7.9365	2.30162	EPHA7	EPH receptor A7 [Source:HGNC Symbol;Acc:3390] [ENST00000369297]	94120166	chr6	94120107	-	hs|6q16.1	2045	BC027940	EPH receptor A7	chr6:94120166-94120107	GO:0031290|GO:0005515|GO:0031594|GO:0050730|GO:0030425|GO:0031952|GO:0005004|GO:0043525|GO:0045211|GO:0043025|GO:0070372|GO:0022407|GO:0048013|GO:0050919|GO:0018108|GO:0005524|GO:0016310|GO:0045499|GO:0043281|GO:0046875|GO:0007420|GO:0005887|GO:0048755|GO:0004713|GO:0008046		Hs.73962
A_23_P81484	-5.62237	-6.78021	2.23123	SLCO4C1	Homo sapiens PRO2176 mRNA, complete cds. [AF119865]	101570744	chr5	101570685	+	hs|5q21.1	353189	AF119865	solute carrier organic anion transporter family, member 4C1	chr5:101570685-101570744	GO:0016323|GO:0005215|GO:0005886|GO:0043252|GO:0007275|GO:0016021|GO:0007283|GO:0055085|GO:0030154		Hs.127648
A_33_P3216568	-5.00682	-6.00708	2.00035	MUC5AC	mucin 5AC, oligomeric mucus/gel-forming [Source:HGNC Symbol;Acc:7515] [ENST00000356191]	1161886	chr11	1161827	+	hs|11p15.5	4586	XM_003403450	mucin 5AC, oligomeric mucus/gel-forming	chr11:1161827-1161886	GO:0005796|GO:0007586|GO:0016266|GO:0043205|GO:0043206|GO:0007155|GO:0044267|GO:0043687|GO:0005201	XM_003403450	Hs.721515
A_33_P3263198	-6.4842	-7.69296	2.31139			33815888	chr16	33815829	-	hs|16p11.2				chr16:033815888-033815829
A_19_P00807872	-6.8114	-8.00244	2.28318			37516113	chr19	37516054	+	hs|19q13.12				chr19:037516054-037516113
A_33_P3477521	-6.37186	-7.74316	2.58704	LOC284080	Homo sapiens uncharacterized LOC284080 (LOC284080), long non-coding RNA [NR_038230]	48127772	chr17	48127713	-	hs|17q21.33	284080	NR_038230	uncharacterized LOC284080	chr17:48127772-48127713		NR_038230	Hs.274864
A_19_P00323016	-6.37457	-7.52239	2.21579			127195737	chr6	127195678	+	hs|6q22.33				chr6:127195678-127195737
A_23_P93960	-6.10268	-7.20709	2.1501	PRSS37	Homo sapiens protease, serine, 37 (PRSS37), transcript variant 1, mRNA [NM_001008270]	141536238	chr7	141536179	-	hs|7q34	136242	NM_001008270	protease, serine, 37	chr7:141536238-141536179	GO:0004252|GO:0006508|GO:0005576	NM_001008270	Hs.98947
A_19_P00806374	-5.84705	-7.69249	3.59362			123951945	chr11	123951886	-	hs|11q24.2				chr11:123951945-123951886
A_19_P00318567	-6.18034	-7.20107	2.02895			74343627	chr5	74343568	+	hs|5q13.3				chr5:074343568-074343627
A_33_P3414922	-6.36952	-7.71074	2.53365		Homo sapiens cDNA clone IMAGE:6499259, partial cds. [BC070144]	159296	chr4_gl000194_random	159237	-			BC070144		chr4_gl000194_random:159296-159237			Hs.474737
A_23_P366936	-6.45735	-7.69959	2.36566	KRT6C	Homo sapiens keratin 6C (KRT6C), mRNA [NM_173086]	52864324	chr12	52863651	-	hs|12q13.13	286887	NM_173086	keratin 6C	chr12:52864324-52863651	GO:0005882|GO:0005198|GO:0007010|GO:0045095	NM_173086	Hs.709234
A_33_P3788420	-4.66112	-7.69293	8.17835	TRABD2B	Homo sapiens TraB domain containing 2B (TRABD2B), mRNA [NM_001194986]	48226261	chr1	48226202	-	hs|1p33	388630	NM_001194986	TraB domain containing 2B	chr1:48226261-48226202	GO:0005515|GO:0017147|GO:0031301|GO:0005887|GO:0018158|GO:0008152|GO:0030178|GO:0006508|GO:0016055|GO:0004222|GO:0046872	NM_001194986	Hs.61504
A_33_P3252661	-6.50223	-7.74205	2.36169	POTEA	Homo sapiens POTE ankyrin domain family, member A (POTEA), transcript variant 2, mRNA [NM_001005365]	43212114	chr8	43212055	+	hs|8p11.1	340441	NM_001005365	POTE ankyrin domain family, member A	chr8:43212055-43212114		NM_001005365	Hs.531579
A_33_P3328893	-6.29256	-7.45825	2.2434		602689955F1 NIH_MGC_97 Homo sapiens cDNA clone IMAGE:4822453 5', mRNA sequence [BG719595]	29870303	chr18	29870244	+	hs|18q12.1		BG719595		chr18:29870244-29870303			Hs.708849
A_24_P297816	-5.85934	-7.24638	2.61542	KIF6	Homo sapiens kinesin family member 6 (KIF6), mRNA [NM_145027]	39602692	chr6	39602633	-	hs|6p21.2	221458	NM_145027	kinesin family member 6	chr6:39602692-39602633	GO:0008017|GO:0005515|GO:0005871|GO:0005737|GO:0005874|GO:0003777|GO:0005524|GO:0007018	NM_145027	Hs.588202
A_19_P00326424	-3.11459	-4.19559	2.1155	LOC101927989	PREDICTED: Homo sapiens uncharacterized LOC101927989 (LOC101927989), mRNA [XM_005276641]	74200115	chr18	74200056	+	hs|18q23	101927989	XM_005276641	uncharacterized LOC101927989	chr18:74200056-74200115		XM_005276641
A_19_P00317757	-5.9285	-7.7214	3.4651			38422063	chr22	38422004	-	hs|22q13.1				chr22:038422063-038422004
A_24_P208704	-6.52263	-7.70207	2.26488	CYP8B1	Homo sapiens cytochrome P450, family 8, subfamily B, polypeptide 1 (CYP8B1), mRNA [NM_004391]	42913744	chr3	42913685	-	hs|3p22.1	1582	NM_004391	cytochrome P450, family 8, subfamily B, polypeptide 1	chr3:42913744-42913685	GO:0033778|GO:0006805|GO:0019825|GO:0008397|GO:0005506|GO:0006699|GO:0005789|GO:0008206|GO:0044281|GO:0016125|GO:0016021|GO:0020037	NM_004391	Hs.447793
A_33_P3348787	-5.46073	-7.69404	4.70212			137719081	chr4	137719022	-	hs|4q28.3		TCONS_00007845		chr4:137719081-137719022
A_24_P892472	-6.24758	-8.02131	3.41937	EMX2OS	Homo sapiens EMX2 opposite strand/antisense RNA (EMX2OS), long non-coding RNA [NR_002791]	119243893	chr10	119243834	-	hs|10q26.11	196047	NR_002791	EMX2 opposite strand/antisense RNA	chr10:119243893-119243834		NR_002791	Hs.312592
A_33_P3217322	-5.59985	-6.90668	2.47397	TTC40	Homo sapiens tetratricopeptide repeat domain 40 (TTC40), mRNA [NM_001200049]	134679626	chr10	134679567	-	hs|10q26.3	54777	NM_001200049	tetratricopeptide repeat domain 40	chr10:134679626-134679567		NM_001200049	Hs.298038
A_23_P125505	-5.32243	-6.64487	2.50088	PPEF1	Homo sapiens protein phosphatase, EF-hand calcium binding domain 1 (PPEF1), transcript variant 1, mRNA [NM_006240]	18845814	chrX	18845755	+	hs|Xp22.13	5475	NM_006240	protein phosphatase, EF-hand calcium binding domain 1	chrX:18845755-18845814	GO:0005515|GO:0050906|GO:0030145|GO:0006470|GO:0007603|GO:0005506|GO:0005509|GO:0022400|GO:0004722|GO:0016056|GO:0005829	NM_006240	Hs.211589
A_33_P3298460	-5.12487	-7.58945	5.51969	GCG	Homo sapiens glucagon (GCG), mRNA [NM_002054]	163000596	chr2	163000537	-	hs|2q24.2	2641	NM_002054	glucagon	chr2:163000596-163000537	GO:0005515|GO:0007631|GO:0005886|GO:0008283|GO:0030819|GO:0010737|GO:0044281|GO:0090280|GO:0005615|GO:0032092|GO:0042802|GO:0033138|GO:0071377|GO:0045860|GO:0070374|GO:0010800|GO:0043066|GO:0035774|GO:0005102|GO:0005576|GO:0007165|GO:0006112|GO:0007186|GO:0005179|GO:0050796|GO:0005788|GO:0044267|GO:0034774	NM_002054	Hs.516494
A_33_P3699565	-6.12377	-7.7348	3.0547	LOC285422	Homo sapiens mRNA; cDNA DKFZp686P2136 (from clone DKFZp686P2136). [AL832228]	146502612	chr4	146502553	-	hs|4q31.21	285422	AL832228	uncharacterized LOC285422	chr4:146502612-146502553			Hs.377021
A_19_P00805046	-3.7706	-4.92672	2.22857			90052601	chr16	90052542	+	hs|16q24.3				chr16:090052542-090052601
A_33_P3357759	-5.62221	-7.2659	3.12463	MROH2A	PREDICTED: Homo sapiens maestro heat-like repeat family member 2A (MROH2A), mRNA [XM_001721240]	234742069	chr2	234742010	+	hs|2q37.1	339766	XM_001721240	maestro heat-like repeat family member 2A	chr2:234742010-234742069		XM_001721240
A_33_P3333058	-6.00323	-7.49225	2.807			26496076	chr1	26496017	-	hs|1p36.11				chr1:026496076-026496017
A_33_P3608620	-5.17574	-7.72412	5.84977	LRIT3	Homo sapiens leucine-rich repeat, immunoglobulin-like and transmembrane domains 3 (LRIT3), mRNA [NM_198506]	110792394	chr4	110792335	+	hs|4q25	345193	NM_198506	leucine-rich repeat, immunoglobulin-like and transmembrane domains 3	chr4:110792335-110792394	GO:0040036|GO:0005789|GO:0016021	NM_198506	Hs.308127
A_33_P3400482	-4.95116	-7.71682	6.80059	LOC728158	PREDICTED: Homo sapiens hCG2044975 (LOC728158), misc_RNA [XR_246201]	128148280	chr10	128148221	+	hs|10q26.2	728158	XR_246201	hCG2044975	chr10:128148221-128148280		XR_246201	Hs.646701
A_23_P346884	-5.45373	-6.92359	2.76995	RBPJL	Homo sapiens recombination signal binding protein for immunoglobulin kappa J region-like (RBPJL), transcript variant 1, mRNA [NM_014276]	43943087	chr20	43942760	+	hs|20q13.12	11317	NM_014276	recombination signal binding protein for immunoglobulin kappa J region-like	chr20:43942760-43943087	GO:0007165|GO:0005667|GO:0003700|GO:0000982|GO:0005634|GO:0045893|GO:0000978	NM_014276	Hs.248217
A_23_P15678	-5.933	-7.69883	3.4007	TEKT1	Homo sapiens tektin 1 (TEKT1), mRNA [NM_053285]	6722625	chr17	6722566	-	hs|17p13.1	83659	NM_053285	tektin 1	chr17:6722625-6722566	GO:0005737|GO:0005874|GO:0000226|GO:0035085	NM_053285	Hs.462108
A_33_P3270417	-6.38415	-7.65738	2.41702			4732787	chr20	4732728	-	hs|20p13				chr20:004732787-004732728
A_33_P3274955	-6.18687	-7.73869	2.93186	TKTL2	Homo sapiens transketolase-like 2 (TKTL2), mRNA [NM_032136]	164393065	chr4	164393006	-	hs|4q32.2	84076	NM_032136	transketolase-like 2	chr4:164393065-164393006	GO:0005737|GO:0046872|GO:0004802	NM_032136	Hs.303923
A_33_P3471466	-5.74603	-7.40985	3.16854	C14orf166B	Homo sapiens chromosome 14 open reading frame 166B (C14orf166B), mRNA [NM_194287]	77304313	chr14	77304254	+	hs|14q24.3	145497	NM_194287	chromosome 14 open reading frame 166B	chr14:77304254-77304313		NM_194287	Hs.147276
A_19_P00329934	-5.22306	-7.71518	5.62605			120982037	chr7	120981978	-	hs|7q31.31				chr7:120982037-120981978
A_33_P3401407	-5.13485	-7.69844	5.91176	OACYLP	Homo sapiens O-acyltransferase like, pseudogene (OACYLP), non-coding RNA [NR_024021]	56718899	chr18	56718840	+	hs|18q21.32	390858	NR_024021	O-acyltransferase like, pseudogene	chr18:56718840-56718899		NR_024021	Hs.722775
A_33_P3330761	-6.22294	-7.71653	2.81588			5345069	chr12	5345010	-	hs|12p13.32				chr12:005345069-005345010
A_19_P00328870	1.6822	-3.35134	32.7527			147388293	chr5	147388234	-	hs|5q32				chr5:147388293-147388234
A_19_P00317780	-6.68051	-7.71233	2.0446	LOC100505474		53754560	chr18	53754501	-	hs|18q21.2	100505474		uncharacterized LOC100505474	chr18:53754560-53754501
A_19_P00329724	-5.1713	-7.70015	5.7711			28446698	chr4	28446639	+	hs|4p15.1				chr4:028446639-028446698
A_19_P00808539	-5.25345	-6.65345	2.63902			35765393	chr21	35765334	+	hs|21q22.11				chr21:035765334-035765393
A_23_P412562	-6.10093	-7.28511	2.27234	C1orf162	Homo sapiens chromosome 1 open reading frame 162 (C1orf162), mRNA [NM_174896]	112020729	chr1	112020670	+	hs|1p13.2	128346	NM_174896	chromosome 1 open reading frame 162	chr1:112020670-112020729	GO:0016021	NM_174896	Hs.288010
A_33_P3388691	-6.33852	-7.71694	2.59983	RGS21	Homo sapiens regulator of G-protein signaling 21 (RGS21), mRNA [NM_001039152]	192336272	chr1	192336213	+	hs|1q31.2	431704	NM_001039152	regulator of G-protein signaling 21	chr1:192336213-192336272	GO:0043547|GO:0005737|GO:0005886|GO:0038032|GO:0005096	NM_001039152	Hs.558673
A_19_P00319607	-6.03735	-7.70309	3.17276	LOC100499194	Homo sapiens uncharacterized LOC100499194 (LOC100499194), long non-coding RNA [NR_034130]	114735662	chr2	114735603	-	hs|2q14.1	100499194	NR_034130	uncharacterized LOC100499194	chr2:114735662-114735603		NR_034130	Hs.662336
A_19_P00318790	-5.07586	-6.08801	2.01692			85265856	chr6	85265797	-	hs|6q14.3		TCONS_l2_00025431		chr6:85265856-85265797
A_19_P00328096	-5.07896	-7.70106	6.15644			80509351	chr13	80509292	-	hs|13q31.1				chr13:080509351-080509292
A_23_P13195	-4.04339	-7.72347	12.8178	OR8G1	Homo sapiens olfactory receptor, family 8, subfamily G, member 1 (OR8G1), mRNA [NM_001002905]	124121204	chr11	124121145	+	hs|11q24.2	26494	NM_001002905	olfactory receptor, family 8, subfamily G, member 1	chr11:124121145-124121204	GO:0050911|GO:0007608|GO:0004984|GO:0005886|GO:0004930|GO:0016021	NM_001002905	Hs.448172
A_33_P3228892	-6.00715	-7.58447	2.98415			79353050	chr17	79352991	-	hs|17q25.3		AL162045		chr17:79353050-79352991
A_33_P3325606	-6.8683	-7.86944	2.00159	LOC100130451	Homo sapiens uncharacterized LOC100130451 (LOC100130451), mRNA [NM_001242575]	214141360	chr2	214141301	-	hs|2q34	100130451	NM_001242575	uncharacterized LOC100130451	chr2:214141360-214141301		NM_001242575
A_33_P3294504	-4.19492	-5.28228	2.12485	FCRL1	Homo sapiens Fc receptor-like 1 (FCRL1), transcript variant 2, mRNA [NM_001159397]	157768011	chr1	157767952	-	hs|1q23.1	115350	NM_001159397	Fc receptor-like 1	chr1:157768011-157767952	GO:0005886|GO:0016021	NM_001159397	Hs.656112
A_33_P3334688	-5.76087	-7.11617	2.5585	CPNE2	copine II [Source:HGNC Symbol;Acc:2315] [ENST00000565951]	57181435	chr16	57181376	+	hs|16q13	221184	AK126138	copine II	chr16:57181376-57181435			Hs.339809
A_24_P352388	-6.51956	-7.70387	2.27254	CDHR5	Homo sapiens cadherin-related family member 5 (CDHR5), transcript variant 3, mRNA [NM_031264]	619570	chr11	619511	-	hs|11p15.5	53841	NM_031264	cadherin-related family member 5	chr11:619570-619511	GO:0016339|GO:0016020|GO:0005886|GO:0005509|GO:0016021|GO:0007155|GO:0007156	NM_031264	Hs.165619
A_33_P3220410	-5.8177	-7.66784	3.60535		BX107671 Soares_testis_NHT Homo sapiens cDNA clone IMAGp998M084458, mRNA sequence [BX107671]	46200041	chr18	46199982	-	hs|18q21.1		BX107671		chr18:46200041-46199982			Hs.667507
A_24_P187774	-5.36498	-7.79207	5.37807	SVEP1	sushi, von Willebrand factor type A, EGF and pentraxin domain containing 1 [Source:HGNC Symbol;Acc:15985] [ENST00000374461]	113238473	chr9	113238414	-	hs|9q31.3	79987	BC030816	sushi, von Willebrand factor type A, EGF and pentraxin domain containing 1	chr9:113238473-113238414	GO:0005737|GO:0016020|GO:0003682|GO:0005509|GO:0005576|GO:0007155		Hs.522334
A_19_P00812716	-6.70335	-7.71697	2.01897			112369018	chr3	112368959	+	hs|3q13.2				chr3:112368959-112369018
A_19_P00318727	-6.13652	-7.79411	3.15491	LINC00880	Homo sapiens long intergenic non-protein coding RNA 880 (LINC00880), long non-coding RNA [NR_034007]	156800870	chr3	156800811	-	hs|3q25.31	339894	NR_034007	long intergenic non-protein coding RNA 880	chr3:156800870-156800811		NR_034007	Hs.478050
A_19_P00808769	-3.74686	-4.80155	2.07728			61998745	chrX	61998686	-	hs|Xq11.1				chrX:061998745-061998686
A_24_P230948	-3.44083	-4.96404	2.8743	PER3	Homo sapiens period circadian clock 3 (PER3), mRNA [NM_016831]	7863833	chr1	7863774	+	hs|1p36.23	8863	NM_016831	period circadian clock 3	chr1:7863774-7863833	GO:0005515|GO:0005737|GO:0007623|GO:0005634|GO:0004871|GO:0000122|GO:0006351	NM_016831	Hs.162200
A_33_P3292138	-6.4814	-7.74373	2.39883			44778434	chr10	44778375	-	hs|10q11.21				chr10:044778434-044778375
A_23_P89101	-4.15714	-5.43594	2.42637	2014-09-12	Homo sapiens septin 12 (SEPT12), transcript variant 2, mRNA [NM_144605]	4827777	chr16	4827718	-	hs|16p13.3	124404	NM_144605	septin 12	chr16:4827777-4827718	GO:0005515|GO:0031105|GO:0001725|GO:0048471|GO:0097227|GO:0005819|GO:0030496|GO:0005525|GO:0032154|GO:0042803|GO:0007049|GO:0015630|GO:0019003|GO:0035091|GO:0051301	NM_144605	Hs.126780
A_33_P3272281	-6.35749	-7.40369	2.06508		Homo sapiens cDNA FLJ44874 fis, clone BRAMY2025495. [AK126822]	5475997	chr12	5475938	-	hs|12p13.31		AK126822		chr12:5475997-5475938			Hs.738701
A_33_P3329765	-4.87029	-7.83787	7.82224			59522591	chr2	59522532	-	hs|2p16.1				chr2:59522591-59522532
A_33_P3366493	-2.23032	-3.45969	2.34464			133322524	chr12	133322465	+	hs|12q24.33				chr12:133322465-133322524
