# Supplementary material for: A Stable Chimeric Fibroblast Growth Factor (FGF) Can Successfully Replace Basic FGF in Human Pluripotent Stem Cell Culture
Source: PLoS One. 2015 Apr 7;10(4):e0118931. doi: 10.1371/journal.pone.0118931 (PMC4388338; doi:10.1371/journal.pone.0118931)
Supplement: S8 Table — 201B7 iPSCs were cultured in either bFGF- or FGFC-containing medium on MMC-MEF feeder cells for 50 days through 10 passages. The full array data set was deposited in the GEO databank (GSE55428). (XLSX) [file pone.0118931.s011.xlsx]

## Sheet: TableS8
Table S8. List of 490 probes exhibiting increased expression (by 2-fold or more) under FGFC culture conditions compared with bFGF culture conditions.
ProbeName	Average value of 201B7_p40_MEF_50_bFGF	Average value of 201B7_p40_MEF_50_FGFC	Fold change	GeneSymbol	Description	Chromosome End Index_Avadis_	Chromosome Number_Avadis_	Chromosome Start Index_Avadis_	Chromosome Strand_Avadis_	Cytoband	EntrezGeneID	GenbankAccession	GeneName	GenomicCoordinates	Go	RefSeqAccession	UniGeneID
A_19_P00802615	-6.56882	-5.21069	2.56352	LOC100131564	Homo sapiens uncharacterized LOC100131564 (LOC100131564), long non-coding RNA [NR_034089]	93775805	chr1	93775746	-	hs|1p22.1	100131564	NR_034089	uncharacterized LOC100131564	chr1:93775805-93775746		NR_034089	Hs.732666
A_33_P3269024	-7.40605	-5.50963	3.7229		yy57b12.s1 Soares_multiple_sclerosis_2NbHMSP Homo sapiens cDNA clone IMAGE:277631 3', mRNA sequence [N45983]	158327244	chr3	158327185	-	hs|3q25.32		N45983		chr3:158327244-158327185			Hs.46572
A_23_P160567	-5.79618	-4.64866	2.21533	ZMYND12	Homo sapiens zinc finger, MYND-type containing 12 (ZMYND12), transcript variant 1, mRNA [NM_032257]	42896355	chr1	42896296	-	hs|1p34.2	84217	NM_032257	zinc finger, MYND-type containing 12	chr1:42896355-42896296	GO:0005622|GO:0046872	NM_032257	Hs.294009
A_23_P80718	-6.34054	-4.47708	3.63879	SYNPR	Homo sapiens synaptoporin (SYNPR), transcript variant 2, mRNA [NM_144642]	63602544	chr3	63602485	+	hs|3p14.2	132204	NM_144642	synaptoporin	chr3:63602485-63602544	GO:0043005|GO:0005215|GO:0030054|GO:0030672|GO:0016021	NM_144642	Hs.648668
A_23_P321949	-3.43917	-2.16766	2.41414	PLA2G2A	Homo sapiens phospholipase A2, group IIA (platelets, synovial fluid) (PLA2G2A), transcript variant 1, mRNA [NM_000300]	20305279	chr1	20305011	-	hs|1p36.13	5320	NM_000300	phospholipase A2, group IIA (platelets, synovial fluid)	chr1:20305279-20305011	GO:0050830|GO:0005783|GO:0010744|GO:0036149|GO:0036148|GO:0005509|GO:0005576|GO:0044281|GO:0005615|GO:0016042|GO:0036150|GO:0005543|GO:0034374|GO:0050729|GO:0047498|GO:0004623|GO:0005789|GO:0006644|GO:0030141|GO:0006654|GO:0046473|GO:0036151|GO:0046474|GO:0036152	NM_000300	Hs.466804
A_23_P30315	-5.71979	-4.55796	2.2374	TRIM7	Homo sapiens tripartite motif containing 7 (TRIM7), transcript variant 6, mRNA [NM_033342]	180630267	chr5	180630208	-	hs|5q35.3	81786	NM_033342	tripartite motif containing 7	chr5:180630267-180630208	GO:0005737|GO:0005730|GO:0008270|GO:0005634|GO:0043231	NM_033342	Hs.487412
A_23_P118894	-5.11567	-4.06769	2.06763	PRR15L	Homo sapiens proline rich 15-like (PRR15L), mRNA [NM_024320]	46029448	chr17	46029389	-	hs|17q21.32	79170	NM_024320	proline rich 15-like	chr17:46029448-46029389		NM_024320	Hs.368260
A_33_P3359801	-6.07084	-4.34442	3.30906	NKX2-4	Homo sapiens NK2 homeobox 4 (NKX2-4), mRNA [NM_033176]	21376070	chr20	21376011	-	hs|20p11.22	644524	NM_033176	NK2 homeobox 4	chr20:21376070-21376011	GO:0043565|GO:0008150|GO:0003674|GO:0003700|GO:0007275|GO:0005634|GO:0005575	NM_033176	Hs.456662
A_23_P96291	-7.20274	-6.14511	2.08151	MAGEA1	Homo sapiens melanoma antigen family A, 1 (directs expression of antigen MZ2-E) (MAGEA1), mRNA [NM_004988]	152481769	chrX	152481710	-	hs|Xq28	4100	NM_004988	melanoma antigen family A, 1 (directs expression of antigen MZ2-E)	chrX:152481769-152481710	GO:0005515|GO:0045746|GO:0005737|GO:0042826|GO:0005886|GO:0005634|GO:0000122|GO:0006351	NM_004988	Hs.72879
A_33_P3421728	-7.40293	-6.37055	2.04539	DGKG	Homo sapiens diacylglycerol kinase, gamma 90kDa (DGKG), transcript variant 1, mRNA [NM_001346]	185865094	chr3	185865035	-	hs|3q27.2	1608	NM_001346	diacylglycerol kinase, gamma 90kDa	chr3:185865094-185865035	GO:0035556|GO:0007165|GO:0005737|GO:0003951|GO:0005886|GO:0048666|GO:0007596|GO:0005509|GO:0004143|GO:0030168|GO:0005524|GO:0007205	NM_001346	Hs.683449
A_23_P104318	1.46816	2.47887	2.0149	DDIT4	Homo sapiens DNA-damage-inducible transcript 4 (DDIT4), mRNA [NM_019058]	74035422	chr10	74035363	+	hs|10q22.1	54541	NM_019058	DNA-damage-inducible transcript 4	chr10:74035363-74035422	GO:0010741|GO:0001666|GO:0048011|GO:0032007|GO:0008283|GO:0072593|GO:0043241|GO:0010801|GO:0005829|GO:0005622|GO:0005739|GO:0071889|GO:0042771|GO:0051607|GO:0005737|GO:0007420|GO:0033137|GO:0030182|GO:0045820|GO:0001764	NM_019058	Hs.744875
A_33_P3211198	-4.19337	-3.06808	2.18146	NCMAP	Homo sapiens noncompact myelin associated protein (NCMAP), mRNA [NM_001010980]	24935790	chr1	24935731	+	hs|1p36.11	400746	NM_001010980	noncompact myelin associated protein	chr1:24935731-24935790	GO:0043220|GO:0005887|GO:0032290|GO:0033270|GO:0019911|GO:0031643	NM_001010980	Hs.200253
A_23_P79488	-5.69935	-4.04301	3.15214	STON1-GTF2A1L	Homo sapiens STON1-GTF2A1L readthrough (STON1-GTF2A1L), transcript variant 1, mRNA [NM_172311]	48906615	chr2	48906556	+	hs|2p16.3	286749	NM_172311	STON1-GTF2A1L readthrough	chr2:48906556-48906615		NM_172311	Hs.732016
A_33_P3312466	-7.41842	-6.36954	2.06893	BTNL9	Homo sapiens butyrophilin-like 9 (BTNL9), mRNA [NM_152547]	180488430	chr5	180488371	+	hs|5q35.3	153579	NM_152547	butyrophilin-like 9	chr5:180488371-180488430	GO:0016021	NM_152547	Hs.546502
A_23_P14559	-6.97563	-5.80066	2.25788	RIPK3	Homo sapiens receptor-interacting serine-threonine kinase 3 (RIPK3), mRNA [NM_006871]	24806583	chr14	24806524	-	hs|14q12	11035	NM_006871	receptor-interacting serine-threonine kinase 3	chr14:24806583-24806524	GO:0005515|GO:0034142|GO:0005886|GO:2000452|GO:0046006|GO:0007249|GO:0048538|GO:0070235|GO:0048536|GO:0051291|GO:0032403|GO:0048535|GO:0042802|GO:0005829|GO:0005739|GO:0032147|GO:0002756|GO:0032649|GO:0004704|GO:0051092|GO:0046777|GO:0010922|GO:0051260|GO:0032481|GO:0043029|GO:0034138|GO:0060545|GO:0033077|GO:0070266|GO:0003713|GO:0002224|GO:0097190|GO:0005524|GO:0002819|GO:0007165|GO:0004672|GO:…	NM_006871	Hs.268551
A_23_P92536	-6.5645	-5.50213	2.08836	CNGA1	Homo sapiens cyclic nucleotide gated channel alpha 1 (CNGA1), transcript variant 2, mRNA [NM_000087]	47938655	chr4	47938596	-	hs|4p12	1259	NM_000087	cyclic nucleotide gated channel alpha 1	chr4:47938655-47938596	GO:0005223|GO:0005515|GO:0005886|GO:0007603|GO:0042622|GO:0005222|GO:0022400|GO:0030553|GO:0005887|GO:0005249|GO:0042391|GO:0006810|GO:0007601|GO:0071805|GO:0016056	NM_000087	Hs.1323
A_19_P00800934	-6.79061	-5.69829	2.13216			86599476	chr11	86599417	-	hs|11q14.2				chr11:086599476-086599417
A_23_P87036	-6.98906	-5.93374	2.07818	APOA4	Homo sapiens apolipoprotein A-IV (APOA4), mRNA [NM_000482]	116691770	chr11	116691711	-	hs|11q23.3	337	NM_000482	apolipoprotein A-IV	chr11:116691770-116691711	GO:0035634|GO:0007603|GO:0006982|GO:0044240|GO:0017127|GO:0042627|GO:0010873|GO:0010898|GO:0030300|GO:0044281|GO:0005615|GO:0042803|GO:0060228|GO:0034378|GO:0005829|GO:0008289|GO:0034361|GO:0034364|GO:0019430|GO:0034445|GO:0007159|GO:0042744|GO:0008203|GO:0042632|GO:0033344|GO:0016209|GO:0032374|GO:0009986|GO:0005507|GO:0045723|GO:0043691|GO:0055088|GO:0031210|GO:0065005|GO:0005576|GO:0001523|GO:…	NM_000482	Hs.1247
A_23_P204375	-7.34029	-5.7578	2.99485	LPAR5	Homo sapiens lysophosphatidic acid receptor 5 (LPAR5), transcript variant 1, mRNA [NM_020400]	6728794	chr12	6728735	-	hs|12p13.31	57121	NM_020400	lysophosphatidic acid receptor 5	chr12:6728794-6728735	GO:0008150|GO:0003674|GO:0005886|GO:0004930|GO:0016021|GO:0005575	NM_020400	Hs.155538
A_33_P3320817	-7.12084	-6.00908	2.16109	GLT6D1	Homo sapiens glycosyltransferase 6 domain containing 1 (GLT6D1), mRNA [NM_182974]	138515742	chr9	138515683	-	hs|9q34.3	360203	NM_182974	glycosyltransferase 6 domain containing 1	chr9:138515742-138515683	GO:0016758|GO:0005975|GO:0016021	NM_182974	Hs.522491
A_33_P3266140	-7.37342	-5.84963	2.87546		S26A4_HUMAN (O43511) Pendrin (Sodium-independent chloride/iodide transporter) (Solute carrier family 26 member 4), partial (4%) [THC2710796]	107330529	chr7	107330470	-	hs|7q22.3				chr7:107330529-107330470
A_32_P198810	-6.02558	-4.68899	2.52553	LOH12CR2	Homo sapiens loss of heterozygosity, 12, chromosomal region 2 (non-protein coding) (LOH12CR2), long non-coding RNA [NR_024061]	12509354	chr12	12509295	-	hs|12p13.2	503693	NR_024061	loss of heterozygosity, 12, chromosomal region 2 (non-protein coding)	chr12:12509354-12509295		NR_024061	Hs.67553
A_23_P349566	-6.7771	-5.31557	2.754	CCDC85A	Homo sapiens coiled-coil domain containing 85A (CCDC85A), mRNA [NM_001080433]	56612864	chr2	56612805	+	hs|2p16.1	114800	NM_001080433	coiled-coil domain containing 85A	chr2:56612805-56612864		NM_001080433	Hs.117136
A_19_P00809204	-5.25411	-4.1211	2.19316	LOC100507194	Homo sapiens uncharacterized LOC100507194 (LOC100507194), transcript variant 1, long non-coding RNA [NR_038295]	3183399	chr6	3183340	-	hs|6p25.2	100507194	NR_038295	uncharacterized LOC100507194	chr6:3183399-3183340		NR_038295	Hs.678053
A_33_P3222424	-7.3331	-6.16006	2.25486	CSF3	Homo sapiens colony stimulating factor 3 (granulocyte) (CSF3), transcript variant 1, mRNA [NM_000759]	38173310	chr17	38173251	+	hs|17q21.1	1440	NM_000759	colony stimulating factor 3 (granulocyte)	chr17:38173251-38173310	GO:0051897|GO:0008284|GO:0019221|GO:0005130|GO:2000251|GO:0050731|GO:0007275|GO:0014068|GO:0042993|GO:0005125|GO:0005615|GO:0032092|GO:0033138|GO:0006955|GO:0071222|GO:0030838|GO:0071345|GO:0045944|GO:0030851|GO:0019899|GO:0008083	NM_000759	Hs.2233
A_23_P105963	-5.64875	-4.43448	2.32023	AK7	Homo sapiens adenylate kinase 7 (AK7), mRNA [NM_152327]	96953336	chr14	96953277	+	hs|14q32.2	122481	NM_152327	adenylate kinase 7	chr14:96953277-96953336	GO:0006165|GO:0002437|GO:0035083|GO:0003351|GO:0007420|GO:0004127|GO:0004550|GO:0009142|GO:0007283|GO:0004017|GO:0005524|GO:0005829	NM_152327	Hs.667462
A_33_P3400302	-7.37769	-6.37072	2.00968	TTTY18	Homo sapiens testis-specific transcript, Y-linked 18 (non-protein coding) (TTTY18), long non-coding RNA [NR_001550]	8551822	chrY	8551763	-	hs|Yp11.2	252950	NR_001550	testis-specific transcript, Y-linked 18 (non-protein coding)	chrY:8551822-8551763		NR_001550	Hs.522852
A_23_P313652	-5.99399	-4.09411	3.73183	AKAP14	Homo sapiens A kinase (PRKA) anchor protein 14 (AKAP14), transcript variant 1, mRNA [NM_178813]	119054478	chrX	119053875	+	hs|Xq24	158798	NM_178813	A kinase (PRKA) anchor protein 14	chrX:119053875-119054478	GO:0005737|GO:0007283|GO:0051018	NM_178813	Hs.592245
A_32_P84728	-1.89305	-0.774701	2.17098		Q6AFL3_LEIXX (Q6AFL3) DNA photolyase, partial (5%) [THC2685750]	186393377	chr4	186393318	+	hs|4q35.1				chr4:186393318-186393377
A_33_P3367860	-6.8442	-5.69171	2.22296	CHRM1	Homo sapiens cholinergic receptor, muscarinic 1 (CHRM1), mRNA [NM_000738]	62676214	chr11	62676155	-	hs|11q12.3	1128	NM_000738	cholinergic receptor, muscarinic 1	chr11:62676214-62676155	GO:0008284|GO:0030054|GO:0005886|GO:0008283|GO:0007205|GO:0030425|GO:0032279|GO:0040012|GO:0043270|GO:0008144|GO:0045211|GO:0043679|GO:0046541|GO:0014069|GO:0007274|GO:0007213|GO:0016907|GO:0007399|GO:0007165|GO:0050890|GO:0007186|GO:0016020|GO:0005887|GO:0004435|GO:0007207|GO:0006464	NM_000738	Hs.632119
A_19_P00804138	-7.44089	-6.29672	2.21019		Homo sapiens cDNA FLJ46726 fis, clone TRACH3019018. [AK128567]	88393865	chr5	88393806	+	hs|5q14.3		AK128567		chr5:88393806-88393865			Hs.650694
A_24_P696761	-4.91343	-3.48138	2.6983	LEMD1	Homo sapiens LEM domain containing 1 (LEMD1), transcript variant 3, mRNA [NM_001001552]	205350823	chr1	205350764	-	hs|1q32.1	93273	NM_001001552	LEM domain containing 1	chr1:205350823-205350764	GO:0016021	NM_001001552	Hs.745447
A_19_P00321098	-7.44118	-5.82822	3.05879		BX424349 Homo sapiens FETAL LIVER Homo sapiens cDNA clone CS0DM012YG18 5-PRIME, mRNA sequence [BX424349]	23574436	chr2	23574377	+	hs|2p24.1		TCONS_00002854		chr2:23574377-23574436			Hs.625087
A_23_P391396	-6.47742	-5.31292	2.24155	EBF3	Homo sapiens early B-cell factor 3 (EBF3), mRNA [NM_001005463]	131633847	chr10	131633788	-	hs|10q26.3	253738	NM_001005463	early B-cell factor 3	chr10:131633847-131633788	GO:0046983|GO:0007275|GO:0005634|GO:0045893|GO:0003677|GO:0046872|GO:0006351	NM_001005463	Hs.591374
A_24_P369656	-5.89815	-4.38456	2.85521	TRIM9	Homo sapiens tripartite motif containing 9 (TRIM9), transcript variant 2, mRNA [NM_052978]	51463203	chr14	51463144	-	hs|14q22.1	114088	NM_052978	tripartite motif containing 9	chr14:51463203-51463144	GO:0004842|GO:0030054|GO:0016079|GO:0030425|GO:0042803|GO:0008021|GO:0035544|GO:0005737|GO:0045955|GO:0000149|GO:0008270|GO:0043161|GO:0005856	NM_052978	Hs.654750
A_24_P202905	-6.00427	-4.80304	2.29936	TCP10L	Homo sapiens t-complex 10-like (TCP10L), mRNA [NM_144659]	33947977	chr21	33947918	-	hs|21q22.11	140290	NM_144659	t-complex 10-like	chr21:33947977-33947918	GO:0005634	NM_144659	Hs.728804
A_33_P3256322	-7.31023	-5.63844	3.1861		CR989582 RZPD no.9016 Homo sapiens cDNA clone RZPDp9016I0710 5', mRNA sequence [CR989582]	106477752	chr14	106477693	+	hs|14q32.33		CR989582		chr14:106477693-106477752			Hs.728692
A_33_P3362587	-7.1199	-5.87728	2.36629	TBATA	thymus, brain and testes associated [Source:HGNC Symbol;Acc:23511] [ENST00000394982]	72532032	chr10	72531973	-	hs|10q22.1	219793	BC060774	thymus, brain and testes associated	chr10:72532032-72531973	GO:0007275|GO:0005634|GO:0007283|GO:0030154|GO:0005829		Hs.386698
A_24_P11900	-7.35674	-5.61893	3.33528	MYH15	Homo sapiens myosin, heavy chain 15 (MYH15), mRNA [NM_014981]	108099821	chr3	108099762	-	hs|3q13.13	22989	NM_014981	myosin, heavy chain 15	chr3:108099821-108099762	GO:0005516|GO:0032982|GO:0003774|GO:0003779|GO:0030016|GO:0005524	NM_014981	Hs.731060
A_23_P414312	-5.53886	-4.41278	2.18265	KNDC1	Homo sapiens kinase non-catalytic C-lobe domain (KIND) containing 1 (KNDC1), mRNA [NM_152643]	135039809	chr10	135039750	+	hs|10q26.3	85442	NM_152643	kinase non-catalytic C-lobe domain (KIND) containing 1	chr10:135039750-135039809	GO:0051056|GO:0007264|GO:0005575|GO:0030425|GO:0021707|GO:0048814|GO:0003674|GO:0008150|GO:0004674|GO:0001934|GO:0043025|GO:0005088|GO:0032045	NM_152643	Hs.530685
A_33_P3254246	-7.3194	-5.84481	2.77905	OR7C1	Homo sapiens olfactory receptor, family 7, subfamily C, member 1 (OR7C1), mRNA [NM_198944]	14910045	chr19	14909986	-	hs|19p13.12	26664	NM_198944	olfactory receptor, family 7, subfamily C, member 1	chr19:14910045-14909986	GO:0004984|GO:0005886|GO:0004930|GO:0016021|GO:0007283	NM_198944	Hs.466053
A_23_P104464	-3.03094	-2.01674	2.01978	ALOX5	Homo sapiens arachidonate 5-lipoxygenase (ALOX5), transcript variant 1, mRNA [NM_000698]	45941476	chr10	45941417	+	hs|10q11.21	240	NM_000698	arachidonate 5-lipoxygenase	chr10:45941417-45941476	GO:0005515|GO:0019369|GO:0019370|GO:0031965|GO:0005506|GO:0019372|GO:0044281|GO:0005635|GO:0006691|GO:0016363|GO:0005829|GO:0004051|GO:0002540|GO:0005641|GO:2001300	NM_000698	Hs.89499
A_23_P421306	-2.44614	-1.42879	2.02421	SYT12	Homo sapiens synaptotagmin XII (SYT12), transcript variant 1, mRNA [NM_177963]	66818278	chr11	66818219	+	hs|11q13.2	91683	NM_177963	synaptotagmin XII	chr11:66818219-66818278	GO:0030054|GO:0030672|GO:0016021	NM_177963	Hs.287636
A_19_P00805921	-6.67851	-4.48767	4.56571			117244262	chrX	117244203	+	hs|Xq24				chrX:117244203-117244262
A_24_P236935	-5.73118	-4.71226	2.0264	KLK6	Homo sapiens kallikrein-related peptidase 6 (KLK6), transcript variant B, mRNA [NM_001012964]	51466784	chr19	51466725	-	hs|19q13.41	5653	NM_001012964	kallikrein-related peptidase 6	chr19:51466784-51466725	GO:0005515|GO:0045745|GO:0016540|GO:0004252|GO:0005783|GO:0042552|GO:0005730|GO:0009611|GO:0005576|GO:0042982|GO:0042246|GO:0007417|GO:0005739|GO:0005737|GO:0010975|GO:0030574|GO:0006508|GO:0045595|GO:0042445	NM_001012964	Hs.79361
A_19_P00330744	-7.21315	-5.70141	2.85154			106279417	chr4	106279358	+	hs|4q24				chr4:106279358-106279417
A_32_P55840	-6.50681	-5.38043	2.1831	C6orf100	Homo sapiens chromosome 6 open reading frame 100 (C6orf100), long non-coding RNA [NR_103538]	28912158	chr6	28912099	+	hs|6p22.1	729583	NR_103538	chromosome 6 open reading frame 100	chr6:28912099-28912158		NR_103538	Hs.453549
A_33_P3413815	-3.09109	-1.71161	2.60176	LAMB2P1	Homo sapiens laminin, beta 2 pseudogene 1 (LAMB2P1), non-coding RNA [NR_004405]	49190351	chr3	49190292	-	hs|3p21.31	22973	NR_004405	laminin, beta 2 pseudogene 1	chr3:49190351-49190292		NR_004405	Hs.607092
A_32_P86067	-7.24837	-6.16756	2.11523	ZIC1	Homo sapiens Zic family member 1 (ZIC1), mRNA [NM_003412]	147134119	chr3	147134060	+	hs|3q24	7545	NM_003412	Zic family member 1	chr3:147134060-147134119	GO:0007389|GO:0042472|GO:0003700|GO:0021510|GO:0005730|GO:0005634|GO:0003677|GO:0046872|GO:0006351|GO:0030154|GO:0005737|GO:0007420|GO:0008589|GO:0007610|GO:0042307|GO:0045893	NM_003412	Hs.647962
A_23_P252556	-5.80249	-4.09415	3.26784	BAI3	Homo sapiens brain-specific angiogenesis inhibitor 3 (BAI3), mRNA [NM_001704]	70098925	chr6	70098866	+	hs|6q13	577	NM_001704	brain-specific angiogenesis inhibitor 3	chr6:70098866-70098925	GO:0007186|GO:0005886|GO:0007218|GO:0004930|GO:0016525|GO:0016021	NM_001704	Hs.13261
A_24_P911362	-7.36177	-6.17452	2.27718		tenascin XB [Source:HGNC Symbol;Acc:11976] [ENST00000427181]	32082873	chr6	32082814	-	hs|6p21.33		U52700		chr6:32082873-32082814			Hs.485104
A_23_P364625	-7.20544	-5.84492	2.56777	LRRC19	Homo sapiens leucine rich repeat containing 19 (LRRC19), mRNA [NM_022901]	26993777	chr9	26993718	-	hs|9p21.2	64922	NM_022901	leucine rich repeat containing 19	chr9:26993777-26993718	GO:0016021	NM_022901	Hs.128071
A_33_P3218980	-6.3596	-4.55384	3.49613	ENTPD1	Homo sapiens ectonucleoside triphosphate diphosphohydrolase 1 (ENTPD1), transcript variant 1, mRNA [NM_001776]	97636942	chr10	97636883	+	hs|10q24.1	953	NM_001776	ectonucleoside triphosphate diphosphohydrolase 1	chr10:97636883-97636942	GO:0005515|GO:0017111|GO:0017110|GO:0005886|GO:0006200|GO:0005605|GO:0030168|GO:0005524|GO:0007186|GO:0005887|GO:0007596|GO:0009181|GO:0007155	NM_001776	Hs.576612
A_33_P3606465	-7.17577	-5.89344	2.4323	CBX3P2	Homo sapiens chromobox homolog 3 pseudogene 2 (CBX3P2), non-coding RNA [NR_033754]	2652365	chr18	2652306	-	hs|18p11.32	645158	NR_033754	chromobox homolog 3 pseudogene 2	chr18:2652365-2652306		NR_033754	Hs.741607
A_23_P39465	0.779978	1.88878	2.15666	BST2	Homo sapiens bone marrow stromal cell antigen 2 (BST2), mRNA [NM_004335]	17514113	chr19	17514054	-	hs|19p13.11	684	NM_004335	bone marrow stromal cell antigen 2	chr19:17514113-17514054	GO:0005515|GO:0030308|GO:0005886|GO:0008283|GO:0035456|GO:0035455|GO:0007267|GO:0031225|GO:0042803|GO:0051607|GO:0005737|GO:0016324|GO:0006959|GO:0002737|GO:0032956|GO:0004871|GO:0034341|GO:0043123|GO:0045071|GO:0030336|GO:0005794|GO:0009986|GO:0005770|GO:0007275|GO:0009615|GO:0007165|GO:0042113|GO:0005887|GO:0045087|GO:0008191|GO:0045121	NM_004335	Hs.118110
A_19_P00807619	-6.80536	-5.47017	2.52309			86599536	chr11	86599477	-	hs|11q14.2				chr11:086599536-086599477
A_19_P00802447	-7.31473	-5.80506	2.84746			64265960	chr11	64265901	+	hs|11q13.1				chr11:064265901-064265960
A_33_P3331233	-7.30356	-5.47792	3.54466		immunoglobulin heavy variable 3-74 [Source:HGNC Symbol;Acc:5624] [ENST00000424969]	33630041	chr16	33629982	+	hs|16p11.2		TCONS_l2_00009699		chr16:33629982-33630041			Hs.595878
A_33_P3340655	-6.92814	-5.79478	2.19369	KLHL32	Homo sapiens kelch-like family member 32 (KLHL32), transcript variant 1, mRNA [NM_052904]	97588567	chr6	97588508	+	hs|6q16.1	114792	NM_052904	kelch-like family member 32	chr6:97588508-97588567		NM_052904	Hs.45056
A_33_P3336715	-6.6408	-5.36911	2.41446	GABRB2	Homo sapiens gamma-aminobutyric acid (GABA) A receptor, beta 2 (GABRB2), transcript variant 1, mRNA [NM_021911]	160715687	chr5	160715628	-	hs|5q34	2561	NM_021911	gamma-aminobutyric acid (GABA) A receptor, beta 2	chr5:160715687-160715628	GO:0030054|GO:0005886|GO:0004890|GO:0005237|GO:0007605|GO:0034707|GO:0060119|GO:0007268|GO:0007214|GO:0055085|GO:0005254|GO:0005829|GO:0060384|GO:0034220|GO:0005887|GO:0045211|GO:0090102|GO:0006810|GO:0051932	NM_021911	Hs.303527
A_33_P3342938	-7.24232	-5.81129	2.69639	MEIS1	Meis homeobox 1 [Source:HGNC Symbol;Acc:7000] [ENST00000409622]	66667423	chr2	66667364	+	hs|2p14	4211	AK098174	Meis homeobox 1	chr2:66667364-66667423	GO:0043565|GO:0005515|GO:0005667|GO:0046982|GO:0045665|GO:0002089|GO:0045638|GO:0003705|GO:0003682|GO:0060216|GO:0005634|GO:0001525		Hs.526754
A_32_P160563	-5.60558	-4.36183	2.36812	OPCML	Homo sapiens opioid binding protein/cell adhesion molecule-like (OPCML), transcript variant 2, mRNA [NM_001012393]	132284974	chr11	132284915	-	hs|11q25	4978	NM_001012393	opioid binding protein/cell adhesion molecule-like	chr11:132284974-132284915	GO:0008038|GO:0005886|GO:0005887|GO:0038003|GO:0031225|GO:0007155|GO:0004985	NM_001012393	Hs.4817
A_24_P75127	-6.9473	-5.83005	2.16933		hemicentin 2 [Source:HGNC Symbol;Acc:21293] [ENST00000487727]	133284198	chr9	133284139	+	hs|9q34.11		XM_001726942		chr9:133284139-133284198		XM_001726942	Hs.32194
A_24_P159948	-0.482115	2.48465	7.8178	ARFRP1	Homo sapiens ADP-ribosylation factor related protein 1 (ARFRP1), transcript variant 1, mRNA [NM_003224]	62338015	chr20	62337745	-	hs|20q13.33	10139	NM_003224	ADP-ribosylation factor related protein 1	chr20:62338015-62337745	GO:0005515|GO:0005802|GO:0005794|GO:0007369|GO:0007264|GO:0043001|GO:0003924|GO:0005525|GO:0006184|GO:0007165|GO:0016020|GO:0034067|GO:0042147	NM_003224	Hs.389277
A_23_P207868	-7.03676	-5.1312	3.74656	KRTAP9-4	Homo sapiens keratin associated protein 9-4 (KRTAP9-4), mRNA [NM_033191]	39406871	chr17	39406812	+	hs|17q21.2	85280	NM_033191	keratin associated protein 9-4	chr17:39406812-39406871	GO:0045095	NM_033191	Hs.528700
A_33_P3255929	-6.68421	-5.17335	2.84981	LOC100130502	PREDICTED: Homo sapiens uncharacterized LOC100130502 (LOC100130502), misc_RNA [XR_244997]	45148275	chr2	45148216	-	hs|2p21	100130502	XR_244997	uncharacterized LOC100130502	chr2:45148275-45148216		XR_244997	Hs.436392
A_33_P3339885	-4.49614	-0.590984	14.982		CR746068 Soares_NFL_T_GBC_S1 Homo sapiens cDNA clone IMAGp971O0264 ; IMAGE:1563107 5', mRNA sequence [CR746068]	109321356	chr8	109321297	-	hs|8q23.1		CR746068		chr8:109321356-109321297			Hs.575544
A_33_P3351279	-4.82895	-3.40997	2.67398	GPR37L1	Homo sapiens G protein-coupled receptor 37 like 1 (GPR37L1), mRNA [NM_004767]	202098634	chr1	202098575	+	hs|1q32.1	9283	NM_004767	G protein-coupled receptor 37 like 1	chr1:202098575-202098634	GO:0005515|GO:0008150|GO:0005886|GO:0004930|GO:0016021	NM_004767	Hs.132049
A_33_P3369133	-7.31238	-6.09472	2.32569	PDE4DIP	Homo sapiens full length insert cDNA clone ZD82E12. [AF086451]	145075023	chr1	145074964	-	hs|1q21.1	9659	AF086451	phosphodiesterase 4D interacting protein	chr1:145075023-145074964	GO:0005515|GO:0005813|GO:0005737|GO:0005794|GO:0005634|GO:0030016|GO:0019899|GO:0043623		Hs.731111
A_33_P3246188	-7.30155	-5.37012	3.81435	TTC40	Homo sapiens tetratricopeptide repeat domain 40 (TTC40), mRNA [NM_001200049]	134672630	chr10	134671289	-	hs|10q26.3	54777	NM_001200049	tetratricopeptide repeat domain 40	chr10:134672630-134671289		NM_001200049	Hs.298038
A_19_P00803541	-7.30307	-5.09014	4.63615		long intergenic non-protein coding RNA 942 [Source:HGNC Symbol;Acc:48636] [ENST00000515614]	1611787	chr12	1611728	-	hs|12p13.33				chr12:1611787-1611728
A_33_P3326617	-5.44934	-4.31066	2.20178	FAHD1	Homo sapiens fumarylacetoacetate hydrolase domain containing 1 (FAHD1), transcript variant 1, mRNA [NM_001018104]	1890172	chr16	1890113	+	hs|16p13.3	81889	NM_001018104	fumarylacetoacetate hydrolase domain containing 1	chr16:1890113-1890172	GO:0005739|GO:0005743|GO:0047621|GO:0018773|GO:0046872|GO:0034545|GO:0005829	NM_001018104	Hs.513265
A_33_P3718269	-6.49396	-5.08636	2.65297	MIR146A	microRNA 146a [Source:HGNC Symbol;Acc:31533] [ENST00000517927]	159914386	chr5	159914327	+	hs|5q34	406938	AL389942	microRNA 146a	chr5:159914327-159914386			Hs.735831
A_23_P62642	-6.49076	-5.24853	2.36563	CCDC19	Homo sapiens coiled-coil domain containing 19 (CCDC19), mRNA [NM_012337]	159846444	chr1	159846385	-	hs|1q23.2	25790	NM_012337	coiled-coil domain containing 19	chr1:159846444-159846385	GO:0005739|GO:0005634	NM_012337	Hs.647705
A_33_P3361831	-7.28228	-5.69611	3.00252	FRG2C	Homo sapiens FSHD region gene 2 family, member C (FRG2C), mRNA [NM_001124759]	75715966	chr3	75715907	+	hs|3p12.3	100288801	NM_001124759	FSHD region gene 2 family, member C	chr3:75715907-75715966	GO:0005634	NM_001124759	Hs.274541
A_33_P3375755	-6.08776	-4.90696	2.26702		GB	1151381	chr16	1151322	-	hs|16p13.3				chr16:001151381-001151322
A_33_P3397525	-6.42207	-4.216	4.61415	WNT4	Homo sapiens wingless-type MMTV integration site family, member 4 (WNT4), mRNA [NM_030761]	22443857	chr1	22443798	-	hs|1p36.12	54361	NM_030761	wingless-type MMTV integration site family, member 4	chr1:22443857-22443798	GO:0018345|GO:0001658|GO:0072034|GO:0072033|GO:0006702|GO:0038030|GO:0033080|GO:0071560|GO:0010894|GO:0005615|GO:0048599|GO:0005109|GO:0061045|GO:0072273|GO:0061184|GO:0048018|GO:0022407|GO:0030336|GO:0030501|GO:0009986|GO:0005796|GO:0061369|GO:0003714|GO:0060231|GO:0001889|GO:0045836|GO:0045165|GO:0032967|GO:0032321|GO:0051496|GO:0005788|GO:0045596|GO:0045893|GO:0045892|GO:0051145|GO:0005886|GO:…	NM_030761	Hs.25766
A_23_P155052	-7.28426	-6.10367	2.2667	APOL6	Homo sapiens apolipoprotein L, 6 (APOL6), mRNA [NM_030641]	36055188	chr22	36055129	+	hs|22q12.3	80830	NM_030641	apolipoprotein L, 6	chr22:36055129-36055188	GO:0005737|GO:0006869|GO:0042157|GO:0005576|GO:0005319|GO:0008289	NM_030641	Hs.257352
A_33_P3388456	-6.64017	-5.20055	2.7125	NANOS2	Homo sapiens nanos homolog 2 (Drosophila) (NANOS2), mRNA [NM_001029861]	46416528	chr19	46416472	-	hs|19q13.32	339345	NM_001029861	nanos homolog 2 (Drosophila)	chr19:046416528-046416472	GO:0048471|GO:0005737|GO:0000932|GO:0003723|GO:0008270|GO:0007275|GO:0007283|GO:0006402|GO:0045835|GO:0030718|GO:0006417	NM_001029861	Hs.434218
A_32_P150735	-6.57266	-5.53098	2.05862			107271079	chr7	107271020	+	hs|7q22.3				chr7:107271020-107271079
A_33_P3233995	-6.87516	-5.86617	2.01249		GB	104210388	chr8	104210329	+	hs|8q22.3				chr8:104210329-104210388
A_33_P3213362	-7.26974	-6.26543	2.00598	CASC2	Homo sapiens cancer susceptibility candidate 2 (non-protein coding) (CASC2), transcript variant 1, long non-coding RNA [NR_026939]	119969623	chr10	119969564	+	hs|10q26.11	255082	NR_026939	cancer susceptibility candidate 2 (non-protein coding)	chr10:119969564-119969623		NR_026939	Hs.89387
A_33_P3232552	-7.40814	-5.42685	3.94847	GUCY1B3	Homo sapiens guanylate cyclase 1, soluble, beta 3 (GUCY1B3), mRNA [NM_000857]	156726379	chr4	156726320	+	hs|4q32.1	2983	NM_000857	guanylate cyclase 1, soluble, beta 3	chr4:156726320-156726379	GO:0007263|GO:0046982|GO:0008015|GO:0051879|GO:0004383|GO:0005525|GO:0046872|GO:0043231|GO:0008074|GO:0005737|GO:0007596|GO:0004872|GO:0020037	NM_000857	Hs.77890
A_33_P3269233	-4.699	-3.59853	2.14424		TRI43_HUMAN (Q96BQ3) Tripartite motif protein 43, partial (22%) [THC2696107]	92194575	chr2	92194516	-	hs|2p11.1				chr2:092194575-092194516
A_23_P408232	-5.80473	-4.04179	3.39389	LINC00638	Homo sapiens long intergenic non-protein coding RNA 638 (LINC00638), long non-coding RNA [NR_024396]	105289160	chr14	105289101	+	hs|14q32.33	196872	NR_024396	long intergenic non-protein coding RNA 638	chr14:105289101-105289160		NR_024396	Hs.352220
A_33_P3549996	-6.87024	-4.90081	3.91615	KIF25-AS1	KIF25 antisense RNA 1 [Source:HGNC Symbol;Acc:20953] [ENST00000456585]	168393601	chr6	168393542	-	hs|6q27	100505879	XR_245496	KIF25 antisense RNA 1	chr6:168393601-168393542	GO:0008150|GO:0003674|GO:0005575	XR_245496	Hs.225962
A_19_P00808097	-7.47461	-5.37044	4.29951			186489524	chr1	186489465	+	hs|1q31.1				chr1:186489465-186489524
A_19_P00319777	-7.4247	-6.2414	2.27096			165221760	chr3	165221701	-	hs|3q26.1				chr3:165221760-165221701
A_33_P3420931	-6.36589	-5.07376	2.4489			52796170	chr12	52796111	+	hs|12q13.13				chr12:52796111-52796170
A_23_P42353	-6.64631	-5.61302	2.04668	ETV7	Homo sapiens ets variant 7 (ETV7), transcript variant 1, mRNA [NM_016135]	36336796	chr6	36336737	-	hs|6p21.31	51513	NM_016135	ets variant 7	chr6:36336796-36336737	GO:0043565|GO:0005515|GO:0003700|GO:0006366|GO:0005730|GO:0009887|GO:0005634	NM_016135	Hs.272398
A_33_P3275390	-5.27802	-4.22725	2.07163	GAL3ST3	Homo sapiens galactose-3-O-sulfotransferase 3 (GAL3ST3), mRNA [NM_033036]	65808326	chr11	65808267	-	hs|11q13.1	89792	NM_033036	galactose-3-O-sulfotransferase 3	chr11:65808326-65808267	GO:0006790|GO:0030309|GO:0009311|GO:0001733|GO:0032580|GO:0050698|GO:0030246|GO:0050694|GO:0016021|GO:0050656|GO:0005996|GO:0030166	NM_033036	Hs.208343
A_33_P3301104	-7.50106	-5.699	3.48717	EPHA10	Homo sapiens EPH receptor A10 (EPHA10), transcript variant 2, mRNA [NM_173641]	38227122	chr1	38227063	-	hs|1p34.3	284656	NM_173641	EPH receptor A10	chr1:38227122-38227063	GO:0005515|GO:0008150|GO:0005005|GO:0005003|GO:0005887|GO:0005576|GO:0016021|GO:0005524	NM_173641	Hs.129435
A_33_P3316387	-7.46964	-6.09711	2.58923	SPANXA2-OT1	Homo sapiens SPANXA2 overlapping transcript 1 (non-protein coding) (SPANXA2-OT1), long non-coding RNA [NR_037183]	140738062	chrX	140738003	+	hs|Xq27.2	619455	NR_037183	SPANXA2 overlapping transcript 1 (non-protein coding)	chrX:140738003-140738062		NR_037183	Hs.590784
A_32_P80741	-7.46064	-5.82671	3.10358	C8orf22	Homo sapiens chromosome 8 open reading frame 22 (C8orf22), transcript variant 1, mRNA [NM_001007176]	49988051	chr8	49987992	+	hs|8q11.21	492307	NM_001007176	chromosome 8 open reading frame 22	chr8:49987992-49988051	GO:0007275|GO:0030154	NM_001007176	Hs.49890
A_19_P00331123	-6.88875	-5.75085	2.20061			50561113	chr13	50561054	-	hs|13q14.2				chr13:050561113-050561054
A_19_P00317507	-7.27484	-6.12823	2.21394	MAGI2-AS3	Homo sapiens MAGI2 antisense RNA 3 (MAGI2-AS3), transcript variant 2, long non-coding RNA [NR_038344]	79100366	chr7	79100307	+	hs|7q21.11	100505881	NR_038344	MAGI2 antisense RNA 3	chr7:79100307-79100366		NR_038344	Hs.31474
A_24_P796321	-7.40581	-5.40361	4.0061	LEUTX	Homo sapiens leucine twenty homeobox (LEUTX), mRNA [NM_001143832]	40276550	chr19	40276491	+	hs|19q13.2	342900	NM_001143832	leucine twenty homeobox	chr19:40276491-40276550	GO:0043565|GO:0003700|GO:0005634	NM_001143832	Hs.451638
A_33_P3293763	-7.51185	-6.40983	2.14655	KRTAP10-7	Homo sapiens keratin associated protein 10-7 (KRTAP10-7), mRNA [NM_198689]	46022090	chr21	46022031	+	hs|21q22.3	386675	NM_198689	keratin associated protein 10-7	chr21:46022031-46022090	GO:0045095	NM_198689	Hs.473999
A_33_P3468017	-6.76033	-5.73406	2.03675	LOC254099	Homo sapiens uncharacterized LOC254099 (LOC254099), long non-coding RNA [NR_038869]	1079399	chr1	1079340	+	hs|1p36.33	254099	NR_038869	uncharacterized LOC254099	chr1:1079340-1079399		NR_038869	Hs.680488
A_19_P00808139	-7.26533	-5.87086	2.62892			90075466	chr6	90075407	+	hs|6q15				chr6:090075407-090075466
A_33_P3220911	1.4406	2.50823	2.096	BST2	Homo sapiens bone marrow stromal cell antigen 2 (BST2), mRNA [NM_004335]	17513807	chr19	17513748	-	hs|19p13.11	684	NM_004335	bone marrow stromal cell antigen 2	chr19:17513807-17513748	GO:0005515|GO:0030308|GO:0005886|GO:0008283|GO:0035456|GO:0035455|GO:0007267|GO:0031225|GO:0042803|GO:0051607|GO:0005737|GO:0016324|GO:0006959|GO:0002737|GO:0032956|GO:0004871|GO:0034341|GO:0043123|GO:0045071|GO:0030336|GO:0005794|GO:0009986|GO:0005770|GO:0007275|GO:0009615|GO:0007165|GO:0042113|GO:0005887|GO:0045087|GO:0008191|GO:0045121	NM_004335	Hs.118110
A_33_P3289621	-7.39167	-5.95263	2.7114	LINC00900	long intergenic non-protein coding RNA 900 [Source:HGNC Symbol;Acc:27444] [ENST00000499809]	115625053	chr11	115624994	-	hs|11q23.3	283143	AK090602	long intergenic non-protein coding RNA 900	chr11:115625053-115624994			Hs.130499
A_19_P00806258	-7.36062	-6.17534	2.27407			14807084	chrX	14807025	+	hs|Xp22.2				chrX:014807025-014807084
A_32_P116857	-6.92094	-5.86737	2.07566	PDE11A	Homo sapiens phosphodiesterase 11A (PDE11A), transcript variant 4, mRNA [NM_016953]	178489104	chr2	178489045	-	hs|2q31.2	50940	NM_016953	phosphodiesterase 11A	chr2:178489104-178489045	GO:0004114|GO:0004118|GO:0004112|GO:0047555|GO:0046069|GO:0005575|GO:0046872|GO:0005829|GO:0007165|GO:0030552|GO:0030553|GO:0007596|GO:0043204|GO:0006198	NM_016953	Hs.570273
A_32_P183970	-7.48485	-6.16504	2.49634	C15orf62	Homo sapiens chromosome 15 open reading frame 62 (C15orf62), mRNA [NM_001130448]	41064345	chr15	41064286	+	hs|15q15.1	643338	NM_001130448	chromosome 15 open reading frame 62	chr15:41064286-41064345	GO:0005739	NM_001130448	Hs.631715
A_33_P3233608	-5.46367	-4.36613	2.13989	SPANXB2	Homo sapiens SPANX family, member B2 (SPANXB2), mRNA [NM_145664]	140097735	chrX	140097676	+	hs|Xq27.1	100133171	NM_145664	SPANX family, member B2	chrX:140097676-140097735	GO:0003674|GO:0005737|GO:0007286|GO:0005634	NM_145664	Hs.434105
A_23_P86283	-7.37331	-5.89011	2.79567	LAPTM5	Homo sapiens lysosomal protein transmembrane 5 (LAPTM5), mRNA [NM_006762]	31205902	chr1	31205843	-	hs|1p35.2	7805	NM_006762	lysosomal protein transmembrane 5	chr1:31205902-31205843	GO:0005887|GO:0006810|GO:0005765|GO:0005764	NM_006762	Hs.371021
A_23_P107981	-5.04278	-4.03339	2.01306	SULT2B1	Homo sapiens sulfotransferase family, cytosolic, 2B, member 1 (SULT2B1), transcript variant 1, mRNA [NM_004605]	49100023	chr19	49096042	+	hs|19q13.33	6820	NM_004605	sulfotransferase family, cytosolic, 2B, member 1	chr19:49096042-49100023	GO:0005515|GO:0050294|GO:0005737|GO:0006805|GO:0050427|GO:0005783|GO:0004027|GO:0000103|GO:0005634|GO:0044281|GO:0008202|GO:0005829	NM_004605	Hs.369331
A_19_P00325274	-7.34058	-5.9005	2.71336			92851765	chr5	92851706	-	hs|5q15				chr5:092851765-092851706
A_23_P6381	-6.36966	-5.00887	2.56827	MN1	Homo sapiens meningioma (disrupted in balanced translocation) 1 (MN1), mRNA [NM_002430]	28145250	chr22	28145191	-	hs|22q12.1	4330	NM_002430	meningioma (disrupted in balanced translocation) 1	chr22:28145250-28145191	GO:0008150|GO:0003674|GO:0001957|GO:0005575	NM_002430	Hs.268515
A_19_P00321831	-6.5881	-5.55996	2.03939	LINC00664	long intergenic non-protein coding RNA 664 [Source:HGNC Symbol;Acc:44319] [ENST00000596718]	21681985	chr19	21681926	+	hs|19p12	400680	AK097381	long intergenic non-protein coding RNA 664	chr19:21681926-21681985			Hs.710554
A_23_P410725	-6.50492	-5.21292	2.44867	ZNF491	Homo sapiens zinc finger protein 491 (ZNF491), mRNA [NM_152356]	11918464	chr19	11918405	+	hs|19p13.2	126069	NM_152356	zinc finger protein 491	chr19:11918405-11918464	GO:0006355|GO:0005634|GO:0003677|GO:0046872|GO:0006351	NM_152356	Hs.631634
A_33_P3618561	-6.26933	-5.19698	2.10286	LOC730961	Homo sapiens cDNA clone IMAGE:4826905. [BC034282]						730961	BC034282	uncharacterized LOC730961				Hs.597933
A_32_P127350	-5.98914	-4.49323	2.82041	LINC00461	Homo sapiens long intergenic non-protein coding RNA 461 (LINC00461), transcript variant 1, long non-coding RNA [NR_024384]	87960601	chr5	87960542	-	hs|5q14.3	645323	NR_024384	long intergenic non-protein coding RNA 461	chr5:87960601-87960542		NR_024384	Hs.744298
A_23_P302005	-0.975497	0.0900269	2.09293	STON1	Homo sapiens stonin 1 (STON1), transcript variant 2, mRNA [NM_006873]	48825317	chr2	48825258	+	hs|2p16.3	11037	NM_006873	stonin 1	chr2:48825258-48825317	GO:0030131|GO:0030100|GO:0006886|GO:0006897	NM_006873	Hs.732016
A_33_P3238802	-7.53048	-5.93877	3.01406			71483139	chr11	71483080	+	hs|11q13.4				chr11:071483080-071483139
A_19_P00316238	-6.18843	-4.72229	2.76283	STMN1	Homo sapiens stathmin 1 (STMN1), transcript variant 4, mRNA [NM_001145454]	26210744	chr1	26210685	-	hs|1p36.11	3925	NM_001145454	stathmin 1	chr1:26210744-26210685	GO:0031115|GO:0005874|GO:0007409|GO:0009615|GO:0005829|GO:0035556|GO:0005622|GO:0007165|GO:0015631|GO:0016020|GO:0007420|GO:0004871|GO:0007052|GO:0051272|GO:0007019	NM_001145454	Hs.209983
A_24_P319684	-7.08266	-5.89389	2.27958	CCDC121	Homo sapiens coiled-coil domain containing 121 (CCDC121), transcript variant 3, mRNA [NM_024584]	27849929	chr2	27849870	-	hs|2p23.3	79635	NM_024584	coiled-coil domain containing 121	chr2:27849929-27849870		NM_024584	Hs.21081
A_24_P367602	-6.87373	-5.76353	2.15876	DUSP5P1	Homo sapiens dual specificity phosphatase 5 pseudogene 1 (DUSP5P1), non-coding RNA [NR_002834]	228788072	chr1	228788013	+	hs|1q42.13	574029	NR_002834	dual specificity phosphatase 5 pseudogene 1	chr1:228788013-228788072		NR_002834	Hs.647777
A_19_P00317196	-7.5366	-5.47793	4.16602	LOC101927697	PREDICTED: Homo sapiens uncharacterized LOC101927697 (LOC101927697), misc_RNA [XR_249907]	157748037	chr5	157747978	-	hs|5q33.3	101927697	XR_249907	uncharacterized LOC101927697	chr5:157748037-157747978		XR_249907	Hs.483960
A_33_P3245883	-7.00049	-5.5656	2.70361	RNASE9	Homo sapiens ribonuclease, RNase A family, 9 (non-active) (RNASE9), transcript variant 1, mRNA [NM_001110359]	21024312	chr14	21024253	-	hs|14q11.2	390443	NM_001110359	ribonuclease, RNase A family, 9 (non-active)	chr14:21024312-21024253	GO:0016892|GO:0005576|GO:0003676	NM_001110359	Hs.533972
A_33_P3214229	-7.5401	-5.37494	4.48515	LINC00277	Homo sapiens long intergenic non-protein coding RNA 277 (LINC00277), long non-coding RNA [NR_026949]	69373622	chr15	69373563	+	hs|15q23	283673	NR_026949	long intergenic non-protein coding RNA 277	chr15:69373563-69373622		NR_026949	Hs.177927
A_23_P91278	-6.97453	-5.68329	2.44738	NFATC2	Homo sapiens nuclear factor of activated T-cells, cytoplasmic, calcineurin-dependent 2 (NFATC2), transcript variant 2, mRNA [NM_173091]	50071181	chr20	50071122	-	hs|20q13.2	4773	NM_173091	nuclear factor of activated T-cells, cytoplasmic, calcineurin-dependent 2	chr20:50071181-50071122	GO:0050853|GO:0005515|GO:0003700|GO:0005886|GO:0044212|GO:0030890|GO:0005634|GO:0001816|GO:0015629|GO:0005829|GO:0005737|GO:0045944|GO:0005667|GO:0006355|GO:0042493|GO:0005730|GO:0003677|GO:0006351|GO:0006974|GO:0043565|GO:0016477|GO:0030529|GO:0045087|GO:0005654|GO:0045893|GO:0038095	NM_173091	Hs.744148
A_19_P00317620	-7.02879	-6.02314	2.00784			476687	chr9	476628	-	hs|9p24.3				chr9:000476687-000476628
A_19_P00318507	-6.50783	-5.42159	2.12321	LINC00969	long intergenic non-protein coding RNA 969 [Source:HGNC Symbol;Acc:48729] [ENST00000451216]	195435678	chr3	195435619	+	hs|3q29	440993	XM_005269305	long intergenic non-protein coding RNA 969	chr3:195435619-195435678		XM_005269305	Hs.708999
A_24_P65121	-6.75328	-5.51965	2.35158	TTC23	Homo sapiens tetratricopeptide repeat domain 23 (TTC23), transcript variant 1, mRNA [NM_001040655]	99701995	chr15	99696494	-	hs|15q26.3	64927	NM_001040655	tetratricopeptide repeat domain 23	chr15:99701995-99696494		NM_001040655	Hs.513195
A_23_P134663	-4.65979	-3.54844	2.16047	BAALC	Homo sapiens brain and acute leukemia, cytoplasmic (BAALC), transcript variant 1, mRNA [NM_024812]	104242506	chr8	104242447	+	hs|8q22.3	79870	NM_024812	brain and acute leukemia, cytoplasmic	chr8:104242447-104242506	GO:0005813|GO:0005737|GO:0016020|GO:0005730|GO:0005634	NM_024812	Hs.533446
A_24_P941217	-7.14867	-6.08254	2.09381	SGPP2	sphingosine-1-phosphate phosphatase 2 [Source:HGNC Symbol;Acc:19953] [ENST00000321276]	223425499	chr2	223425440	+	hs|2q36.1	130367	XM_005246297	sphingosine-1-phosphate phosphatase 2	chr2:223425440-223425499	GO:0042392|GO:0006665|GO:0005783|GO:0030148|GO:0006670|GO:0005789|GO:0044281|GO:0016021	XM_005246297	Hs.591604
A_24_P253818	-4.75847	-3.5681	2.28211	FLOT2	Homo sapiens flotillin 2 (FLOT2), mRNA [NM_004475]	27209206	chr17	27209147	-	hs|17q11.2	2319	NM_004475	flotillin 2	chr17:27209206-27209147	GO:0005515|GO:0035255|GO:0009986|GO:0008544|GO:0005886|GO:0030139|GO:0007155|GO:0002080|GO:0016600|GO:0005768	NM_004475	Hs.514038
A_19_P00806980	-7.20608	-6.18287	2.03243			163265697	chr1	163265638	-	hs|1q23.3				chr1:163265697-163265638
A_23_P330301	-6.06858	-4.92609	2.20762	MMD2	Homo sapiens monocyte to macrophage differentiation-associated 2 (MMD2), transcript variant 2, mRNA [NM_198403]	4946092	chr7	4946033	-	hs|7p22.1	221938	NM_198403	monocyte to macrophage differentiation-associated 2	chr7:4946092-4946033	GO:0048471|GO:0000139|GO:0016021	NM_198403	Hs.558694
A_19_P00321732	-7.46112	-5.90167	2.94741			30517441	chr3	30517382	-	hs|3p24.1				chr3:030517441-030517382
A_19_P00321000	-6.52942	-4.57217	3.8832		Homo sapiens cDNA FLJ41940 fis, clone PERIC2007439. [AK123934]	30575150	chr2	30575091	+	hs|2p23.1		AK123934		chr2:30575091-30575150			Hs.429119
A_33_P3323564	-6.25691	-4.90733	2.54839	LINC00607	Homo sapiens long intergenic non-protein coding RNA 607 (LINC00607), long non-coding RNA [NR_037195]	216488895	chr2	216488836	-	hs|2q35	646324	NR_037195	long intergenic non-protein coding RNA 607	chr2:216488895-216488836		NR_037195	Hs.655713
A_33_P3423250	-7.544	-6.10349	2.71416	RTL1	Homo sapiens retrotransposon-like 1 (RTL1), mRNA [NM_001134888]	101347446	chr14	101347387	-	hs|14q32.2	388015	NM_001134888	retrotransposon-like 1	chr14:101347446-101347387	GO:0007275|GO:0016021	NM_001134888	Hs.298602
A_24_P852601	-7.42439	-5.64318	3.43716	HNF4G	Homo sapiens hepatocyte nuclear factor 4, gamma (HNF4G), mRNA [NM_004133]	76478057	chr8	76477998	+	hs|8q21.11	3174	NM_004133	hepatocyte nuclear factor 4, gamma	chr8:76477998-76478057	GO:0043565|GO:0010467|GO:0006367|GO:0003700|GO:0006357|GO:0031018|GO:0003707|GO:0008270|GO:0005654|GO:0004879|GO:0045893	NM_004133	Hs.241529
A_19_P00328762	-6.81903	-5.3484	2.77144			178256602	chr2	178256543	+	hs|2q31.2				chr2:178256543-178256602
A_33_P3221498	-7.087	-5.3778	3.26979	STK31	Homo sapiens serine/threonine kinase 31 (STK31), transcript variant 4, mRNA [NM_001260504]	23871915	chr7	23871856	+	hs|7p15.3	56164	NM_001260504	serine/threonine kinase 31	chr7:23871856-23871915	GO:0004674|GO:0016788|GO:0003676|GO:0005524	NM_001260504	Hs.309767
A_33_P3338674	-6.08908	-4.86053	2.3433	CCDC163P	Homo sapiens coiled-coil domain containing 163, pseudogene (CCDC163P), transcript variant 1, non-coding RNA [NR_033298]	45960640	chr1	45960581	-	hs|1p34.1	126661	NR_033298	coiled-coil domain containing 163, pseudogene	chr1:45960640-45960581		NR_033298	Hs.461300
A_24_P230563	-7.54493	-6.40897	2.19765	IL2RA	Homo sapiens interleukin 2 receptor, alpha (IL2RA), mRNA [NM_000417]	6067898	chr10	6067839	-	hs|10p15.1	3559	NM_000417	interleukin 2 receptor, alpha	chr10:6067898-6067839	GO:0002437|GO:0050687|GO:0004911|GO:0043065|GO:0005886|GO:0008283|GO:0006915|GO:0006924|GO:0019976|GO:0042130|GO:0042104|GO:0006955|GO:0050777|GO:0007219|GO:0050728|GO:0008144|GO:0046013|GO:0016021|GO:0045582|GO:0007166|GO:0009897	NM_000417	Hs.231367
A_33_P3264188	-6.67257	-5.46409	2.31094	OR2D3	Homo sapiens olfactory receptor, family 2, subfamily D, member 3 (OR2D3), mRNA [NM_001004684]	6943219	chr11	6943160	+	hs|11p15.4	120775	NM_001004684	olfactory receptor, family 2, subfamily D, member 3	chr11:6943160-6943219	GO:0004984|GO:0005886|GO:0004930|GO:0016021	NM_001004684	Hs.446766
A_19_P00806249	-7.28378	-5.39847	3.69432			89887111	chr1	89887052	-	hs|1p22.2				chr1:089887111-089887052
A_33_P3209406	-7.13757	-5.3459	3.46216	RTBDN	Homo sapiens retbindin (RTBDN), transcript variant 3, mRNA [NM_001270440]	12937218	chr19	12937159	-	hs|19p13.2	83546	NM_001270440	retbindin	chr19:12937218-12937159	GO:0005576	NM_001270440	Hs.21162
A_33_P3262660	-7.40124	-5.69097	3.27222	HSFY1P1	Homo sapiens heat shock transcription factor, Y-linked 1 pseudogene 1 (HSFY1P1), non-coding RNA [NR_003607]	17310173	chr22	17310114	+	hs|22q11.1	27437	NR_003607	heat shock transcription factor, Y-linked 1 pseudogene 1	chr22:17310114-17310173		NR_003607	Hs.143955
A_24_P918032	-7.39499	-6.00132	2.62746	WHAMMP3	Homo sapiens WAS protein homolog associated with actin, golgi membranes and microtubules pseudogene 3 (WHAMMP3), non-coding RNA [NR_003521]	23188417	chr15	23188358	-	hs|15q11.2	339005	NR_003521	WAS protein homolog associated with actin, golgi membranes and microtubules pseudogene 3	chr15:23188417-23188358		NR_003521	Hs.212670
A_33_P3481674	-6.44653	-4.38564	4.17243	SHISA6	Homo sapiens shisa family member 6 (SHISA6), transcript variant 1, mRNA [NM_207386]	11467313	chr17	11467254	+	hs|17p12	388336	NM_207386	shisa family member 6	chr17:11467254-11467313	GO:0032281	NM_207386	Hs.592124
A_19_P00316842	-6.11748	-5.10488	2.01755		Homo sapiens mRNA; cDNA DKFZp434C2331 (from clone DKFZp434C2331). [AL137495]	8194616	chr4	8194557	+	hs|4p16.1		AL137495		chr4:8194557-8194616			Hs.721713
A_23_P29257	-0.549353	0.640291	2.28096	H1F0	Homo sapiens H1 histone family, member 0 (H1F0), mRNA [NM_005318]	38203206	chr22	38203147	+	hs|22q13.1	3005	NM_005318	H1 histone family, member 0	chr22:38203147-38203206	GO:0005515|GO:0000790|GO:0005794|GO:0006309|GO:0006334|GO:0006915|GO:0005654|GO:0005634|GO:0000786|GO:0003677|GO:0006921	NM_005318	Hs.745024
A_19_P00808176	-7.54041	-5.81834	3.29909			193545950	chr3	193545891	+	hs|3q29				chr3:193545891-193545950
A_24_P917686	-6.25292	-4.98563	2.4071			96439643	chr6	96439584	+	hs|6q16.1				chr6:096439584-096439643
A_19_P00330360	-7.20818	-6.06009	2.21621			166251522	chr6	166251463	-	hs|6q27				chr6:166251522-166251463
A_33_P3414062	-7.15328	-5.99168	2.23706	LOC729968	Homo sapiens cDNA FLJ43779 fis, clone TESTI2051488. [AK125767]	228481781	chr2	228481722	-	hs|2q36.3	729968	AK125767	uncharacterized LOC729968	chr2:228481781-228481722			Hs.689550
A_24_P161764	-7.15639	-5.7503	2.65017		immunoglobulin heavy variable 1-3 [Source:HGNC Symbol;Acc:5552] [ENST00000390595]	106471482	chr14	106471423	-	hs|14q32.33		L04336		chr14:106471482-106471423			Hs.510635
A_33_P3313552	-7.04063	-5.75474	2.43833			4866551	chrY	4866492	+	hs|Yp11.2				chrY:004866492-004866551
A_19_P00328753	-7.4244	-5.20593	4.65399		Q35S25_9GAMM (Q35S25) Preprotein translocase, SecY subunit (Fragment), partial (11%) [THC2581288]	73050989	chrX	73050930	+	hs|Xq13.2				chrX:073050930-073050989
A_33_P3883116	-5.86065	-4.41134	2.73079	CACNA1G-AS1	Homo sapiens CACNA1G antisense RNA 1 (CACNA1G-AS1), long non-coding RNA [NR_038439]	48633628	chr17	48633569	-	hs|17q21.33	253962	NR_038439	CACNA1G antisense RNA 1	chr17:48633628-48633569		NR_038439	Hs.558704
A_19_P00321158	-7.36695	-4.51185	7.23549		PREDICTED: Homo sapiens uncharacterized LOC101928857 (LOC101928857), misc_RNA [XR_241721]	1176269	chr5	1176210	-	hs|5p15.33		XR_241721		chr5:1176269-1176210		XR_241721	Hs.593732
A_32_P105381	-7.13535	-5.11838	4.04733	FAM47B	Homo sapiens family with sequence similarity 47, member B (FAM47B), mRNA [NM_152631]	34963023	chrX	34962964	+	hs|Xp21.1	170062	NM_152631	family with sequence similarity 47, member B	chrX:34962964-34963023		NM_152631	Hs.197801
A_33_P3335746	-4.23969	-3.235	2.00651	SNAPC5	Homo sapiens small nuclear RNA activating complex, polypeptide 5, 19kDa (SNAPC5), mRNA [NM_006049]	66782792	chr15	66782733	-	hs|15q22.31	10302	NM_006049	small nuclear RNA activating complex, polypeptide 5, 19kDa	chr15:66782792-66782733	GO:0010467|GO:0003700|GO:0006366|GO:0005654|GO:0005634|GO:0006384|GO:0006383	NM_006049	Hs.30174
A_33_P3218491	-6.69277	-5.17611	2.86126			45997576	chr19	45997517	+	hs|19q13.32				chr19:045997517-045997576
A_24_P394075	-7.42284	-5.85715	2.9602	NT5C1B	Homo sapiens 5'-nucleotidase, cytosolic IB (NT5C1B), transcript variant 1, mRNA [NM_001002006]	18744865	chr2	18744806	-	hs|2p24.2	93034	NM_001002006	5'-nucleotidase, cytosolic IB	chr2:18744865-18744806	GO:0006195|GO:0000287|GO:0000166|GO:0006144|GO:0008253|GO:0055086|GO:0044281|GO:0005829	NM_001002006	Hs.744358
A_23_P112982	-6.9494	-5.69587	2.38425	SVOP	Homo sapiens SV2 related protein homolog (rat) (SVOP), mRNA [NM_018711]	109304740	chr12	109304691	-	hs|12q24.11	55530	NM_018711	SV2 related protein homolog (rat)	chr12:109304740-109304691	GO:0030054|GO:0015075|GO:0030672|GO:0016021|GO:0008021	NM_018711	Hs.4221
A_33_P3236846	-6.92279	-5.24402	3.20155	GPR17	Homo sapiens G protein-coupled receptor 17 (GPR17), transcript variant 1, mRNA [NM_001161415]	128409259	chr2	128409200	+	hs|2q14.3	2840	NM_001161415	G protein-coupled receptor 17	chr2:128409200-128409259	GO:0070098|GO:0007186|GO:0005886|GO:0005887|GO:0004950	NM_001161415	Hs.46453
A_33_P3229487	-7.32603	-5.89513	2.69615	OR4X1	Homo sapiens olfactory receptor, family 4, subfamily X, member 1 (OR4X1), mRNA [NM_001004726]	48286330	chr11	48286271	+	hs|11p11.2	390113	NM_001004726	olfactory receptor, family 4, subfamily X, member 1	chr11:48286271-48286330	GO:0004984|GO:0005886|GO:0004930|GO:0016021	NM_001004726	Hs.553742
A_33_P3226154	-7.38862	-5.95119	2.70838		immunoglobulin kappa constant [Source:HGNC Symbol;Acc:5716] [ENST00000390237]	89156970	chr2	89156911	-	hs|2p11.2		AY538254		chr2:89156970-89156911			Hs.449609
A_33_P3287952	-7.43254	-4.3909	8.23429	LOC401410	PREDICTED: Homo sapiens uncharacterized LOC401410 (LOC401410), misc_RNA [XR_246916]	141112445	chr7	141112386	-	hs|7q34	401410	XR_246916	uncharacterized LOC401410	chr7:141112445-141112386		XR_246916	Hs.531393
A_19_P00321832	-5.89328	-4.61882	2.41908	LINC00664	long intergenic non-protein coding RNA 664 [Source:HGNC Symbol;Acc:44319] [ENST00000596718]	21681925	chr19	21681866	+	hs|19p12	400680	AK097381	long intergenic non-protein coding RNA 664	chr19:21681866-21681925			Hs.710554
A_24_P365972	-7.54835	-6.16203	2.61413	LOC286359	Homo sapiens uncharacterized LOC286359 (LOC286359), long non-coding RNA [NR_026847]	100153712	chr9	100153653	-	hs|9q22.33	286359	NR_026847	uncharacterized LOC286359	chr9:100153712-100153653		NR_026847	Hs.132262
A_19_P00322118	-6.17614	-5.16527	2.01513	LOC728730	Homo sapiens uncharacterized LOC728730 (LOC728730), long non-coding RNA [NR_037875]	39745850	chr2	39745791	+	hs|2p22.1	728730	NR_037875	uncharacterized LOC728730	chr2:39745791-39745850		NR_037875	Hs.655344
A_19_P00322895	-7.32009	-5.87178	2.72888	LINC00973	long intergenic non-protein coding RNA 973 [Source:HGNC Symbol;Acc:48868] [ENST00000473756]	98701744	chr3	98701685	+	hs|3q12.1	100506377	XR_171397	long intergenic non-protein coding RNA 973	chr3:98701685-98701744		XR_171397	Hs.307772
A_19_P00803339	-7.53606	-5.79563	3.34135			182751837	chr2	182751778	-	hs|2q31.3				chr2:182751837-182751778
A_33_P3323904	-7.55771	-6.28668	2.41334	WTH3DI	Homo sapiens RAB6C-like (WTH3DI), mRNA [NM_001077637]	132118345	chr2	132118286	-	hs|2q21.1	150786	NM_001077637	RAB6C-like	chr2:132118345-132118286		NM_001077637	Hs.645670
A_24_P307599	-7.31049	-5.13768	4.509	NAG20	Homo sapiens NAG20 (NAG20) mRNA, partial cds. [AF210649]	137352938	chr7	137352879	-	hs|7q33	100129703	AF210649	NAG20	chr7:137352938-137352879			Hs.664650
A_19_P00812838	-7.55748	-5.18115	5.19214			1718964	chr5	1718905	+	hs|5p15.33				chr5:001718905-001718964
A_19_P00319946	-5.1443	-3.91053	2.35181		DB266348 UTERU2 Homo sapiens cDNA clone UTERU2026042 5', mRNA sequence [DB266348]	123625941	chr4	123625882	+	hs|4q27		TCONS_00008880		chr4:123625882-123625941			Hs.739547
A_23_P396299	-6.75427	-5.32642	2.69045	MRVI1-AS1	Homo sapiens MRVI1 antisense RNA 1 (MRVI1-AS1), transcript variant 4, long non-coding RNA [NR_034094]	10615729	chr11	10615670	+	hs|11p15.4	100129827	NR_034094	MRVI1 antisense RNA 1	chr11:10615670-10615729		NR_034094	Hs.246769
A_33_P3296562	-7.5457	-6.39423	2.22139	LINC00298	Homo sapiens long intergenic non-protein coding RNA 298 (LINC00298), long non-coding RNA [NR_015405]	8062621	chr2	8062562	-	hs|2p25.1	339788	NR_015405	long intergenic non-protein coding RNA 298	chr2:8062621-8062562		NR_015405	Hs.46864
A_33_P3219230	-7.53991	-5.21495	5.01055		PREDICTED: Homo sapiens adenylate kinase isoenzyme 5-like (LOC390877), mRNA [XM_003403481]	6412349	chr19	6412290	+	hs|19p13.3		XM_003403481		chr19:6412290-6412349		XM_003403481	Hs.715420
A_33_P3328564	-7.46631	-5.55724	3.75566			13848125	chr11	13848066	-	hs|11p15.2				chr11:013848125-013848066
A_19_P00322831	-7.31839	-5.4947	3.53985			56795414	chr4	56795355	-	hs|4q12				chr4:056795414-056795355
A_33_P3219050	-7.5603	-5.70288	3.62358	LOC100128571	Homo sapiens cDNA FLJ16739 fis, clone BRACE2009318. [AK131515]	49839575	chr17	49839516	-	hs|17q21.33	100128571	AK131515	uncharacterized LOC100128571	chr17:49839575-49839516			Hs.690016
A_19_P00318821	-7.39493	-5.74524	3.13767			67402771	chr2	67402712	+	hs|2p14				chr2:067402712-067402771
A_24_P151106	-6.78727	-5.28912	2.82481	ZFP28	Homo sapiens ZFP28 zinc finger protein (ZFP28), mRNA [NM_020828]	57067435	chr19	57067376	+	hs|19q13.43	140612	NM_020828	ZFP28 zinc finger protein	chr19:57067376-57067435	GO:0006355|GO:0005634|GO:0003677|GO:0046872|GO:0006351	NM_020828	Hs.14794
A_24_P133905	-7.1865	-5.71964	2.76419	CCL23	Homo sapiens chemokine (C-C motif) ligand 23 (CCL23), transcript variant CKbeta8-1, mRNA [NM_005064]	34340165	chr17	34340106	-	hs|17q12	6368	NM_005064	chemokine (C-C motif) ligand 23	chr17:34340165-34340106	GO:0008009|GO:0008285|GO:0006874|GO:0007267|GO:0005576|GO:0005615|GO:0002548|GO:0031726|GO:0007165|GO:0006955|GO:0006954|GO:0006935|GO:0007186|GO:2001264|GO:0008201	NM_005064	Hs.169191
A_33_P3335614	-7.19817	-5.8397	2.56413	LINC00696	Homo sapiens long intergenic non-protein coding RNA 696 (LINC00696), long non-coding RNA [NR_027331]	52097383	chr3	52097324	-	hs|3p21.2	100128378	NR_027331	long intergenic non-protein coding RNA 696	chr3:52097383-52097324		NR_027331	Hs.640106
A_33_P3254390	-7.22871	-5.63943	3.00899	CERKL	Homo sapiens ceramide kinase-like (CERKL), transcript variant 3, mRNA [NM_001030312]	182468624	chr2	182468565	-	hs|2q31.3	375298	NM_001030312	ceramide kinase-like	chr2:182468624-182468565	GO:0043066|GO:0005737|GO:0005794|GO:0003951|GO:0005783|GO:0005730|GO:0004143|GO:0007205	NM_001030312	Hs.732358
A_19_P00803279	-5.3698	-4.34975	2.02798			88175474	chr3	88175415	+	hs|3p11.1				chr3:088175415-088175474
A_23_P357966	-6.32126	-5.31454	2.00935	PCMTD1	Homo sapiens protein-L-isoaspartate (D-aspartate) O-methyltransferase domain containing 1 (PCMTD1), transcript variant 1, mRNA [NM_052937]	52730327	chr8	52730268	-	hs|8q11.23	115294	NM_052937	protein-L-isoaspartate (D-aspartate) O-methyltransferase domain containing 1	chr8:52730327-52730268	GO:0004719|GO:0005737	NM_052937	Hs.671268
A_23_P208334	-7.12359	-6.08469	2.05466	PDE4A	Homo sapiens phosphodiesterase 4A, cAMP-specific (PDE4A), transcript variant 4, mRNA [NM_006202]	10577877	chr19	10577818	+	hs|19p13.2	5141	NM_006202	phosphodiesterase 4A, cAMP-specific	chr19:10577818-10577877	GO:0005515|GO:0007608|GO:0048471|GO:0004115|GO:0010738|GO:0032587|GO:0035690|GO:0046872|GO:0005829|GO:0007165|GO:0030552|GO:0016020|GO:0043949|GO:0006198	NM_006202	Hs.89901
A_33_P3569555	-7.55693	-5.45702	4.28682	ZNF503-AS1	Homo sapiens ZNF503 antisense RNA 1 (ZNF503-AS1), transcript variant 1, long non-coding RNA [NR_038223]	77121436	chr10	77121377	+	hs|10q22.2	253264	NR_038223	ZNF503 antisense RNA 1	chr10:77121377-77121436		NR_038223	Hs.662111
A_19_P00800915	-7.49706	-6.40536	2.13125			156260307	chr2	156260248	-	hs|2q24.1				chr2:156260307-156260248
A_19_P00315831	-7.41271	-5.59524	3.52464	LOC101930640	PREDICTED: Homo sapiens uncharacterized LOC101930640 (LOC101930640), misc_RNA [XR_249835]	127338224	chr5	127338165	-	hs|5q23.3	101930640	XR_249835	uncharacterized LOC101930640	chr5:127338224-127338165		XR_249835	Hs.652674
A_19_P00804289	-7.53841	-6.52605	2.01721			6066684	chr9	6066625	+	hs|9p24.1		TCONS_00015646		chr9:6066625-6066684
A_19_P00809917	-6.99382	-5.99113	2.00372		Q3E0W5_CHLAU (Q3E0W5) Formiminotransferase-cyclodeaminase, partial (6%) [THC2532178]	92747057	chr5	92746998	+	hs|5q15				chr5:092746998-092747057
A_33_P3367301	-2.83422	-1.81197	2.03109	GJD3	Homo sapiens gap junction protein, delta 3, 31.9kDa (GJD3), mRNA [NM_152219]	38516987	chr17	38516928	-	hs|17q21.2	125111	NM_152219	gap junction protein, delta 3, 31.9kDa	chr17:38516987-38516928	GO:0005515|GO:0007154|GO:0009986|GO:0005887|GO:0005922|GO:0016264|GO:0005216	NM_152219	Hs.444663
A_33_P3347477	-7.02119	-5.80481	2.32363		DA375949 BRTHA2 Homo sapiens cDNA clone BRTHA2007423 5', mRNA sequence [DA375949]	131747657	chr11	131747598	-	hs|11q25		DA375949		chr11:131747657-131747598			Hs.576925
A_19_P00810291	-5.26355	-4.09814	2.24297			154723115	chr6	154723056	+	hs|6q25.2				chr6:154723056-154723115
A_19_P00809098	-7.54129	-6.31783	2.33507			42240417	chr12	42240358	+	hs|12q12				chr12:042240358-042240417
A_23_P416238	-7.55839	-6.44742	2.15992	MS4A6E	Homo sapiens membrane-spanning 4-domains, subfamily A, member 6E (MS4A6E), mRNA [NM_139249]	60105381	chr11	60105322	+	hs|11q12.2	245802	NM_139249	membrane-spanning 4-domains, subfamily A, member 6E	chr11:60105322-60105381	GO:0016021	NM_139249	Hs.662211
A_24_P896205	-5.3229	-4.13607	2.27652			59470878	chr17	59470819	-	hs|17q23.2		TCONS_00025721		chr17:59470878-59470819
A_19_P00805889	-7.36476	-5.66063	3.25832			25854384	chr21	25854325	+	hs|21q21.2				chr21:025854325-025854384
A_23_P358709	-6.2707	-5.11008	2.23554	AHRR	Homo sapiens aryl-hydrocarbon receptor repressor (AHRR), transcript variant 1, mRNA [NM_020731]	438089	chr5	438030	+	hs|5p15.33	57491	NM_020731	aryl-hydrocarbon receptor repressor	chr5:438030-438089	GO:0005737|GO:0046983|GO:0033235|GO:0005634|GO:0004871|GO:0000122|GO:0003677|GO:0006351	NM_020731	Hs.50823
A_24_P51080	-7.19683	-6.18236	2.02017	NR2F1-AS1	Homo sapiens NR2F1 antisense RNA 1 (NR2F1-AS1), long non-coding RNA [NR_021490]	92877983	chr5	92877924	-	hs|5q15	441094	NR_021490	NR2F1 antisense RNA 1	chr5:92877983-92877924		NR_021490	Hs.457407
A_33_P3281303	-7.16322	-5.99083	2.25386
A_24_P261750	-7.36387	-5.45304	3.76027	KERA	Homo sapiens keratocan (KERA), mRNA [NM_007035]	91445203	chr12	91445144	-	hs|12q21.33	11081	NM_007035	keratocan	chr12:91445203-91445144	GO:0005796|GO:0005975|GO:0005578|GO:0005576|GO:0044281|GO:0042339|GO:0061303|GO:0003674|GO:0018146|GO:0042340|GO:0007601|GO:0030203|GO:0050896|GO:0043202	NM_007035	Hs.125750
A_19_P00805563	-6.52568	-5.4716	2.07639		601437678F1 NIH_MGC_72 Homo sapiens cDNA clone IMAGE:3922723 5', mRNA sequence [BE894306]	5048361	chr6	5048302	+	hs|6p25.1		BE894306		chr6:005048302-005048361			Hs.634161
A_19_P00316977	-7.56915	-5.93118	3.11228			42991201	chr5	42991142	+	hs|5p12				chr5:042991142-042991201
A_33_P3281250	-6.80038	-5.72214	2.11147		T cell receptor beta variable 7-1 (non-functional) [Source:HGNC Symbol;Acc:12235] [ENST00000547918]	142032438	chr7	142032379	+	hs|7q34		AK302432		chr7:142032379-142032438			Hs.573317
A_19_P00811537	-7.41166	-6.12572	2.43841			193723443	chr3	193723384	+	hs|3q29				chr3:193723384-193723443
A_24_P175563	-7.04071	-6.00102	2.05578	ACBD5	Homo sapiens acyl-CoA binding domain containing 5 (ACBD5), transcript variant 1, mRNA [NM_145698]	27484212	chr10	27484153	-	hs|10p12.1	91452	NM_145698	acyl-CoA binding domain containing 5	chr10:27484212-27484153	GO:0008150|GO:0003674|GO:0006810|GO:0016021|GO:0000062|GO:0005778|GO:0043231|GO:0008289	NM_145698	Hs.530597
A_24_P366644	-7.3381	-5.236	4.29332			197658685	chr1	197658626	+	hs|1q31.3				chr1:197658626-197658685
A_33_P3342195	-7.10601	-4.44953	6.30492			75115561	chr7	75115502	+	hs|7q11.23				chr7:075115502-075115561
A_19_P00804529	-7.04545	-5.70856	2.52605			96325009	chr13	96324950	-	hs|13q32.1				chr13:096325009-096324950
A_33_P3335930	-7.55754	-5.45846	4.28435	LOC100130573	Homo sapiens cDNA FLJ45183 fis, clone BRAWH3047946. [AK127126]	204447633	chr1	204447574	-	hs|1q32.1	100130573	AK127126	uncharacterized LOC100130573	chr1:204447633-204447574			Hs.675313
A_33_P3246063	-7.54837	-6.17392	2.59269			5793932	chr18	5793873	+	hs|18p11.31				chr18:005793873-005793932
A_33_P3281695	-7.16725	-6.16322	2.0056	NLRP3	Homo sapiens NLR family, pyrin domain containing 3 (NLRP3), transcript variant 6, mRNA [NM_001243133]	247611806	chr1	247611747	+	hs|1q44	114548	NM_001243133	NLR family, pyrin domain containing 3	chr1:247611747-247611806	GO:0005515|GO:0042347|GO:0050713|GO:0051259|GO:0035872|GO:0005829|GO:0005737|GO:0051607|GO:0006954|GO:0051092|GO:0050718|GO:0009595|GO:0032621|GO:0072559|GO:0050701|GO:0006919|GO:0042834|GO:0006915|GO:0032088|GO:0006952|GO:0002674|GO:0005524|GO:0043280|GO:0007165|GO:0071222|GO:0045087|GO:0050728	NM_001243133	Hs.159483
A_33_P3387656	-7.17107	-5.38218	3.45547			34164605	chrX	34164546	+	hs|Xp21.1				chrX:034164546-034164605
A_33_P3380457	-6.41852	-5.21326	2.30579	GPR88	Homo sapiens G protein-coupled receptor 88 (GPR88), mRNA [NM_022049]	101007516	chr1	101007457	+	hs|1p21.2	54112	NM_022049	G protein-coupled receptor 88	chr1:101007457-101007516	GO:0007186|GO:0005886|GO:0004930|GO:0016021|GO:0005575	NM_022049	Hs.170053
A_33_P3591810	-7.04768	-4.70124	5.08567		epidermal growth factor receptor pathway substrate 15 pseudogene 1 [Source:HGNC Symbol;Acc:18166] [ENST00000459691]	46822840	chr7	46822781	+	hs|7p12.3		AF119858		chr7:46822781-46822840
A_23_P33326	-6.32179	-5.15872	2.23933	ADRA1B	Homo sapiens adrenoceptor alpha 1B (ADRA1B), mRNA [NM_000679]	159400002	chr5	159399943	+	hs|5q33.3	147	NM_000679	adrenoceptor alpha 1B	chr5:159399943-159400002	GO:0005886|GO:0008283|GO:0007267|GO:0048148|GO:0005634|GO:0007243|GO:0007512|GO:0019229|GO:0001987|GO:0035265|GO:0007626|GO:0004937|GO:0031965|GO:0046982|GO:0007275|GO:0043278|GO:0042593|GO:0001996|GO:0045818|GO:0001975|GO:0045819|GO:0007186|GO:0005887|GO:0001974|GO:0001997|GO:0008542|GO:0055117|GO:0016049|GO:0007188|GO:0043410	NM_000679	Hs.368632
A_24_P917306	-7.04796	-5.96131	2.1238	ZNF385D	zinc finger protein 385D [Source:HGNC Symbol;Acc:26191] [ENST00000494108]	22414682	chr3	22414623	-	hs|3p24.3	79750		zinc finger protein 385D	chr3:22414682-22414623	GO:0008270|GO:0005634|GO:0003676
A_23_P125495	-7.56183	-5.89784	3.16891	CDR1	Homo sapiens cerebellar degeneration-related protein 1, 34kDa (CDR1), mRNA [NM_004065]	139865617	chrX	139865558	-	hs|Xq27.1	1038	NM_004065	cerebellar degeneration-related protein 1, 34kDa	chrX:139865617-139865558		NM_004065	Hs.446675
A_33_P3385471	-7.47512	-5.28728	4.5562	OR4A47	Homo sapiens olfactory receptor, family 4, subfamily A, member 47 (OR4A47), mRNA [NM_001005512]	48511274	chr11	48511215	+	hs|11p11.2	403253	NM_001005512	olfactory receptor, family 4, subfamily A, member 47	chr11:48511215-48511274	GO:0004984|GO:0005886|GO:0004930|GO:0016021	NM_001005512	Hs.554532
A_19_P00811383	-7.53212	-6.48273	2.06966			63581398	chr10	63581339	+	hs|10q21.2				chr10:063581339-063581398
A_33_P3319251	-7.48042	-6.13397	2.54286		ALU1_HUMAN (P39188) Alu subfamily J sequence contamination warning entry, partial (7%) [THC2765511]	20564404	chr15	20564345	+	hs|15q11.1				chr15:20564345-20564404
A_24_P626951	-6.47224	-5.3262	2.21306		immunoglobulin kappa variable 1-16 [Source:HGNC Symbol;Acc:5732] [ENST00000479981]	89399588	chr2	89399529	-	hs|2p11.2		AF078945		chr2:89399588-89399529			Hs.649954
A_33_P3276748	-6.04173	-4.25123	3.45936	LOC100128573	Homo sapiens uncharacterized LOC100128573 (LOC100128573), long non-coding RNA [NR_024491]	7537976	chr19	7537917	-	hs|19p13.2	100128573	NR_024491	uncharacterized LOC100128573	chr19:7537976-7537917		NR_024491	Hs.722827
A_19_P00321953	-7.42973	-6.1449	2.43654	LINC01118	Homo sapiens long intergenic non-protein coding RNA 1118 (LINC01118), long non-coding RNA [NR_034099]	47044041	chr2	47043982	+	hs|2p21	388948	NR_034099	long intergenic non-protein coding RNA 1118	chr2:47043982-47044041		NR_034099	Hs.728895
A_33_P3215305	-6.87566	-5.62469	2.38002	ANKRD62	Homo sapiens ankyrin repeat domain 62 (ANKRD62), mRNA [NM_001277333]	12129371	chr18	12129312	+	hs|18p11.21	342850	NM_001277333	ankyrin repeat domain 62	chr18:12129312-12129371	GO:0046621|GO:0060259|GO:0040015|GO:0045599|GO:0046627|GO:0005884|GO:0070373|GO:0042593|GO:0019217	NM_001277333	Hs.448906
A_23_P202683	-6.65076	-5.40329	2.37425	CDHR5	Homo sapiens cadherin-related family member 5 (CDHR5), transcript variant 1, mRNA [NM_021924]	617509	chr11	617450	-	hs|11p15.5	53841	NM_021924	cadherin-related family member 5	chr11:617509-617450	GO:0016339|GO:0016020|GO:0005886|GO:0005509|GO:0016021|GO:0007155|GO:0007156	NM_021924	Hs.165619
A_19_P00808562	-7.55046	-5.86677	3.21248	LOC101927844	PREDICTED: Homo sapiens uncharacterized LOC101927844 (LOC101927844), misc_RNA [XR_246365]	87716437	chr1	87716378	+	hs|1p22.3	101927844	XR_246365	uncharacterized LOC101927844	chr1:87716378-87716437		XR_246365	Hs.694591
A_23_P413862	-6.02071	-4.66312	2.56256	DCDC5	Homo sapiens doublecortin domain containing 5 (DCDC5), mRNA [NM_020869]	30885293	chr11	30885234	-	hs|11p14.1	100506627	NM_020869	doublecortin domain containing 5	chr11:30885293-30885234	GO:0035556	NM_020869	Hs.530438
A_23_P212042	-6.67541	-5.65714	2.02548	MFI2	Homo sapiens antigen p97 (melanoma associated) identified by monoclonal antibodies 133.2 and 96.5 (MFI2), transcript variant 1, mRNA [NM_005929]	196733465	chr3	196730957	-	hs|3q29	4241	NM_005929	antigen p97 (melanoma associated) identified by monoclonal antibodies 133.2 and 96.5	chr3:196733465-196730957	GO:0006879|GO:0005515|GO:0005506|GO:0005887|GO:0006826|GO:0005576|GO:0031225|GO:0008199	NM_005929	Hs.184727
A_23_P20544	-7.28438	-5.40398	3.68176	TPD52L3	Homo sapiens tumor protein D52-like 3 (TPD52L3), transcript variant 1, mRNA [NM_033516]	6329811	chr9	6329752	+	hs|9p24.1	89882	NM_033516	tumor protein D52-like 3	chr9:6329752-6329811		NM_033516	Hs.351815
A_23_P386268	-7.45583	-3.94867	11.3699	C4orf26	Homo sapiens chromosome 4 open reading frame 26 (C4orf26), transcript variant 2, mRNA [NM_178497]	76489546	chr4	76489487	+	hs|4q21.1	152816	NM_178497	chromosome 4 open reading frame 26	chr4:76489487-76489546	GO:0005576	NM_178497	Hs.24510
A_19_P00316979	-7.55318	-6.18302	2.58499			22118761	chr9	22118702	-	hs|9p21.3				chr9:022118761-022118702
A_33_P3405189	-5.2454	-4.19945	2.06472			161416579	chr1	161416520	-	hs|1q23.3				chr1:161416579-161416520
A_33_P3264246	-7.43249	-6.3174	2.16608		Homo sapiens PRO2822 mRNA, complete cds. [AF119900]	51728666	chr10	51728607	-	hs|10q11.23		AF119900		chr10:51728666-51728607
A_19_P00803407	-7.52216	-6.26009	2.3984			73599023	chr5	73598964	-	hs|5q13.3				chr5:073599023-073598964
A_33_P3317009	-7.56895	-6.17622	2.62575	SLC11A1	solute carrier family 11 (proton-coupled divalent metal ion transporters), member 1 [Source:HGNC Symbol;Acc:10907] [ENST00000469799]	219251664	chr2	219251605	+	hs|2q35	6556	AK294707	solute carrier family 11 (proton-coupled divalent metal ion transporter), member 1	chr2:219251605-219251664	GO:0006909|GO:0046915|GO:0001818|GO:0001819|GO:0070839|GO:0005764|GO:0042803|GO:0006879|GO:0007035|GO:0070574|GO:0030670|GO:0032496|GO:0048255|GO:0042742|GO:0000060|GO:0032729|GO:0002369|GO:0051701|GO:0042832|GO:0060586|GO:0015707|GO:0042116|GO:0005887|GO:0042060|GO:0009279|GO:0032632|GO:0045730|GO:0043091|GO:0005886|GO:0048002|GO:0055072|GO:0032147|GO:0009617|GO:0050766|GO:0006954|GO:0002309|GO:…		Hs.591607
A_33_P3319780	-7.24242	-6.06218	2.26615	PRR7	Homo sapiens cDNA FLJ43428 fis, clone OCBBF2027478. [AK125417]	176876843	chr5	176876784	+	hs|5q35.3	80758	AK125417	proline rich 7 (synaptic)	chr5:176876784-176876843	GO:0030054|GO:0045211|GO:0016021		Hs.534492
A_19_P00803348	-7.40707	-5.05011	5.12288			198567666	chr1	198567607	+	hs|1q31.3				chr1:198567607-198567666
A_23_P423108	-5.08563	-4.00404	2.11636	TDRD10	Homo sapiens tudor domain containing 10 (TDRD10), transcript variant 2, mRNA [NM_182499]	154520441	chr1	154520382	+	hs|1q21.3	126668	NM_182499	tudor domain containing 10	chr1:154520382-154520441	GO:0000166|GO:0003723	NM_182499	Hs.387671
A_32_P358887	-6.15295	-4.84544	2.47514	SLC4A4	Homo sapiens solute carrier family 4 (sodium bicarbonate cotransporter), member 4 (SLC4A4), transcript variant 2, mRNA [NM_003759]	72437501	chr4	72437442	+	hs|4q13.3	8671	NM_003759	solute carrier family 4 (sodium bicarbonate cotransporter), member 4	chr4:72437442-72437501	GO:0005515|GO:0016323|GO:0005886|GO:0005452|GO:0005887|GO:0006810|GO:0015701|GO:0055085|GO:0008510|GO:0006811	NM_003759	Hs.5462
A_33_P3257392	-7.56417	-6.55739	2.00942		BX092644 Soares_NFL_T_GBC_S1 Homo sapiens cDNA clone IMAGp998O144505 ; IMAGE:1841893, mRNA sequence [BX092644]	85432221	chr10	85432162	-	hs|10q23.1		TCONS_00018010		chr10:85432221-85432162			Hs.147725
A_23_P206626	-5.97469	-4.86095	2.16406	SCNN1G	Homo sapiens sodium channel, non-voltage-gated 1, gamma subunit (SCNN1G), mRNA [NM_001039]	23227605	chr16	23227547	+	hs|16p12.2	6340	NM_001039	sodium channel, non-voltage-gated 1, gamma subunit	chr16:23227547-23227605	GO:0005515|GO:0007588|GO:0005886|GO:0005272|GO:0050699|GO:0034706|GO:0055085|GO:0015280|GO:0016324|GO:0034220|GO:0050909|GO:0005887|GO:0006814|GO:0009897|GO:0050896	NM_001039	Hs.371727
A_19_P00803936	-6.64733	-5.56917	2.11134			178148245	chr2	178148186	-	hs|2q31.2				chr2:178148245-178148186
A_33_P3377239	-4.00131	-2.88377	2.16977	LOC100270804	Homo sapiens uncharacterized LOC100270804 (LOC100270804), long non-coding RNA [NR_026885]	18776577	chr20	18776518	+	hs|20p11.23	100270804	NR_026885	uncharacterized LOC100270804	chr20:18776518-18776577		NR_026885	Hs.598768
A_19_P00318528	-7.57623	-6.33587	2.36258			46463505	chr22	46463446	-	hs|22q13.31				chr22:46463505-46463446
A_19_P00806883	-7.12801	-6.1137	2.01993	LOC401437	PREDICTED: Homo sapiens uncharacterized LOC401437 (LOC401437), misc_RNA [XR_246935]	155188804	chr7	155188745	+	hs|7q36.3	401437	XR_246935	uncharacterized LOC401437	chr7:155188745-155188804		XR_246935
A_33_P3342305	-7.37582	-5.6227	3.37086	ABCA8	Homo sapiens ATP-binding cassette, sub-family A (ABC1), member 8 (ABCA8), mRNA [NM_007168]	66920902	chr17	66920843	-	hs|17q24.2	10351	NM_007168	ATP-binding cassette, sub-family A (ABC1), member 8	chr17:66920902-66920843	GO:0005886|GO:0006810|GO:0005743|GO:0042626|GO:0016021|GO:0055085|GO:0005524	NM_007168	Hs.58351
A_23_P337899	-5.78241	-4.37816	2.6468	2014-03-10	Homo sapiens membrane-associated ring finger (C3HC4) 10, E3 ubiquitin protein ligase (MARCH10), transcript variant 1, mRNA [NM_152598]	60778969	chr17	60778910	-	hs|17q23.2	162333	NM_152598	membrane-associated ring finger (C3HC4) 10, E3 ubiquitin protein ligase	chr17:60778969-60778910	GO:0016567|GO:0016874|GO:0008270	NM_152598	Hs.665663
A_33_P3609033	-7.2447	-5.60546	3.11502	HOXD-AS1	Homo sapiens HOXD cluster antisense RNA 1 (HOXD-AS1), long non-coding RNA [NR_033979]	177038003	chr2	177037944	-	hs|2q31.1	401022	NR_033979	HOXD cluster antisense RNA 1	chr2:177038003-177037944		NR_033979	Hs.98661
A_33_P3334043	-7.21157	-5.2383	3.92658			149623141	chr1	149623082	-	hs|1q21.2				chr1:149623141-149623082
A_33_P3271470	-6.76642	-4.5854	4.53475	GREB1L	Homo sapiens growth regulation by estrogen in breast cancer-like (GREB1L), mRNA [NM_001142966]	19034509	chr18	19034450	+	hs|18q11.2	80000	NM_001142966	growth regulation by estrogen in breast cancer-like	chr18:19034450-19034509	GO:0016021	NM_001142966	Hs.149020
A_24_P44780	-7.46916	-5.75753	3.27528	LOXHD1	Homo sapiens lipoxygenase homology domains 1 (LOXHD1), transcript variant 2, mRNA [NM_001145472]	44057884	chr18	44057825	-	hs|18q21.1	125336	NM_001145472	lipoxygenase homology domains 1	chr18:44057884-44057825	GO:0005262|GO:0050982|GO:0016020|GO:0007605|GO:0070588|GO:0032420	NM_001145472	Hs.345877
A_19_P00810478	-7.51288	-5.99593	2.86187		ol81e12.s1 NCI_CGAP_Kid5 Homo sapiens cDNA clone IMAGE:1536046 3', mRNA sequence [AA917871]	5162820	chr10	5162761	-	hs|10p15.1		AA917871		chr10:5162820-5162761			Hs.666239
A_19_P00321206	-7.55819	-4.40034	8.92496		PREDICTED: Homo sapiens uncharacterized LOC101059946 (LOC101059946), misc_RNA [XR_171346]	208104879	chr2	208104820	+	hs|2q33.3		TCONS_00003087		chr2:208104820-208104879			Hs.678559
A_23_P407096	-7.57725	-6.34805	2.34437	ZNF366	Homo sapiens zinc finger protein 366 (ZNF366), mRNA [NM_152625]	71739339	chr5	71739280	-	hs|5q13.2	167465	NM_152625	zinc finger protein 366	chr5:71739339-71739280	GO:0005515|GO:0043627|GO:0003714|GO:0030331|GO:0005634|GO:0033147|GO:0000122|GO:0003677|GO:0046872|GO:0006351	NM_152625	Hs.370303
A_33_P3262969	-5.82822	-4.63372	2.28866	COL4A6	collagen, type IV, alpha 6 [Source:HGNC Symbol;Acc:2208] [ENST00000461897]	107512369	chrX	107512310	-	hs|Xq22.3	1288	BT007228	collagen, type IV, alpha 6	chrX:107512369-107512310	GO:0071230|GO:0022617|GO:0030198|GO:0030574|GO:0005587|GO:0005788|GO:0005576|GO:0007155|GO:0005201		Hs.145586
A_23_P75299	1.13455	2.19089	2.07965	LHPP	Homo sapiens phospholysine phosphohistidine inorganic pyrophosphate phosphatase (LHPP), transcript variant 1, mRNA [NM_022126]	126302677	chr10	126302618	+	hs|10q26.13	64077	NM_022126	phospholysine phosphohistidine inorganic pyrophosphate phosphatase	chr10:126302618-126302677	GO:0008969|GO:0005737|GO:0006470|GO:0000287|GO:0005730|GO:0004427|GO:0005634|GO:0006796|GO:0042803|GO:0005829	NM_022126	Hs.527748
A_19_P00319044	-6.71585	-5.48989	2.33911			8027190	chr2	8027131	-	hs|2p25.1		TCONS_l2_00015694		chr2:8027190-8027131
A_23_P99515	-1.73972	-0.675689	2.09077	MEDAG	Homo sapiens mesenteric estrogen-dependent adipogenesis (MEDAG), mRNA [NM_032849]	31499358	chr13	31499299	+	hs|13q12.3	84935	NM_032849	mesenteric estrogen-dependent adipogenesis	chr13:31499299-31499358	GO:0005737|GO:0045600	NM_032849	Hs.147880
A_33_P3220015	-7.44426	-5.58703	3.62311		T cell receptor gamma variable 10 (non-functional) [Source:HGNC Symbol;Acc:12285] [ENST00000390341]	38339480	chr7	38339421	-	hs|7p14.1		M27340		chr7:38339480-38339421			Hs.731375
A_23_P251075	-6.81227	-5.26157	2.92959	MAMLD1	Homo sapiens mastermind-like domain containing 1 (MAMLD1), transcript variant 2, mRNA [NM_005491]	149682276	chrX	149682217	+	hs|Xq28	10046	NM_005491	mastermind-like domain containing 1	chrX:149682217-149682276	GO:0003674|GO:0006355|GO:0005634|GO:0005575|GO:0008584|GO:0006351	NM_005491	Hs.20136
A_33_P3734378	-7.26242	-5.90878	2.55556	INHBA-AS1	Homo sapiens INHBA antisense RNA 1 (INHBA-AS1), transcript variant 1, long non-coding RNA [NR_027118]	41818976	chr7	41818918	+	hs|7p14.1	285954	NR_027118	INHBA antisense RNA 1	chr7:41818918-41818976		NR_027118	Hs.656869
A_19_P00323119	-7.05549	-5.91951	2.19768			234836365	chr1	234836306	-	hs|1q42.3				chr1:234836365-234836306
A_33_P3375720	-7.3646	-6.03517	2.51303		Q2J3C8_RHOP2 (Q2J3C8) OmpA/MotB precursor, partial (4%) [THC2618540]	98085941	chr13	98085882	+	hs|13q32.1				chr13:098085882-098085941
A_23_P66844	-7.56081	-6.51112	2.07008	KRTAP4-7	Homo sapiens keratin associated protein 4-7 (KRTAP4-7), mRNA [NM_033061]	39241189	chr17	39241130	+	hs|17q21.2	100132476	NM_033061	keratin associated protein 4-7	chr17:39241130-39241189		NM_033061	Hs.632746
A_33_P3372954	-5.36132	-4.01	2.55147	LOC387720	PREDICTED: Homo sapiens uncharacterized LOC387720 (LOC387720), misc_RNA [XR_111130]	129532904	chr10	129532845	-	hs|10q26.2	387720	XR_111130	uncharacterized LOC387720	chr10:129532904-129532845		XR_111130	Hs.527750
A_33_P3282354	-6.84904	-5.79705	2.07338
A_33_P3412493	-7.39403	-6.18344	2.31433	KY	kyphoscoliosis peptidase [Source:HGNC Symbol;Acc:26576] [ENST00000506319]	134325963	chr3	134325904	-	hs|3q22.2	339855	XM_005247419	kyphoscoliosis peptidase	chr3:134325963-134325904	GO:0030018|GO:0007517|GO:0007528|GO:0006508|GO:0008233|GO:0005856	XM_005247419	Hs.146730
A_33_P3262416	-5.77866	-4.52493	2.38458	DPH6	Homo sapiens diphthamine biosynthesis 6 (DPH6), transcript variant 2, mRNA [NM_001141972]	35812781	chr15	35812722	-	hs|15q14	89978	NM_001141972	diphthamine biosynthesis 6	chr15:35812781-35812722	GO:0017178|GO:0005524|GO:0017183	NM_001141972	Hs.107196
A_33_P3307810	-5.62031	-4.28455	2.52409	CCDC148	Homo sapiens coiled-coil domain containing 148 (CCDC148), transcript variant 1, mRNA [NM_138803]	159028665	chr2	159028606	-	hs|2q24.1	130940	NM_138803	coiled-coil domain containing 148	chr2:159028665-159028606		NM_138803	Hs.668597
A_24_P349728	-7.54684	-5.72423	3.53721	LOC100129312	Homo sapiens cDNA FLJ37718 fis, clone BRHIP2019007. [AK095037]	174854643	chr2	174854584	-	hs|2q31.1	100129312	AK095037	uncharacterized LOC100129312	chr2:174854643-174854584			Hs.632546
A_32_P227605	-7.19999	-5.51703	3.21087	RGS9BP	Homo sapiens regulator of G protein signaling 9 binding protein (RGS9BP), mRNA [NM_207391]	33169070	chr19	33169011	+	hs|19q13.11	388531	NM_207391	regulator of G protein signaling 9 binding protein	chr19:33169011-33169070	GO:0007603|GO:0050908|GO:0022400|GO:0016021|GO:0009968|GO:0016056	NM_207391	Hs.528491
A_24_P941898	-7.13228	-5.92654	2.30655	NUTM2D	Homo sapiens NUT family member 2D (NUTM2D), non-coding RNA [NR_075100]	89129744	chr10	89129685	+	hs|10q23.2	728130	NR_075100	NUT family member 2D	chr10:89129685-89129744		NR_075100	Hs.701044
A_33_P3406552	-7.4458	-6.25675	2.28002	FLJ32955	Homo sapiens cDNA FLJ32955 fis, clone TESTI2008144. [AK057517]	150624081	chr2	150624022	-	hs|2q23.3	150596	AK057517	uncharacterized protein FLJ32955	chr2:150624081-150624022			Hs.470217
A_19_P00324053	-7.11257	-5.87322	2.36091			192962816	chr1	192962757	-	hs|1q31.2				chr1:192962816-192962757
A_32_P48825	-7.41541	-6.40878	2.00921	KRT72	Homo sapiens keratin 72 (KRT72), transcript variant 1, mRNA [NM_080747]	52979630	chr12	52979571	-	hs|12q13.13	140807	NM_080747	keratin 72	chr12:52979630-52979571	GO:0005198|GO:0045095	NM_080747	Hs.662013
A_24_P314931	-6.31289	-5.14187	2.2517	RNF39	Homo sapiens ring finger protein 39 (RNF39), transcript variant 1, mRNA [NM_025236]	30038785	chr6	30038726	-	hs|6p22.1	80352	NM_025236	ring finger protein 39	chr6:30038785-30038726	GO:0008150|GO:0005737|GO:0008270|GO:0005575	NM_025236	Hs.121178
A_33_P3375681	-6.92713	-5.45069	2.78261	LOC100129027	Homo sapiens uncharacterized LOC100129027 (LOC100129027), long non-coding RNA [NR_038876]	47247934	chr21	47247875	-	hs|21q22.3	100129027	NR_038876	uncharacterized LOC100129027	chr21:47247934-47247875		NR_038876	Hs.689591
A_33_P3239387	-6.67758	-5.54772	2.18838	GALNT13	UDP-N-acetyl-alpha-D-galactosamine:polypeptide N-acetylgalactosaminyltransferase 13 (GalNAc-T13) [Source:HGNC Symbol;Acc:23242] [ENST00000409237]	155303219	chr2	155303160	+	hs|2q24.1	114805	BC101032	UDP-N-acetyl-alpha-D-galactosamine:polypeptide N-acetylgalactosaminyltransferase 13 (GalNAc-T13)	chr2:155303160-155303219	GO:0004653|GO:0000139|GO:0016266|GO:0016021|GO:0044267|GO:0043687		Hs.470277
A_24_P945113	-7.3697	-6.27997	2.12834	ACVRL1	Homo sapiens activin A receptor type II-like 1 (ACVRL1), transcript variant 1, mRNA [NM_000020]	52317093	chr12	52317034	+	hs|12q13.13	94	NM_000020	activin A receptor type II-like 1	chr12:52317034-52317093	GO:0071773|GO:0005515|GO:0030308|GO:0008015|GO:0071560|GO:0046332|GO:0001946|GO:0004702|GO:0043025|GO:0007179|GO:0030336|GO:0009986|GO:0019901|GO:0030509|GO:0001701|GO:0043535|GO:0010596|GO:0061154|GO:0005887|GO:2000279|GO:0045893|GO:0001955|GO:0045603|GO:0043537|GO:0045602|GO:0016361|GO:0008285|GO:0035313|GO:0061298|GO:0002043|GO:0051291|GO:0060836|GO:0030425|GO:0046872|GO:0051895|GO:0030513|GO:…	NM_000020	Hs.591026
A_24_P944320	-7.35804	-4.75467	6.07705	ZNF517	Homo sapiens zinc finger protein 517 (ZNF517), mRNA [NM_213605]	146033931	chr8	146033872	+	hs|8q24.3	340385	NM_213605	zinc finger protein 517	chr8:146033872-146033931	GO:0006355|GO:0005634|GO:0003677|GO:0046872|GO:0006351	NM_213605	Hs.521942
A_33_P3338934	-7.27315	-5.28572	3.96528		T cell receptor beta variable 5-5 [Source:HGNC Symbol;Acc:12222] [ENST00000390372]	142149067	chr7	142149008	-	hs|7q34		AB306172		chr7:142149067-142149008			Hs.534420
A_33_P3344233	-7.35304	-6.24079	2.16182	PRAC2	Homo sapiens prostate cancer susceptibility candidate 2 (PRAC2), transcript variant 1, mRNA [NM_001282276]	46801123	chr17	46801064	+	hs|17q21.32	360205	NM_001282276	prostate cancer susceptibility candidate 2	chr17:46801064-46801123		NM_001282276
A_33_P3311473	-7.20822	-5.77701	2.69673	ATP10D	Homo sapiens ATPase, class V, type 10D (ATP10D), mRNA [NM_020453]	47595320	chr4	47595261	+	hs|4p12	57205	NM_020453	ATPase, class V, type 10D	chr4:47595261-47595320	GO:0005515|GO:0000287|GO:0005886|GO:0005783|GO:0005524|GO:0055085|GO:0045332|GO:0019829|GO:0034220|GO:0004012|GO:0005789|GO:0016021|GO:0006812	NM_020453	Hs.437241
A_33_P3272456	-7.52343	-6.0613	2.75516			31137208	chr10	31137149	+	hs|10p11.23				chr10:031137149-031137208
A_19_P00332420	-6.97332	-5.63816	2.52303			116391484	chr12	116391425	+	hs|12q24.21				chr12:116391425-116391484
A_33_P3209170	-7.3666	-6.21831	2.21651	CXorf51A	Homo sapiens chromosome X open reading frame 51A (CXorf51A), mRNA [NM_001144064]	145891929	chrX	145891870	+	hs|Xq27.3	100129239	NM_001144064	chromosome X open reading frame 51A	chrX:145891870-145891929		NM_001144064	Hs.592233
A_33_P3405606	-7.49894	-6.47628	2.03166	CASC8	Homo sapiens cancer susceptibility candidate 8 (non-protein coding) (CASC8), long non-coding RNA [NR_024393]	128455654	chr8	128455595	-	hs|8q24.21	727677	NR_024393	cancer susceptibility candidate 8 (non-protein coding)	chr8:128455654-128455595		NR_024393	Hs.673248
A_33_P3346871	-7.56464	-6.26509	2.46153		hg11b12.x1 Soares_NFL_T_GBC_S1 Homo sapiens cDNA clone IMAGE:2945279 3' similar to gb:X62048_cds1 WEE1-LIKE PROTEIN KINASE (HUMAN);, mRNA sequence [AW593215]	22192476	chr17	22192417	-	hs|17p11.2		AW593215		chr17:22192476-22192417			Hs.259162
A_33_P3236071	-7.48414	-5.39497	4.25504	CLEC1B	Homo sapiens C-type lectin domain family 1, member B (CLEC1B), transcript variant 1, mRNA [NM_016509]	10149579	chr12	10149520	-	hs|12p13.2	51266	NM_016509	C-type lectin domain family 1, member B	chr12:10149579-10149520	GO:0005515|GO:0005887|GO:0030246|GO:0006952|GO:0007166|GO:0004888	NM_016509	Hs.409794
A_19_P00809905	-7.19906	-5.90876	2.4458			198336701	chr1	198336642	-	hs|1q31.3				chr1:198336701-198336642
A_23_P62679	-7.56727	-6.45461	2.16244		Homo sapiens clone PP1345 unknown mRNA. [AF217973]	54570858	chr1	54570799	+	hs|1p32.3		AF217973		chr1:54570799-54570858
A_24_P320604	-6.46429	-5.26165	2.30161	ARMC2	Homo sapiens armadillo repeat containing 2 (ARMC2), transcript variant 1, mRNA [NM_032131]	109294794	chr6	109294735	+	hs|6q21	84071	NM_032131	armadillo repeat containing 2	chr6:109294735-109294794		NM_032131	Hs.645481
A_33_P3350268	-7.48225	-6.28845	2.28753		Q9UMX8_HUMAN (Q9UMX8) Melanoma antigen, complete [THC2774746]	42436430	chr9	42436371	-	hs|9p12				chr9:042436430-042436371
A_33_P3244096	-4.36985	-2.92078	2.73032	CASK	calcium/calmodulin-dependent serine protein kinase (MAGUK family) [Source:HGNC Symbol;Acc:1497] [ENST00000378154]	41418818	chrX	41418759	-	hs|Xp11.4	8573		calcium/calmodulin-dependent serine protein kinase (MAGUK family)	chrX:41418818-41418759	GO:0005515|GO:0010839|GO:0005516|GO:0060170|GO:0005886|GO:0090288|GO:0015629|GO:0090280|GO:0016363|GO:0005829|GO:0016323|GO:0005737|GO:0005911|GO:0030198|GO:0061045|GO:0045944|GO:0007155|GO:0005730|GO:0004385|GO:0005524|GO:0042043|GO:0005604|GO:0042734|GO:0070509|GO:0004674|GO:0005652|GO:0001953
A_23_P387656	-7.28232	-6.12349	2.23276	EPB41L4B	Homo sapiens erythrocyte membrane protein band 4.1 like 4B (EPB41L4B), transcript variant 2, mRNA [NM_019114]	111934899	chr9	111934840	-	hs|9q31.3	54566	NM_019114	erythrocyte membrane protein band 4.1 like 4B	chr9:111934899-111934840	GO:0008092|GO:0005737|GO:0005200|GO:0045177|GO:0031032|GO:0005856|GO:0019898	NM_019114	Hs.591901
A_19_P00316995	-7.30641	-5.89341	2.6629			75084870	chr17	75084811	-	hs|17q25.2				chr17:075084870-075084811
A_24_P350546	-6.50132	-5.1197	2.60561	LOC646976	PREDICTED: Homo sapiens uncharacterized LOC646976 (LOC646976), misc_RNA [XR_248659]	178693526	chr1	178693467	-	hs|1q25.2	646976	XR_248659	uncharacterized LOC646976	chr1:178693526-178693467		XR_248659	Hs.632485
A_19_P00813450	-7.1201	-6.05327	2.09483			173222291	chr1	173222232	-	hs|1q25.1				chr1:173222291-173222232
A_19_P00317383	-7.19566	-5.20481	3.97472		ALU5_HUMAN (P39192) Alu subfamily SC sequence contamination warning entry, partial (5%) [THC2541155]	107220174	chr6	107220115	+	hs|6q21				chr6:107220115-107220174
A_33_P3227661	-6.04278	-4.16425	3.677			26342734	chrY	26342675	-	hs|Yq11.23				chrY:026342734-026342675
A_23_P50269	-7.18345	-5.77435	2.65571	CXCL17	Homo sapiens chemokine (C-X-C motif) ligand 17 (CXCL17), mRNA [NM_198477]	42932920	chr19	42932861	-	hs|19q13.2	284340	NM_198477	chemokine (C-X-C motif) ligand 17	chr19:42932920-42932861	GO:0006935|GO:0005576|GO:0001525|GO:0030154	NM_198477	Hs.445586
A_23_P334857	-5.03873	-4.0031	2.05001	ZNF385B	Homo sapiens zinc finger protein 385B (ZNF385B), transcript variant 1, mRNA [NM_152520]	180307554	chr2	180307495	-	hs|2q31.2	151126	NM_152520	zinc finger protein 385B	chr2:180307554-180307495	GO:0002039|GO:0072332|GO:0008270|GO:0005634|GO:0003676	NM_152520	Hs.655005
A_33_P3360271	-7.41158	-4.79454	6.1349	EVX2	Homo sapiens even-skipped homeobox 2 (EVX2), mRNA [NM_001080458]	176944894	chr2	176944835	-	hs|2q31.1	344191	NM_001080458	even-skipped homeobox 2	chr2:176944894-176944835	GO:0043565|GO:0008150|GO:0003700|GO:0005730|GO:0005634|GO:0035108|GO:0003677	NM_001080458	Hs.452341
A_33_P3423210	-7.41697	-5.84887	2.96515			112475486	chr2	112475427	+	hs|2q13				chr2:112475427-112475486
A_19_P00804070	-7.03822	-5.34657	3.23026			94817241	chr15	94817182	+	hs|15q26.2				chr15:094817182-094817241
A_23_P130333	-7.24767	-6.17395	2.10485	TTR	Homo sapiens transthyretin (TTR), mRNA [NM_000371]	29178779	chr18	29178720	+	hs|18q12.1	7276	NM_000371	transthyretin	chr18:29178720-29178779	GO:0005515|GO:0046982|GO:0007603|GO:0042562|GO:0005576|GO:0001523|GO:0005615|GO:0042802|GO:0043234|GO:0005737|GO:0005179|GO:0030198|GO:0042572|GO:0006810	NM_000371	Hs.427202
A_33_P3880078	-7.23392	-6.06997	2.24069	RSU1P2	Homo sapiens Ras suppressor protein 1 pseudogene 2 (RSU1P2), non-coding RNA [NR_024472]	45595673	chr10	45595614	-	hs|10q11.21	100133308	NR_024472	Ras suppressor protein 1 pseudogene 2	chr10:45595673-45595614		NR_024472	Hs.434365
A_19_P00812404	-7.52309	-6.23583	2.44063			22978635	chr11	22978576	-	hs|11p14.3				chr11:022978635-022978576
A_23_P49181	-7.51916	-6.0633	2.74319	LRRC29	Homo sapiens leucine rich repeat containing 29 (LRRC29), transcript variant 1, mRNA [NM_012163]	67241825	chr16	67241667	-	hs|16q22.1	26231	NM_012163	leucine rich repeat containing 29	chr16:67241825-67241667		NM_012163	Hs.461000
A_23_P93141	-6.46893	-5.32581	2.20858	GSTA5	Homo sapiens glutathione S-transferase alpha 5 (GSTA5), mRNA [NM_153699]	52697736	chr6	52697677	-	hs|6p12.2	221357	NM_153699	glutathione S-transferase alpha 5	chr6:52697736-52697677	GO:0005737|GO:0006749|GO:0004364	NM_153699	Hs.646984
A_23_P425990	-7.31539	-5.8556	2.75069	MTUS2	Homo sapiens microtubule associated tumor suppressor candidate 2 (MTUS2), transcript variant 1, mRNA [NM_001033602]	30066844	chr13	30066785	+	hs|13q12.3	23281	NM_001033602	microtubule associated tumor suppressor candidate 2	chr13:30066785-30066844	GO:0008017|GO:0005515|GO:0005881|GO:0005813|GO:0042803	NM_001033602	Hs.22287
A_33_P3791552	-6.9577	-5.93077	2.03769	LOC284950	Homo sapiens uncharacterized LOC284950 (LOC284950), long non-coding RNA [NR_038888]	86053874	chr2	86053815	+	hs|2p11.2	284950	NR_038888	uncharacterized LOC284950	chr2:86053815-86053874		NR_038888	Hs.570227
A_33_P3251257	-7.59391	-5.68718	3.74958	LOC644717	PREDICTED: Homo sapiens putative SAGE1-like protein (LOC644717), mRNA [XM_005276719]	134772028	chrX	134771969	-	hs|Xq26.3	644717	XM_005276719	putative SAGE1-like protein	chrX:134772028-134771969		XM_005276719
A_33_P3350420	-7.54498	-6.14607	2.63701	SATL1	Homo sapiens spermidine/spermine N1-acetyl transferase-like 1 (SATL1), mRNA [NM_001012980]	84347359	chrX	84347300	-	hs|Xq21.1	340562	NM_001012980	spermidine/spermine N1-acetyl transferase-like 1	chrX:84347359-84347300	GO:0008080	NM_001012980	Hs.640783
A_33_P3349746	-7.39472	-6.04176	2.55435	OR4K2	Homo sapiens olfactory receptor, family 4, subfamily K, member 2 (OR4K2), mRNA [NM_001005501]	20345331	chr14	20345272	+	hs|14q11.2	390431	NM_001005501	olfactory receptor, family 4, subfamily K, member 2	chr14:20345272-20345331	GO:0004984|GO:0005886|GO:0004930|GO:0016021	NM_001005501	Hs.551345
A_33_P3392829	-7.39519	-5.55696	3.5757	ESPNL	Homo sapiens espin-like (ESPNL), mRNA [NM_194312]	239040909	chr2	239040850	+	hs|2q37.3	339768	NM_194312	espin-like	chr2:239040850-239040909		NM_194312	Hs.127724
A_33_P3397323	-6.47698	-5.06162	2.66726	ZNF441	Homo sapiens zinc finger protein 441 (ZNF441), mRNA [NM_152355]	11894845	chr19	11894786	+	hs|19p13.2	126068	NM_152355	zinc finger protein 441	chr19:11894786-11894845	GO:0006355|GO:0005634|GO:0003677|GO:0046872|GO:0006351	NM_152355	Hs.675132
A_23_P302302	-7.44597	-6.25939	2.27612	LINC00917	Homo sapiens long intergenic non-protein coding RNA 917 (LINC00917), long non-coding RNA [NR_024406]	86366080	chr16	86366021	-	hs|16q24.1	732275	NR_024406	long intergenic non-protein coding RNA 917	chr16:86366080-86366021		NR_024406	Hs.558087
A_19_P00802297	-7.55884	-5.63096	3.80495		PREDICTED: Homo sapiens uncharacterized LOC101928190 (LOC101928190), misc_RNA [XR_241602]	154960891	chr3	154960832	+	hs|3q25.2		XR_241602		chr3:154960832-154960891		XR_241602
A_33_P3417602	-7.57522	-6.27498	2.4627	DEFB122	Homo sapiens defensin, beta 122 (pseudogene) (DEFB122), non-coding RNA [NR_045677]	30009301	chr20	30009242	-	hs|20q11.21	245935	NR_045677	defensin, beta 122 (pseudogene)	chr20:30009301-30009242		NR_045677	Hs.526624
A_33_P3531791	-7.55925	-5.95415	3.04216	LOC728099	Homo sapiens cDNA clone IMAGE:4824569. [BC036362]						728099	BC036362	uncharacterized LOC728099				Hs.680123
A_33_P3213337	-7.57059	-6.10796	2.75611	C15orf53	Homo sapiens chromosome 15 open reading frame 53 (C15orf53), mRNA [NM_207444]	38992197	chr15	38992138	+	hs|15q14	400359	NM_207444	chromosome 15 open reading frame 53	chr15:38992138-38992197		NM_207444	Hs.448785
A_23_P372478	-6.46964	-4.89305	2.98263	SERPINA9	Homo sapiens serpin peptidase inhibitor, clade A (alpha-1 antiproteinase, antitrypsin), member 9 (SERPINA9), transcript variant 1, mRNA [NM_175739]	94933457	chr14	94931144	-	hs|14q32.13	327657	NM_175739	serpin peptidase inhibitor, clade A (alpha-1 antiproteinase, antitrypsin), member 9	chr14:94933457-94931144	GO:0030162|GO:0010951|GO:0005737|GO:0016020|GO:0004867|GO:0005615	NM_175739	Hs.317970
A_23_P365327	-7.51128	-6.03345	2.78529	UBE3D	ubiquitin protein ligase E3D [Source:HGNC Symbol;Acc:21381] [ENST00000369746]	83727112	chr6	83727053	-	hs|6q14.1	90025	AL137544	ubiquitin protein ligase E3D	chr6:83727112-83727053	GO:0005737|GO:0016567|GO:0016874		Hs.148609
A_23_P500010	-6.50826	-5.34061	2.24646	KLK12	Homo sapiens kallikrein-related peptidase 12 (KLK12), transcript variant 2, mRNA [NM_145894]	51532419	chr19	51532360	-	hs|19q13.41	43849	NM_145894	kallikrein-related peptidase 12	chr19:51532419-51532360	GO:0004252|GO:0006508|GO:0008236|GO:0008233|GO:0005576|GO:0005615	NM_145894	Hs.411572
A_33_P3343200	-7.50905	-5.89011	3.07148			135567476	chr4	135567417	+	hs|4q28.3				chr4:135567417-135567476
A_33_P3354256	-6.22614	-5.1228	2.14852	MTSS1	Homo sapiens metastasis suppressor 1 (MTSS1), transcript variant 1, mRNA [NM_001282971]	125565128	chr8	125565069	-	hs|8q24.13	9788	NM_001282971	metastasis suppressor 1	chr8:125565128-125565069	GO:0072160|GO:0005515|GO:0017124|GO:0030036|GO:0072102|GO:0030035|GO:0050680|GO:0005102|GO:0006928|GO:0030139|GO:0015629|GO:0001726|GO:0071498|GO:0042802|GO:0061333|GO:0003785|GO:0005737|GO:2001013|GO:0030041|GO:0046847|GO:0007155|GO:0007169|GO:0008093	NM_001282971	Hs.336994
A_33_P3261706	-7.55406	-6.14601	2.65379			82857386	chr13	82857327	-	hs|13q31.1				chr13:082857386-082857327
A_19_P00805035	-7.51354	-6.23701	2.42256			166445121	chr1	166445062	+	hs|1q24.1				chr1:166445062-166445121
A_23_P153616	-0.962961	0.0546184	2.02452	MADCAM1	Homo sapiens mucosal vascular addressin cell adhesion molecule 1 (MADCAM1), transcript variant 1, mRNA [NM_130760]	505251	chr19	505192	+	hs|19p13.3	8174	NM_130760	mucosal vascular addressin cell adhesion molecule 1	chr19:505192-505251	GO:0007165|GO:0006955|GO:0016020|GO:0005886|GO:0030216|GO:0050776|GO:0007568|GO:0002687|GO:0016021|GO:0009790|GO:0050900|GO:0007155	NM_130760	Hs.102598
A_33_P3299934	-7.58957	-6.50182	2.12542	LINC00675	Homo sapiens long intergenic non-protein coding RNA 675 (LINC00675), long non-coding RNA [NR_036581]	10707105	chr17	10707046	-	hs|17p12	100289255	NR_036581	long intergenic non-protein coding RNA 675	chr17:10707105-10707046		NR_036581	Hs.306721
A_33_P3371237	-6.37443	-4.73565	3.11402	LOC100131514	PREDICTED: Homo sapiens mucin-3A-like (LOC100131514), partial mRNA [XM_001718671]						100131514	XM_001718671	mucin-3A-like			XM_001718671
A_33_P3318475	-6.91154	-5.00434	3.75081		NEK7_HUMAN (Q8TDX7) Serine/threonine-protein kinase Nek7 (NimA-related protein kinase 7) , partial (22%) [THC2633564]	198225600	chr1	198225541	+	hs|1q31.3				chr1:198225541-198225600
A_32_P437004	-6.24634	-4.48452	3.39126	XG	Homo sapiens Xg blood group (XG), transcript variant 1, mRNA [NM_175569]	2733714	chrX	2733655	+	hs|Xp22.33	7499	NM_175569	Xg blood group	chrX:2733655-2733714	GO:0008150|GO:0003674|GO:0005887	NM_175569	Hs.179675
A_19_P00808865	-6.82959	-5.76336	2.09396			44809003	chr21	44808944	-	hs|21q22.3		TCONS_00029159		chr21:44809003-44808944
A_33_P3227798	-7.30936	-6.01315	2.45583	LOC100129995	Homo sapiens cDNA FLJ42448 fis, clone BRACE2003639. [AK124439]	27930221	chr2	27930162	-	hs|2p23.2	100129995	AK124439	uncharacterized LOC100129995	chr2:27930221-27930162			Hs.515878
A_33_P3409849	-7.35848	-4.92232	5.41201	C12orf63	Synthetic construct DNA, clone: pF1KE0391, Homo sapiens C12orf63 gene for chromosome 12 open reading frame 63, without stop codon, in Flexi system. [AB527385]	97159017	chr12	97158958	+	hs|12q23.1	374467	AB527385	chromosome 12 open reading frame 63	chr12:97158958-97159017			Hs.436197
A_33_P3342830	-6.32687	-5.19966	2.18435	ATP2A1	Homo sapiens ATPase, Ca++ transporting, cardiac muscle, fast twitch 1 (ATP2A1), transcript variant b, mRNA [NM_173201]	28914165	chr16	28914106	+	hs|16p11.2	487	NM_173201	ATPase, Ca++ transporting, cardiac muscle, fast twitch 1	chr16:28914106-28914165	GO:0005515|GO:0048471|GO:0034976|GO:0006200|GO:0006942|GO:0042803|GO:0008637|GO:0034220|GO:0051561|GO:0045988|GO:0006816|GO:0031095|GO:0005793|GO:0090076|GO:0005509|GO:0033017|GO:0034704|GO:0055085|GO:0005524|GO:0005388|GO:0070509|GO:0016529|GO:0016020|GO:0070059|GO:0007596|GO:0031448|GO:0005789|GO:0051659|GO:0016021|GO:0032470|GO:0032471|GO:0031673|GO:0031674	NM_173201	Hs.657344
A_33_P3318771	-7.29388	-5.30829	3.96026	CALCA	Homo sapiens calcitonin-related polypeptide alpha (CALCA), transcript variant 2, mRNA [NM_001033952]	14990432	chr11	14990373	-	hs|11p15.2	796	NM_001033952	calcitonin-related polypeptide alpha	chr11:14990432-14990373	GO:0005515|GO:0009408|GO:0010523|GO:0005615|GO:0032403|GO:0032757|GO:0042802|GO:0031623|GO:0001984|GO:0007218|GO:0051482|GO:0043025|GO:0001944|GO:0007566|GO:0007568|GO:0045651|GO:0002031|GO:0002027|GO:0005179|GO:0043542|GO:0007189|GO:0045892|GO:0007631|GO:0032730|GO:0030819|GO:0007267|GO:0005634|GO:0045776|GO:0007204|GO:0045778|GO:0045779|GO:0032147|GO:0007190|GO:0005737|GO:0030279|GO:0006954|GO:…	NM_001033952	Hs.37058
A_33_P3304998	-6.75215	-5.30513	2.72644	LOC101930176	PREDICTED: Homo sapiens putative paraneoplastic antigen-like protein 6B-like protein LOC649238-like (LOC101930176), mRNA [XM_005276730]	152197952	chrX	152197893	+	hs|Xq28	101930176	XM_005276730	putative paraneoplastic antigen-like protein 6B-like protein LOC649238-like	chrX:152197893-152197952		XM_005276730
A_24_P140666	-4.61958	-3.07114	2.925	N4BP3	Homo sapiens NEDD4 binding protein 3 (N4BP3), mRNA [NM_015111]	177552650	chr5	177552591	+	hs|5q35.3	23138	NM_015111	NEDD4 binding protein 3	chr5:177552591-177552650	GO:0030659	NM_015111	Hs.101761
A_23_P43317	-7.27527	-5.78378	2.81178	PRDM12	Homo sapiens PR domain containing 12 (PRDM12), mRNA [NM_021619]	133558243	chr9	133558184	+	hs|9q34.12	59335	NM_021619	PR domain containing 12	chr9:133558184-133558243	GO:0006355|GO:0008168|GO:0005634|GO:0003677|GO:0046872|GO:0006351|GO:0022008	NM_021619	Hs.495311
A_33_P3310572	-7.4759	-5.96646	2.847	LINC01098	Homo sapiens long intergenic non-protein coding RNA 1098 (LINC01098), long non-coding RNA [NR_028342]	178897096	chr4	178897037	+	hs|4q34.3	285501	NR_028342	long intergenic non-protein coding RNA 1098	chr4:178897037-178897096		NR_028342	Hs.722466
A_33_P3377703	-7.57888	-6.21284	2.57762	ANKRD20A19P	Homo sapiens ankyrin repeat domain 20 family, member A19, pseudogene (ANKRD20A19P), non-coding RNA [NR_073430]	24515825	chr13	24515766	-	hs|13q12.12	400110	NR_073430	ankyrin repeat domain 20 family, member A19, pseudogene	chr13:24515825-24515766		NR_073430	Hs.744780
A_33_P3266863	-7.03135	-5.6712	2.56713	TMEM53	Homo sapiens transmembrane protein 53 (TMEM53), mRNA [NM_024587]	45119563	chr1	45119504	-	hs|1p34.1	79639	NM_024587	transmembrane protein 53	chr1:45119563-45119504	GO:0016021	NM_024587	Hs.22157
A_23_P305245	-6.79956	-5.49824	2.46454	C3orf80	Homo sapiens chromosome 3 open reading frame 80 (C3orf80), mRNA [NM_001168214]	159945432	chr3	159945373	+	hs|3q25.33	401097	NM_001168214	chromosome 3 open reading frame 80	chr3:159945373-159945432	GO:0016021	NM_001168214	Hs.729755
A_33_P3335458	-7.28159	-5.87597	2.64932			12581515	chr7	12581456	+	hs|7p21.3		TCONS_l2_00027052		chr7:12581456-12581515
A_19_P00319094	-6.95705	-5.5728	2.61037			127344917	chr5	127344858	-	hs|5q23.3				chr5:127344917-127344858
A_33_P3304707	-6.87573	-5.2859	3.01013		immunoglobulin lambda variable 2-8 [Source:HGNC Symbol;Acc:5895] [ENST00000390317]	23165633	chr22	23165574	+	hs|22q11.22		Z46314		chr22:23165574-23165633			Hs.729860
A_19_P00810197	-7.51094	-6.30934	2.29994			42123321	chr3	42123262	-	hs|3p22.1				chr3:042123321-042123262
A_23_P304110	-5.54421	-4.30722	2.35708	SOWAHA	Homo sapiens sosondowah ankyrin repeat domain family member A (SOWAHA), mRNA [NM_175873]	132152475	chr5	132152416	+	hs|5q31.1	134548	NM_175873	sosondowah ankyrin repeat domain family member A	chr5:132152416-132152475		NM_175873	Hs.13308
A_33_P3235562	-5.83155	-4.75259	2.11251	CAPZB	Homo sapiens capping protein (actin filament) muscle Z-line, beta (CAPZB), transcript variant 2, mRNA [NM_001206540]	19669354	chr1	19669295	-	hs|1p36.13	832	NM_001206540	capping protein (actin filament) muscle Z-line, beta	chr1:19669354-19669295	GO:0031115|GO:0030018|GO:0030036|GO:0001669|GO:0030032|GO:0048487|GO:0006928|GO:0003779|GO:0015629|GO:0031175|GO:0030027|GO:0005829|GO:0048747|GO:0051016|GO:0051015|GO:0014704|GO:0016020|GO:0007596|GO:0007010|GO:0022604|GO:0071203|GO:0030863|GO:0008290|GO:0005856	NM_001206540	Hs.432760
A_24_P929388	-5.05878	-4.05006	2.01213	TMEM169	Homo sapiens transmembrane protein 169 (TMEM169), transcript variant 3, mRNA [NM_138390]	216966749	chr2	216966690	+	hs|2q35	92691	NM_138390	transmembrane protein 169	chr2:216966690-216966749	GO:0016021	NM_138390	Hs.334916
A_19_P00802861	-7.51152	-5.90085	3.05392			149044173	chr2	149044114	-	hs|2q23.1				chr2:149044173-149044114
A_19_P00807519	-7.39982	-6.17015	2.34514	LOC285902	PREDICTED: Homo sapiens uncharacterized LOC285902 (LOC285902), misc_RNA [XR_246823]	64350233	chr7	64350174	+	hs|7q11.21	285902	XR_246823	uncharacterized LOC285902	chr7:64350174-64350233		XR_246823	Hs.737272
A_23_P51311	-7.56555	-6.51134	2.07657	LELP1	Homo sapiens late cornified envelope-like proline-rich 1 (LELP1), mRNA [NM_001010857]	153177282	chr1	153177223	+	hs|1q21.3	149018	NM_001010857	late cornified envelope-like proline-rich 1	chr1:153177223-153177282		NM_001010857	Hs.125785
A_19_P00315868	-7.0913	-5.89947	2.28442		deleted in lymphocytic leukemia 1 (non-protein coding) [Source:HGNC Symbol;Acc:13747] [ENST00000483169]	50982383	chr13	50982324	+	hs|13q14.3		TCONS_00021488		chr13:50982324-50982383			Hs.712880
A_19_P00808472	-7.25756	-6.16359	2.1346			102001171	chr5	102001112	+	hs|5q21.1				chr5:102001112-102001171
A_33_P3301499	-7.50861	-6.01837	2.80936	LINC00488	Homo sapiens long intergenic non-protein coding RNA 488 (LINC00488), long non-coding RNA [NR_026767]	108904019	chr3	108903960	+	hs|3q13.13	677779	NR_026767	long intergenic non-protein coding RNA 488	chr3:108903960-108904019		NR_026767	Hs.618669
A_33_P3309456	-7.32201	-6.10221	2.32915	DNAH8	Homo sapiens dynein, axonemal, heavy chain 8 (DNAH8), mRNA [NM_001206927]	38838266	chr6	38838207	+	hs|6p21.2	1769	NM_001206927	dynein, axonemal, heavy chain 8	chr6:38838207-38838266	GO:0001539|GO:0005874|GO:0005858|GO:0035085|GO:0003777|GO:0016887|GO:0005524|GO:0007018	NM_001206927	Hs.520106
A_23_P128868	-7.3958	-6.18614	2.31282	OR11H12	Homo sapiens olfactory receptor, family 11, subfamily H, member 12 (OR11H12), mRNA [NM_001013354]	19806735	chr14	19806676	-	hs|14q11.2	440153	NM_001013354	olfactory receptor, family 11, subfamily H, member 12	chr14:19806735-19806676	GO:0004984|GO:0005886|GO:0004930|GO:0016021	NM_001013354	Hs.534880
A_24_P634768	-7.61222	-6.29108	2.49863	FLJ22763	Homo sapiens uncharacterized LOC401081 (FLJ22763), long non-coding RNA [NR_033977]	108868825	chr3	108868766	+	hs|3q13.13	401081	NR_033977	uncharacterized LOC401081	chr3:108868766-108868825		NR_033977	Hs.280892
A_23_P27197	-6.55503	-5.08853	2.7635	KRTAP4-5	Homo sapiens keratin associated protein 4-5 (KRTAP4-5), mRNA [NM_033188]	39305305	chr17	39305246	-	hs|17q21.2	85289	NM_033188	keratin associated protein 4-5	chr17:39305305-39305246	GO:0045095	NM_033188	Hs.514863
A_33_P3215422	-7.18433	-5.58122	3.03799	LYL1	Homo sapiens lymphoblastic leukemia derived sequence 1 (LYL1), mRNA [NM_005583]	13211538	chr19	13211479	-	hs|19p13.2	4066	NM_005583	lymphoblastic leukemia derived sequence 1	chr19:13211538-13211479	GO:0005515|GO:0006355|GO:0030183|GO:0046983|GO:0060216|GO:0005634|GO:0045893|GO:0003677|GO:0001955|GO:0006351	NM_005583	Hs.46446
A_19_P00325333	-7.60994	-5.37364	4.71185			118608008	chr10	118607949	+	hs|10q25.3				chr10:118607949-118608008
A_23_P389141	-7.19018	-5.57348	3.06671	SLFNL1	Homo sapiens schlafen-like 1 (SLFNL1), transcript variant 1, mRNA [NM_144990]	41481404	chr1	41481345	-	hs|1p34.2	200172	NM_144990	schlafen-like 1	chr1:41481404-41481345	GO:0005524	NM_144990	Hs.194609
A_33_P3354847	-2.53387	-1.45223	2.11644	C9orf171	Homo sapiens chromosome 9 open reading frame 171 (C9orf171), transcript variant 1, mRNA [NM_207417]	135448675	chr9	135448616	+	hs|9q34.13	389799	NM_207417	chromosome 9 open reading frame 171	chr9:135448616-135448675		NM_207417	Hs.201709
A_19_P00800448	-6.82168	-5.24317	2.98661			127663432	chr12	127663373	+	hs|12q24.32				chr12:127663373-127663432
A_33_P3354451	-7.13912	-5.76416	2.5936	TRIM31	Homo sapiens tripartite motif containing 31 (TRIM31), mRNA [NM_007028]	30070983	chr6	30070924	-	hs|6p22.1	11074	NM_007028	tripartite motif containing 31	chr6:30070983-30070924	GO:0005739|GO:0016567|GO:0016874|GO:0008270	NM_007028	Hs.493275
A_33_P3423530	-7.47877	-6.19792	2.42983	TPK1	thiamin pyrophosphokinase 1 [Source:HGNC Symbol;Acc:17358] [ENST00000549981]	144228217	chr7	144228158	-	hs|7q35	27010	BC040555	thiamin pyrophosphokinase 1	chr7:144228217-144228158	GO:0004788|GO:0009229|GO:0006772|GO:0005737|GO:0016301|GO:0006766|GO:0006767|GO:0044281|GO:0042723|GO:0005524|GO:0005829
A_19_P00322468	-7.54896	-5.58754	3.89445			11815395	chr4	11815336	-	hs|4p15.33				chr4:011815395-011815336
A_33_P3258777	-7.20711	-6.07614	2.19005		Homo sapiens hypothetical gene supported by BC010180, mRNA (cDNA clone IMAGE:4310501), with apparent retained intron. [BC010180]	2452085	chr4	2452026	+	hs|4p16.3		BC010180		chr4:2452026-2452085			Hs.443116
A_32_P138628	-6.45514	-5.43434	2.02904	LOC284933	Homo sapiens uncharacterized LOC284933 (LOC284933), long non-coding RNA [NR_038917]	48934826	chr22	48934767	-	hs|22q13.32	284933	NR_038917	uncharacterized LOC284933	chr22:48934826-48934767		NR_038917	Hs.159057
A_24_P928473	-7.33184	-5.23795	4.26896	LOC728543	Homo sapiens cDNA FLJ35513 fis, clone SPLEN2000516. [AK092832]	112449278	chr12	112449219	-	hs|12q24.13	728543	AK092832	uncharacterized LOC728543	chr12:112449278-112449219			Hs.506815
A_33_P3326271	-7.46653	-6.12466	2.53481	OR13C2	Homo sapiens olfactory receptor, family 13, subfamily C, member 2 (OR13C2), mRNA [NM_001004481]	107367131	chr9	107367072	-	hs|9q31.1	392376	NM_001004481	olfactory receptor, family 13, subfamily C, member 2	chr9:107367131-107367072	GO:0004984|GO:0005886|GO:0004930|GO:0016021	NM_001004481	Hs.553789
A_33_P3280320	-6.27676	-5.1746	2.14676	LOC100288524	Homo sapiens forkhead box L1-like (LOC100288524), mRNA [NM_001195127]	330196	chr7	330137	+	hs|7p22.3	100288524	NM_001195127	forkhead box L1-like	chr7:330137-330196		NM_001195127	Hs.702860
A_23_P165201	-6.81746	-5.39486	2.68068	PRODH2	Homo sapiens proline dehydrogenase (oxidase) 2 (PRODH2), mRNA [NM_021232]	36293167	chr19	36293108	-	hs|19q13.12	58510	NM_021232	proline dehydrogenase (oxidase) 2	chr19:36293167-36293108	GO:0006537|GO:0010133|GO:0005743|GO:0004657	NM_021232	Hs.515366
A_19_P00803695	-7.17987	-6.04333	2.19853			55838443	chr1	55838384	-	hs|1p32.3				chr1:055838443-055838384
A_33_P3282597	-7.14719	-5.97996	2.24579	TMEM241	transmembrane protein 241 [Source:HGNC Symbol;Acc:31723] [ENST00000399707]	20956898	chr18	20956839	-	hs|18q11.2	85019	AB253739	transmembrane protein 241	chr18:20956898-20956839	GO:0016021		Hs.137562
A_23_P70643	-7.37465	-6.23262	2.2069	ADGB	Homo sapiens androglobin (ADGB), mRNA [NM_024694]	147123113	chr6	147123054	+	hs|6q24.3	79747	NM_024694	androglobin	chr6:147123054-147123113	GO:0005622|GO:0004198|GO:0019825|GO:0005506|GO:0006508|GO:0020037|GO:0015671	NM_024694	Hs.720870
A_33_P3297040	-7.0035	-5.64259	2.56847	PBOV1	Homo sapiens prostate and breast cancer overexpressed 1 (PBOV1), mRNA [NM_021635]	138539184	chr6	138539125	-	hs|6q23.3	59351	NM_021635	prostate and breast cancer overexpressed 1	chr6:138539184-138539125	GO:0005737|GO:0005634	NM_021635	Hs.302016
A_19_P00805265	-7.57506	-6.39721	2.26239			29720720	chr6	29720661	+	hs|6p22.1				chr6:029720661-029720720
A_19_P00315915	-7.2974	-6.17656	2.17474			22567383	chr18	22567324	-	hs|18q11.2				chr18:22567383-22567324
A_23_P363255	-6.59903	-5.5937	2.00742	CCDC68	Homo sapiens coiled-coil domain containing 68 (CCDC68), transcript variant 1, mRNA [NM_025214]	52568911	chr18	52568852	-	hs|18q21.2	80323	NM_025214	coiled-coil domain containing 68	chr18:52568911-52568852		NM_025214	Hs.120790
A_23_P155931	-7.40185	-6.19458	2.309	MEPE	Homo sapiens matrix extracellular phosphoglycoprotein (MEPE), transcript variant 2, mRNA [NM_020203]	88767289	chr4	88767230	+	hs|4q22.1	56955	NM_020203	matrix extracellular phosphoglycoprotein	chr4:88767230-88767289	GO:0005515|GO:0001501|GO:0005578|GO:0030502|GO:0031214|GO:0005201	NM_020203	Hs.676357
A_23_P94186	-5.7971	-4.6891	2.15546	LYPD2	Homo sapiens LY6/PLAUR domain containing 2 (LYPD2), mRNA [NM_205545]	143832477	chr8	143831850	-	hs|8q24.3	137797	NM_205545	LY6/PLAUR domain containing 2	chr8:143832477-143831850	GO:0005886|GO:0031225	NM_205545	Hs.441280
A_23_P345175	-7.0362	-5.95428	2.11685	CCDC63	Homo sapiens coiled-coil domain containing 63 (CCDC63), transcript variant 1, mRNA [NM_152591]	111321980	chr12	111321921	+	hs|12q24.11	160762	NM_152591	coiled-coil domain containing 63	chr12:111321921-111321980		NM_152591	Hs.437141
A_23_P28920	-6.54017	-4.97068	2.96802	SCP2D1	Homo sapiens SCP2 sterol-binding domain containing 1 (SCP2D1), mRNA [NM_178483]	18794708	chr20	18794649	+	hs|20p11.23	140856	NM_178483	SCP2 sterol-binding domain containing 1	chr20:18794649-18794708	GO:0032934	NM_178483	Hs.112794
A_33_P3320648	-7.33563	-5.94632	2.61953		DA581137 HLUNG2 Homo sapiens cDNA clone HLUNG2000047 5', mRNA sequence [DA581137]	25831383	chr3	25831324	+	hs|3p24.2		DA581137		chr3:25831324-25831383			Hs.739184
A_32_P75902	-4.90884	-3.63444	2.41898	MEIOB	Homo sapiens meiosis specific with OB domains (MEIOB), transcript variant 2, mRNA [NM_152764]	1884158	chr16	1884099	-	hs|16p13.3	254528	NM_152764	meiosis specific with OB domains	chr16:1884158-1884099	GO:0005737|GO:0007140	NM_152764	Hs.729604
A_23_P167121	-7.4844	-6.45774	2.0373	GABRA2	Homo sapiens gamma-aminobutyric acid (GABA) A receptor, alpha 2 (GABRA2), transcript variant 1, mRNA [NM_000807]	46264020	chr4	46263961	-	hs|4p12	2555	NM_000807	gamma-aminobutyric acid (GABA) A receptor, alpha 2	chr4:46264020-46263961	GO:0030424|GO:0005230|GO:0030054|GO:0005886|GO:0004890|GO:0034707|GO:0007268|GO:0007214|GO:0055085|GO:0005254|GO:0034220|GO:0030285|GO:0045211|GO:0001505|GO:0006836|GO:0008503	NM_000807	Hs.116250
A_23_P163737	-7.61523	-6.36497	2.37885	OR2C1	Homo sapiens olfactory receptor, family 2, subfamily C, member 1 (OR2C1), mRNA [NM_012368]	3406758	chr16	3406699	+	hs|16p13.3	4993	NM_012368	olfactory receptor, family 2, subfamily C, member 1	chr16:3406699-3406758	GO:0050911|GO:0004984|GO:0005886|GO:0004930|GO:0016021|GO:0005938	NM_012368	Hs.258574
A_33_P3420704	-5.33306	-4.13646	2.29199		Q9UMX8_HUMAN (Q9UMX8) Melanoma antigen, complete [THC2480918]	143187412	chr1	143187353	+	hs|1q21.1				chr1:143187353-143187412
A_19_P00811996	-7.18156	-5.6727	2.84584			43661656	chr17	43661597	+	hs|17q21.31				chr17:043661597-043661656
A_19_P00809675	-5.69105	-4.63124	2.08466			48553778	chr18	48553719	-	hs|18q21.2				chr18:048553778-048553719
A_24_P813550	-7.44642	-6.4369	2.01324		immunoglobulin heavy variable 4-59 [Source:HGNC Symbol;Acc:5654] [ENST00000390629]	107083360	chr14	107083301	-	hs|14q32.33		XM_001716834		chr14:107083360-107083301		XM_001716834	Hs.610137
A_33_P3409477	-6.51023	-5.19589	2.48689	UBASH3B	Homo sapiens ubiquitin associated and SH3 domain containing B (UBASH3B), mRNA [NM_032873]	122685157	chr11	122685098	+	hs|11q24.1	84959	NM_032873	ubiquitin associated and SH3 domain containing B	chr11:122685098-122685157	GO:0005515|GO:0005737|GO:0051279|GO:0090331|GO:0005634|GO:0006469|GO:0004725	NM_032873	Hs.444075
A_23_P55544	-6.74654	-5.34638	2.63931	CCBE1	Homo sapiens collagen and calcium binding EGF domains 1 (CCBE1), mRNA [NM_133459]	57102090	chr18	57102031	-	hs|18q21.32	147372	NM_133459	collagen and calcium binding EGF domains 1	chr18:57102090-57102031	GO:0031012|GO:0001946|GO:0005581|GO:0005518|GO:0005509|GO:0002040|GO:0048845	NM_133459	Hs.34333
A_33_P3329339	-5.55915	-4.07109	2.8051	THRB-AS1	Homo sapiens THRB antisense RNA 1 (THRB-AS1), long non-coding RNA [NR_046244]	24541498	chr3	24541439	+	hs|3p24.2	644990	NR_046244	THRB antisense RNA 1	chr3:24541439-24541498		NR_046244	Hs.631912
A_19_P00810535	-7.22221	-6.2042	2.02513			92916650	chr5	92916591	+	hs|5q15				chr5:092916591-092916650
A_33_P3382588	-7.3654	-5.88404	2.79213	WNT1	Homo sapiens wingless-type MMTV integration site family, member 1 (WNT1), mRNA [NM_005430]	49375240	chr12	49375181	+	hs|12q13.12	7471	NM_005430	wingless-type MMTV integration site family, member 1	chr12:49375181-49375240	GO:0021551|GO:0001658|GO:0044212|GO:0045599|GO:0005615|GO:0005109|GO:0000578|GO:0021797|GO:0016055|GO:0030579|GO:0061184|GO:0048018|GO:0045747|GO:0022408|GO:0033077|GO:0042472|GO:0009986|GO:0005796|GO:0019904|GO:0007520|GO:0005125|GO:0021588|GO:0042770|GO:0060348|GO:0071425|GO:0045165|GO:0005788|GO:0045893|GO:0021536|GO:0008284|GO:0005886|GO:0031100|GO:0090344|GO:0010812|GO:0007267|GO:0044336|GO:…	NM_005430	Hs.248164
A_33_P3376681	-7.47931	-6.2499	2.34471	GPR139	Homo sapiens G protein-coupled receptor 139 (GPR139), mRNA [NM_001002911]	20043102	chr16	20043043	-	hs|16p12.3	124274	NM_001002911	G protein-coupled receptor 139	chr16:20043102-20043043	GO:0007186|GO:0005886|GO:0046983|GO:0007200|GO:0016021|GO:0008188	NM_001002911	Hs.446875
A_33_P3280237	-6.64997	-5.13753	2.85294			68543168	chr2	68543109	-	hs|2p14				chr2:068543168-068543109
A_23_P157027	-7.36161	-6.28989	2.10193	VSTM2A	V-set and transmembrane domain containing 2A [Source:HGNC Symbol;Acc:28499] [ENST00000407838]	54638468	chr7	54638409	+	hs|7p11.2	222008	BC045679	V-set and transmembrane domain containing 2A	chr7:54638409-54638468	GO:0005576		Hs.335933
A_24_P295465	-7.6205	-6.52468	2.13734	LRRTM3	Homo sapiens leucine rich repeat transmembrane neuronal 3 (LRRTM3), mRNA [NM_178011]	68858585	chr10	68858526	+	hs|10q21.3	347731	NM_178011	leucine rich repeat transmembrane neuronal 3	chr10:68858526-68858585	GO:0030054|GO:0045211|GO:0016021	NM_178011	Hs.652155
A_33_P3237854	-7.59914	-6.50397	2.13639	LINC00293	Homo sapiens long intergenic non-protein coding RNA 293 (LINC00293), transcript variant A, long non-coding RNA [NR_027012]	47767407	chr8	47767348	+	hs|8q11.1	497634	NR_027012	long intergenic non-protein coding RNA 293	chr8:47767348-47767407		NR_027012	Hs.406982
A_33_P3363507	-7.57226	-6.57063	2.00226
A_33_P3690224	-7.24939	-5.89628	2.55463	LOC283214	Homo sapiens uncharacterized LOC283214 (LOC283214), long non-coding RNA [NR_046090]	75469560	chr11	75469501	-	hs|11q13.5	283214	NR_046090	uncharacterized LOC283214	chr11:75469560-75469501		NR_046090	Hs.591972
A_19_P00316218	-6.73092	-5.71133	2.02735			21619704	chr2	21619645	-	hs|2p24.1				chr2:021619704-021619645
A_32_P888644	-7.61784	-6.2536	2.5744	MGC32805	Homo sapiens uncharacterized LOC153163 (MGC32805), long non-coding RNA [NR_051996]	121772527	chr5	121772468	-	hs|5q23.2	153163	NR_051996	uncharacterized LOC153163	chr5:121772527-121772468		NR_051996	Hs.679757
A_23_P28834	-6.46598	-5.29169	2.25682	PHACTR3	Homo sapiens phosphatase and actin regulator 3 (PHACTR3), transcript variant 1, mRNA [NM_080672]	58422495	chr20	58422436	+	hs|20q13.33	116154	NM_080672	phosphatase and actin regulator 3	chr20:58422436-58422495	GO:0004864|GO:0003779|GO:0016363	NM_080672	Hs.473218
A_33_P3412320	-7.5002	-5.91958	2.99098	LOC100128164	Homo sapiens four and a half LIM domains 1 pseudogene (LOC100128164), transcript variant 2, non-coding RNA [NR_024409]	169672077	chr3	169672018	-	hs|3q26.2	100128164	NR_024409	four and a half LIM domains 1 pseudogene	chr3:169672077-169672018		NR_024409	Hs.633070
A_24_P357468	-6.81243	-4.75822	4.15317		T cell receptor alpha variable 8-2 [Source:HGNC Symbol;Acc:12147] [ENST00000390434]	22315359	chr14	22315300	+	hs|14q11.2		D13077		chr14:22315300-22315359			Hs.74647
A_23_P29057	-5.05732	-3.94248	2.1657	KCNJ6	Homo sapiens potassium inwardly-rectifying channel, subfamily J, member 6 (KCNJ6), mRNA [NM_002240]	38997154	chr21	38997095	-	hs|21q22.13	3763	NM_002240	potassium inwardly-rectifying channel, subfamily J, member 6	chr21:38997154-38997095	GO:0005515|GO:0005242|GO:0005794|GO:0005886|GO:0015467|GO:0008076|GO:0007268|GO:0006813	NM_002240	Hs.658533
A_32_P15512	-7.43424	-5.84793	3.00281	C1orf194	Homo sapiens chromosome 1 open reading frame 194 (C1orf194), mRNA [NM_001122961]	109648655	chr1	109648596	-	hs|1p13.3	127003	NM_001122961	chromosome 1 open reading frame 194	chr1:109648655-109648596		NM_001122961	Hs.446962
A_24_P66545	-7.26105	-6.0985	2.23853	KIAA0226	Homo sapiens KIAA0226 (KIAA0226), transcript variant 1, mRNA [NM_001145642]	197408091	chr3	197408032	-	hs|3q29	9711	NM_001145642	KIAA0226	chr3:197408091-197408032	GO:0005515|GO:0005794|GO:0005770|GO:0045806|GO:0010507|GO:0006914|GO:0005764|GO:0005769|GO:0006897	NM_001145642	Hs.478868
A_23_P162861	-5.35727	-4.25203	2.15135	SERPINE3	Homo sapiens serpin peptidase inhibitor, clade E (nexin, plasminogen activator inhibitor type 1), member 3 (SERPINE3), mRNA [NM_001101320]	51935982	chr13	51935478	+	hs|13q14.3	647174	NM_001101320	serpin peptidase inhibitor, clade E (nexin, plasminogen activator inhibitor type 1), member 3	chr13:51935478-51935982	GO:0030162|GO:0010951|GO:0004867|GO:0005615	NM_001101320	Hs.685891
A_32_P33576	-6.70361	-5.53972	2.24061	OPRK1	Homo sapiens opioid receptor, kappa 1 (OPRK1), transcript variant 1, mRNA [NM_000912]	54138687	chr8	54138628	-	hs|8q11.23	4986	NM_000912	opioid receptor, kappa 1	chr8:54138687-54138628	GO:0005515|GO:0038048|GO:0005886|GO:0007200|GO:0007268|GO:0038003|GO:0007193|GO:0004985|GO:0019233|GO:0051607|GO:0046877|GO:0006955|GO:0005887|GO:0007610|GO:0007626|GO:0016021|GO:0031635|GO:0007600	NM_000912	Hs.106795
A_24_P323148	-2.85352	-1.81631	2.05224	LYPD5	Homo sapiens LY6/PLAUR domain containing 5 (LYPD5), transcript variant B, mRNA [NM_182573]	44300535	chr19	44300476	-	hs|19q13.31	284348	NM_182573	LY6/PLAUR domain containing 5	chr19:44300535-44300476	GO:0005886|GO:0031225	NM_182573	Hs.44289
A_33_P3326984	-7.19607	-5.29861	3.72557	MOK	MOK protein kinase [Source:HGNC Symbol;Acc:9833] [ENST00000520252]	102701762	chr14	102701703	-	hs|14q32.31	5891		MOK protein kinase	chr14:102701762-102701703	GO:0007165|GO:0005737|GO:0004672|GO:0004674|GO:0006468|GO:0005524|GO:0004693
A_23_P305527	-7.61169	-6.52583	2.12264	TMC2	Homo sapiens transmembrane channel-like 2 (TMC2), mRNA [NM_080751]	2622061	chr20	2622002	+	hs|20p13	117532	NM_080751	transmembrane channel-like 2	chr20:2622002-2622061	GO:0050910|GO:0060005|GO:0016021|GO:0032426|GO:0006811	NM_080751	Hs.352626
A_32_P115438	-6.58872	-5.29093	2.45852	LOC100128239	Homo sapiens uncharacterized LOC100128239 (LOC100128239), long non-coding RNA [NR_027276]	133910995	chr11	133910936	+	hs|11q25	100128239	NR_027276	uncharacterized LOC100128239	chr11:133910936-133910995		NR_027276	Hs.423734
A_32_P385645	-6.80308	-4.77815	4.0697	OR10J3	Homo sapiens olfactory receptor, family 10, subfamily J, member 3 (OR10J3), mRNA [NM_001004467]	159284348	chr1	159284289	-	hs|1q23.2	441911	NM_001004467	olfactory receptor, family 10, subfamily J, member 3	chr1:159284348-159284289	GO:0004984|GO:0005886|GO:0004930|GO:0016021	NM_001004467	Hs.553833
A_33_P3546033	-7.08969	-5.2146	3.66824		Homo sapiens, clone IMAGE:5173647, mRNA. [BC033511]	30575294	chr2	30575235	+	hs|2p23.1		BC033511		chr2:30575235-30575294			Hs.429119
A_24_P363583	-7.36406	-6.29897	2.0923	AGFG2	Homo sapiens ArfGAP with FG repeats 2 (AGFG2), mRNA [NM_006076]	100165077	chr7	100165018	+	hs|7q22.1	3268	NM_006076	ArfGAP with FG repeats 2	chr7:100165018-100165077	GO:0008150|GO:0008060|GO:0003674|GO:0032312|GO:0008270|GO:0005575	NM_006076	Hs.521083
A_33_P3352293	-7.59412	-6.44388	2.21951	PWRN2	Homo sapiens Prader-Willi region non-protein coding RNA 2 (PWRN2), long non-coding RNA [NR_026647]	24409993	chr15	24409934	-	hs|15q11.2	791115	NR_026647	Prader-Willi region non-protein coding RNA 2	chr15:24409993-24409934		NR_026647	Hs.742600
A_24_P159434	-7.23316	-5.63607	3.02533	CD300A	Homo sapiens CD300a molecule (CD300A), transcript variant 1, mRNA [NM_007261]	72480899	chr17	72480840	+	hs|17q25.1	11314	NM_007261	CD300a molecule	chr17:72480840-72480899	GO:0005886|GO:0016021|GO:0007155	NM_007261	Hs.9688
A_33_P3310172	-7.0321	-5.82404	2.31027	DGKB	Homo sapiens diacylglycerol kinase, beta 90kDa (DGKB), transcript variant 2, mRNA [NM_145695]	14384986	chr7	14384927	-	hs|7p21.2	1607	NM_145695	diacylglycerol kinase, beta 90kDa	chr7:14384986-14384927	GO:0035556|GO:0005737|GO:0003951|GO:0005886|GO:0007596|GO:0005509|GO:0004143|GO:0030168|GO:0005524|GO:0007205	NM_145695	Hs.567255
A_23_P305205	-6.41077	-5.31931	2.1309	KIAA0895	Homo sapiens KIAA0895 (KIAA0895), transcript variant 2, mRNA [NM_015314]	36364662	chr7	36364603	-	hs|7p14.2	23366	NM_015314	KIAA0895	chr7:36364662-36364603		NM_015314	Hs.6224
A_23_P340376	-6.38973	-5.22558	2.24101	MST1L	Homo sapiens macrophage stimulating 1-like (MST1L), mRNA [NM_001271733]	17082031	chr1	17081972	-	hs|1p36.13	11223	NM_001271733	macrophage stimulating 1-like	chr1:17082031-17081972	GO:0004252|GO:0006508|GO:0005576	NM_001271733	Hs.655432
A_33_P3253792	-6.37582	-5.33012	2.06438		chromosome X open reading frame 67 [Source:HGNC Symbol;Acc:33738] [ENST00000342995]	51151662	chrX	51151603	+	hs|Xp11.22		XR_113306		chrX:51151603-51151662		XR_113306	Hs.97053
A_19_P00321768	-6.73179	-5.71782	2.01945		Homo sapiens cervical cancer homeoprotein 92 (HB92) mRNA, partial cds. [AF426412]	141536198	chr8	141536139	+	hs|8q24.3		AF426412		chr8:141536139-141536198			Hs.743313
A_23_P385067	-3.06201	-2.02951	2.04557	CLIC6	Homo sapiens chloride intracellular channel 6 (CLIC6), mRNA [NM_053277]	36090211	chr21	36090152	+	hs|21q22.12	54102	NM_053277	chloride intracellular channel 6	chr21:36090152-36090211	GO:0005737|GO:0031749|GO:0005886|GO:0005247|GO:0034707|GO:0008022|GO:0042803|GO:0031751|GO:0031750	NM_053277	Hs.473695
A_33_P3408569	-5.86093	-4.82507	2.05034			62340224	chr6	62340165	-	hs|6q11.1				chr6:062340224-062340165
A_19_P00800282	-5.98763	-4.4842	2.83515		601437678F1 NIH_MGC_72 Homo sapiens cDNA clone IMAGE:3922723 5', mRNA sequence [BE894306]	5048301	chr6	5048242	+	hs|6p25.1		BE894306		chr6:005048242-005048301			Hs.634161
A_33_P3406651	-7.37448	-6.26184	2.16241	ZSCAN5B	Homo sapiens zinc finger and SCAN domain containing 5B (ZSCAN5B), mRNA [NM_001080456]	56701117	chr19	56701058	-	hs|19q13.43	342933	NM_001080456	zinc finger and SCAN domain containing 5B	chr19:56701117-56701058	GO:0006366|GO:0006357|GO:0000981|GO:0005634|GO:0003677|GO:0046872	NM_001080456	Hs.132130
A_33_P3264533	-7.36951	-6.03174	2.52761			92720734	chr10	92720675	-	hs|10q23.31				chr10:092720734-092720675
A_23_P99226	-2.82983	-1.75429	2.1075	SIRT4	Homo sapiens sirtuin 4 (SIRT4), mRNA [NM_012240]	120750938	chr12	120750879	+	hs|12q24.31	23409	NM_012240	sirtuin 4	chr12:120750879-120750938	GO:0005515|GO:0006342|GO:0034983|GO:0046322|GO:0070403|GO:0006974|GO:0046872|GO:0003950|GO:0034979|GO:0005739|GO:0006471|GO:0046889|GO:0072350|GO:0005759|GO:0046676|GO:0006541	NM_012240	Hs.50861
A_23_P421811	-5.60169	-4.45407	2.21549	MROH8	Homo sapiens maestro heat-like repeat family member 8 (MROH8), transcript variant 1, mRNA [NM_152503]	35729704	chr20	35729645	-	hs|20q11.23	140699	NM_152503	maestro heat-like repeat family member 8	chr20:35729704-35729645		NM_152503	Hs.349125
A_32_P78295	-6.61285	-5.124	2.80666	ATOH7	Homo sapiens atonal homolog 7 (Drosophila) (ATOH7), mRNA [NM_145178]	69990620	chr10	69990561	-	hs|10q21.3	220202	NM_145178	atonal homolog 7 (Drosophila)	chr10:69990620-69990561	GO:0006355|GO:0009649|GO:0046983|GO:0007623|GO:0005634|GO:0003677|GO:0030154|GO:0006351|GO:0007399	NM_145178	Hs.737072
A_33_P3385417	-7.36406	-3.95894	10.5936		Q2IFU6_ANADE (Q2IFU6) Response regulator receiver domain protein (CheY-like), partial (5%) [THC2602917]	43212421	chr15	43212362	+	hs|15q15.2				chr15:043212362-043212421
A_33_P3421331	-7.36131	-4.76979	6.02732	SKOR2	Homo sapiens SKI family transcriptional corepressor 2 (SKOR2), transcript variant 1, mRNA [NM_001278063]	44746374	chr18	44746315	-	hs|18q21.1	652991	NM_001278063	SKI family transcriptional corepressor 2	chr18:44746374-44746315	GO:0021936|GO:0006355|GO:0042826|GO:0003714|GO:0046332|GO:0005634|GO:0000122|GO:0006351|GO:0048814|GO:0030514|GO:0045880|GO:0005737|GO:0000166|GO:0021702|GO:0030512	NM_001278063
A_33_P3404435	-7.35641	-5.95866	2.63491	RNF170	Homo sapiens ring finger protein 170 (RNF170), transcript variant 3, mRNA [NM_001160224]	42705993	chr8	42705934	-	hs|8p11.21	81790	NM_001160224	ring finger protein 170	chr8:42705993-42705934	GO:0016567|GO:0016874|GO:0005789|GO:0008270|GO:0016021	NM_001160224	Hs.491626
A_32_P83811	-4.56357	-3.48971	2.10506	FAM47E	Homo sapiens family with sequence similarity 47, member E (FAM47E), transcript variant 2, mRNA [NM_001242936]	77204876	chr4	77204817	+	hs|4q21.1	100129583	NM_001242936	family with sequence similarity 47, member E	chr4:77204817-77204876		NM_001242936	Hs.720509
A_19_P00806154	-6.41008	-5.02347	2.61464			17365580	chr11	17365521	-	hs|11p15.1				chr11:017365580-017365521
A_33_P3357416	-5.9631	-4.72051	2.36622		protease, serine, 29, pseudogene [Source:HGNC Symbol;Acc:17542] [ENST00000568091]	1311012	chr16	1310953	-	hs|16p13.3		XM_005275767		chr16:1311012-1310953		XM_005275767	Hs.738703
A_33_P3398609	-6.07253	-4.93598	2.19855	RBPJL	Homo sapiens recombination signal binding protein for immunoglobulin kappa J region-like (RBPJL), transcript variant 2, mRNA [NM_001281448]	43946462	chr20	43946403	+	hs|20q13.12	11317	NM_001281448	recombination signal binding protein for immunoglobulin kappa J region-like	chr20:43946403-43946462	GO:0007165|GO:0005667|GO:0003700|GO:0000982|GO:0005634|GO:0045893|GO:0000978	NM_001281448	Hs.248217
A_19_P00321053	-5.77571	-4.73794	2.05305	LINC01021	Homo sapiens long intergenic non-protein coding RNA 1021 (LINC01021), long non-coding RNA [NR_038848]	27494425	chr5	27494366	+	hs|5p14.1	643401	NR_038848	long intergenic non-protein coding RNA 1021	chr5:27494366-27494425		NR_038848	Hs.533212
A_19_P00325359	-6.42055	-5.41755	2.00417			96306510	chr7	96306451	+	hs|7q21.3				chr7:096306451-096306510
A_23_P397120	-2.77464	-1.57092	2.30333	C19orf77	Homo sapiens chromosome 19 open reading frame 77 (C19orf77), mRNA [NM_001136503]	3474882	chr19	3474823	-	hs|19p13.3	284422	NM_001136503	chromosome 19 open reading frame 77	chr19:3474882-3474823	GO:0016021	NM_001136503	Hs.130714
A_23_P76460	-6.60586	-5.52165	2.12022	MYF6	Homo sapiens myogenic factor 6 (herculin) (MYF6), mRNA [NM_002469]	81103018	chr12	81102959	+	hs|12q21.31	4618	NM_002469	myogenic factor 6 (herculin)	chr12:81102959-81103018	GO:0060415|GO:0003700|GO:0006357|GO:0046982|GO:0001756|GO:0070888|GO:0005634|GO:0035914|GO:0042693|GO:0042692|GO:0051149|GO:0007519|GO:0045944|GO:0005654|GO:0043403|GO:0045892	NM_002469	Hs.35937
A_19_P00805764	-7.50897	-6.13871	2.58517			16427238	chr8	16427179	-	hs|8p22				chr8:016427238-016427179
A_24_P940365	-4.63689	-3.43954	2.29319	C17orf104	Homo sapiens chromosome 17 open reading frame 104 (C17orf104), mRNA [NM_001145080]	42752585	chr17	42752526	+	hs|17q21.31	284071	NM_001145080	chromosome 17 open reading frame 104	chr17:42752526-42752585		NM_001145080	Hs.349758
A_23_P63725	-6.96382	-5.0578	3.74775	WDR96	Homo sapiens WD repeat domain 96 (WDR96), mRNA [NM_025145]	105967509	chr10	105967450	-	hs|10q25.1	80217	NM_025145	WD repeat domain 96	chr10:105967509-105967450		NM_025145	Hs.288927
A_33_P3371402	-7.26937	-6.07071	2.29528	FAM223B	Homo sapiens family with sequence similarity 223, member B (non-protein coding) (FAM223B), long non-coding RNA [NR_027402]	153861054	chrX	153860995	-	hs|Xq28	286967	NR_027402	family with sequence similarity 223, member B (non-protein coding)	chrX:153861054-153860995		NR_027402	Hs.562090
A_32_P112592	-7.21119	-5.80413	2.65196	LOC339524	Homo sapiens uncharacterized LOC339524 (LOC339524), transcript variant 5, long non-coding RNA [NR_026989]	87634845	chr1	87634786	+	hs|1p22.3	339524	NR_026989	uncharacterized LOC339524	chr1:87634786-87634845	GO:0016021	NR_026989	Hs.306423
A_23_P427747	-6.37157	-5.29593	2.10766	M1AP	Homo sapiens meiosis 1 associated protein (M1AP), transcript variant 1, mRNA [NM_138804]	74785624	chr2	74785565	-	hs|2p13.1	130951	NM_138804	meiosis 1 associated protein	chr2:74785624-74785565	GO:0006396|GO:0003674|GO:0005737|GO:0051308|GO:0031497|GO:0016021|GO:0007292|GO:0007283|GO:0030154	NM_138804	Hs.348645
A_23_P124905	2.56786	3.72331	2.22753	NPTX1	Homo sapiens neuronal pentraxin I (NPTX1), mRNA [NM_002522]	78441076	chr17	78441017	-	hs|17q25.3	4884	NM_002522	neuronal pentraxin I	chr17:78441076-78441017	GO:0030133|GO:0060385|GO:0006810|GO:0007268|GO:0007417|GO:0046872	NM_002522	Hs.514556
A_23_P63096	-5.61129	-4.42238	2.27981	VHLL	Homo sapiens von Hippel-Lindau tumor suppressor-like (VHLL), mRNA [NM_001004319]	156268672	chr1	156268613	-	hs|1q22	391104	NM_001004319	von Hippel-Lindau tumor suppressor-like	chr1:156268672-156268613	GO:0043534|GO:0016567|GO:0030198|GO:0005634|GO:0001525|GO:0010498	NM_001004319	Hs.532378
A_23_P147563	-6.16508	-5.13627	2.04034	PPM1L	Homo sapiens protein phosphatase, Mg2+/Mn2+ dependent, 1L (PPM1L), mRNA [NM_139245]	160787691	chr3	160787632	+	hs|3q26.1	151742	NM_139245	protein phosphatase, Mg2+/Mn2+ dependent, 1L	chr3:160787632-160787691	GO:0006665|GO:0006470|GO:0000165|GO:0030148|GO:0005789|GO:0007178|GO:0044281|GO:0016021|GO:0004722|GO:0046872	NM_139245	Hs.389027
A_19_P00813610	-7.03794	-5.53378	2.8366			45918726	chrX	45918667	-	hs|Xp11.3				chrX:045918726-045918667
A_19_P00317309	-7.29718	-5.83643	2.75253			5241726	chr18	5241667	-	hs|18p11.31				chr18:005241726-005241667
A_33_P3413025	-6.91733	-5.78327	2.19476		T cell receptor alpha variable 27 [Source:HGNC Symbol;Acc:12125] [ENST00000390457]	22616548	chr14	22616489	+	hs|14q11.2		D13075		chr14:22616489-22616548			Hs.495143
A_23_P59410	-6.13882	-4.78238	2.56053	KIF25	Homo sapiens kinesin family member 25 (KIF25), transcript variant 1, mRNA [NM_030615]	168445755	chr6	168445697	+	hs|6q27	3834	NM_030615	kinesin family member 25	chr6:168445697-168445755	GO:0008017|GO:0005871|GO:0005737|GO:0000070|GO:0006996|GO:0005874|GO:0010507|GO:0003777|GO:0005524|GO:0007018	NM_030615	Hs.150013
A_33_P3403400	-6.8221	-5.48205	2.53161	CLPSL1	Homo sapiens colipase-like 1 (CLPSL1), mRNA [NM_001010886]	35755787	chr6	35755728	+	hs|6p21.31	340204	NM_001010886	colipase-like 1	chr6:35755728-35755787	GO:0016042|GO:0007586|GO:0005576|GO:0008047	NM_001010886	Hs.131296
A_33_P3322999	-3.94928	-2.93116	2.02528	C10orf105	Homo sapiens chromosome 10 open reading frame 105 (C10orf105), transcript variant 1, mRNA [NM_001164375]	73471541	chr10	73471482	-	hs|10q22.1	414152	NM_001164375	chromosome 10 open reading frame 105	chr10:73471541-73471482	GO:0016021	NM_001164375	Hs.568788
A_19_P00323789	-6.293	-5.20831	2.12092			156958696	chr3	156958637	-	hs|3q25.31				chr3:156958696-156958637
A_33_P3398156	-5.81162	-4.40956	2.64279	CYS1	Homo sapiens cystin 1 (CYS1), mRNA [NM_001037160]	10197031	chr2	10196972	-	hs|2p25.1	192668	NM_001037160	cystin 1	chr2:10197031-10196972	GO:0005515|GO:0060170|GO:0048839|GO:0001822|GO:0045121|GO:0005932|GO:0035085	NM_001037160	Hs.27092
A_19_P00315541	-7.14296	-5.23349	3.75672	LINC00458	long intergenic non-protein coding RNA 458 [Source:HGNC Symbol;Acc:42807] [ENST00000606706]	54701538	chr13	54701479	-	hs|13q14.3	100507428	XR_245435	long intergenic non-protein coding RNA 458	chr13:54701538-54701479		XR_245435	Hs.351262
A_19_P00317419	-7.03632	-5.57593	2.75182		UI-CF-EC1-abj-b-09-0-UI.s1 UI-CF-EC1 Homo sapiens cDNA clone UI-CF-EC1-abj-b-09-0-UI 3', mRNA sequence [BU680705]	26784955	chr4	26784896	-	hs|4p15.2		BU680705		chr4:26784955-26784896			Hs.737816
A_23_P322086	-7.28206	-5.84032	2.71648	C12orf39	Homo sapiens chromosome 12 open reading frame 39 (C12orf39), mRNA [NM_030572]	21679407	chr12	21679348	+	hs|12p12.1	80763	NM_030572	chromosome 12 open reading frame 39	chr12:21679348-21679407	GO:0030133|GO:0005730|GO:0005634|GO:0005576|GO:0043231	NM_030572	Hs.130692
A_23_P258912	-7.20436	-4.28448	7.5678	MYOM2	Homo sapiens myomesin 2 (MYOM2), mRNA [NM_003970]	2093129	chr8	2093070	+	hs|8p23.3	9172	NM_003970	myomesin 2	chr8:2093070-2093129	GO:0005515|GO:0032982|GO:0006936|GO:0008307|GO:0031430	NM_003970	Hs.443683
A_32_P24140	-6.0995	-4.91243	2.2769	GAS2	Homo sapiens growth arrest-specific 2 (GAS2), transcript variant 1, mRNA [NM_005256]	22834253	chr11	22834194	+	hs|11p14.3	2620	NM_005256	growth arrest-specific 2	chr11:22834194-22834253	GO:0016020|GO:0008360|GO:0005884|GO:0006915|GO:0007050|GO:0006921|GO:0005829	NM_005256	Hs.711297
A_23_P420942	-7.09926	-6.07205	2.03807	MT1E	PREDICTED: Homo sapiens metallothionein 1E (MT1E), transcript variant X1, mRNA [XM_005255956]	56660673	chr16	56660614	+	hs|16q12.2	4493	XM_005255956	metallothionein 1E	chr16:56660614-56660673	GO:0071294|GO:0048471|GO:0005737|GO:0005507|GO:0008270|GO:0005634|GO:0071276|GO:0046870|GO:0045926	XM_005255956
A_24_P329795	-3.84067	-2.6361	2.30469	C10orf10	Homo sapiens chromosome 10 open reading frame 10 (C10orf10), mRNA [NM_007021]	45471769	chr10	45471710	-	hs|10q11.21	11067	NM_007021	chromosome 10 open reading frame 10	chr10:45471769-45471710	GO:0005739	NM_007021	Hs.93675
A_23_P9565	-6.78228	-5.78111	2.00162	RAB33B	Homo sapiens RAB33B, member RAS oncogene family (RAB33B), mRNA [NM_031296]	140396837	chr4	140396778	+	hs|4q31.1	83452	NM_031296	RAB33B, member RAS oncogene family	chr4:140396778-140396837	GO:0005794|GO:0000139|GO:0007264|GO:0005796|GO:2000156|GO:2000785|GO:0006914|GO:0015031|GO:0005525	NM_031296	Hs.591679
A_23_P377245	-6.09311	-4.84252	2.37938	LOC653160	Homo sapiens uncharacterized LOC653160 (LOC653160), long non-coding RNA [NR_037869]	35441388	chr1	35441329	-	hs|1p34.3	653160	NR_037869	uncharacterized LOC653160	chr1:35441388-35441329	GO:0016021	NR_037869	Hs.533986
A_19_P00331516	-6.83171	-5.78352	2.06793			96344315	chr14	96344256	-	hs|14q32.2				chr14:096344315-096344256
A_33_P3244473	-7.08383	-5.87656	2.30901	LRRC1	Homo sapiens leucine rich repeat containing 1 (LRRC1), mRNA [NM_018214]	53747761	chr6	53747702	+	hs|6p12.1	55227	NM_018214	leucine rich repeat containing 1	chr6:53747702-53747761	GO:0005737|GO:0016020	NM_018214	Hs.606493
A_33_P3221683	-7.26903	-5.90713	2.57024	C1orf227	Homo sapiens chromosome 1 open reading frame 227 (C1orf227), mRNA [NM_001024601]	213003574	chr1	213003515	-	hs|1q32.3	149643	NM_001024601	chromosome 1 open reading frame 227	chr1:213003574-213003515		NM_001024601	Hs.153274
A_32_P14582	-5.06597	-4.01974	2.06512	C3P1	Homo sapiens complement component 3 precursor pseudogene (C3P1), non-coding RNA [NR_027300]	10184717	chr19	10184658	+	hs|19p13.2	388503	NR_027300	complement component 3 precursor pseudogene	chr19:10184658-10184717	GO:0004866|GO:0005615	NR_027300	Hs.655363
A_23_P30069	-6.10189	-4.89176	2.31359	DDX60L	Homo sapiens DEAD (Asp-Glu-Ala-Asp) box polypeptide 60-like (DDX60L), mRNA [NM_001012967]	169278384	chr4	169278328	-	hs|4q32.3	91351	NM_001012967	DEAD (Asp-Glu-Ala-Asp) box polypeptide 60-like	chr4:169278384-169278328	GO:0008026|GO:0003723|GO:0005524	NM_001012967	Hs.535011
A_32_P14762	-5.73169	-4.57617	2.22764	OOEP	Homo sapiens oocyte expressed protein (OOEP), mRNA [NM_001080507]	74078413	chr6	74078354	-	hs|6q13	441161	NM_001080507	oocyte expressed protein	chr6:74078413-74078354	GO:0009880|GO:0009566|GO:0043234|GO:0007566|GO:0003723|GO:0045177|GO:0035088|GO:0006468|GO:0005938|GO:0001701|GO:0043623	NM_001080507	Hs.671212
A_23_P42784	-6.77992	-5.66095	2.17192	STK31	Homo sapiens serine/threonine kinase 31 (STK31), transcript variant 2, mRNA [NM_032944]	23872100	chr7	23872041	+	hs|7p15.3	56164	NM_032944	serine/threonine kinase 31	chr7:23872041-23872100	GO:0004674|GO:0016788|GO:0003676|GO:0005524	NM_032944	Hs.309767
A_19_P00800713	-6.77418	-5.33673	2.70842			58244033	chr5	58243974	+	hs|5q11.2				chr5:058243974-058244033
