# Supplementary material for: A Stable Chimeric Fibroblast Growth Factor (FGF) Can Successfully Replace Basic FGF in Human Pluripotent Stem Cell Culture
Source: PLoS One. 2015 Apr 7;10(4):e0118931. doi: 10.1371/journal.pone.0118931 (PMC4388338; doi:10.1371/journal.pone.0118931)
Supplement: S9 Table — 201B7 iPSCs were cultured in either bFGF- or FGFC-containing medium on MMC-MEF feeder cells for 50 days through 10 passages. The full array data set was deposited in the GEO databank (GSE55428). (XLSX) [file pone.0118931.s012.xlsx]

## Sheet: TableS9
Table S9. List of 2,121 exhibiting reduced expression (by 2-fold or more) under FGFC culture conditions compared with bFGF culture conditions.
ProbeName	Average value of 201B7_p40_MEF_50_bFGF	Average value of 201B7_p40_MEF_50_FGFC	Fold change	GeneSymbol	Description	Chromosome End Index_Avadis_	Chromosome Number_Avadis_	Chromosome Start Index_Avadis_	Chromosome Strand_Avadis_	Cytoband	EntrezGeneID	GenbankAccession	GeneName	GenomicCoordinates	Go	RefSeqAccession	UniGeneID
A_23_P129856	0.924713	-0.5556	2.79009	HIC1	Homo sapiens hypermethylated in cancer 1 (HIC1), transcript variant 1, mRNA [NM_006497]	1962692	chr17	1962633	+	hs|17p13.3	3090	NM_006497	hypermethylated in cancer 1	chr17:1962633-1962692	GO:0005515|GO:0006355|GO:0003700|GO:0042826|GO:0008630|GO:0030178|GO:0005730|GO:0005634|GO:0007275|GO:0000122|GO:0003677|GO:0046872|GO:0006351|GO:0043565|GO:0005737|GO:0043517|GO:0016055|GO:0000785	NM_006497	Hs.72956
A_33_P3293913	-4.4437	-5.78602	2.53559	BICC1	Homo sapiens bicaudal C homolog 1 (Drosophila) (BICC1), mRNA [NM_001080512]	60588845	chr10	60588786	+	hs|10q21.1	80114	NM_001080512	bicaudal C homolog 1 (Drosophila)	chr10:60588786-60588845	GO:0005737|GO:0003723|GO:0007275|GO:0090090	NM_001080512	Hs.158745
A_23_P141802	-3.99824	-5.39252	2.62856	SERPINB7	Homo sapiens serpin peptidase inhibitor, clade B (ovalbumin), member 7 (SERPINB7), transcript variant 2, mRNA [NM_001040147]	61471835	chr18	61471776	+	hs|18q21.33	8710	NM_001040147	serpin peptidase inhibitor, clade B (ovalbumin), member 7	chr18:61471776-61471835	GO:0030162|GO:0010951|GO:0005737|GO:0004867|GO:0005615	NM_001040147	Hs.138202
A_33_P3228591	-6.1647	-7.22663	2.08772	WDR45	WD repeat domain 45 [Source:HGNC Symbol;Acc:28912] [ENST00000376357]	48935205	chrX	48935146	-	hs|Xp11.23	11152	AK301084	WD repeat domain 45	chrX:48935205-48935146	GO:0008219|GO:0005737|GO:0080025|GO:0006914|GO:0032266|GO:0000045		Hs.632807
A_33_P3264960	-6.0721	-7.0866	2.0202			105676775	chr14	105676716	+	hs|14q32.33				chr14:105676716-105676775
A_23_P31921	4.33774	3.0984	2.3609	ASS1	Homo sapiens argininosuccinate synthase 1 (ASS1), transcript variant 1, mRNA [NM_000050]	133342179	chr9	133342120	+	hs|9q34.11	445	NM_000050	argininosuccinate synthase 1	chr9:133342120-133342179	GO:0005515|GO:0034641|GO:0005737|GO:0006526|GO:0000050|GO:0044281|GO:0005524|GO:0005829|GO:0004055	NM_000050	Hs.160786
A_23_P102919	-6.15262	-7.19791	2.06378	B3GALT5	Homo sapiens UDP-Gal:betaGlcNAc beta 1,3-galactosyltransferase, polypeptide 5 (B3GALT5), transcript variant 3, mRNA [NM_033171]	41033695	chr21	41033636	+	hs|21q22.2	10317	NM_033171	UDP-Gal:betaGlcNAc beta 1,3-galactosyltransferase, polypeptide 5	chr21:41033636-41033695	GO:0005794|GO:0000139|GO:0008499|GO:0005783|GO:0006486|GO:0016021	NM_033171	Hs.733638
A_33_P3321871	-5.7075	-7.33433	3.08832	FLJ42102	Homo sapiens uncharacterized LOC399923 (FLJ42102), long non-coding RNA [NR_038862]	71117410	chr11	71117351	-	hs|11q13.4	399923	NR_038862	uncharacterized LOC399923	chr11:71117410-71117351		NR_038862	Hs.128191
A_19_P00804859	-2.70488	-4.15299	2.7285	MIR221	Homo sapiens microRNA 221 (MIR221), microRNA [NR_029635]	45605661	chrX	45605602	-	hs|Xp11.3	407006	NR_029635	microRNA 221	chrX:45605661-45605602		NR_029635	Hs.729879
A_23_P34637	-5.57722	-6.72446	2.21489	REN	Homo sapiens renin (REN), mRNA [NM_000537]	204124299	chr1	204124240	-	hs|1q32.1	5972	NM_000537	renin	chr1:204124299-204124240	GO:0005886|GO:0002003|GO:0005159|GO:0070305|GO:0005615|GO:0051591|GO:0005622|GO:0002018|GO:0043408|GO:0006508|GO:0032496|GO:0048469|GO:0001822|GO:0001823|GO:0006950|GO:0005102|GO:0005576|GO:0035690|GO:0050435|GO:0009755|GO:0042756|GO:0008217|GO:0008233|GO:0004190|GO:0044267|GO:0008584	NM_000537	Hs.3210
A_33_P3399935	-4.26415	-5.28242	2.02549	RPS6KA2	Homo sapiens ribosomal protein S6 kinase, 90kDa, polypeptide 2 (RPS6KA2), transcript variant 1, mRNA [NM_021135]	166827367	chr6	166827308	-	hs|6q27	6196	NM_021135	ribosomal protein S6 kinase, 90kDa, polypeptide 2	chr6:166827367-166827308	GO:0005515|GO:0060047|GO:0034142|GO:0008285|GO:0070613|GO:0007268|GO:0005634|GO:0001556|GO:0051403|GO:0007243|GO:0005829|GO:0035556|GO:0007507|GO:0002756|GO:0005737|GO:0018105|GO:0007411|GO:0002755|GO:0034138|GO:0048011|GO:0043065|GO:0038124|GO:0000287|GO:0038123|GO:0034134|GO:0005819|GO:0002035|GO:0045786|GO:0002224|GO:0005524|GO:0010628|GO:0007165|GO:0004674|GO:0045087|GO:0010659|GO:0004711|GO:…	NM_021135	Hs.655277
A_33_P3286121	-4.00244	-7.32447	10.0007	LOC730159	Homo sapiens uncharacterized LOC730159 (LOC730159), mRNA [NM_001195190]	173606163	chr1	173606104	+	hs|1q25.1	730159	NM_001195190	uncharacterized LOC730159	chr1:173606104-173606163		NM_001195190	Hs.647757
A_33_P3329750	-6.05161	-7.32547	2.41809			38147459	chr10	38147400	+	hs|10p11.1				chr10:38147400-38147459
A_19_P00323431	-2.47841	-3.70658	2.34269	RPSA	Homo sapiens ribosomal protein SA, mRNA (cDNA clone IMAGE:3845335). [BC010054]	39447527	chr3	39447468	+	hs|3p22.1	3921	BC010054	ribosomal protein SA	chr3:39447468-39447527	GO:0005515|GO:0010467|GO:0000461|GO:0005886|GO:0019058|GO:0005634|GO:0006412|GO:0006413|GO:0005829|GO:0006414|GO:0006407|GO:0005737|GO:0000184|GO:0016032|GO:0007155|GO:0000028|GO:0003735|GO:0016070|GO:0016071|GO:0006614|GO:0019083|GO:0006415|GO:0022627|GO:0043236|GO:0043022|GO:0005055|GO:0000447|GO:0044267|GO:0030686		Hs.449909
A_33_P3364904	-5.51314	-6.5197	2.00912	ZNF662	Homo sapiens zinc finger protein 662 (ZNF662), transcript variant 1, mRNA [NM_207404]	42958927	chr3	42958868	+	hs|3p22.1	389114	NM_207404	zinc finger protein 662	chr3:42958868-42958927	GO:0006355|GO:0005634|GO:0003677|GO:0046872|GO:0006351	NM_207404	Hs.720173
A_19_P00327448	-4.42654	-5.47569	2.06931		AF250348 heterodisulfide reductase subunit A {Carboxydothermus hydrogenoformans} (exp=-1; wgp=0; cg=0), partial (4%) [THC2684598]	238634053	chr1	238633994	-	hs|1q43				chr1:238634053-238633994
A_33_P3414591	0.261589	-1.02568	2.44065	TWIST1	Homo sapiens twist family bHLH transcription factor 1 (TWIST1), mRNA [NM_000474]	19156521	chr7	19156462	-	hs|7p21.1	7291	NM_000474	twist family bHLH transcription factor 1	chr7:19156521-19156462	GO:0005515|GO:0006366|GO:0003180|GO:0000981|GO:0003183|GO:0048701|GO:0042803|GO:2000147|GO:2000793|GO:0071639|GO:0030500|GO:0032760|GO:0046982|GO:0019904|GO:0032720|GO:0001843|GO:0070888|GO:0014067|GO:0000122|GO:0048642|GO:0001701|GO:0001649|GO:0007517|GO:0001503|GO:2000276|GO:0042733|GO:0008134|GO:2000780|GO:2000679|GO:0010718|GO:0035359|GO:0005634|GO:0035067|GO:0043433|GO:2000778|GO:0045944|GO:…	NM_000474	Hs.66744
A_24_P83899	-5.67237	-6.82858	2.22871	GRM5	Homo sapiens glutamate receptor, metabotropic 5 (GRM5), transcript variant b, mRNA [NM_000842]	88241832	chr11	88241773	-	hs|11q14.2	2915	NM_000842	glutamate receptor, metabotropic 5	chr11:88241832-88241773	GO:0006355|GO:0005886|GO:0004930|GO:0031687|GO:0007216|GO:0014069|GO:0007268|GO:0007205|GO:0007206|GO:0005737|GO:0000185|GO:0043197|GO:0043198|GO:0005887|GO:0040013|GO:0002029|GO:0008066|GO:0007626|GO:0006468|GO:0007612|GO:0048170	NM_000842	Hs.147361
A_24_P940477	-4.87122	-6.20129	2.51415			133454340	chr9	133454281	+	hs|9q34.11				chr9:133454281-133454340
A_33_P3490449	-4.94009	-7.00451	4.18265		2822728.3prime NIH_MGC_7 Homo sapiens cDNA clone IMAGE:2822728 3', mRNA sequence [AW245926]	65229330	chr7	65229271	+	hs|7q11.21		TCONS_l2_00025978		chr7:65229271-65229330			Hs.715882
A_23_P101093	-2.23486	-3.32531	2.1294	COPZ2	Homo sapiens coatomer protein complex, subunit zeta 2 (COPZ2), mRNA [NM_016429]	46105838	chr17	46103783	-	hs|17q21.32	51226	NM_016429	coatomer protein complex, subunit zeta 2	chr17:46105838-46103783	GO:0005801|GO:0030126|GO:0016192|GO:0006886	NM_016429	Hs.408434
A_23_P336060	-5.12858	-6.34185	2.31863	LINC00269	Homo sapiens long intergenic non-protein coding RNA 269 (LINC00269), long non-coding RNA [NR_103715]	68429334	chrX	68429275	+	hs|Xq13.1	100996279	NR_103715	long intergenic non-protein coding RNA 269	chrX:68429275-68429334		NR_103715
A_33_P3302577	-5.82299	-6.82415	2.00161	GPR133	Homo sapiens G protein-coupled receptor 133 (GPR133), mRNA [NM_198827]	131602995	chr12	131602936	+	hs|12q24.33	283383	NM_198827	G protein-coupled receptor 133	chr12:131602936-131602995	GO:0007186|GO:0005886|GO:0007218|GO:0004930|GO:0016021	NM_198827	Hs.719239
A_23_P153964	3.11785	1.68331	2.70295	INHBB	Homo sapiens inhibin, beta B (INHBB), mRNA [NM_002193]	121108839	chr2	121108780	+	hs|2q14.2	3625	NM_002193	inhibin, beta B	chr2:121108780-121108839	GO:0005515|GO:0048471|GO:0048599|GO:0030154|GO:0042803|GO:0001541|GO:0044320|GO:0045444|GO:0046676|GO:0009267|GO:0032869|GO:0046882|GO:0006952|GO:0005576|GO:0042981|GO:0046881|GO:0032924|GO:0005125|GO:0009612|GO:0005179|GO:0046789|GO:0048178|GO:0040007|GO:0008083|GO:0060279	NM_002193	Hs.1735
A_23_P122216	-1.79716	-3.18752	2.62144	LOX	Homo sapiens lysyl oxidase (LOX), transcript variant 1, mRNA [NM_002317]	121405845	chr5	121405786	-	hs|5q23.2	4015	NM_002317	lysyl oxidase	chr5:121405845-121405786	GO:0005515|GO:0005581|GO:0001568|GO:0005507|GO:0030324|GO:0042493|GO:0004720|GO:0005576|GO:0005634|GO:0048545|GO:0005615|GO:0030198|GO:0030199|GO:0042060|GO:0006464|GO:0048251	NM_002317	Hs.102267
A_33_P3285877	-3.00207	-4.17808	2.25952	LINC00583	Homo sapiens long intergenic non-protein coding RNA 583 (LINC00583), long non-coding RNA [NR_038194]	13945583	chr9	13945524	+	hs|9p23	100113404	NR_038194	long intergenic non-protein coding RNA 583	chr9:13945524-13945583		NR_038194	Hs.149786
A_33_P3247858	-1.57209	-2.87089	2.46024	MPP1	Homo sapiens membrane protein, palmitoylated 1, 55kDa (MPP1), transcript variant 3, mRNA [NM_001166461]	154019318	chrX	154019259	-	hs|Xq28	4354	NM_001166461	membrane protein, palmitoylated 1, 55kDa	chrX:154019318-154019259	GO:0005622|GO:0005515|GO:0007165|GO:0016020|GO:0005887|GO:0090022|GO:0032420|GO:0004385|GO:0030863	NM_001166461	Hs.496984
A_19_P00321636	-3.87263	-5.44442	2.97273			27122675	chr22	27122616	+	hs|22q12.1		TCONS_00029547		chr22:27122616-27122675
A_23_P122924	2.24795	1.02649	2.33183	INHBA	Homo sapiens inhibin, beta A (INHBA), mRNA [NM_002192]	41729305	chr7	41729246	-	hs|7p14.1	3624	NM_002192	inhibin, beta A	chr7:41729305-41729246	GO:0005515|GO:0042541|GO:0030308|GO:0042701|GO:0030154|GO:0042802|GO:0071397|GO:0045077|GO:0001942|GO:0046982|GO:0046882|GO:0006952|GO:0046881|GO:0046880|GO:0032924|GO:0045786|GO:0005125|GO:0045650|GO:0005179|GO:0045648|GO:0045893|GO:0040007|GO:0008083|GO:0060279|GO:0045578|GO:0008285|GO:0007267|GO:0071372|GO:0000082|GO:0001541|GO:0070699|GO:0002244|GO:0045944|GO:0061029|GO:0042476|GO:0060021|GO:…	NM_002192	Hs.583348
A_19_P00322681	-4.47318	-6.07871	3.04307		PREDICTED: Homo sapiens uncharacterized LOC101929268 (LOC101929268), misc_RNA [XR_242464]	49611056	chr8	49610997	+	hs|8q11.21		XR_242464		chr8:49610997-49611056		XR_242464	Hs.683934
A_23_P28139	-5.07647	-6.78681	3.27237	SCTR	Homo sapiens secretin receptor (SCTR), mRNA [NM_002980]	120210864	chr2	120209598	-	hs|2q14.2	6344	NM_002980	secretin receptor	chr2:120210864-120209598	GO:0007588|GO:0005881|GO:0015055|GO:0007186|GO:0005886|GO:0005887|GO:0007586	NM_002980	Hs.42091
A_33_P3424057	3.01126	0.803845	4.61845	PEG3	Homo sapiens paternally expressed 3 (PEG3), transcript variant 1, mRNA [NM_006210]	57325766	chr19	57325707	-	hs|19q13.43	5178	NM_006210	paternally expressed 3	chr19:57325766-57325707	GO:0005737|GO:0035264|GO:0006366|GO:0006357|GO:0071514|GO:0000981|GO:0005730|GO:0006915|GO:0005634|GO:0003676|GO:0001701|GO:0046872	NM_006210	Hs.731875
A_19_P00805748	-5.9641	-7.31859	2.55706		Homo sapiens cDNA FLJ32951 fis, clone TESTI2008033. [AK057513]	59142810	chr16	59142751	+	hs|16q21		AK057513		chr16:59142751-59142810
A_19_P00811116	1.62824	-0.0331726	3.16327			23776943	chr4	23776884	-	hs|4p15.2				chr4:023776943-023776884
A_33_P3259077	-0.586161	-1.60892	2.03179	LOC338797	Homo sapiens uncharacterized LOC338797 (LOC338797), long non-coding RNA [NR_103736]	131850931	chr12	131850872	+	hs|12q24.33	338797	NR_103736	uncharacterized LOC338797	chr12:131850872-131850931		NR_103736	Hs.592007
A_33_P3366614	-5.29691	-7.13742	3.58137			147021860	chr2	147021801	+	hs|2q22.3				chr2:147021801-147021860
A_24_P704446	-6.25921	-7.31908	2.08475	TMEM72	Homo sapiens transmembrane protein 72 (TMEM72), mRNA [NM_001123376]	45427494	chr10	45423425	+	hs|10q11.21	643236	NM_001123376	transmembrane protein 72	chr10:45423425-45427494	GO:0016021	NM_001123376	Hs.292788
A_19_P00318097	-5.8941	-7.24111	2.54385	LINC00870	long intergenic non-protein coding RNA 870 [Source:HGNC Symbol;Acc:27319] [ENST00000485404]	72202123	chr3	72202064	+	hs|3p13	201617	TCONS_l2_00019819	long intergenic non-protein coding RNA 870	chr3:72202064-72202123
A_33_P3885084	-6.18986	-7.3301	2.20417		PREDICTED: Homo sapiens uncharacterized LOC147004 (LOC147004), misc_RNA [XR_243792]	31899251	chr17	31899192	+	hs|17q12		XR_243792		chr17:31899192-31899251		XR_243792	Hs.652871
A_33_P3216625	-4.60039	-5.72184	2.17565	LOC100128482	PREDICTED: Homo sapiens uncharacterized LOC100128482 (LOC100128482), misc_RNA [XR_112792]	172093448	chr5	172093389	+	hs|5q35.1	100128482	XR_112792	uncharacterized LOC100128482	chr5:172093389-172093448		XR_112792	Hs.711349
A_33_P3240687	-5.73706	-6.85486	2.17017		UI-E-EJ0-ahj-p-20-0-UI.r2 UI-E-EJ0 Homo sapiens cDNA clone UI-E-EJ0-ahj-p-20-0-UI 5', mRNA sequence [BM715986]	20980072	chr15	20980013	+	hs|15q11.2		BM715986		chr15:20980013-20980072			Hs.448470
A_19_P00331471	1.64799	0.496357	2.22166			131628875	chr6	131628816	-	hs|6q23.2				chr6:131628875-131628816
A_33_P3365710	-3.07364	-4.25178	2.26285	ATP6V0D1	ATPase, H+ transporting, lysosomal 38kDa, V0 subunit d1 [Source:HGNC Symbol;Acc:13724] [ENST00000568298]	67491118	chr16	67491059	-	hs|16q22.1	9114	AK125522	ATPase, H+ transporting, lysosomal 38kDa, V0 subunit d1	chr16:67491118-67491059	GO:0008286|GO:0005515|GO:0005765|GO:0032403|GO:0030968|GO:0006879|GO:0033572|GO:0016324|GO:0008553|GO:0030670|GO:0043679|GO:0090382|GO:0033179|GO:0005813|GO:0051701|GO:0055085|GO:0008021|GO:0042384|GO:0016020|GO:0007420|GO:0015991|GO:0006987|GO:0044267|GO:0010008|GO:0005769|GO:0016471|GO:0015992
A_19_P00808693	-5.44514	-6.76096	2.48944			56815851	chr6	56815792	-	hs|6p12.1				chr6:056815851-056815792
A_33_P3248939	-4.97899	-6.30278	2.50323			110436427	chr2	110436368	+	hs|2q13				chr2:110436368-110436427
A_33_P3323760	-5.87594	-6.92761	2.07293	LOC153684	Homo sapiens uncharacterized LOC153684 (LOC153684), long non-coding RNA [NR_015447]	43045071	chr5	43045012	+	hs|5p12	153684	NR_015447	uncharacterized LOC153684	chr5:43045012-43045071		NR_015447	Hs.259625
A_33_P3276461	-6.03648	-7.29261	2.38854		Homo sapiens cDNA FLJ38912 fis, clone NT2NE2007425. [AK096231]	72817899	chr18	72817840	-	hs|18q22.3		AK096231		chr18:72817899-72817840			Hs.638428
A_19_P00321656	-5.19085	-6.49166	2.46367	DDAH1	Homo sapiens dimethylarginine dimethylaminohydrolase 1 (DDAH1), transcript variant 2, mRNA [NM_001134445]	85961928	chr1	85961869	-	hs|1p22.3	23576	NM_001134445	dimethylarginine dimethylaminohydrolase 1	chr1:85961928-85961869	GO:0005739|GO:0003073|GO:0007263|GO:0000052|GO:0006527|GO:0003824|GO:0016597|GO:0046872|GO:0045766|GO:0016403|GO:0045429	NM_001134445	Hs.713411
A_33_P3283460	-4.68181	-5.70926	2.03842	MIER1	Homo sapiens mesoderm induction early response 1, transcriptional regulator (MIER1), transcript variant 11, mRNA [NM_001278215]	67413905	chr1	67413846	+	hs|1p31.3	57708	NM_001278215	mesoderm induction early response 1, transcriptional regulator	chr1:67413846-67413905	GO:0005515|GO:0007165|GO:0005737|GO:0017053|GO:0003682|GO:0005730|GO:0005634|GO:0004871|GO:0043123|GO:0003677|GO:0031937|GO:0006351	NM_001278215	Hs.605432
A_24_P16143	-4.47368	-5.98289	2.84653	CDHR4	Homo sapiens cadherin-related family member 4 (CDHR4), mRNA [NM_001007540]	49836531	chr3	49836472	-	hs|3p21.31	389118	NM_001007540	cadherin-related family member 4	chr3:49836531-49836472	GO:0005886|GO:0005509|GO:0016021|GO:0007156	NM_001007540	Hs.363312
A_23_P94501	1.66846	0.605517	2.08919	ANXA1	Homo sapiens annexin A1 (ANXA1), mRNA [NM_000700]	75785061	chr9	75785002	+	hs|9q21.13	301	NM_000700	annexin A1	chr9:75785002-75785061	GO:0005515|GO:0070301|GO:0046632|GO:0060206|GO:0005615|GO:0042803|GO:0042127|GO:0030674|GO:0032355|GO:0033031|GO:0070062|GO:0031966|GO:0005509|GO:0031394|GO:0002674|GO:0071385|GO:0042063|GO:0005929|GO:0043234|GO:0007049|GO:0050709|GO:0030073|GO:0001780|GO:0010165|GO:0005886|GO:0006928|GO:0031340|GO:0043434|GO:0005634|GO:0001533|GO:0005544|GO:0016323|GO:0005737|GO:0006954|GO:0005543|GO:0070555|GO:…	NM_000700	Hs.494173
A_23_P205428	0.214249	-1.24678	2.75304	FOXG1	Homo sapiens forkhead box G1 (FOXG1), mRNA [NM_005249]	29238648	chr14	29238589	+	hs|14q12	2290	NM_005249	forkhead box G1	chr14:29238589-29238648	GO:0005515|GO:0006355|GO:0042472|GO:0003700|GO:0007568|GO:0021954|GO:0002052|GO:0005634|GO:0009953|GO:0045787|GO:0003677|GO:0006351|GO:0043565|GO:0007346|GO:0045665|GO:0007420|GO:0016199|GO:0030900|GO:0045892	NM_005249	Hs.632336
A_23_P405129	-4.79049	-7.20692	5.33849	LTBP2	Homo sapiens latent transforming growth factor beta binding protein 2 (LTBP2), mRNA [NM_000428]	74965511	chr14	74965452	-	hs|14q24.3	4053	NM_000428	latent transforming growth factor beta binding protein 2	chr14:74965511-74965452	GO:0031012|GO:0005515|GO:0009306|GO:0019838|GO:0005509|GO:0005578|GO:0007179|GO:0006605|GO:0008201|GO:0005615|GO:0070062	NM_000428	Hs.512776
A_19_P00324952	-1.02794	-2.26343	2.35461			128838773	chr8	128838714	-	hs|8q24.21				chr8:128838773-128838714
A_33_P3380850	-5.35759	-6.66273	2.47107	PAX2	Homo sapiens paired box 2 (PAX2), transcript variant e, mRNA [NM_003990]	102568980	chr10	102568921	+	hs|10q24.31	5076	NM_003990	paired box 2	chr10:102568921-102568980	GO:0000987|GO:0005515|GO:0021554|GO:0001658|GO:0070301|GO:0006366|GO:0044212|GO:0071300|GO:0034451|GO:0001655|GO:0048793|GO:0007409|GO:0005764|GO:0021650|GO:0072075|GO:0043069|GO:0072179|GO:0032993|GO:0072177|GO:0031667|GO:0050679|GO:0003406|GO:0035799|GO:0042472|GO:0005815|GO:0001709|GO:0007568|GO:0060231|GO:0001843|GO:0039003|GO:0000122|GO:0072205|GO:0072108|GO:0061360|GO:0043234|GO:0072189|GO:…	NM_003990	Hs.155644
A_33_P3411244	-6.27225	-7.36008	2.12554	OR8S1	Homo sapiens olfactory receptor, family 8, subfamily S, member 1 (OR8S1), mRNA [NM_001005203]	48920097	chr12	48920038	+	hs|12q13.11	341568	NM_001005203	olfactory receptor, family 8, subfamily S, member 1	chr12:48920038-48920097	GO:0004984|GO:0005886|GO:0004930|GO:0016021	NM_001005203	Hs.524373
A_23_P313542	-5.18701	-6.46061	2.41766	GRK1	Homo sapiens G protein-coupled receptor kinase 1 (GRK1), mRNA [NM_002929]	114438136	chr13	114438077	+	hs|13q34	6011	NM_002929	G protein-coupled receptor kinase 1	chr13:114438077-114438136	GO:0007603|GO:0006915|GO:0038032|GO:0022400|GO:0050254|GO:0005524|GO:0004672|GO:0004703|GO:0008277|GO:0046777|GO:0060060|GO:0007601|GO:0008594|GO:0016056|GO:0042327	NM_002929	Hs.103501
A_33_P3221808	-5.50699	-6.8967	2.62026	FAM205B	Homo sapiens mRNA; cDNA DKFZp434J193 (from clone DKFZp434J193). [AL080137]	34826835	chr9	34826776	-	hs|9p13.3	389715	AL080137	transmembrane protein C9orf144B pseudogene	chr9:34826835-34826776			Hs.725618
A_33_P3364721	-3.80275	-5.04007	2.3576			41102657	chr21	41102598	+	hs|21q22.2				chr21:041102598-041102657
A_33_P3409575	-6.11631	-7.22479	2.15618		Q8NEA3_HUMAN (Q8NEA3) LOC441476 protein, partial (54%) [THC2619216]	140147955	chr9	140147896	-	hs|9q34.3				chr9:140147955-140147896
A_19_P00806708	-5.42159	-6.78617	2.57502			58238654	chr5	58238595	-	hs|5q11.2				chr5:058238654-058238595
A_33_P3414472	-6.14374	-7.33777	2.28791			9536080	chr18	9536021	-	hs|18p11.22				chr18:009536080-009536021
A_33_P3240787	-5.41546	-6.48832	2.1036	LOC100131910	Homo sapiens cDNA FLJ27192 fis, clone SYN02553. [AK130702]	141045713	chr8	141045654	-	hs|8q24.3	100131910	AK130702	uncharacterized LOC100131910	chr8:141045713-141045654			Hs.689306
A_23_P105651	-2.94366	-4.65909	3.28395	PDZRN4	Homo sapiens PDZ domain containing ring finger 4 (PDZRN4), transcript variant 2, mRNA [NM_013377]	41967801	chr12	41967742	+	hs|12q12	29951	NM_013377	PDZ domain containing ring finger 4	chr12:41967742-41967801	GO:0004842|GO:0008270	NM_013377	Hs.380044
A_33_P3337415	0.264219	-0.778958	2.06076	GNAL	Homo sapiens guanine nucleotide binding protein (G protein), alpha activating activity polypeptide, olfactory type (GNAL), transcript variant 1, mRNA [NM_182978]	11882421	chr18	11882362	+	hs|18p11.21	2774	NM_182978	guanine nucleotide binding protein (G protein), alpha activating activity polypeptide, olfactory type	chr18:11882362-11882421	GO:0007608|GO:0001664|GO:0005886|GO:0005834|GO:0003924|GO:0007268|GO:0031683|GO:0005525|GO:0007193|GO:0046872|GO:0031234|GO:0007191|GO:0007165|GO:0007190|GO:0001975|GO:0031000|GO:0004871|GO:0007189	NM_182978	Hs.136295
A_33_P3347887	-5.08601	-6.83329	3.35724	LOC221122	Homo sapiens uncharacterized LOC221122 (LOC221122), long non-coding RNA [NR_026681]	44999577	chr11	44999518	+	hs|11p11.2	221122	NR_026681	uncharacterized LOC221122	chr11:44999518-44999577		NR_026681	Hs.551656
A_23_P56404	-5.80273	-6.80922	2.00902	EN1	Homo sapiens engrailed homeobox 1 (EN1), mRNA [NM_001426]	119600337	chr2	119600278	-	hs|2q14.2	2019	NM_001426	engrailed homeobox 1	chr2:119600337-119600278	GO:0003700|GO:0005634|GO:0009954|GO:0009953|GO:0009653|GO:0043565|GO:0001501|GO:0048666|GO:0045944|GO:0043473|GO:0030917|GO:0030901|GO:0035115|GO:0030902	NM_001426	Hs.271977
A_33_P3350169	-2.49017	-4.6467	4.4584	CCDC178	Homo sapiens coiled-coil domain containing 178 (CCDC178), transcript variant 1, mRNA [NM_001105528]	30795574	chr18	30795515	-	hs|18q12.1	374864	NM_001105528	coiled-coil domain containing 178	chr18:30795574-30795515		NM_001105528	Hs.115461
A_33_P3234088	-3.4008	-4.64252	2.3648			156881213	chr3	156881154	-	hs|3q25.31				chr3:156881213-156881154
A_19_P00329968	1.73982	0.382084	2.56283			113643603	chr2	113643544	+	hs|2q13				chr2:113643544-113643603
A_23_P112016	-4.94627	-6.26947	2.5022	DLC1	Homo sapiens deleted in liver cancer 1 (DLC1), transcript variant 3, mRNA [NM_024767]	13259098	chr8	13259039	-	hs|8p22	10395	NM_024767	deleted in liver cancer 1	chr8:13259098-13259039	GO:0005515|GO:0008285|GO:0030036|GO:0007264|GO:0008360|GO:0035024|GO:0005634|GO:0021575|GO:0005829|GO:0008289|GO:0005737|GO:0048041|GO:0032956|GO:0030675|GO:0042169|GO:0051056|GO:0030336|GO:0006919|GO:0035307|GO:0006915|GO:0001843|GO:0005100|GO:0051497|GO:0003007|GO:0032321|GO:1900119|GO:0005901|GO:0030900|GO:0005925	NM_024767	Hs.134296
A_23_P161998	-3.086	-4.21135	2.18156	HPX	Homo sapiens hemopexin (HPX), mRNA [NM_000613]	6453134	chr11	6452992	-	hs|11p15.4	3263	NM_000613	hemopexin	chr11:6453134-6452992	GO:0005515|GO:0015886|GO:0020027|GO:0015232|GO:0042511|GO:0005576|GO:0005615|GO:0046872|GO:0006879|GO:0060335|GO:0002925|GO:0002639|GO:0071682|GO:0019048|GO:0042168	NM_000613	Hs.426485
A_23_P114307	-4.2696	-5.46147	2.28448	P2RY4	Homo sapiens pyrimidinergic receptor P2Y, G-protein coupled, 4 (P2RY4), mRNA [NM_002565]	69478975	chrX	69478916	-	hs|Xq13.1	5030	NM_002565	pyrimidinergic receptor P2Y, G-protein coupled, 4	chrX:69478975-69478916	GO:0030321|GO:0016323|GO:0016324|GO:0015065|GO:0005886|GO:0045028|GO:0005887|GO:0007200|GO:0045030|GO:0007204|GO:0005524	NM_002565	Hs.673854
A_23_P169097	-1.41296	-3.11227	3.24746	WISP1	Homo sapiens WNT1 inducible signaling pathway protein 1 (WISP1), transcript variant 2, mRNA [NM_080838]	134239926	chr8	134239867	+	hs|8q24.22	8840	NM_080838	WNT1 inducible signaling pathway protein 1	chr8:134239867-134239926	GO:0007165|GO:0005737|GO:0007267|GO:0016055|GO:0007155|GO:0005615|GO:0001558|GO:0005520	NM_080838	Hs.492974
A_23_P69030	2.37028	0.808239	2.95271	COL8A1	Homo sapiens collagen, type VIII, alpha 1 (COL8A1), transcript variant 1, mRNA [NM_001850]	99514824	chr3	99514765	+	hs|3q12.1	1295	NM_001850	collagen, type VIII, alpha 1	chr3:99514765-99514824	GO:0005591|GO:0010811|GO:0005576|GO:0001525|GO:0048593|GO:0050673|GO:0005604|GO:0031012|GO:0022617|GO:0030198|GO:0030574|GO:0005788|GO:0007155	NM_001850	Hs.654548
A_33_P3291871	-6.07228	-7.32332	2.38013			46475106	chr3	46475047	-	hs|3p21.31				chr3:046475106-046475047
A_32_P30905	-5.4177	-6.62539	2.30968	WDFY4	Homo sapiens WDFY family member 4 (WDFY4), mRNA [NM_020945]	50190926	chr10	50190868	+	hs|10q11.23	57705	NM_020945	WDFY family member 4	chr10:50190868-50190926	GO:0016021	NM_020945	Hs.287379
A_19_P00315813	-5.18922	-6.67757	2.80569			4489983	chr6	4489924	+	hs|6p25.1				chr6:004489924-004489983
A_23_P114299	0.0590701	-1.79616	3.61811	CXCR3	Homo sapiens chemokine (C-X-C motif) receptor 3 (CXCR3), transcript variant 1, mRNA [NM_001504]	70835866	chrX	70835807	-	hs|Xq13.1	2833	NM_001504	chemokine (C-X-C motif) receptor 3	chrX:70835866-70835807	GO:0019722|GO:0005886|GO:0006915|GO:0006928|GO:0002685|GO:0001525|GO:0007204|GO:0010818|GO:0019956|GO:0005737|GO:0006954|GO:0006935|GO:0016494|GO:0005887|GO:0004950|GO:0007155|GO:0009897|GO:0007166	NM_001504	Hs.198252
A_24_P753476	0.402244	-0.683645	2.12268	LOC340508	Homo sapiens growth arrest-specific 2 like 1 pseudogene (LOC340508), non-coding RNA [NR_002942]	99838292	chr9	99838233	-	hs|9q22.33	340508	NR_002942	growth arrest-specific 2 like 1 pseudogene	chr9:99838292-99838233		NR_002942	Hs.680438
A_19_P00328873	-4.25009	-5.26921	2.02668			102599045	chr12	102598986	-	hs|12q23.2				chr12:102599045-102598986
A_33_P3876591	-4.79149	-6.33754	2.92017	SNORA76	AGENCOURT_13972169 NIH_MGC_173 Homo sapiens cDNA 5', mRNA sequence [CD050382]						677842	CD050382	small nucleolar RNA, H/ACA box 76				Hs.405444
A_24_P852756	-5.89342	-7.14778	2.38561	HLA-DQA2	Homo sapiens major histocompatibility complex, class II, DQ alpha 2 (HLA-DQA2), mRNA [NM_020056]	32714656	chr6	32714597	+	hs|6p21.32	3118	NM_020056	major histocompatibility complex, class II, DQ alpha 2	chr6:32714597-32714656	GO:0050852|GO:0012507|GO:0005886|GO:0019221|GO:0031295|GO:0042613|GO:0005765|GO:0032588|GO:0030666|GO:0019886|GO:0006955|GO:0000139|GO:0005887|GO:0071556|GO:0032395|GO:0030669|GO:0010008|GO:0060333|GO:0030658	NM_020056	Hs.591798
A_33_P3279515	-5.04366	-6.65493	3.0552	LOC729451	Homo sapiens cDNA FLJ39579 fis, clone SKMUS2003168. [AK096898]	55152515	chr14	55152456	-	hs|14q22.2	729451	AK096898	uncharacterized LOC729451	chr14:55152515-55152456			Hs.647554
A_33_P3337485	0.240677	-0.788669	2.0411	CD248	Homo sapiens CD248 molecule, endosialin (CD248), mRNA [NM_020404]	66082335	chr11	66082276	-	hs|11q13.2	57124	NM_020404	CD248 molecule, endosialin	chr11:66082335-66082276	GO:0008284|GO:0060033|GO:0005509|GO:0005578|GO:0050840|GO:0048535|GO:0003674|GO:0008150|GO:0005737|GO:0016477|GO:0030246|GO:0016021|GO:2000353	NM_020404	Hs.195727
A_33_P3355493	-5.93926	-7.20167	2.39896	LOC100996273	PREDICTED: Homo sapiens uncharacterized LOC100996273 (LOC100996273), mRNA [XM_003846283]	75442043	chr17	75441984	+	hs|17q25.3	100996273	XM_003846283	uncharacterized LOC100996273	chr17:75441984-75442043		XM_003846283
A_23_P382794	-5.37168	-6.96241	3.01201	TAS2R20	Homo sapiens taste receptor, type 2, member 20 (TAS2R20), mRNA [NM_176889]	11150054	chr12	11149995	-	hs|12p13.2	259295	NM_176889	taste receptor, type 2, member 20	chr12:11150054-11149995	GO:0050909|GO:0005886|GO:0004930|GO:0016021	NM_176889	Hs.686384
A_24_P388662	-3.95232	-5.94201	3.97153	CABS1	Homo sapiens calcium-binding protein, spermatid-specific 1 (CABS1), mRNA [NM_033122]	71201833	chr4	71201774	+	hs|4q13.3	85438	NM_033122	calcium-binding protein, spermatid-specific 1	chr4:71201774-71201833	GO:0031514|GO:0005509|GO:0005743|GO:0007283	NM_033122	Hs.120316
A_33_P3323979	-5.19985	-6.60624	2.65073	LOC339874	Homo sapiens uncharacterized LOC339874 (LOC339874), long non-coding RNA [NR_038976]	131046199	chr3	131046140	-	hs|3q22.1	339874	NR_038976	uncharacterized LOC339874	chr3:131046199-131046140		NR_038976	Hs.718930
A_23_P118065	-5.98457	-7.01668	2.04501	HSD17B2	Homo sapiens hydroxysteroid (17-beta) dehydrogenase 2 (HSD17B2), mRNA [NM_002153]	82131956	chr16	82131897	+	hs|16q23.3	3294	NM_002153	hydroxysteroid (17-beta) dehydrogenase 2	chr16:82131897-82131956	GO:0006694|GO:0004303|GO:0047035|GO:0047006|GO:0005789|GO:0032526|GO:0016021|GO:0001890|GO:0001701	NM_002153	Hs.162795
A_23_P355980	-5.81591	-7.15254	2.5256	P2RX6	purinergic receptor P2X, ligand-gated ion channel, 6 [Source:HGNC Symbol;Acc:8538] [ENST00000413302]	21382381	chr22	21382322	+	hs|22q11.21	9127	AB002058	purinergic receptor P2X, ligand-gated ion channel, 6	chr22:21382322-21382381	GO:0035590|GO:0030054|GO:0004931|GO:0014069|GO:0051291|GO:0005524|GO:0042802|GO:0007165|GO:0005737|GO:0006936|GO:0043197|GO:0005887|GO:0043025|GO:0006810|GO:0001614|GO:0051260|GO:0006812|GO:0004888|GO:0015267		Hs.113275
A_33_P3213408	-5.7658	-7.15863	2.62593	OR10AD1	Homo sapiens olfactory receptor, family 10, subfamily AD, member 1 (OR10AD1), mRNA [NM_001004134]	48596207	chr12	48596148	-	hs|12q13.11	121275	NM_001004134	olfactory receptor, family 10, subfamily AD, member 1	chr12:48596207-48596148	GO:0004984|GO:0005886|GO:0004930|GO:0016021	NM_001004134	Hs.446790
A_23_P58228	-2.96867	-5.31472	5.08431	ODAM	Homo sapiens odontogenic, ameloblast asssociated (ODAM), mRNA [NM_017855]	71068922	chr4	71068625	+	hs|4q13.3	54959	NM_017855	odontogenic, ameloblast asssociated	chr4:71068625-71068922	GO:0042475|GO:0043205|GO:0005576|GO:0031214	NM_017855	Hs.143811
A_33_P3349646	0.928713	-0.133864	2.08866	PCDH7	Homo sapiens protocadherin 7 (PCDH7), transcript variant a, mRNA [NM_002589]	30726218	chr4	30726159	+	hs|4p15.1	5099	NM_002589	protocadherin 7	chr4:30726159-30726218	GO:0005886|GO:0005887|GO:0005509|GO:0007156	NM_002589	Hs.479439
A_23_P103812	-4.01131	-5.64405	3.10102	BRINP3	Homo sapiens bone morphogenetic protein/retinoic acid inducible neural-specific 3 (BRINP3), mRNA [NM_199051]	190067299	chr1	190067240	-	hs|1q31.1	339479	NM_199051	bone morphogenetic protein/retinoic acid inducible neural-specific 3	chr1:190067299-190067240	GO:0071300|GO:0045930|GO:0045666|GO:0005783|GO:0043025|GO:0005576|GO:0030425	NM_199051	Hs.65765
A_33_P3284311	-5.90054	-6.93	2.04126			139298244	chrX	139298187	-	hs|Xq27.1		TCONS_00017096		chrX:139298244-139298187
A_19_P00318783	-1.67059	-2.68254	2.01664			28135355	chr22	28135296	-	hs|22q12.1				chr22:028135355-028135296
A_23_P216225	-5.68077	-6.72786	2.06636	EGR3	Homo sapiens early growth response 3 (EGR3), transcript variant 1, mRNA [NM_004430]	22546023	chr8	22545964	-	hs|8p21.3	1960	NM_004430	early growth response 3	chr8:22546023-22545964	GO:0043066|GO:0035924|GO:0003700|GO:0035767|GO:0002042|GO:0005634|GO:0007274|GO:0003677|GO:0046872|GO:0044344|GO:0006351|GO:0005737|GO:0071371|GO:0007517|GO:0001938|GO:0007422|GO:0007623|GO:0071320	NM_004430	Hs.534313
A_33_P3354940	2.88278	1.34406	2.90537	CSF1	Homo sapiens colony stimulating factor 1 (macrophage) (CSF1), transcript variant 1, mRNA [NM_000757]	110472299	chr1	110472240	+	hs|1p13.3	1435	NM_000757	colony stimulating factor 1 (macrophage)	chr1:110472240-110472299	GO:0048471|GO:0008284|GO:0005886|GO:0008283|GO:0005157|GO:0046579|GO:0005615|GO:0042803|GO:0030154|GO:0048873|GO:0006954|GO:0030278|GO:0045657|GO:0045860|GO:0042476|GO:0030225|GO:0040018|GO:0002158|GO:0030097|GO:0030335|GO:0010744|GO:0010743|GO:0030316|GO:0045672|GO:0060763|GO:0045651|GO:0005125|GO:0043235|GO:0010628|GO:0003006|GO:0032270|GO:0032946|GO:0001503|GO:0016020|GO:0042117|GO:0045087|GO:…	NM_000757	Hs.173894
A_33_P3358277	-5.99963	-7.14146	2.20661	KCNK1	potassium channel, subfamily K, member 1 [Source:HGNC Symbol;Acc:6272] [ENST00000366620]	233766509	chr1	233766450	+	hs|1q42.2	3775	AK090902	potassium channel, subfamily K, member 1	chr1:233766450-233766509	GO:0005242|GO:0016324|GO:0005886|GO:0008076|GO:0007268|GO:0031526|GO:0006813|GO:0035094|GO:0005768		Hs.208544
A_23_P41145	-5.08186	-6.55007	2.76678	FAM3D	Homo sapiens family with sequence similarity 3, member D (FAM3D), mRNA [NM_138805]	58619819	chr3	58619760	-	hs|3p14.2	131177	NM_138805	family with sequence similarity 3, member D	chr3:58619819-58619760	GO:0005576|GO:0046676|GO:0005125	NM_138805	Hs.61265
A_33_P3265467	-4.9646	-6.08537	2.17464		growth differentiation factor 5 opposite strand [Source:HGNC Symbol;Acc:33435] [ENST00000374375]	34022985	chr20	34022926	+	hs|20q11.22		BC085019		chr20:34022926-34022985			Hs.711481
A_33_P3314511	-5.17702	-6.25909	2.11708	SNRPD3	small nuclear ribonucleoprotein D3 polypeptide 18kDa [Source:HGNC Symbol;Acc:11160] [ENST00000402849]	24978020	chr22	24977961	+	hs|22q11.23	6634	AK296173	small nuclear ribonucleoprotein D3 polypeptide 18kDa	chr22:24977961-24978020	GO:0005515|GO:0008380|GO:0006369|GO:0010467|GO:0016070|GO:0006366|GO:0008334|GO:0031124|GO:0034660|GO:0071013|GO:0000387|GO:0005829|GO:0000398|GO:0030532|GO:0005683|GO:0005654|GO:0005681|GO:0019899|GO:0005689|GO:0071208		Hs.356549
A_33_P3243405	-3.16464	-4.39399	2.34461	GPR182	Homo sapiens G protein-coupled receptor 182 (GPR182), mRNA [NM_007264]	57390378	chr12	57390319	+	hs|12q13.3	11318	NM_007264	G protein-coupled receptor 182	chr12:57390319-57390378	GO:0005886|GO:0004930|GO:0016021|GO:0007166|GO:0004888	NM_007264	Hs.483909
A_19_P00800717	-0.894862	-2.23403	2.53006			4040086	chr3	4040027	+	hs|3p26.1				chr3:004040027-004040086
A_33_P3279660	-4.66756	-5.8883	2.33067		Homo sapiens hCG2042718, mRNA (cDNA clone MGC:157828 IMAGE:40127380), complete cds. [BC127725]	58764	chrUn_gl000218	58705	+			BC127725		chrUn_gl000218:000058705-000058764			Hs.741115
A_33_P3351745	-3.08212	-4.13761	2.07842	PVRIG	Homo sapiens poliovirus receptor related immunoglobulin domain containing (PVRIG), mRNA [NM_024070]	99819110	chr7	99819051	+	hs|7q22.1	79037	NM_024070	poliovirus receptor related immunoglobulin domain containing	chr7:99819051-99819110	GO:0016021	NM_024070	Hs.729356
A_19_P00323637	1.94439	0.875334	2.09805			92815052	chr5	92814993	-	hs|5q15				chr5:092815052-092814993
A_23_P24311	-3.26351	-4.40713	2.20935	ALDH3B2	Homo sapiens aldehyde dehydrogenase 3 family, member B2 (ALDH3B2), transcript variant 1, mRNA [NM_000695]	67430569	chr11	67430510	-	hs|11q13.2	222	NM_000695	aldehyde dehydrogenase 3 family, member B2	chr11:67430569-67430510	GO:0006629|GO:0006066|GO:0006068|GO:0006081|GO:0004028|GO:0004030	NM_000695	Hs.87539
A_33_P3332248	-5.3607	-6.399	2.05382	ADRA1A	adrenoceptor alpha 1A [Source:HGNC Symbol;Acc:277] [ENST00000380573]	26723095	chr8	26723036	-	hs|8p21.2	148	XM_005273415	adrenoceptor alpha 1A	chr8:26723095-26723036	GO:0030018|GO:0060402|GO:0008285|GO:0005886|GO:0035024|GO:0007267|GO:0007200|GO:0005634|GO:0007202|GO:0007204|GO:0007243|GO:0007512|GO:0006939|GO:0003084|GO:0001985|GO:0090037|GO:0045907|GO:0060452|GO:0045987|GO:0035265|GO:0045760|GO:0070374|GO:0009725|GO:0031965|GO:0004937|GO:0046982|GO:0042493|GO:0007568|GO:0097195|GO:0006950|GO:0030315|GO:0006915|GO:0060073|GO:0007165|GO:0001996|GO:0001994|GO:…	XM_005273415	Hs.709175
A_19_P00323827	-4.7123	-5.77613	2.09047			165509344	chr2	165509285	-	hs|2q24.3				chr2:165509344-165509285
A_23_P8716	-3.39478	-5.3132	3.78008	OR2F1	Homo sapiens olfactory receptor, family 2, subfamily F, member 1 (OR2F1), mRNA [NM_012369]	143657588	chr7	143657529	+	hs|7q35	26211	NM_012369	olfactory receptor, family 2, subfamily F, member 1	chr7:143657529-143657588	GO:0007165|GO:0004984|GO:0005886|GO:0004930|GO:0016021	NM_012369	Hs.553595
A_33_P3387005	-5.50128	-6.75938	2.3918	LOC100132069	Homo sapiens cDNA FLJ41515 fis, clone BRTHA2011641. [AK123509]	52923775	chr3	52923716	-	hs|3p21.1	100132069	AK123509	uncharacterized LOC100132069	chr3:52923775-52923716			Hs.689597
A_19_P00322995	-5.86328	-6.99168	2.18616			156504303	chr3	156504244	-	hs|3q25.31				chr3:156504303-156504244
A_23_P99275	-6.01704	-7.14542	2.18613	KLRB1	Homo sapiens killer cell lectin-like receptor subfamily B, member 1 (KLRB1), mRNA [NM_002258]	9751174	chr12	9751115	-	hs|12p13.31	3820	NM_002258	killer cell lectin-like receptor subfamily B, member 1	chr12:9751174-9751115	GO:0005886|GO:0030246|GO:0016021|GO:0007166|GO:0004888	NM_002258	Hs.169824
A_19_P00800441	-5.82487	-7.29049	2.76183			71575353	chr4	71575294	-	hs|4q13.3				chr4:071575353-071575294
A_33_P3274209	-5.21562	-6.34209	2.18325			64362	chrUn_gl000212	64303	-					chrUn_gl000212:000064362-000064303
A_23_P32500	-3.22319	-4.7162	2.81475	STAB1	Homo sapiens stabilin 1 (STAB1), mRNA [NM_015136]	52557742	chr3	52557683	+	hs|3p21.1	23166	NM_015136	stabilin 1	chr3:52557683-52557742	GO:0005886|GO:0007267|GO:0015035|GO:0030169|GO:0006898|GO:0005041|GO:0030666|GO:0006954|GO:0005540|GO:0005887|GO:0016525|GO:0007155|GO:0042742|GO:0005044	NM_015136	Hs.301989
A_23_P106389	3.24712	1.61133	3.10757	SEMA7A	Homo sapiens semaphorin 7A, GPI membrane anchor (John Milton Hagen blood group) (SEMA7A), transcript variant 1, mRNA [NM_003612]	74702424	chr15	74702365	-	hs|15q24.1	8482	NM_003612	semaphorin 7A, GPI membrane anchor (John Milton Hagen blood group)	chr15:74702424-74702365	GO:0005515|GO:0005886|GO:0045773|GO:0050727|GO:0031225|GO:0006955|GO:0005178|GO:0006954|GO:0007229|GO:0007411|GO:0060907|GO:0004872|GO:0070374|GO:0009897	NM_003612	Hs.24640
A_19_P00329983	-6.17391	-7.34529	2.25227			232517039	chr1	232516980	+	hs|1q42.2				chr1:232516980-232517039
A_23_P302018	-5.72404	-7.05369	2.51341	TXK	Homo sapiens TXK tyrosine kinase (TXK), mRNA [NM_003328]	48069318	chr4	48069259	-	hs|4p12	7294	NM_003328	TXK tyrosine kinase	chr4:48069318-48069259	GO:0032729|GO:0050852|GO:0005886|GO:0006357|GO:0005634|GO:0007202|GO:0001816|GO:0001865|GO:0005524|GO:0006351|GO:0002250|GO:0060335|GO:0005737|GO:0046777|GO:0006468|GO:0032633|GO:0032609|GO:0001012|GO:0004715	NM_003328	Hs.479669
A_23_P421379	-3.09379	-4.26393	2.25034	IGF2	Homo sapiens insulin-like growth factor 2 (somatomedin A) (IGF2), transcript variant 1, mRNA [NM_000612]	2154754	chr11	2154402	-	hs|11p15.5	3481	NM_000612	insulin-like growth factor 2 (somatomedin A)	chr11:2154754-2154402	GO:0005515|GO:0008286|GO:0051897|GO:0008284|GO:0071902|GO:0005886|GO:0005159|GO:0005158|GO:0050731|GO:2000273|GO:0005615|GO:0042104|GO:0006006|GO:0051781|GO:0031093|GO:2000467|GO:0006355|GO:0045725|GO:0046628|GO:0030168|GO:0045840|GO:0005576|GO:0007275|GO:0038028|GO:0043085|GO:0001501|GO:0005179|GO:0001503|GO:0007596|GO:0002576|GO:0030546|GO:0006349|GO:0001934|GO:0043539|GO:0043410|GO:0044267|GO:…	NM_000612	Hs.272259
A_33_P3419049	-5.46874	-7.02076	2.93228			4351655	chr11	4351596	+	hs|11p15.4				chr11:004351596-004351655
A_23_P100711	2.18036	1.15694	2.03273	PMP22	Homo sapiens peripheral myelin protein 22 (PMP22), transcript variant 1, mRNA [NM_000304]	15133267	chr17	15133208	-	hs|17p12	5376	NM_000304	peripheral myelin protein 22	chr17:15133267-15133208	GO:0005515|GO:0008285|GO:0005886|GO:0043218|GO:0007422|GO:0010977|GO:0007268|GO:0016021|GO:0005923|GO:0032288	NM_000304	Hs.372031
A_33_P3352712	-3.18136	-4.20971	2.0397	CDR2L	Homo sapiens cerebellar degeneration-related protein 2-like (CDR2L), mRNA [NM_014603]	73000169	chr17	73000110	+	hs|17q25.1	30850	NM_014603	cerebellar degeneration-related protein 2-like	chr17:73000110-73000169		NM_014603	Hs.78358
A_33_P3884230	-1.18304	-2.39681	2.31942	NFIX	Homo sapiens nuclear factor I/X (CCAAT-binding transcription factor) (NFIX), transcript variant 2, mRNA [NM_002501]	13186431	chr19	13186372	+	hs|19p13.2	4784	NM_002501	nuclear factor I/X (CCAAT-binding transcription factor)	chr19:13186372-13186431	GO:0021707|GO:0006260|GO:0003700|GO:0006366|GO:0021680|GO:0048708|GO:0045944|GO:0003705|GO:0005634|GO:0000122|GO:0003677	NM_002501	Hs.257970
A_33_P3419790	-5.93834	-7.04644	2.15562	ADTRP	androgen-dependent TFPI-regulating protein [Source:HGNC Symbol;Acc:21214] [ENST00000379413]	11717597	chr6	11717538	-	hs|6p24.1	84830	AK123258	androgen-dependent TFPI-regulating protein	chr6:11717597-11717538	GO:0005886|GO:0016021		Hs.126409
A_33_P3269423	-4.89809	-5.90051	2.00336	C13orf35	Homo sapiens chromosome 13 open reading frame 35 (C13orf35), mRNA [NM_207440]	113338650	chr13	113338591	+	hs|13q34	400165	NM_207440	chromosome 13 open reading frame 35	chr13:113338591-113338650		NM_207440	Hs.591213
A_33_P3389658	-3.98767	-5.74884	3.38974	PDE4D	Homo sapiens phosphodiesterase 4D, cAMP-specific (PDE4D), transcript variant 3, mRNA [NM_001165899]	58270613	chr5	58270554	-	hs|5q11.2	5144	NM_001165899	phosphodiesterase 4D, cAMP-specific	chr5:58270613-58270554	GO:0005515|GO:0050852|GO:0010469|GO:0032754|GO:0031698|GO:0046872|GO:0005829|GO:0006939|GO:0030552|GO:0035264|GO:0061028|GO:0010880|GO:0033137|GO:0060314|GO:0008144|GO:0097110|GO:0051117|GO:0045822|GO:0086004|GO:0031625|GO:0006198|GO:0032729|GO:0005815|GO:0004115|GO:0004114|GO:0032743|GO:0007568|GO:0030593|GO:0034704|GO:0005891|GO:0044325|GO:0071222|GO:0071872|GO:0002027|GO:0016020|GO:0019933|GO:…	NM_001165899	Hs.117545
A_33_P3354945	-2.14927	-3.78728	3.11236	CSF1	Homo sapiens colony stimulating factor 1 (macrophage) (CSF1), transcript variant 2, mRNA [NM_172210]	110466196	chr1	110466137	+	hs|1p13.3	1435	NM_172210	colony stimulating factor 1 (macrophage)	chr1:110466137-110466196	GO:0048471|GO:0008284|GO:0005886|GO:0008283|GO:0005157|GO:0046579|GO:0005615|GO:0042803|GO:0030154|GO:0048873|GO:0006954|GO:0030278|GO:0045657|GO:0045860|GO:0042476|GO:0030225|GO:0040018|GO:0002158|GO:0030097|GO:0030335|GO:0010744|GO:0010743|GO:0030316|GO:0045672|GO:0060763|GO:0045651|GO:0005125|GO:0043235|GO:0010628|GO:0003006|GO:0032270|GO:0032946|GO:0001503|GO:0016020|GO:0042117|GO:0045087|GO:…	NM_172210	Hs.173894
A_24_P347378	-5.37784	-7.30562	3.80468	ALOX5AP	Homo sapiens arachidonate 5-lipoxygenase-activating protein (ALOX5AP), transcript variant 1, mRNA [NM_001629]	31338214	chr13	31338155	+	hs|13q12.3	241	NM_001629	arachidonate 5-lipoxygenase-activating protein	chr13:31338155-31338214	GO:0005515|GO:0019369|GO:0050544|GO:0005783|GO:0005635|GO:0044281|GO:0006691|GO:0042803|GO:0005829|GO:0004602|GO:0070207|GO:0002675|GO:0002540|GO:0071277|GO:2001300|GO:0019370|GO:0031965|GO:0046982|GO:0019372|GO:0004464|GO:0004364|GO:0047485|GO:0005789|GO:0016021|GO:0008047|GO:0019899	NM_001629	Hs.507658
A_23_P10995	-2.84443	-3.96812	2.17903	RBMS3	Homo sapiens RNA binding motif, single stranded interacting protein 3 (RBMS3), transcript variant 2, mRNA [NM_014483]	29938927	chr3	29925698	+	hs|3p24.1	27303	NM_014483	RNA binding motif, single stranded interacting protein 3	chr3:29925698-29938927	GO:0005737|GO:0000166|GO:0003723|GO:0043231	NM_014483	Hs.221436
A_24_P191312	-4.66713	-6.17625	2.84637	SLC1A4	Homo sapiens solute carrier family 1 (glutamate/neutral amino acid transporter), member 4 (SLC1A4), transcript variant 1, mRNA [NM_003038]	65250094	chr2	65250035	+	hs|2p14	6509	NM_003038	solute carrier family 1 (glutamate/neutral amino acid transporter), member 4	chr2:65250035-65250094	GO:0005882|GO:0006821|GO:0005886|GO:0006865|GO:0005254|GO:0030425|GO:0034590|GO:0015193|GO:0015195|GO:0015194|GO:0034589|GO:0015811|GO:0043025|GO:0017153|GO:0006811|GO:0042470|GO:0035249|GO:0055085|GO:0015180|GO:0050890|GO:0015184|GO:0005887|GO:0015826|GO:0006868|GO:0015825|GO:0035524|GO:0015824|GO:0015186|GO:0016021|GO:0015808	NM_003038	Hs.654352
A_33_P3243394	-0.375278	-1.38759	2.01714	SLMAP	sarcolemma associated protein [Source:HGNC Symbol;Acc:16643] [ENST00000383718]	57883156	chr3	57883097	+	hs|3p14.3	7871	AK124200	sarcolemma associated protein	chr3:57883097-57883156	GO:0042383|GO:0005515|GO:0006936|GO:0005815|GO:0005887|GO:0005790		Hs.476432
A_19_P00321866	-5.40371	-6.44354	2.05599	C1orf132	Homo sapiens cDNA FLJ41182 fis, clone BRACE2043349. [AK123177]	208039591	chr1	208039532	-	hs|1q32.2	100128537	AK123177	chromosome 1 open reading frame 132	chr1:208039591-208039532			Hs.445414
A_33_P3384795	-6.06094	-7.19077	2.18833	FAM95B1	family with sequence similarity 95, member B1 [Source:HGNC Symbol;Acc:32318] [ENST00000592873]	43029503	chr9	43029444	-	hs|9p12	100133036	AK093443	family with sequence similarity 95, member B1	chr9:43029503-43029444			Hs.584289
A_19_P00801749	-2.98394	-4.06175	2.11084			216617497	chr2	216617438	-	hs|2q35				chr2:216617497-216617438
A_33_P3419831	-6.06838	-7.1327	2.09119			43080689	chr20	43080630	-	hs|20q13.12				chr20:043080689-043080630
A_33_P3399598	-4.27405	-5.56353	2.44439	ABCD4	Homo sapiens cDNA FLJ43119 fis, clone CTONG3003179. [AK125109]	74766344	chr14	74766285	+	hs|14q24.3	5826	AK125109	ATP-binding cassette, sub-family D (ALD), member 4	chr14:74766285-74766344	GO:0009235|GO:0005789|GO:0042626|GO:0016021|GO:0055085|GO:0043190|GO:0005524|GO:0005778|GO:0005777		Hs.94395
A_19_P00321456	-5.81764	-6.84938	2.04449			129082523	chr8	129082464	-	hs|8q24.21				chr8:129082523-129082464
A_33_P3800496	-4.45556	-5.77112	2.48899	SNORA46	DKFZp686L14114_r1 686 (synonym: hlcc3) Homo sapiens cDNA clone DKFZp686L14114 5', mRNA sequence [BX470739]	58582714	chr16	58582655	+	hs|16q21	677827	BX470739	small nucleolar RNA, H/ACA box 46	chr16:58582655-58582714			Hs.688592
A_33_P3322784	-6.11295	-7.42038	2.47499	NTRK2	Homo sapiens neurotrophic tyrosine kinase, receptor, type 2 (NTRK2), transcript variant d, mRNA [NM_001018065]	87492810	chr9	87492751	+	hs|9q21.33	4915	NM_001018065	neurotrophic tyrosine kinase, receptor, type 2	chr9:87492751-87492810	GO:0035584|GO:0048709|GO:0010996|GO:0060291|GO:2000811|GO:0042803|GO:0043524|GO:0032314|GO:0046777|GO:0045211|GO:0043025|GO:0007612|GO:0048403|GO:0048786|GO:0009986|GO:0007616|GO:0051968|GO:0007568|GO:0046548|GO:0014069|GO:0046928|GO:0014068|GO:0060076|GO:0046875|GO:0005887|GO:0010976|GO:0060175|GO:0048935|GO:0050773|GO:0050772|GO:0010008|GO:0007631|GO:0008284|GO:0021987|GO:0031547|GO:0051896|GO:…	NM_001018065	Hs.494312
A_33_P3407643	-5.15148	-6.86787	3.28612	PLET1	Homo sapiens placenta expressed transcript 1 (PLET1), mRNA [NM_001145024]	112126186	chr11	112126127	-	hs|11q23.1	349633	NM_001145024	placenta expressed transcript 1	chr11:112126186-112126127	GO:0016324|GO:0035313|GO:0030335|GO:0016021|GO:0009897|GO:0001953	NM_001145024	Hs.632097
A_33_P3355185	-1.3137	-2.34248	2.0403	BCL2	Homo sapiens B-cell CLL/lymphoma 2 (BCL2), transcript variant beta, mRNA [NM_000657]	60985460	chr18	60985401	-	hs|18q21.33	596	NM_000657	B-cell CLL/lymphoma 2	chr18:60985460-60985401	GO:0016248|GO:0005515|GO:0001656|GO:0008219|GO:0030308|GO:0001658|GO:0033689|GO:0030307|GO:0010523|GO:0007409|GO:0002020|GO:0009791|GO:0006808|GO:0031069|GO:0016337|GO:0018105|GO:0018107|GO:0010039|GO:0014031|GO:0001662|GO:0002326|GO:0033033|GO:0010332|GO:0031625|GO:0000209|GO:0002320|GO:0033077|GO:0031965|GO:0030336|GO:0007565|GO:0010559|GO:0007569|GO:0032469|GO:0009636|GO:0001503|GO:0005789|GO:…	NM_000657	Hs.150749
A_19_P00802517	-6.14011	-7.34558	2.30613			50650205	chr15	50650146	-	hs|15q21.2				chr15:050650205-050650146
A_33_P3295154	-5.27459	-7.32792	4.15063		Homo sapiens cDNA FLJ13769 fis, clone PLACE4000222. [AK023831]	123576449	chr12	123576390	-	hs|12q24.31		AK023831		chr12:123576449-123576390
A_23_P36439	-4.4291	-6.14217	3.27859	OR2AP1	Homo sapiens olfactory receptor, family 2, subfamily AP, member 1 (OR2AP1), mRNA [NM_001258285]	55968763	chr12	55968704	+	hs|12q13.2	121129	NM_001258285	olfactory receptor, family 2, subfamily AP, member 1	chr12:55968704-55968763	GO:0004984|GO:0005886|GO:0004930|GO:0016021	NM_001258285	Hs.742584
A_23_P126735	-5.57152	-6.91594	2.53928	IL10	Homo sapiens interleukin 10 (IL10), mRNA [NM_000572]	206941453	chr1	206941394	-	hs|1q32.1	3586	NM_000572	interleukin 10	chr1:206941453-206941394	GO:0010468|GO:0032715|GO:0060670|GO:0005615|GO:0042130|GO:0045348|GO:0071392|GO:0002904|GO:0045347|GO:0044130|GO:0032689|GO:0042742|GO:0002875|GO:0032868|GO:0030886|GO:0030595|GO:0045191|GO:0042536|GO:0032720|GO:0030889|GO:0051384|GO:0005125|GO:0045355|GO:0045893|GO:0008083|GO:0051930|GO:0051045|GO:0002237|GO:0007267|GO:0050715|GO:0002740|GO:0042092|GO:0051091|GO:0006954|GO:0042100|GO:0045019|GO:…	NM_000572	Hs.193717
A_33_P3277575	-1.26469	-3.29289	4.07895	CDCA5	cell division cycle associated 5 [Source:HGNC Symbol;Acc:14626] [ENST00000404147]	64846856	chr11	64846797	-	hs|11q13.1	113130		cell division cycle associated 5	chr11:64846856-64846797	GO:0005515|GO:0007076|GO:0000790|GO:0005886|GO:0005694|GO:0005730|GO:0051329|GO:0005634|GO:0071922|GO:0006302|GO:0005829|GO:0008278|GO:0007067|GO:0000082|GO:0005737|GO:0003682|GO:0005654|GO:0007080|GO:0000278|GO:0000775|GO:0051301|GO:0007064
A_23_P56604	-5.37388	-6.54678	2.25463	IL1RL2	Homo sapiens interleukin 1 receptor-like 2 (IL1RL2), mRNA [NM_003854]	102842379	chr2	102836440	+	hs|2q12.1	8808	NM_003854	interleukin 1 receptor-like 2	chr2:102836440-102842379	GO:0032755|GO:0004909|GO:0007165|GO:0006968|GO:0005887|GO:0004908|GO:0045582	NM_003854	Hs.659863
A_24_P277615	-6.23199	-7.34249	2.1592	TRIM7	Homo sapiens tripartite motif containing 7 (TRIM7), transcript variant 2, mRNA [NM_203297]	180621733	chr5	180621674	-	hs|5q35.3	81786	NM_203297	tripartite motif containing 7	chr5:180621733-180621674	GO:0005737|GO:0005730|GO:0008270|GO:0005634|GO:0043231	NM_203297	Hs.487412
A_19_P00800316	-4.94919	-6.23432	2.43704	LINC00544	Homo sapiens long intergenic non-protein coding RNA 544 (LINC00544), long non-coding RNA [NR_033889]	30524625	chr13	30524566	+	hs|13q12.3	440131	NR_033889	long intergenic non-protein coding RNA 544	chr13:30524566-30524625		NR_033889	Hs.132371
A_33_P3294424	-5.98393	-7.34246	2.56424	LOC727799	Homo sapiens cDNA FLJ45789 fis, clone NOVAR2000783. [AK127690]	822750	chr7	822691	+	hs|7p22.3	727799	AK127690	uncharacterized LOC727799	chr7:822691-822750			Hs.535896
A_19_P00801212	-4.9883	-7.01811	4.08351			35309094	chr21	35309035	-	hs|21q22.11				chr21:035309094-035309035
A_19_P00326195	-5.88863	-7.10181	2.31848			3633942	chr4	3633883	+	hs|4p16.3				chr4:003633883-003633942
A_33_P3254695	4.0504	2.73013	2.49714	RNU105A	Homo sapiens RNA, U105A small nucleolar (RNU105A), small nucleolar RNA [NR_004404]	28835227	chr1	28835168	+	hs|1p35.3	26768	NR_004404	RNA, U105A small nucleolar	chr1:28835168-28835227		NR_004404	Hs.469723
A_33_P3240328	-1.25539	-2.54208	2.43966	PITX1	Homo sapiens paired-like homeodomain 1 (PITX1), mRNA [NM_002653]	134363483	chr5	134363424	-	hs|5q31.1	5307	NM_002653	paired-like homeodomain 1	chr5:134363483-134363424	GO:0000988|GO:0005667|GO:0003700|GO:0051216|GO:0021983|GO:0005730|GO:0009653|GO:0006351|GO:0043565|GO:0001501|GO:0005737|GO:0045944|GO:0035116|GO:0014707|GO:0048625	NM_002653	Hs.84136
A_23_P346800	-5.66639	-7.19772	2.89052	AVPR2	Homo sapiens arginine vasopressin receptor 2 (AVPR2), transcript variant 1, mRNA [NM_000054]	153172235	chrX	153172176	+	hs|Xq28	554	NM_000054	arginine vasopressin receptor 2	chrX:153172176-153172235	GO:0007588|GO:0008284|GO:0005794|GO:0005886|GO:0005783|GO:0007249|GO:0055085|GO:0021537|GO:0010628|GO:0007599|GO:0007190|GO:0003084|GO:0005887|GO:0005000|GO:0035814|GO:0031398|GO:0007188|GO:0035811|GO:0016021|GO:0006833|GO:0034097|GO:0032609|GO:0005768	NM_000054	Hs.567240
A_19_P00322191	-3.37073	-4.3755	2.00663	LINC00894	Homo sapiens long intergenic non-protein coding RNA 894 (LINC00894), long non-coding RNA [NR_027456]	149115383	chrX	149115324	+	hs|Xq28	100272228	NR_027456	long intergenic non-protein coding RNA 894	chrX:149115324-149115383		NR_027456	Hs.496916
A_33_P3267375	-3.4444	-4.65383	2.31246	SGCD	Homo sapiens sarcoglycan, delta (35kDa dystrophin-associated glycoprotein) (SGCD), transcript variant 1, mRNA [NM_000337]	156193005	chr5	156192946	+	hs|5q33.3	6444	NM_000337	sarcoglycan, delta (35kDa dystrophin-associated glycoprotein)	chr5:156192946-156193005	GO:0042383|GO:0005737|GO:0007517|GO:0016010|GO:0005886|GO:0016012|GO:0016021|GO:0005856	NM_000337	Hs.387207
A_32_P169406	-2.98123	-4.27106	2.445	LOC400043	Homo sapiens uncharacterized LOC400043 (LOC400043), long non-coding RNA [NR_026656]	54526390	chr12	54526331	+	hs|12q13.13	400043	NR_026656	uncharacterized LOC400043	chr12:54526331-54526390		NR_026656	Hs.19193
A_33_P3300308	0.763018	-0.265172	2.03946	MAP1LC3A	Homo sapiens microtubule-associated protein 1 light chain 3 alpha (MAP1LC3A), transcript variant 1, mRNA [NM_032514]	33147703	chr20	33147644	+	hs|20q11.22	84557	NM_032514	microtubule-associated protein 1 light chain 3 alpha	chr20:33147644-33147703	GO:0005515|GO:0005776|GO:0000422|GO:0005770|GO:0008429|GO:0000421|GO:0005874|GO:0031410|GO:0005829|GO:0012505|GO:0005543|GO:0031090|GO:0000045	NM_032514	Hs.632273
A_33_P3257027	1.40624	0.224063	2.26919	FGF7	Homo sapiens fibroblast growth factor 7 (FGF7), mRNA [NM_002009]	49776869	chr15	49776810	+	hs|15q21.2	2252	NM_002009	fibroblast growth factor 7	chr15:49776810-49776869	GO:0008286|GO:0005515|GO:0010838|GO:0008284|GO:0051549|GO:0010463|GO:0050731|GO:0031069|GO:0060665|GO:0007173|GO:0060501|GO:0051781|GO:0008201|GO:0050679|GO:0048011|GO:0005794|GO:0031532|GO:0048015|GO:0009611|GO:0005576|GO:0005104|GO:0042056|GO:0050918|GO:0007165|GO:0008544|GO:0008543|GO:0034394|GO:0045087|GO:0061033|GO:0008083|GO:0038095|GO:0060445	NM_002009	Hs.567268
A_33_P3575529	-4.37515	-5.95363	2.98655	OR5E1P	Homo sapiens olfactory-like receptor (OR5E1P) pseudogene, mRNA sequence. [AF309699]						26343	AF309699	olfactory receptor, family 5, subfamily E, member 1 pseudogene				Hs.382973
A_19_P00316103	-5.50289	-6.79359	2.44647		17000600186470 GRN_PRENEU Homo sapiens cDNA 5', mRNA sequence [CN294310]	36925018	chr8	36924959	-	hs|8p11.23		CN294310		chr8:36925018-36924959			Hs.583800
A_33_P3366301	-5.2251	-6.85725	3.09973	C14orf23	Homo sapiens chromosome 14 open reading frame 23 (C14orf23), transcript variant 2, long non-coding RNA [NR_026732]	29247766	chr14	29247707	+	hs|14q12	387978	NR_026732	chromosome 14 open reading frame 23	chr14:29247707-29247766		NR_026732	Hs.633254
A_23_P300033	1.87982	0.603108	2.42287	PDGFRA	Homo sapiens platelet-derived growth factor receptor, alpha polypeptide (PDGFRA), mRNA [NM_006206]	55164048	chr4	55163989	+	hs|4q12	5156	NM_006206	platelet-derived growth factor receptor, alpha polypeptide	chr4:55163989-55164048	GO:0005515|GO:0001553|GO:0031226|GO:0048704|GO:0048701|GO:0042803|GO:2000249|GO:0030539|GO:0072277|GO:0046777|GO:0007173|GO:0043552|GO:0030198|GO:0035790|GO:0055003|GO:0070374|GO:0038085|GO:0030335|GO:0023019|GO:0048407|GO:0045740|GO:0018108|GO:0014068|GO:0005161|GO:0001701|GO:0008543|GO:0005887|GO:0045087|GO:0042060|GO:0038091|GO:0009897|GO:0038095|GO:0010544|GO:0008284|GO:0005018|GO:0005886|GO:…	NM_006206	Hs.74615
A_33_P3260989	-4.83782	-5.95789	2.17358	TAS1R3	Homo sapiens taste receptor, type 1, member 3 (TAS1R3), mRNA [NM_152228]	1269842	chr1	1269783	+	hs|1p36.33	83756	NM_152228	taste receptor, type 1, member 3	chr1:1269783-1269842	GO:0046982|GO:0007186|GO:0005886|GO:0008527|GO:0001582|GO:0033041|GO:0016021|GO:0050916|GO:0050917	NM_152228	Hs.74375
A_33_P3354191	-5.59795	-7.30763	3.27089			49155418	chr11	49155359	-	hs|11p11.12				chr11:049155418-049155359
A_19_P00325616	-4.70768	-5.71497	2.01012			126393347	chr6	126393288	+	hs|6q22.32				chr6:126393288-126393347
A_33_P3286704	-5.39128	-6.5156	2.18		DB200921 TRACH2 Homo sapiens cDNA clone TRACH2010187 5', mRNA sequence [DB200921]	74191065	chr13	74191006	+	hs|13q22.1		DB200921		chr13:74191006-74191065			Hs.738888
A_19_P00805656	-6.27916	-7.3578	2.11204		Homo sapiens cDNA FLJ26832 fis, clone PRS07128. [AK130342]	66335668	chr7	66335609	+	hs|7q11.21		AK130342		chr7:66335609-66335668
A_24_P932736	-0.79965	-2.25594	2.74401	HMBOX1	homeobox containing 1 [Source:HGNC Symbol;Acc:26137] [ENST00000397358]	28910521	chr8	28910462	+	hs|8p12	79618	XM_005273634	homeobox containing 1	chr8:28910462-28910521	GO:0043565|GO:0005737|GO:0003700|GO:0005634|GO:0045893|GO:0045892|GO:0006351	XM_005273634
A_19_P00813468	-2.70075	-3.71083	2.01403			72272356	chr18	72272297	+	hs|18q22.3				chr18:072272297-072272356
A_33_P3303617	-4.90986	-5.95937	2.06983		Homo sapiens clone HQ0255 PRO0255 mRNA, complete cds. [AF090909]	32149602	chr5	32149543	+	hs|5p13.3		AF090909		chr5:32149543-32149602
A_33_P3390924	-3.97002	-5.32844	2.56405	HECW1-IT1	Homo sapiens cDNA FLJ35943 fis, clone TESTI2011750. [AK093262]	43158002	chr7	43157943	+	hs|7p14.1	100127950	AK093262	HECW1 intronic transcript 1 (non-protein coding)	chr7:43157943-43158002			Hs.666610
A_33_P3423420	-6.31319	-7.31624	2.00422	ZNF750	Homo sapiens zinc finger protein 750 (ZNF750), mRNA [NM_024702]	80787421	chr17	80787362	-	hs|17q25.3	79755	NM_024702	zinc finger protein 750	chr17:80787421-80787362	GO:0001077|GO:0008544|GO:0045944|GO:0005634|GO:0001046|GO:0046872|GO:0030154	NM_024702	Hs.653124
A_19_P00331553	0.260791	-0.81363	2.10588			162472151	chr3	162472092	+	hs|3q26.1				chr3:162472092-162472151
A_19_P00812013	-3.52895	-5.39978	3.65742			54909091	chr17	54909032	+	hs|17q22				chr17:054909032-054909091
A_23_P30603	-5.91207	-7.01705	2.15095	DDO	Homo sapiens D-aspartate oxidase (DDO), transcript variant 1, mRNA [NM_003649]	110713880	chr6	110713821	-	hs|6q21	8528	NM_003649	D-aspartate oxidase	chr6:110713880-110713821	GO:0005515|GO:0007320|GO:0048037|GO:0006531|GO:0006533|GO:0005102|GO:0042445|GO:0007625|GO:0019478|GO:0008445|GO:0005777	NM_003649	Hs.591348
A_19_P00325453	-2.24393	-3.56103	2.49164			20947932	chr7	20947873	+	hs|7p15.3				chr7:020947873-020947932
A_33_P3221859	-2.66436	-3.93795	2.41763	SHOX2	Homo sapiens short stature homeobox 2 (SHOX2), transcript variant 1, mRNA [NM_003030]	157815892	chr3	157815833	-	hs|3q25.32	6474	NM_003030	short stature homeobox 2	chr3:157815892-157815833	GO:0000976|GO:0060415|GO:0003700|GO:0003170|GO:0002053|GO:0005634|GO:0032330|GO:0000122|GO:0001649|GO:0003209|GO:0007399|GO:0007507|GO:0045880|GO:0001501|GO:0048743|GO:0048557|GO:0002063|GO:0060351|GO:0060272|GO:0045944|GO:2000172|GO:0050772|GO:0035115	NM_003030	Hs.55967
A_33_P3409294	-5.25821	-6.56231	2.4693			63029442	chr7	63029383	-	hs|7q11.21				chr7:063029442-063029383
A_19_P00800200	-6.13715	-7.19848	2.08685			90419752	chr4	90419693	+	hs|4q22.1				chr4:090419693-090419752
A_23_P148600	-1.57335	-2.93257	2.56547	INE1	Homo sapiens inactivation escape 1 (non-protein coding) (INE1), long non-coding RNA [NR_024616]	47064791	chrX	47064732	+	hs|Xp11.23	8552	NR_024616	inactivation escape 1 (non-protein coding)	chrX:47064732-47064791		NR_024616	Hs.657350
A_33_P3356696	-5.63628	-6.6927	2.07978
A_32_P145051	-4.3227	-6.01823	3.23895	LOC646652	PREDICTED: Homo sapiens integral membrane glycoprotein-like (LOC646652), misc_RNA [XR_241774]	34194521	chr5	34194462	+	hs|5p13.2	646652	XR_241774	integral membrane glycoprotein-like	chr5:34194462-34194521		XR_241774	Hs.664672
A_23_P76015	2.77291	1.65898	2.16435	ARHGEF17	Homo sapiens Rho guanine nucleotide exchange factor (GEF) 17 (ARHGEF17), mRNA [NM_014786]	73080003	chr11	73079944	+	hs|11q13.4	9828	NM_014786	Rho guanine nucleotide exchange factor (GEF) 17	chr11:73079944-73080003	GO:0005085|GO:0051056|GO:0048011|GO:0043065|GO:0030036|GO:0035023|GO:0007264|GO:0005089|GO:0097190|GO:0005829	NM_014786	Hs.533719
A_19_P00317643	-3.15331	-4.2965	2.2087			23017049	chr6	23016990	+	hs|6p22.3				chr6:023016990-023017049
A_33_P3305173	-0.494003	-1.56773	2.10487	RGAG4	Homo sapiens retrotransposon gag domain containing 4 (RGAG4), mRNA [NM_001024455]	71347022	chrX	71346963	-	hs|Xq13.1	340526	NM_001024455	retrotransposon gag domain containing 4	chrX:71347022-71346963		NM_001024455	Hs.512180
A_24_P143574	-5.49167	-6.50783	2.02253	SIRPB1	Homo sapiens signal-regulatory protein beta 1 (SIRPB1), transcript variant 1, mRNA [NM_006065]	1552568	chr20	1552509	-	hs|20p13	10326	NM_006065	signal-regulatory protein beta 1	chr20:1552568-1552509	GO:0005515|GO:0007165|GO:0005886|GO:0005887|GO:0045087|GO:0016021|GO:0007166	NM_006065	Hs.664861
A_33_P3376131	-3.90737	-5.1465	2.36056	NT5DC4	PREDICTED: Homo sapiens 5'-nucleotidase domain containing 4 (NT5DC4), mRNA [XM_001716359]	113500389	chr2	113500330	+	hs|2q13	284958	XM_001716359	5'-nucleotidase domain containing 4	chr2:113500330-113500389	GO:0016787|GO:0046872	XM_001716359	Hs.589714
A_32_P152204	-5.30217	-6.64983	2.54498	IQCF3	Homo sapiens IQ motif containing F3 (IQCF3), transcript variant 1, mRNA [NM_001085479]	51864860	chr3	51864801	+	hs|3p21.2	401067	NM_001085479	IQ motif containing F3	chr3:51864801-51864860		NM_001085479	Hs.729443
A_33_P3241299	-1.23724	-2.38987	2.22319	VPS9D1-AS1	Homo sapiens VPS9D1 antisense RNA 1 (VPS9D1-AS1), long non-coding RNA [NR_036480]	89779188	chr16	89779129	+	hs|16q24.3	100128881	NR_036480	VPS9D1 antisense RNA 1	chr16:89779129-89779188		NR_036480	Hs.666282
A_33_P3298024	-5.74837	-6.90381	2.22752	ABCC3	Homo sapiens ATP-binding cassette, sub-family C (CFTR/MRP), member 3 (ABCC3), transcript variant 2, mRNA [NM_001144070]	48745279	chr17	48745220	+	hs|17q21.33	8714	NM_001144070	ATP-binding cassette, sub-family C (CFTR/MRP), member 3	chr17:48745220-48745279	GO:0016020|GO:0005886|GO:0005887|GO:0015721|GO:0006810|GO:0042626|GO:0008514|GO:0008206|GO:0044281|GO:0055085|GO:0005524	NM_001144070	Hs.463421
A_23_P38649	-5.93067	-7.05755	2.18386	MC2R	Homo sapiens melanocortin 2 receptor (adrenocorticotropic hormone) (MC2R), mRNA [NM_000529]	13884816	chr18	13884757	-	hs|18p11.21	4158	NM_000529	melanocortin 2 receptor (adrenocorticotropic hormone)	chr18:13884816-13884757	GO:0005515|GO:0007186|GO:0005886|GO:0007187|GO:0005887|GO:0030819|GO:0004978|GO:0004977	NM_000529	Hs.248144
A_19_P00808143	-4.66695	-5.88461	2.32569			57818363	chr12	57818304	+	hs|12q13.3				chr12:057818304-057818363
A_33_P3399534	-3.73146	-4.76816	2.05152	RNU105B	Homo sapiens RNA, U105B small nucleolar (RNU105B), small nucleolar RNA [NR_004386]	8811975	chr20	8811916	+	hs|20p12.3	26767	NR_004386	RNA, U105B small nucleolar	chr20:8811916-8811975		NR_004386
A_33_P3325165	-6.09066	-7.15442	2.09037	PAGE3	Homo sapiens P antigen family, member 3 (prostate associated) (PAGE3), non-coding RNA [NR_033460]	55287027	chrX	55286968	-	hs|Xp11.21	139793	NR_033460	P antigen family, member 3 (prostate associated)	chrX:55287027-55286968		NR_033460	Hs.163473
A_23_P159676	-5.61486	-6.71504	2.14382	TBX22	Homo sapiens T-box 22 (TBX22), transcript variant 2, mRNA [NM_016954]	79286976	chrX	79286917	+	hs|Xq21.1	50945	NM_016954	T-box 22	chrX:79286917-79286976	GO:0006355|GO:0003700|GO:0007275|GO:0005634|GO:0000122|GO:0045892|GO:0003677|GO:0006351	NM_016954	Hs.374253
A_19_P00317337	-1.48323	-2.78437	2.46423	LOC100506047	PREDICTED: Homo sapiens uncharacterized LOC100506047 (LOC100506047), misc_RNA [XR_109976]	43329526	chr2	43329467	-	hs|2p21	100506047	XR_109976	uncharacterized LOC100506047	chr2:43329526-43329467		XR_109976	Hs.127112
A_33_P3293598	-6.07648	-7.35184	2.42059	LINC00410	Homo sapiens long intergenic non-protein coding RNA 410 (LINC00410), long non-coding RNA [NR_027039]	91543267	chr13	91543208	-	hs|13q31.3	144776	NR_027039	long intergenic non-protein coding RNA 410	chr13:91543267-91543208		NR_027039	Hs.742599
A_33_P3363799	1.5055	0.436202	2.09841	NCAM1	Homo sapiens neural cell adhesion molecule 1 (NCAM1), transcript variant 5, mRNA [NM_001242607]	113149133	chr11	113149074	+	hs|11q23.2	4684	NM_001242607	neural cell adhesion molecule 1	chr11:113149074-113149133	GO:0005886|GO:0009986|GO:0019221|GO:0005576|GO:0031225|GO:0042802|GO:0000139|GO:0007411|GO:0030198|GO:0016021|GO:0007155|GO:0009897|GO:0060333	NM_001242607	Hs.503878
A_23_P110345	1.05825	-0.00605774	2.09116	CHIC2	Homo sapiens cysteine-rich hydrophobic domain 2 (CHIC2), mRNA [NM_012110]	54876291	chr4	54876232	-	hs|4q12	26511	NM_012110	cysteine-rich hydrophobic domain 2	chr4:54876291-54876232	GO:0005515|GO:0008150|GO:0003674|GO:0005886|GO:0005798|GO:0005575	NM_012110	Hs.335393
A_24_P375322	-0.777566	-1.77822	2.00091	GGT8P	Homo sapiens gamma-glutamyltransferase 8 pseudogene (GGT8P), non-coding RNA [NR_003503]	91969762	chr2	91969703	+	hs|2p11.1	645367	NR_003503	gamma-glutamyltransferase 8 pseudogene	chr2:91969703-91969762		NR_003503	Hs.650223
A_23_P152305	2.93173	1.6226	2.47792	CDH11	Homo sapiens cadherin 11, type 2, OB-cadherin (osteoblast) (CDH11), mRNA [NM_001797]	64980928	chr16	64980869	-	hs|16q21	1009	NM_001797	cadherin 11, type 2, OB-cadherin (osteoblast)	chr16:64980928-64980869	GO:0016337|GO:0001501|GO:0005886|GO:0001503|GO:0034329|GO:0005509|GO:0016021|GO:0007155|GO:0007156|GO:0045216|GO:0034332	NM_001797	Hs.116471
A_32_P47988	-0.826332	-2.17436	2.54563	CAMK2D	Homo sapiens calcium/calmodulin-dependent protein kinase II delta (CAMK2D), transcript variant 3, mRNA [NM_001221]	114680477	chr4	114582871	-	hs|4q26	817	NM_001221	calcium/calmodulin-dependent protein kinase II delta	chr4:114680477-114582871	GO:0005516|GO:0031594|GO:0005886|GO:0008016|GO:0019221|GO:0007268|GO:0005634|GO:0001558|GO:0005829|GO:0043194|GO:0005737|GO:0000082|GO:0046777|GO:0014704|GO:0018105|GO:0060314|GO:0018107|GO:0071277|GO:0043025|GO:0086003|GO:0006816|GO:0004683|GO:0010613|GO:0060333|GO:0005954|GO:0006357|GO:0033017|GO:0010881|GO:0030315|GO:0034704|GO:0005524|GO:0044325|GO:0031432|GO:0030666|GO:0002026|GO:0002028|GO:…	NM_001221	Hs.144114
A_33_P3281795	-5.84296	-6.87617	2.04658	MGLL	Homo sapiens monoglyceride lipase (MGLL), transcript variant 1, mRNA [NM_007283]	127407970	chr3	127407911	-	hs|3q21.3	11343	NM_007283	monoglyceride lipase	chr3:127407970-127407911	GO:0006629|GO:0019369|GO:0005886|GO:0050727|GO:0045202|GO:0030168|GO:0060292|GO:0044281|GO:0009966|GO:2000124|GO:0042803|GO:0008289|GO:0006954|GO:0007596|GO:0004622|GO:0047372|GO:0005789|GO:0036155|GO:0006633|GO:0019433|GO:0006644|GO:0046464|GO:0051930|GO:0046474	NM_007283	Hs.277035
A_24_P262127	-4.99565	-6.24871	2.38348	RRAD	Homo sapiens Ras-related associated with diabetes (RRAD), transcript variant 2, mRNA [NM_004165]	66956234	chr16	66956175	-	hs|16q22.1	6236	NM_004165	Ras-related associated with diabetes	chr16:66956234-66956175	GO:0005515|GO:0005516|GO:0005886|GO:0007264|GO:0003924|GO:0005525	NM_004165	Hs.1027
A_19_P00800404	1.5229	0.2929	2.34568			115074586	chrX	115074527	+	hs|Xq23				chrX:115074527-115074586
A_19_P00325977	-6.27892	-7.35473	2.1079			106361361	chr7	106361302	+	hs|7q22.3				chr7:106361302-106361361
A_33_P3360341	-3.81833	-4.91343	2.13628	GATA3	Homo sapiens GATA binding protein 3 (GATA3), transcript variant 1, mRNA [NM_001002295]	8117131	chr10	8117072	+	hs|10p14	2625	NM_001002295	GATA binding protein 3	chr10:8117072-8117131	GO:0005515|GO:0000987|GO:0043627|GO:0032753|GO:0000790|GO:0032754|GO:0003700|GO:0003180|GO:0006366|GO:0003281|GO:0009791|GO:0009653|GO:0043523|GO:0007411|GO:0010332|GO:0032689|GO:0031929|GO:0035799|GO:0000976|GO:0042472|GO:0001709|GO:0003713|GO:0006952|GO:0000979|GO:0001701|GO:0014065|GO:0035898|GO:0001806|GO:0010595|GO:0002572|GO:0005654|GO:0008270|GO:0001158|GO:0008134|GO:0008285|GO:0005134|GO:…	NM_001002295	Hs.524134
A_33_P3376321	-4.31585	-5.36061	2.06304	ANK1	Homo sapiens ankyrin 1, erythrocytic (ANK1), transcript variant 2, mRNA [NM_020477]	41542202	chr8	41542143	-	hs|8p11.21	286	NM_020477	ankyrin 1, erythrocytic	chr8:41542202-41542143	GO:0005515|GO:0005886|GO:0072661|GO:0006887|GO:0005829|GO:0016323|GO:0007411|GO:0048821|GO:0007010|GO:0051117|GO:0005856|GO:0008093|GO:0030507|GO:0014731|GO:0031430|GO:0045199|GO:0015672|GO:0006888|GO:0007165|GO:0016529|GO:0006779|GO:0005198|GO:0005200|GO:0030863|GO:0019899	NM_020477	Hs.654438
A_33_P3418000	-4.25707	-5.4214	2.24129	RELL1	Homo sapiens RELT-like 1 (RELL1), transcript variant 2, mRNA [NM_001085399]	37592482	chr4	37592423	-	hs|4p14	768211	NM_001085399	RELT-like 1	chr4:37592482-37592423	GO:0005737|GO:0005886|GO:0015630|GO:0016021	NM_001085399	Hs.283378
A_33_P3272663	-3.06506	-4.11383	2.06876		Homo sapiens cDNA FLJ27430 fis, clone WMD07913. [AK130940]	95778898	chr7	95778839	-	hs|7q21.3		AK130940		chr7:95778898-95778839
A_19_P00322763	-4.74114	-5.94152	2.298		Homo sapiens, clone IMAGE:4861097, mRNA. [BC015784]	29648986	chr8	29648927	+	hs|8p12		TCONS_00014487		chr8:29648927-29648986			Hs.512440
A_19_P00328407	-2.38655	-3.55805	2.25247			94162618	chr1	94162559	-	hs|1p22.1				chr1:094162618-094162559
A_23_P168592	0.509951	-0.563512	2.10448	CCDC126	Homo sapiens coiled-coil domain containing 126 (CCDC126), mRNA [NM_138771]	23682778	chr7	23682719	+	hs|7p15.3	90693	NM_138771	coiled-coil domain containing 126	chr7:23682719-23682778	GO:0030144|GO:0005576|GO:0006487	NM_138771	Hs.232296
A_19_P00323712	-5.65334	-7.10961	2.74399		Q5D048_HUMAN (Q5D048) DDX6 protein, partial (10%) [THC2546977]	58760338	chr14	58760279	+	hs|14q23.1				chr14:058760279-058760338
A_23_P130281	-5.35631	-6.64016	2.43488	OR1A2	Homo sapiens olfactory receptor, family 1, subfamily A, member 2 (OR1A2), mRNA [NM_012352]	3101395	chr17	3101336	+	hs|17p13.3	26189	NM_012352	olfactory receptor, family 1, subfamily A, member 2	chr17:3101336-3101395	GO:0050911|GO:0007608|GO:0004984|GO:0005886|GO:0004930|GO:0016021	NM_012352	Hs.532660
A_19_P00326230	-2.79933	-4.2114	2.66118			104348587	chr14	104348528	-	hs|14q32.33				chr14:104348587-104348528
A_23_P415395	-5.89924	-7.05025	2.22069	MBD3L1	Homo sapiens methyl-CpG binding domain protein 3-like 1 (MBD3L1), mRNA [NM_145208]	8953686	chr19	8953627	+	hs|19p13.2	85509	NM_145208	methyl-CpG binding domain protein 3-like 1	chr19:8953627-8953686	GO:0006355|GO:0005634|GO:0006351	NM_145208	Hs.133912
A_19_P00802597	-3.48669	-4.57694	2.12911		Q5TDC2_HUMAN (Q5TDC2) Mitochondrial carrier homolog 1 (C. elegans), partial (63%) [THC2692121]	18617588	chr11	18617529	-	hs|11p15.1				chr11:018617588-018617529
A_23_P157875	-2.48756	-3.82991	2.53563	FCN1	Homo sapiens ficolin (collagen/fibrinogen domain containing) 1 (FCN1), mRNA [NM_002003]	137801822	chr9	137801763	-	hs|9q34.3	2219	NM_002003	ficolin (collagen/fibrinogen domain containing) 1	chr9:137801822-137801763	GO:0005515|GO:0006956|GO:0005581|GO:0045087|GO:0005509|GO:0030246|GO:0005576|GO:0003823|GO:0008228|GO:0001867	NM_002003	Hs.440898
A_33_P3366195	-4.58622	-6.21596	3.09456	ARNT2	Homo sapiens aryl-hydrocarbon receptor nuclear translocator 2 (ARNT2), mRNA [NM_014862]	80873648	chr15	80873589	+	hs|15q25.1	9915	NM_014862	aryl-hydrocarbon receptor nuclear translocator 2	chr15:80873589-80873648	GO:0001666|GO:0005667|GO:0043066|GO:0006355|GO:0008284|GO:0003700|GO:0046982|GO:0005634|GO:0007417|GO:0001701|GO:0003677|GO:0006351|GO:0005737|GO:0045944|GO:0004871|GO:0017162|GO:0045893|GO:0032355	NM_014862	Hs.459070
A_19_P00326404	-4.9633	-6.02906	2.09328			68020791	chr18	68020732	+	hs|18q22.2				chr18:068020732-068020791
A_19_P00320166	-6.06416	-7.20349	2.20279			3175299	chr2	3175240	-	hs|2p25.3				chr2:003175299-003175240
A_23_P13244	-5.88154	-7.25853	2.59726	OR8J1	Homo sapiens olfactory receptor, family 8, subfamily J, member 1 (OR8J1), mRNA [NM_001005205]	56128561	chr11	56128502	+	hs|11q12.1	219477	NM_001005205	olfactory receptor, family 8, subfamily J, member 1	chr11:56128502-56128561	GO:0004984|GO:0005886|GO:0004930|GO:0016021	NM_001005205	Hs.626841
A_19_P00328977	2.45017	0.690199	3.38691			54171393	chr5	54171334	-	hs|5q11.2				chr5:054171393-054171334
A_23_P255444	-3.74138	-5.93087	4.56144	DAPP1	Homo sapiens dual adaptor of phosphotyrosine and 3-phosphoinositides (DAPP1), mRNA [NM_014395]	100790513	chr4	100790454	+	hs|4q23	27071	NM_014395	dual adaptor of phosphotyrosine and 3-phosphoinositides	chr4:100790454-100790513	GO:0007165|GO:0006470|GO:0005543|GO:0005886|GO:0043325|GO:0005547|GO:0035335|GO:0004725|GO:0005829	NM_014395	Hs.436271
A_24_P336596	-4.91864	-6.94722	4.08003	SMCP	Homo sapiens sperm mitochondria-associated cysteine-rich protein (SMCP), mRNA [NM_030663]	152857018	chr1	152856959	+	hs|1q21.3	4184	NM_030663	sperm mitochondria-associated cysteine-rich protein	chr1:152856959-152857018	GO:0005739|GO:0003674|GO:0005737|GO:0031966|GO:0007341|GO:0030317	NM_030663	Hs.111850
A_19_P00805614	-5.98802	-7.14684	2.23274		Homo sapiens PRO2160 mRNA, complete cds. [AF119863]	101295113	chr14	101295054	-	hs|14q32.2		AF119863		chr14:101295113-101295054
A_33_P3213374	-1.12876	-2.14964	2.02916	CITED2	Homo sapiens Cbp/p300-interacting transactivator, with Glu/Asp-rich carboxy-terminal domain, 2 (CITED2), transcript variant 1, mRNA [NM_006079]	139694671	chr6	139694612	-	hs|6q24.1	10370	NM_006079	Cbp/p300-interacting transactivator, with Glu/Asp-rich carboxy-terminal domain, 2	chr6:139694671-139694612	GO:0005515|GO:0000790|GO:0043627|GO:0003700|GO:0034405|GO:0048538|GO:0046332|GO:0048536|GO:0048596|GO:0001947|GO:0007507|GO:0007179|GO:0035802|GO:0035035|GO:0001102|GO:0001105|GO:0030336|GO:0022409|GO:0001106|GO:0003714|GO:0007569|GO:0003713|GO:0060136|GO:0001843|GO:0001892|GO:0000122|GO:0007417|GO:0045787|GO:0001889|GO:0061156|GO:0060349|GO:0007422|GO:0045893|GO:0045892|GO:0007368|GO:0008283|GO:…	NM_006079	Hs.82071
A_19_P00326455	-4.33716	-5.40086	2.09029			79201807	chr15	79201748	-	hs|15q25.1				chr15:079201807-079201748
A_23_P452	0.413757	-0.942056	2.55941	DDR2	Homo sapiens discoidin domain receptor tyrosine kinase 2 (DDR2), transcript variant 1, mRNA [NM_001014796]	162749981	chr1	162749922	+	hs|1q23.3	4921	NM_001014796	discoidin domain receptor tyrosine kinase 2	chr1:162749922-162749981	GO:0005515|GO:0003416|GO:0005886|GO:0005518|GO:0048146|GO:0035988|GO:0010715|GO:0051091|GO:0010763|GO:0046777|GO:0030198|GO:0030199|GO:0045860|GO:0090091|GO:0007155|GO:0030500|GO:0018108|GO:0038063|GO:0005524|GO:0031214|GO:0038062|GO:0045669|GO:0007165|GO:0001503|GO:0005887|GO:0004714	NM_001014796	Hs.593833
A_19_P00323232	-5.1847	-6.76369	2.98761			103214296	chr14	103214237	-	hs|14q32.32				chr14:103214296-103214237
A_33_P3351944	-5.41091	-6.51906	2.15569	EGFR	Homo sapiens epidermal growth factor receptor (EGFR), transcript variant 3, mRNA [NM_201283]	55224617	chr7	55224558	+	hs|7p11.2	1956	NM_201283	epidermal growth factor receptor	chr7:55224558-55224617	GO:0005515|GO:0005615|GO:0042802|GO:0005006|GO:0016337|GO:0046777|GO:0003690|GO:0021795|GO:0007173|GO:0000165|GO:0007411|GO:0007611|GO:0001942|GO:0004709|GO:0031965|GO:0030335|GO:0046982|GO:0019903|GO:0030122|GO:0045740|GO:0042059|GO:0006950|GO:0001892|GO:0018108|GO:0048546|GO:0001503|GO:0008543|GO:0045087|GO:0005789|GO:0045121|GO:0019899|GO:0038095|GO:0010008|GO:0004888|GO:0043006|GO:0048471|GO:…	NM_201283	Hs.488293
A_19_P00803730	-4.59374	-5.89911	2.47148	MRPL23	PREDICTED: Homo sapiens mitochondrial ribosomal protein L23 (MRPL23), transcript variant X1, mRNA [XM_005253054]	2006543	chr11	2006484	+	hs|11p15.5	6150	XM_005253054	mitochondrial ribosomal protein L23	chr11:2006484-2006543	GO:0003735|GO:0000166|GO:0003723|GO:0006412|GO:0005762	XM_005253054	Hs.3254
A_33_P3384229	-3.1079	-4.40409	2.4558			39839905	chr14	39839846	-	hs|14q21.1				chr14:039839905-039839846
A_19_P00805682	-5.56292	-6.68288	2.1734		Homo sapiens PRO1808 mRNA, complete cds. [AF118077]	7924176	chrX	7924117	+	hs|Xp22.31		AF118077		chrX:7924117-7924176
A_23_P11841	-2.24301	-3.24351	2.0007	ATP2B4	Homo sapiens ATPase, Ca++ transporting, plasma membrane 4 (ATP2B4), transcript variant 2, mRNA [NM_001684]	203690523	chr1	203690464	+	hs|1q32.1	493	NM_001684	ATPase, Ca++ transporting, plasma membrane 4	chr1:203690464-203690523	GO:0005515|GO:0005516|GO:0005886|GO:0005524|GO:0055085|GO:0046872|GO:0005388|GO:0043234|GO:0034220|GO:0005887|GO:0007596|GO:0097110|GO:0006810|GO:0017080	NM_001684	Hs.343522
A_33_P3380992	0.84763	-0.581378	2.69262	AKR1B15	Homo sapiens aldo-keto reductase family 1, member B15 (AKR1B15), mRNA [NM_001080538]	134262527	chr7	134262468	+	hs|7q33	441282	NM_001080538	aldo-keto reductase family 1, member B15	chr7:134262468-134262527	GO:0016491	NM_001080538	Hs.729418
A_19_P00808264	-3.85107	-5.49175	3.11813			43191432	chrX	43191373	-	hs|Xp11.3				chrX:043191432-043191373
A_24_P129417	0.252635	-1.22865	2.79198	BMP1	Homo sapiens bone morphogenetic protein 1 (BMP1), transcript variant 1, mRNA [NM_001199]	22054772	chr8	22054314	+	hs|8p21.3	649	NM_001199	bone morphogenetic protein 1	chr8:22054314-22054772	GO:0005794|GO:0005509|GO:0005578|GO:0005576|GO:0007275|GO:0044281|GO:0005125|GO:0005615|GO:0030154|GO:0001501|GO:0001503|GO:0030198|GO:0001502|GO:0061036|GO:0042157|GO:0006508|GO:0008270|GO:0008233|GO:0004222|GO:0008083|GO:0008237	NM_001199	Hs.1274
A_23_P254212	0.129981	-0.943434	2.10441	RPA4	Homo sapiens replication protein A4, 30kDa (RPA4), mRNA [NM_013347]	96140331	chrX	96140272	+	hs|Xq21.33	29935	NM_013347	replication protein A4, 30kDa	chrX:96140272-96140331	GO:0000082|GO:0003697|GO:0033260|GO:0006270|GO:0005654|GO:0005634|GO:0006289|GO:0000077|GO:0000278|GO:0005662	NM_013347	Hs.659349
A_19_P00315651	-1.34617	-2.57852	2.34949	LINC00659	Homo sapiens long intergenic non-protein coding RNA 659 (LINC00659), transcript variant 1, long non-coding RNA [NR_046224]	61405827	chr20	61405768	-	hs|20q13.33	100652730	NR_046224	long intergenic non-protein coding RNA 659	chr20:61405827-61405768		NR_046224	Hs.254951
A_33_P3281224	-0.438509	-1.74324	2.47038			4309136	chr11	4309077	-	hs|11p15.4				chr11:004309136-004309077
A_33_P3336257	2.42256	1.31896	2.14891	IRX1	Homo sapiens iroquois homeobox 1 (IRX1), mRNA [NM_024337]	3601497	chr5	3601438	+	hs|5p15.33	79192	NM_024337	iroquois homeobox 1	chr5:3601438-3601497	GO:0043565|GO:0003700|GO:0072272|GO:0005634|GO:0072086	NM_024337	Hs.424156
A_19_P00801087	0.657404	-0.415787	2.10408			128935817	chr8	128935758	+	hs|8q24.21				chr8:128935758-128935817
A_23_P42868	-5.1265	-6.16398	2.05264	IGFBP1	Homo sapiens insulin-like growth factor binding protein 1 (IGFBP1), mRNA [NM_000596]	45933025	chr7	45932966	+	hs|7p12.3	3484	NM_000596	insulin-like growth factor binding protein 1	chr7:45932966-45933025	GO:0008286|GO:0007165|GO:0030307|GO:0005576|GO:0042246|GO:0006987|GO:0044267|GO:0005615|GO:0030968|GO:0005520	NM_000596	Hs.642938
A_19_P00812738	-5.47744	-7.06409	3.00351			82347074	chr5	82347015	+	hs|5q14.2				chr5:082347015-082347074
A_19_P00324198	-3.54318	-4.68841	2.2118			74612666	chr2	74612607	+	hs|2p13.1				chr2:074612607-074612666
A_24_P206776	2.68395	1.46112	2.33404	CRYAB	Homo sapiens crystallin, alpha B (CRYAB), mRNA [NM_001885]	111779635	chr11	111779576	-	hs|11q23.1	1410	NM_001885	crystallin, alpha B	chr11:111779635-111779576	GO:0005515|GO:0008017|GO:0042542|GO:0005212|GO:0030018|GO:0030308|GO:0005886|GO:0005634|GO:0071480|GO:0032432|GO:0031109|GO:0051403|GO:0046872|GO:0042803|GO:0042802|GO:0005829|GO:0005739|GO:0005737|GO:0006936|GO:0006457|GO:0002088|GO:0015630|GO:0006006|GO:0051260|GO:0043154|GO:0032355|GO:0010941|GO:0001666|GO:0043066|GO:0032387|GO:0005794|GO:0009986|GO:0007568|GO:0060561|GO:0007517|GO:0007021|GO:…	NM_001885	Hs.53454
A_33_P3229577	-4.18315	-5.52953	2.54273			131580797	chr9	131580738	-	hs|9q34.11				chr9:131580797-131580738
A_33_P3298810	-5.60383	-6.78593	2.26908	FFAR3	Homo sapiens free fatty acid receptor 3 (FFAR3), mRNA [NM_005304]	35851359	chr19	35851300	+	hs|19q13.12	2865	NM_005304	free fatty acid receptor 3	chr19:35851300-35851359	GO:0007186|GO:0005886|GO:0005887|GO:0004930|GO:0008289	NM_005304	Hs.248055
A_19_P00323337	-2.13754	-3.57167	2.70219			15692533	chrX	15692474	-	hs|Xp22.2				chrX:015692533-015692474
A_19_P00812540	-5.50301	-6.78689	2.43493			103460520	chr2	103460461	-	hs|2q12.1				chr2:103460520-103460461
A_33_P3403044	2.14306	1.14273	2.00047	MAT2A	Homo sapiens methionine adenosyltransferase II, alpha (MAT2A), mRNA [NM_005911]	85771237	chr2	85771178	+	hs|2p11.2	4144	NM_005911	methionine adenosyltransferase II, alpha	chr2:85771178-85771237	GO:0005515|GO:0034641|GO:0006805|GO:0000096|GO:0006556|GO:0044281|GO:0032259|GO:0006730|GO:0005524|GO:0004478|GO:0046872|GO:0005829	NM_005911	Hs.516157
A_33_P3215913	-4.5867	-5.61573	2.04065		HS5O6 match: proteins: CE04954 CE18674 O49309 O65214 O65254 O80656 P35800 Q09906 {Homo sapiens} (exp=0; wgp=1; cg=0), partial (58%) [THC2570812]	38642708	chr22	38642649	-	hs|22q13.1				chr22:038642708-038642649
A_23_P168339	-3.99482	-6.91233	7.55543	MAS1	Homo sapiens MAS1 oncogene (MAS1), mRNA [NM_002377]	160328883	chr6	160328824	+	hs|6q25.3	4142	NM_002377	MAS1 oncogene	chr6:160328824-160328883	GO:0008284|GO:0004945|GO:0005886|GO:0008283|GO:0060732|GO:0007283|GO:0009653|GO:0071375|GO:0014823|GO:0042277|GO:0007250|GO:0009986|GO:0004930|GO:0042493|GO:0045740|GO:0050727|GO:0034698|GO:0070528|GO:0021766|GO:0007186|GO:0005887|GO:0001933|GO:0001595|GO:0017046|GO:0008584	NM_002377	Hs.99900
A_33_P3268863	-1.71262	-3.47028	3.38149	C11orf44	Homo sapiens chromosome 11 open reading frame 44 (C11orf44), mRNA [NM_001271983]	130584262	chr11	130584203	+	hs|11q24.3	283171	NM_001271983	chromosome 11 open reading frame 44	chr11:130584203-130584262	GO:0005576	NM_001271983	Hs.376151
A_19_P00804120	-4.55631	-5.56104	2.00658			41459003	chr13	41458944	+	hs|13q14.11				chr13:041458944-041459003
A_19_P00319296	-3.94478	-5.71019	3.3997		BX089370 NCI_CGAP_Kid12 Homo sapiens cDNA clone IMAGp998G235959 ; IMAGE:2398894, mRNA sequence [BX089370]	208125291	chr2	208125232	+	hs|2q33.3		BX089370		chr2:208125232-208125291			Hs.735560
A_24_P658427	0.704524	-0.569059	2.41761	NFIB	Homo sapiens nuclear factor I/B (NFIB), transcript variant 3, mRNA [NM_005596]	14081998	chr9	14081939	-	hs|9p23	4781	NM_005596	nuclear factor I/B	chr9:14081998-14081939	GO:2000791|GO:0021960|GO:0006366|GO:0001106|GO:0000981|GO:0071679|GO:0044300|GO:0005730|GO:0005634|GO:0000122|GO:0003677|GO:0060509|GO:0043392|GO:2000795|GO:0006260|GO:0001077|GO:0061141|GO:0002062|GO:0045944|GO:0021740|GO:0060486|GO:0010001|GO:0060510|GO:0030902	NM_005596	Hs.644095
A_23_P16694	-4.848	-6.02257	2.25726	CPS1-IT1	Homo sapiens CPS1 intronic transcript 1 (non-protein coding) (CPS1-IT1), long non-coding RNA [NR_002763]	211483898	chr2	211483839	+	hs|2q34	29034	NR_002763	CPS1 intronic transcript 1 (non-protein coding)	chr2:211483839-211483898		NR_002763	Hs.658398
A_33_P3242503	-4.45823	-6.44553	3.96495	ZNF365	Homo sapiens zinc finger protein 365 (ZNF365), transcript variant C, mRNA [NM_199451]	64431771	chr10	64431712	+	hs|10q21.2	22891	NM_199451	zinc finger protein 365	chr10:64431712-64431771	GO:0005515|GO:0005737|GO:0005815	NM_199451	Hs.22653
A_19_P00810587	-5.27943	-6.54284	2.40062			36494989	chr11	36494930	+	hs|11p12				chr11:036494930-036494989
A_19_P00329475	-4.63339	-5.87531	2.36515			234850837	chr1	234850778	-	hs|1q42.3				chr1:234850837-234850778
A_33_P3319580	-4.29035	-5.7209	2.69549		Homo sapiens cDNA FLJ40140 fis, clone TESTI2012835. [AK097459]	539862	chr7	539803	+	hs|7p22.3		AK097459		chr7:539803-539862
A_23_P361544	-6.12638	-7.31709	2.28265	CES4A	Homo sapiens carboxylesterase 4A (CES4A), transcript variant 1, mRNA [NM_173815]	67043039	chr16	67042980	+	hs|16q22.1	283848	NM_173815	carboxylesterase 4A	chr16:67042980-67043039	GO:0016787|GO:0005576	NM_173815	Hs.346947
A_33_P3279362	-3.78892	-5.06549	2.42263	GRIK1-AS1	Homo sapiens GRIK1 antisense RNA 1 (GRIK1-AS1), long non-coding RNA [NR_027021]	31121233	chr21	31121174	+	hs|21q21.3	642976	NR_027021	GRIK1 antisense RNA 1	chr21:31121174-31121233		NR_027021	Hs.473554
A_33_P3226780	-6.08162	-7.33274	2.38025			62780176	chr2	62780117	-	hs|2p15				chr2:062780176-062780117
A_23_P139146	-4.09992	-6.88478	6.89172	MS4A8	Homo sapiens membrane-spanning 4-domains, subfamily A, member 8 (MS4A8), mRNA [NM_031457]	60483094	chr11	60483035	+	hs|11q12.2	83661	NM_031457	membrane-spanning 4-domains, subfamily A, member 8	chr11:60483035-60483094	GO:0016021	NM_031457	Hs.150878
A_23_P169039	-4.24178	-5.29361	2.07315	SNAI2	Homo sapiens snail family zinc finger 2 (SNAI2), mRNA [NM_003068]	49830769	chr8	49830710	-	hs|8q11.21	6591	NM_003068	snail family zinc finger 2	chr8:49830769-49830710	GO:0010839|GO:0033629|GO:0035921|GO:0060429|GO:0000790|GO:2000810|GO:0003705|GO:0007605|GO:0005634|GO:0001837|GO:0009790|GO:2000811|GO:0035066|GO:0035414|GO:1900387|GO:0046872|GO:0005737|GO:0007219|GO:0014032|GO:0006933|GO:2001240|GO:0032642|GO:0060021|GO:0032331|GO:0090090|GO:0060070|GO:0030335|GO:0003198|GO:0003273|GO:2000647|GO:0000122|GO:0071479|GO:0044344|GO:0001649|GO:0043565|GO:0070563|GO:…	NM_003068	Hs.360174
A_33_P3216272	-4.75833	-5.78218	2.03334	LOC100133920	Homo sapiens uncharacterized LOC100133920 (LOC100133920), long non-coding RNA [NR_024443]	42844481	chr9	42844423	-	hs|9p12	100133920	NR_024443	uncharacterized LOC100133920	chr9:042844481-042844423		NR_024443	Hs.645503
A_33_P3364268	2.09332	0.849888	2.36761	LBH	Homo sapiens limb bud and heart development (LBH), mRNA [NM_030915]	30480625	chr2	30480566	+	hs|2p23.1	81606	NM_030915	limb bud and heart development	chr2:30480566-30480625	GO:0005737|GO:0005730|GO:0007275|GO:0045893|GO:0006351|GO:0043231	NM_030915	Hs.567598
A_23_P53390	-2.9959	-4.52606	2.88818	PTPRB	Homo sapiens protein tyrosine phosphatase, receptor type, B (PTPRB), transcript variant 2, mRNA [NM_002837]	70925829	chr12	70918327	-	hs|12q15	5787	NM_002837	protein tyrosine phosphatase, receptor type, B	chr12:70925829-70918327	GO:0005515|GO:0006470|GO:0005887|GO:0005001|GO:0016311|GO:0006796|GO:0001525	NM_002837	Hs.434375
A_23_P1691	-5.9655	-7.10386	2.2013	MMP1	Homo sapiens matrix metallopeptidase 1 (interstitial collagenase) (MMP1), transcript variant 1, mRNA [NM_002421]	102660756	chr11	102660697	-	hs|11q22.2	4312	NM_002421	matrix metallopeptidase 1 (interstitial collagenase)	chr11:102660756-102660697	GO:0005509|GO:0005578|GO:0005576|GO:0050900|GO:0022617|GO:0007596|GO:0030198|GO:0019048|GO:0030574|GO:0006508|GO:0008270|GO:0004222|GO:0044267	NM_002421	Hs.83169
A_19_P00317480	-6.02487	-7.2631	2.35909		BX335788 Homo sapiens PLACENTA COT 25-NORMALIZED Homo sapiens cDNA clone CS0DI020YI19 3-PRIME, mRNA sequence [BX335788]	64478863	chr2	64478804	-	hs|2p14		BX335788		chr2:64478863-64478804			Hs.442789
A_33_P3219121	-2.98266	-3.9857	2.00422	KALRN	kalirin, RhoGEF kinase [Source:HGNC Symbol;Acc:4814] [ENST00000393501]	124207584	chr3	124207525	+	hs|3q21.2	8997	AK131379	kalirin, RhoGEF kinase	chr3:124207525-124207584	GO:0051056|GO:0048011|GO:0043065|GO:0007264|GO:0035023|GO:0015629|GO:0097190|GO:0005524|GO:0046872|GO:0005829|GO:0007399|GO:0035556|GO:0005085|GO:0007165|GO:0005543|GO:0004674|GO:0006468|GO:0005089|GO:0016192		Hs.8004
A_24_P306304	-6.3246	-7.33174	2.00992	PRAMEF16	Homo sapiens PRAME family member 16 (PRAMEF16), mRNA [NM_001045480]	13497632	chr1	13497573	+	hs|1p36.21	654348	NM_001045480	PRAME family member 16	chr1:13497573-13497632	GO:0043066|GO:0008284|GO:0048387|GO:0045596|GO:0042974|GO:0045892	NM_001045480	Hs.684629
A_24_P461497	3.56526	2.45366	2.16086			9629563	chr19	9629504	+	hs|19p13.2				chr19:009629504-009629563
A_33_P3281323	-1.79645	-2.80848	2.01676	WDR5	PREDICTED: Homo sapiens WD repeat domain 5 (WDR5), transcript variant X1, mRNA [XM_005272163]	137000963	chr9	137000904	+	hs|9q34.2	11091	XM_005272163	WD repeat domain 5	chr9:137000904-137000963	GO:0005515|GO:0006355|GO:0005634|GO:0042800|GO:0006351|GO:0043981|GO:0001501|GO:0035097|GO:0043982|GO:0043966|GO:0043984|GO:0071339|GO:0048188|GO:0043996|GO:0043995|GO:0000123|GO:0005671|GO:0046972|GO:0051568	XM_005272163
A_33_P3242251	-4.09675	-5.27527	2.26344			104935692	chr10	104935633	+	hs|10q24.33				chr10:104935633-104935692
A_19_P00330473	-1.13604	-2.22714	2.13035			118756431	chr8	118756372	-	hs|8q24.11				chr8:118756431-118756372
A_33_P3365735	1.11347	-0.509898	3.08093	THBS2	Homo sapiens thrombospondin 2 (THBS2), mRNA [NM_003247]	169620353	chr6	169620294	-	hs|6q27	7058	NM_003247	thrombospondin 2	chr6:169620353-169620294	GO:0005515|GO:0016525|GO:0005509|GO:0005576|GO:0007155|GO:0008201|GO:0005604	NM_003247	Hs.371147
A_24_P63380	-5.38123	-6.47392	2.13271	BMPR1B	Homo sapiens bone morphogenetic protein receptor, type IB (BMPR1B), transcript variant 2, mRNA [NM_001203]	96073816	chr4	96070038	+	hs|4q22.3	658	NM_001203	bone morphogenetic protein receptor, type IB	chr4:96070038-96073816	GO:0005515|GO:0031290|GO:0060041|GO:0005886|GO:0001654|GO:0045597|GO:0042698|GO:0046332|GO:0009953|GO:0046872|GO:0006954|GO:0004702|GO:0035108|GO:0005025|GO:0030501|GO:0030509|GO:0005524|GO:0043235|GO:0045669|GO:0001501|GO:0005887|GO:0004674|GO:0001502|GO:0004675|GO:0001550|GO:0006468	NM_001203	Hs.598475
A_32_P200308	-4.18708	-5.50384	2.49106	LINC00977	Homo sapiens long intergenic non-protein coding RNA 977 (LINC00977), long non-coding RNA [NR_033916]	130228878	chr8	130228819	-	hs|8q24.21	728724	NR_033916	long intergenic non-protein coding RNA 977	chr8:130228878-130228819		NR_033916	Hs.49902
A_33_P3617655	-3.35735	-4.74054	2.60845	LOC339442	Homo sapiens uncharacterized LOC339442 (LOC339442), long non-coding RNA [NR_038928]	38674766	chr1	38674707	-	hs|1p34.3	339442	NR_038928	uncharacterized LOC339442	chr1:38674766-38674707		NR_038928	Hs.434245
A_32_P53524	2.71716	1.54476	2.25387	NTN1	Homo sapiens netrin 1 (NTN1), mRNA [NM_004822]	9147279	chr17	9147220	+	hs|17p13.1	9423	NM_004822	netrin 1	chr17:9147220-9147279	GO:0005515|GO:0030334|GO:0008284|GO:0042472|GO:0045773|GO:0006915|GO:0005576|GO:0005604|GO:0033564|GO:0005737|GO:0016337|GO:0040023|GO:0007411|GO:0030517|GO:0001764|GO:0060603	NM_004822	Hs.660885
A_23_P155463	-0.15648	-1.36583	2.31234	LRRC2	Homo sapiens leucine rich repeat containing 2 (LRRC2), mRNA [NM_024512]	46557445	chr3	46557386	-	hs|3p21.31	79442	NM_024512	leucine rich repeat containing 2	chr3:46557445-46557386		NM_024512	Hs.657345
A_33_P3418321	-5.73665	-7.15524	2.67324			38739076	chr21	38739017	-	hs|21q22.13				chr21:038739076-038739017
A_19_P00317220	-4.54985	-5.95499	2.64844			9286229	chr2	9286170	-	hs|2p25.1				chr2:009286229-009286170
A_33_P3211818	-5.20636	-6.42425	2.32606	RUNX1	Homo sapiens runt-related transcription factor 1 (RUNX1), transcript variant 2, mRNA [NM_001001890]	36171660	chr21	36171601	-	hs|21q22.12	861	NM_001001890	runt-related transcription factor 1	chr21:36171660-36171601	GO:0005515|GO:0003700|GO:0005634|GO:0042803|GO:0031069|GO:0043231|GO:2000872|GO:0071336|GO:0045944|GO:0030854|GO:0070491|GO:0030099|GO:0030853|GO:0035162|GO:0030097|GO:0000975|GO:0046982|GO:0005509|GO:0005730|GO:0060216|GO:0009966|GO:0007417|GO:0005524|GO:0003677|GO:0001701|GO:0045766|GO:0006351|GO:0005604|GO:0001889|GO:0071425|GO:0001501|GO:0048935|GO:0002318|GO:0045893|GO:0048266|GO:0008134	NM_001001890	Hs.149261
A_19_P00324142	-5.42372	-6.57392	2.21944			20397565	chr13	20397506	+	hs|13q12.11				chr13:020397506-020397565
A_33_P3374723	1.29707	0.0699482	2.341	ZEB1	Homo sapiens zinc finger E-box binding homeobox 1 (ZEB1), transcript variant 1, mRNA [NM_001128128]	31818122	chr10	31818063	+	hs|10p11.22	6935	NM_001128128	zinc finger E-box binding homeobox 1	chr10:31818063-31818122	GO:0005515|GO:0007389|GO:0003700|GO:0008285|GO:0010464|GO:0051216|GO:0008283|GO:0071560|GO:0033081|GO:0048704|GO:0005634|GO:0048752|GO:0048596|GO:0005737|GO:0006955|GO:0003690|GO:0071230|GO:0030857|GO:0045944|GO:0090103|GO:0031667|GO:0017015|GO:0005667|GO:0014823|GO:0051150|GO:0006357|GO:0003714|GO:0003713|GO:0005730|GO:0070888|GO:0000122|GO:0006351|GO:0043565|GO:0045666|GO:0003682|GO:0008270|GO:…	NM_001128128	Hs.124503
A_24_P334130	-1.03935	-2.45068	2.65982	FN1	Homo sapiens fibronectin 1 (FN1), transcript variant 7, mRNA [NM_054034]	216288895	chr2	216288217	-	hs|2q35	2335	NM_054034	fibronectin 1	chr2:216288895-216288217	GO:0005515|GO:0008360|GO:0005518|GO:0050900|GO:0005615|GO:0016324|GO:0030198|GO:0034446|GO:0031093|GO:0007155|GO:0008201|GO:0005793|GO:0005578|GO:0009611|GO:0005577|GO:0030168|GO:0005576|GO:0006953|GO:0001525|GO:0005604|GO:0031012|GO:0016504|GO:0018149|GO:0016477|GO:0007161|GO:0007596|GO:0002576|GO:0007044|GO:0005201	NM_054034	Hs.203717
A_19_P00318580	-5.97789	-7.06578	2.12564	LOC101927528	Homo sapiens uncharacterized LOC101927528 (LOC101927528), transcript variant 2, long non-coding RNA [NR_104645]	45382519	chrX	45382460	+	hs|Xp11.3	101927528	NR_104645	uncharacterized LOC101927528	chrX:45382460-45382519		NR_104645	Hs.550772
A_23_P319027	-6.05303	-7.26941	2.32363	HECW1	Homo sapiens HECT, C2 and WW domain containing E3 ubiquitin protein ligase 1 (HECW1), transcript variant 1, mRNA [NM_015052]	43602450	chr7	43602391	+	hs|7p13	23072	NM_015052	HECT, C2 and WW domain containing E3 ubiquitin protein ligase 1	chr7:43602391-43602450	GO:0005737|GO:0004842|GO:0042787|GO:0005730|GO:0005634	NM_015052	Hs.164453
A_23_P148473	-5.63062	-6.95547	2.50507	IL2RG	Homo sapiens interleukin 2 receptor, gamma (IL2RG), mRNA [NM_000206]	70328539	chrX	70328480	-	hs|Xq13.1	3561	NM_000206	interleukin 2 receptor, gamma	chrX:70328539-70328480	GO:0005515|GO:0004911|GO:0004913|GO:0005886|GO:0004917|GO:0019976|GO:0007165|GO:0006955|GO:0005887|GO:0019048|GO:0038111|GO:0035771|GO:0038110|GO:0009897	NM_000206	Hs.84
A_23_P160559	-0.63969	-1.91977	2.42852	ECM1	Homo sapiens extracellular matrix protein 1 (ECM1), transcript variant 1, mRNA [NM_004425]	150485856	chr1	150485797	+	hs|1q21.3	1893	NM_004425	extracellular matrix protein 1	chr1:150485797-150485856	GO:2000404|GO:0005515|GO:0005134|GO:0006357|GO:0010466|GO:0005578|GO:0001525|GO:0030502|GO:0008022|GO:0002020|GO:0031214|GO:0005615|GO:0045766|GO:0031012|GO:0007165|GO:0006954|GO:0001503|GO:0001938|GO:0001960|GO:0002828|GO:0043236|GO:0004871|GO:0043123|GO:0019899	NM_004425	Hs.81071
A_24_P38276	0.450802	-0.733411	2.27239	FZD1	Homo sapiens frizzled family receptor 1 (FZD1), mRNA [NM_003505]	90897899	chr7	90897840	+	hs|7q21.13	8321	NM_003505	frizzled family receptor 1	chr7:90897840-90897899	GO:0005515|GO:0008406|GO:0017147|GO:0007199|GO:0007267|GO:0044339|GO:0044338|GO:0007409|GO:0009790|GO:0035414|GO:0007223|GO:0030514|GO:0051091|GO:0005737|GO:0030182|GO:0030855|GO:0090090|GO:0060070|GO:0060022|GO:0001944|GO:0042813|GO:0003150|GO:0048286|GO:0009986|GO:0004930|GO:0042493|GO:0090179|GO:0005102|GO:0045177|GO:0035425|GO:0030165|GO:0032589|GO:0003151|GO:0007420|GO:0003149|GO:0001934|GO:…	NM_003505	Hs.94234
A_33_P3214052	-4.74737	-5.88885	2.20608	STXBP5-AS1	STXBP5 antisense RNA 1 [Source:HGNC Symbol;Acc:44183] [ENST00000458125]	147183134	chr6	147183075	-	hs|6q24.3	729178	TCONS_l2_00025508	STXBP5 antisense RNA 1	chr6:147183134-147183075			Hs.557608
A_19_P00326236	-4.30004	-5.31481	2.02058	LOC101928117	PREDICTED: Homo sapiens uncharacterized LOC101928117 (LOC101928117), misc_RNA [XR_242334]	116073316	chr7	116073257	-	hs|7q31.2	101928117	XR_242334	uncharacterized LOC101928117	chr7:116073316-116073257		XR_242334
A_33_P3745020	-5.42069	-6.71563	2.45366	LOC100126584	PREDICTED: Homo sapiens uncharacterized LOC100126584 (LOC100126584), misc_RNA [XR_245591]	125504148	chr6	125504089	-	hs|6q22.31	100126584	XR_245591	uncharacterized LOC100126584	chr6:125504148-125504089		XR_245591	Hs.640031
A_19_P00322879	-5.18812	-6.38108	2.28623			69392168	chr15	69392109	+	hs|15q23				chr15:69392109-69392168
A_23_P151297	-0.668486	-1.89029	2.33239	TENC1	Homo sapiens tensin like C1 domain containing phosphatase (tensin 2) (TENC1), transcript variant 1, mRNA [NM_015319]	53457626	chr12	53457567	+	hs|12q13.13	23371	NM_015319	tensin like C1 domain containing phosphatase (tensin 2)	chr12:53457567-53457626	GO:0005515|GO:0019725|GO:0008285|GO:0005886|GO:0001822|GO:0014850|GO:0046872|GO:0035556|GO:0048871|GO:0035264|GO:0032963|GO:0004721|GO:0005925	NM_015319	Hs.6147
A_33_P3382100	-4.20358	-5.32636	2.17766	IGFN1	Homo sapiens immunoglobulin-like and fibronectin type III domain containing 1 (IGFN1), mRNA [NM_001164586]	201197669	chr1	201197610	+	hs|1q32.1	91156	NM_001164586	immunoglobulin-like and fibronectin type III domain containing 1	chr1:201197610-201197669	GO:0008150|GO:0030018|GO:0005634	NM_001164586	Hs.519024
A_33_P3301485	-3.38385	-5.02902	3.12785	GGA1	golgi-associated, gamma adaptin ear containing, ARF binding protein 1 [Source:HGNC Symbol;Acc:17842] [ENST00000491295]	38016050	chr22	38015991	+	hs|22q13.1	26088		golgi-associated, gamma adaptin ear containing, ARF binding protein 1	chr22:38015991-38016050	GO:0005515|GO:0003674|GO:0045732|GO:0030131|GO:0005794|GO:0016192|GO:0006886|GO:0010008
A_23_P110299	-3.84583	-5.50104	3.14969	TACR3	Homo sapiens tachykinin receptor 3 (TACR3), mRNA [NM_001059]	104577492	chr4	104577433	-	hs|4q24	6870	NM_001059	tachykinin receptor 3	chr4:104577492-104577433	GO:0005515|GO:0060259|GO:0005886|GO:0007568|GO:0007217|GO:0005634|GO:0042538|GO:0043278|GO:0045777|GO:0042220|GO:0042053|GO:0004995|GO:0070474|GO:0005887|GO:0010460|GO:0032355	NM_001059	Hs.942
A_33_P3253717	-4.86751	-7.2935	5.37398			186274024	chr1	186273967	-	hs|1q31.1				chr1:186274024-186273967
A_19_P00809021	-6.19207	-7.3724	2.26629			127396965	chr5	127396906	+	hs|5q23.3				chr5:127396906-127396965
A_19_P00802709	-1.82394	-3.14996	2.50711		PREDICTED: Homo sapiens zinc finger and BTB domain containing 20 (ZBTB20), transcript variant X12, mRNA [XM_005247336]	114033788	chr3	114033729	-	hs|3q13.31		XM_005247336		chr3:114033788-114033729		XM_005247336	Hs.744879
A_19_P00323018	1.08762	0.0700092	2.02457		Homo sapiens, Similar to ATP synthase, H+ transporting, mitochondrial F1 complex, beta polypeptide, clone IMAGE:4447545, mRNA. [BC017718]	129031502	chr8	129031443	+	hs|8q24.21		BC017718		chr8:129031443-129031502			Hs.684488
A_23_P124988	-4.47311	-5.51428	2.05791	KCNH4	Homo sapiens potassium voltage-gated channel, subfamily H (eag-related), member 4 (KCNH4), mRNA [NM_012285]	40311776	chr17	40309105	-	hs|17q21.2	23415	NM_012285	potassium voltage-gated channel, subfamily H (eag-related), member 4	chr17:40311776-40309105	GO:0005886|GO:0008076|GO:0005249|GO:0042391|GO:0007268|GO:0006813|GO:0000155|GO:0071805	NM_012285	Hs.304081
A_23_P65506	-1.17483	-2.98004	3.4948	SPTB	Homo sapiens spectrin, beta, erythrocytic (SPTB), transcript variant 2, mRNA [NM_000347]	65236444	chr14	65236385	-	hs|14q23.3	6710	NM_000347	spectrin, beta, erythrocytic	chr14:65236444-65236385	GO:0005515|GO:0007009|GO:0030097|GO:0008091|GO:0046982|GO:0009986|GO:0031235|GO:0030506|GO:0003779|GO:0014731|GO:0015629|GO:0051693|GO:0005829|GO:0043234|GO:0005737|GO:0051015|GO:0006779|GO:0007411|GO:0005200	NM_000347	Hs.417303
A_33_P3321025	-4.18809	-5.24906	2.08633	PLXNA4	Homo sapiens plexin A4 (PLXNA4), transcript variant 1, mRNA [NM_020911]	131814512	chr7	131814453	-	hs|7q32.3	91584	NM_020911	plexin A4	chr7:131814512-131814453	GO:0021960|GO:0005886|GO:0021644|GO:0048485|GO:0002116|GO:0005622|GO:0021784|GO:0021793|GO:0050923|GO:0021615|GO:0048841|GO:0017154|GO:0007411|GO:0021636|GO:0071526|GO:0016021|GO:0021610	NM_020911	Hs.511454
A_33_P3287238	-5.83183	-6.91052	2.11211			103373370	chr4	103373311	+	hs|4q24				chr4:103373311-103373370
A_19_P00810184	0.287598	-0.782732	2.09991			111969914	chr13	111969855	+	hs|13q34				chr13:111969855-111969914
A_19_P00327877	-5.21458	-6.31071	2.1378			69291141	chr14	69291082	+	hs|14q24.1				chr14:069291082-069291141
A_33_P3228499	-3.39628	-4.41797	2.03029			34765986	chr20	34765927	+	hs|20q11.23				chr20:034765927-034765986
A_23_P94434	-6.09077	-7.30781	2.32468	HRCT1	Homo sapiens histidine rich carboxyl terminus 1 (HRCT1), mRNA [NM_001039792]	35906851	chr9	35906792	+	hs|9p13.3	646962	NM_001039792	histidine rich carboxyl terminus 1	chr9:35906792-35906851	GO:0016021	NM_001039792	Hs.208081
A_23_P371215	-5.53651	-7.01836	2.79305	ICOS	Homo sapiens inducible T-cell co-stimulator (ICOS), mRNA [NM_012092]	204826189	chr2	204826130	+	hs|2q33.2	29851	NM_012092	inducible T-cell co-stimulator	chr2:204826130-204826189	GO:0016337|GO:0006955|GO:0002517|GO:0005886|GO:0005887|GO:0031295|GO:0005576|GO:0016021|GO:0009897	NM_012092	Hs.56247
A_33_P3270742	-5.48948	-6.88722	2.63488		BC050522 DDX11 protein {Homo sapiens} (exp=-1; wgp=0; cg=0), partial (17%) [THC2492043]	11630	chr9	11571	-	hs|9p24.3				chr9:000011630-000011571
A_33_P3313855	-5.9845	-7.01165	2.038		Homo sapiens clone DNA142958 ISPF6484 (UNQ6484) mRNA, complete cds. [AY358233]	71761234	chr16	71761175	+	hs|16q22.2		AY358233		chr16:71761175-71761234			Hs.555530
A_33_P3245987	-4.65286	-5.86352	2.31444		GB	45113730	chr20	45113671	+	hs|20q13.12				chr20:045113671-045113730
A_24_P158089	-3.73847	-4.87913	2.20482	SERPINE1	Homo sapiens serpin peptidase inhibitor, clade E (nexin, plasminogen activator inhibitor type 1), member 1 (SERPINE1), mRNA [NM_000602]	100781614	chr7	100781555	+	hs|7q22.1	5054	NM_000602	serpin peptidase inhibitor, clade E (nexin, plasminogen activator inhibitor type 1), member 1	chr7:100781555-100781614	GO:0033629|GO:0005515|GO:0010467|GO:0035491|GO:0006367|GO:0010469|GO:0005886|GO:0004867|GO:2000098|GO:0002020|GO:0005615|GO:0032757|GO:0014912|GO:0061044|GO:0061045|GO:0030198|GO:0045944|GO:0042127|GO:0031093|GO:0007179|GO:0030336|GO:0005102|GO:0051918|GO:0030168|GO:0005576|GO:0001525|GO:0045766|GO:0006351|GO:0010951|GO:0031012|GO:0050829|GO:0071222|GO:0007596|GO:0030194|GO:0030195|GO:0050729|GO:…	NM_000602	Hs.414795
A_33_P3423740	-1.13866	-2.18576	2.06638	TMEM164	Homo sapiens transmembrane protein 164 (TMEM164), transcript variant 2, mRNA [NM_032227]	109352369	chrX	109352310	+	hs|Xq23	84187	NM_032227	transmembrane protein 164	chrX:109352310-109352369	GO:0016021	NM_032227	Hs.496572
A_19_P00324780	0.342028	-0.75682	2.14183			151718887	chr6	151718828	+	hs|6q25.1				chr6:151718828-151718887
A_33_P3227896	-4.55522	-6.10612	2.93002	LIMS3-LOC440895	Homo sapiens LIMS3-LOC440895 readthrough (LIMS3-LOC440895), long non-coding RNA [NR_027145]	110705055	chr2	110704996	+	hs|2q13	100271835	NR_027145	LIMS3-LOC440895 readthrough	chr2:110704996-110705055		NR_027145	Hs.535619
A_33_P3312150	-5.64179	-6.70739	2.09303	LINC00328	Homo sapiens melanoma antigen mRNA, complete cds. [AF172850]	143401032	chr1	143400973	-	hs|1q21.1	51152	AF172850	long intergenic non-protein coding RNA 328	chr1:143401032-143400973			Hs.721805
A_19_P00315917	-5.77745	-7.17941	2.64262			22567503	chr18	22567444	-	hs|18q11.2				chr18:22567503-22567444
A_24_P74932	1.98493	0.962164	2.03182	PLP2	Homo sapiens proteolipid protein 2 (colonic epithelium-enriched) (PLP2), mRNA [NM_002668]	49029819	chrX	49029760	+	hs|Xp11.23	5355	NM_002668	proteolipid protein 2 (colonic epithelium-enriched)	chrX:49029760-49029819	GO:0005515|GO:0034220|GO:0016020|GO:0006935|GO:0005886|GO:0015075|GO:0005783|GO:0019221|GO:0005789|GO:0016021|GO:0019956|GO:0006811	NM_002668	Hs.77422
A_24_P124558	0.368027	-0.775691	2.2095	HOXC8	Homo sapiens homeobox C8 (HOXC8), mRNA [NM_022658]	54406370	chr12	54406311	+	hs|12q13.13	3224	NM_022658	homeobox C8	chr12:54406311-54406370	GO:0006355|GO:0000976|GO:0003700|GO:0030182|GO:0048705|GO:0007275|GO:0005634|GO:0000122|GO:0009952|GO:0006351	NM_022658	Hs.664500
A_19_P00811193	-6.18819	-7.34095	2.2234			38044044	chr7	38043985	+	hs|7p14.1				chr7:038043985-038044044
A_19_P00800065	-2.50487	-3.80084	2.45544			121887912	chr2	121887853	+	hs|2q14.2				chr2:121887853-121887912
A_33_P3306159	-5.64203	-7.04152	2.63808	TNRC18	Homo sapiens trinucleotide repeat containing 18 (TNRC18), mRNA [NM_001080495]	5347861	chr7	5347802	-	hs|7p22.1	84629	NM_001080495	trinucleotide repeat containing 18	chr7:5347861-5347802	GO:0003677	NM_001080495	Hs.520638
A_19_P00812508	-3.01747	-4.23812	2.33051			130198158	chr2	130198099	-	hs|2q21.1				chr2:130198158-130198099
A_23_P377434	-0.248892	-1.52156	2.41607	TNRC18	Homo sapiens trinucleotide repeat containing 18 (TNRC18), mRNA [NM_001080495]	5346514	chr7	5346455	-	hs|7p22.1	84629	NM_001080495	trinucleotide repeat containing 18	chr7:5346514-5346455	GO:0003677	NM_001080495	Hs.520638
A_33_P3382291	-5.33858	-7.17854	3.58	UXT-AS1	Homo sapiens UXT antisense RNA 1 (UXT-AS1), long non-coding RNA [NR_028119]	47519471	chrX	47519412	+	hs|Xp11.23	100133957	NR_028119	UXT antisense RNA 1	chrX:47519412-47519471		NR_028119	Hs.546106
A_19_P00804359	-5.09969	-6.28187	2.26919	LOC101928292	PREDICTED: Homo sapiens uncharacterized LOC101928292 (LOC101928292), transcript variant X1, misc_RNA [XR_247683]	69307683	chr11	69307624	+	hs|11q13.3	101928292	XR_247683	uncharacterized LOC101928292	chr11:69307624-69307683		XR_247683	Hs.736219
A_23_P24898	-5.39507	-6.45559	2.08568	OR51D1	Homo sapiens olfactory receptor, family 51, subfamily D, member 1 (OR51D1), mRNA [NM_001004751]	4661699	chr11	4661640	+	hs|11p15.4	390038	NM_001004751	olfactory receptor, family 51, subfamily D, member 1	chr11:4661640-4661699	GO:0004984|GO:0005886|GO:0004930|GO:0016021	NM_001004751	Hs.553728
A_19_P00322822	-5.21097	-6.46053	2.37769		Homo sapiens cDNA FLJ45257 fis, clone BRHIP2017714. [AK127192]	96838301	chr15	96838242	-	hs|15q26.2		AK127192		chr15:96838301-96838242			Hs.689232
A_19_P00318070	-5.42399	-6.82082	2.63323			21886540	chr6	21886481	+	hs|6p22.3				chr6:021886481-021886540
A_33_P3407049	-5.92934	-6.99785	2.09726			143342842	chr7	143342783	-	hs|7q35				chr7:143342842-143342783
A_33_P3308045	-2.55211	-3.90551	2.55513	EIF4E2	PREDICTED: Homo sapiens eukaryotic translation initiation factor 4E family member 2 (EIF4E2), transcript variant X4, mRNA [XM_005246976]	233432229	chr2	233432170	+	hs|2q37.1	9470	XM_005246976	eukaryotic translation initiation factor 4E family member 2	chr2:233432170-233432229	GO:0017148|GO:0005515|GO:0000339|GO:0019221|GO:0003743|GO:0001701|GO:0031625|GO:0008135|GO:0005845|GO:0005829	XM_005246976	Hs.292026
A_19_P00808371	-5.45367	-6.76179	2.47618			79676945	chr15	79676886	+	hs|15q25.1				chr15:079676886-079676945
A_23_P74290	-5.36516	-6.37619	2.01534	GBP5	Homo sapiens guanylate binding protein 5 (GBP5), transcript variant 1, mRNA [NM_052942]	89726446	chr1	89726387	-	hs|1p22.2	115362	NM_052942	guanylate binding protein 5	chr1:89726446-89726387	GO:0071346|GO:0016020|GO:0003924|GO:0031410|GO:0005525|GO:0042802	NM_052942	Hs.513726
A_19_P00318740	-6.23358	-7.34048	2.15383			67100688	chr5	67100629	+	hs|5q13.1		XR_241810		chr5:67100629-67100688		XR_241810
A_23_P347525	-6.17522	-7.25534	2.11421	PATE1	Homo sapiens prostate and testis expressed 1 (PATE1), mRNA [NM_138294]	125619089	chr11	125619030	+	hs|11q24.2	160065	NM_138294	prostate and testis expressed 1	chr11:125619030-125619089	GO:0005576	NM_138294	Hs.148565
A_33_P3415300	-2.93414	-4.00897	2.10648	CPLX2	Homo sapiens complexin 2 (CPLX2), transcript variant 1, mRNA [NM_006650]	175307048	chr5	175306989	+	hs|5q35.2	10814	NM_006650	complexin 2	chr5:175306989-175307048	GO:0043303|GO:0031915|GO:0043025|GO:0045202|GO:0031201|GO:0017075|GO:0016079|GO:0030425|GO:0030154|GO:0007399|GO:0006904|GO:0005829	NM_006650	Hs.193235
A_23_P151361	-5.41508	-6.74537	2.51453	SMIM2	Homo sapiens small integral membrane protein 2 (SMIM2), mRNA [NM_024058]	44717800	chr13	44717741	-	hs|13q14.11	79024	NM_024058	small integral membrane protein 2	chr13:44717800-44717741	GO:0016021	NM_024058	Hs.730073
A_33_P3210180	-3.03293	-4.1452	2.16186	TLE1	Homo sapiens clone FP17926 unknown mRNA. [AY129016]	84275085	chr9	84275026	-	hs|9q21.32	7088	AY129016	transducin-like enhancer of split 1 (E(sp1) homolog, Drosophila)	chr9:84275085-84275026	GO:0005515|GO:0005667|GO:0001106|GO:0030178|GO:0005634|GO:0007275|GO:2000811|GO:0005829|GO:0010628|GO:0007165|GO:0007219|GO:0003682|GO:0009887|GO:0005654|GO:0016055|GO:0045892|GO:0043124|GO:0008134		Hs.689805
A_19_P00808397	-5.22132	-7.1675	3.85353			113571010	chr2	113570951	+	hs|2q13				chr2:113570951-113571010
A_33_P3383861	-0.727133	-2.2515	2.8766	LOC646471	Homo sapiens uncharacterized LOC646471 (LOC646471), long non-coding RNA [NR_024498]	26146756	chr1	26146697	-	hs|1p36.11	646471	NR_024498	uncharacterized LOC646471	chr1:26146756-26146697		NR_024498	Hs.727271
A_33_P3382324	-5.84201	-7.14278	2.46361	TPSD1	Homo sapiens tryptase delta 1 (TPSD1), mRNA [NM_012217]	1306942	chr16	1306883	+	hs|16p13.3	23430	NM_012217	tryptase delta 1	chr16:1306883-1306942	GO:0004252|GO:0006508|GO:0008236|GO:0005576	NM_012217	Hs.677789
A_24_P911288	-5.12714	-6.56836	2.71551	HPX-2	H.sapiens HPX-2 mRNA. [X74861]						652764	X74861	homeobox HPX-2
A_19_P00330445	-2.52118	-3.52947	2.01153			47630080	chr11	47630021	+	hs|11p11.2				chr11:047630021-047630080
A_19_P00324107	-5.88772	-7.26182	2.59206			119345665	chr10	119345606	+	hs|10q26.11				chr10:119345606-119345665
A_33_P3397768	-4.93339	-6.04271	2.15743	PPP6R2	Homo sapiens cDNA FLJ14086 fis, clone MAMMA1000143. [AK024148]	50854638	chr22	50854579	+	hs|22q13.33	9701	AK024148	protein phosphatase 6, regulatory subunit 2	chr22:50854579-50854638	GO:0005515|GO:0005737|GO:0043231
A_24_P349807	-5.05641	-6.42065	2.57441	FAM71E2	Homo sapiens family with sequence similarity 71, member E2 (FAM71E2), mRNA [NM_001145402]	55869616	chr19	55869557	-	hs|19q13.42	284418	NM_001145402	family with sequence similarity 71, member E2	chr19:55869616-55869557		NM_001145402	Hs.528319
A_32_P874898	-6.18607	-7.28438	2.14105		T cell receptor beta variable 5-1 [Source:HGNC Symbol;Acc:12218] [ENST00000390381]	142021252	chr7	142021193	+	hs|7q34		AB305818		chr7:142021193-142021252			Hs.726548
A_33_P3409266	-5.24439	-6.73909	2.81806	GAFA2	Homo sapiens FGF-2 activity-associated protein 2 (GAFA2) mRNA, complete cds. [AF220234]	81497936	chr16	81497877	-	hs|16q23.2	100130322	AF220234	FGF-2 activity-associated protein 2	chr16:81497936-81497877			Hs.675726
A_33_P3241521	-3.07118	-5.01253	3.84065	EBF1	Homo sapiens early B-cell factor 1 (EBF1), mRNA [NM_024007]	158135091	chr5	158135032	-	hs|5q33.3	1879	NM_024007	early B-cell factor 1	chr5:158135091-158135032	GO:0003700|GO:0046983|GO:0007275|GO:0005634|GO:0045893|GO:0003677|GO:0046872|GO:0006351	NM_024007	Hs.573143
A_19_P00804960	-3.80799	-5.66932	3.63342			33900274	chr13	33900215	-	hs|13q13.1				chr13:033900274-033900215
A_33_P3223522	-6.04178	-7.34845	2.47371	LOC101930049	PREDICTED: Homo sapiens uncharacterized LOC101930049 (LOC101930049), mRNA [XM_005276270]	135160791	chr5	135160732	+	hs|5q31.1	101930049	XM_005276270	uncharacterized LOC101930049	chr5:135160732-135160791		XM_005276270	Hs.254509
A_19_P00810003	-2.32569	-3.83464	2.84604			10938458	chrX	10938399	-	hs|Xp22.2				chrX:010938458-010938399
A_24_P238786	-5.93502	-7.26739	2.51815			29630211	chr16	29630152	-	hs|16p11.2				chr16:029630211-029630152
A_19_P00801376	-4.72347	-5.86833	2.21125			139000713	chr9	139000654	+	hs|9q34.3				chr9:139000654-139000713
A_23_P356646	-3.10877	-4.17962	2.10068	TEKT4P2	Homo sapiens tektin 4 pseudogene 2 (TEKT4P2), transcript variant 1, non-coding RNA [NR_038327]	9908217	chr21	9908158	-	hs|21p11.2	100132288	NR_038327	tektin 4 pseudogene 2	chr21:9908217-9908158		NR_038327	Hs.487562
A_33_P3391076	0.832986	-0.483822	2.49114	MBNL2	Homo sapiens muscleblind-like splicing regulator 2 (MBNL2), transcript variant 3, mRNA [NM_207304]	97999196	chr13	97999137	+	hs|13q32.1	10150	NM_207304	muscleblind-like splicing regulator 2	chr13:97999137-97999196	GO:0008380|GO:0006397|GO:0005737|GO:0000381|GO:0003723|GO:0043484|GO:0005634|GO:0046872	NM_207304	Hs.657347
A_19_P00324089	-5.0439	-6.30061	2.38951			46825607	chr12	46825548	-	hs|12q13.11				chr12:046825607-046825548
A_19_P00804899	-5.33722	-6.51529	2.26275			43960908	chr6	43960849	+	hs|6p21.1				chr6:043960849-043960908
A_33_P3365720	-3.2355	-4.35216	2.16845	LINC00955	Homo sapiens long intergenic non-protein coding RNA 955 (LINC00955), long non-coding RNA [NR_040045]	3590900	chr4	3590841	+	hs|4p16.3	285492	NR_040045	long intergenic non-protein coding RNA 955	chr4:3590841-3590900		NR_040045	Hs.145563
A_19_P00804404	0.789493	-0.293125	2.11788			51736488	chr13	51736429	+	hs|13q14.3				chr13:051736429-051736488
A_19_P00321868	-4.83574	-6.16445	2.51178			208039527	chr1	208039468	-	hs|1q32.2				chr1:208039527-208039468
A_23_P58407	-5.58903	-6.73895	2.21901	UGT2B15	Homo sapiens UDP glucuronosyltransferase 2 family, polypeptide B15 (UGT2B15), mRNA [NM_001076]	69512817	chr4	69512758	-	hs|4q13.2	7366	NM_001076	UDP glucuronosyltransferase 2 family, polypeptide B15	chr4:69512817-69512758	GO:0006805|GO:0052695|GO:0001972|GO:0005789|GO:0015020|GO:0016021|GO:0008202	NM_001076	Hs.150207
A_23_P43273	1.37055	0.231614	2.20219	EXT1	Homo sapiens exostosin glycosyltransferase 1 (EXT1), mRNA [NM_000127]	118819498	chr8	118817116	-	hs|8q24.11	2131	NM_000127	exostosin glycosyltransferase 1	chr8:118819498-118817116	GO:0007369|GO:0005783|GO:0030176|GO:0044281|GO:0015012|GO:0015014|GO:0042803|GO:0021772|GO:0007411|GO:0033692|GO:0030203|GO:0008375|GO:0050508|GO:0050509|GO:0005794|GO:0072498|GO:0046982|GO:0005975|GO:0016757|GO:0015020|GO:0006024|GO:0007165|GO:0001501|GO:0007492|GO:0001503|GO:0000139|GO:0005789|GO:0006486|GO:0007498|GO:0016021|GO:0042328	NM_000127	Hs.492618
A_33_P3349676	-5.55065	-7.30684	3.37806			72992283	chr16	72992224	+	hs|16q22.3				chr16:072992224-072992283
A_33_P3225046	-2.1088	-3.22749	2.17149	CD34	Homo sapiens CD34 molecule (CD34), transcript variant 1, mRNA [NM_001025109]	208062091	chr1	208062032	-	hs|1q32.2	947	NM_001025109	CD34 molecule	chr1:208062091-208062032	GO:2001214|GO:0060290|GO:0050900|GO:0005764|GO:0071636|GO:0061042|GO:0016337|GO:0009925|GO:0001894|GO:0060547|GO:1900168|GO:0006536|GO:0072089|GO:0032720|GO:0071425|GO:0036053|GO:0005887|GO:0050776|GO:0071971|GO:0035759|GO:0009897|GO:0008134|GO:0072011|GO:0048471|GO:0071657|GO:0032733|GO:0005886|GO:0042482|GO:0008283|GO:0016324|GO:0005737|GO:0045019|GO:0048870|GO:0072254|GO:1900041|GO:0030097|GO:…	NM_001025109	Hs.374990
A_23_P47199	-4.00681	-5.24555	2.35992	SLC22A11	Homo sapiens solute carrier family 22 (organic anion/urate transporter), member 11 (SLC22A11), mRNA [NM_018484]	64337124	chr11	64336192	+	hs|11q13.1	55867	NM_018484	solute carrier family 22 (organic anion/urate transporter), member 11	chr11:64336192-64337124	GO:0005515|GO:0016324|GO:0005886|GO:0005452|GO:0015347|GO:0005887|GO:0015711|GO:0008514|GO:0046415|GO:0055085|GO:0009897	NM_018484	Hs.220844
A_19_P00317304	-5.22764	-6.25622	2.04002			127696062	chr2	127696003	+	hs|2q14.3				chr2:127696003-127696062
A_33_P3282162	-5.37808	-6.64722	2.41018	PLAC4	Homo sapiens placenta-specific 4 (PLAC4), mRNA [NM_182832]	42547288	chr21	42547229	-	hs|21q22.2	191585	NM_182832	placenta-specific 4	chr21:42547288-42547229		NM_182832	Hs.472492
A_33_P3230161	-3.49792	-4.96837	2.77108	GRIA2	Homo sapiens glutamate receptor, ionotropic, AMPA 2 (GRIA2), transcript variant 1, mRNA [NM_000826]	158282783	chr4	158282724	+	hs|4q32.1	2891	NM_000826	glutamate receptor, ionotropic, AMPA 2	chr4:158282724-158282783	GO:0005515|GO:0030054|GO:0005886|GO:0005234|GO:0007268|GO:0008021|GO:0030666|GO:0007165|GO:0035235|GO:0005887|GO:0045211|GO:0004971|GO:0004970|GO:0032281|GO:0005789	NM_000826	Hs.32763
A_23_P8497	-5.03411	-6.83015	3.47267	GHRHR	Homo sapiens growth hormone releasing hormone receptor (GHRHR), mRNA [NM_000823]	31016094	chr7	31015475	+	hs|7p14.3	2692	NM_000823	growth hormone releasing hormone receptor	chr7:31015475-31016094	GO:0005515|GO:0060124|GO:0043627|GO:0008284|GO:0005886|GO:0030819|GO:0005637|GO:0016520|GO:0033143|GO:0008340|GO:0016363|GO:0005640|GO:0048609|GO:0007190|GO:0030104|GO:0005737|GO:0019838|GO:0048469|GO:0030252|GO:0040018|GO:0030141|GO:0051246|GO:0032868|GO:0032869|GO:0009986|GO:0060133|GO:0004930|GO:0051384|GO:0007595|GO:0043568|GO:0019933|GO:0042445|GO:0016021|GO:0007189|GO:0017046	NM_000823	Hs.767
A_19_P00806599	-5.56007	-7.33162	3.41422		Homo sapiens cDNA: FLJ23085 fis, clone LNG06916. [AK026738]	33196667	chr18	33196608	+	hs|18q12.2		AK026738		chr18:33196608-33196667			Hs.677391
A_33_P3396129	-0.985562	-2.11736	2.19131	KATNB1	katanin p80 (WD repeat containing) subunit B 1 [Source:HGNC Symbol;Acc:6217] [ENST00000566611]	57790278	chr16	57790219	+	hs|16q21	10300	AB209250	katanin p80 (WD repeat containing) subunit B 1	chr16:57790219-57790278	GO:0008017|GO:0030424|GO:0005813|GO:0031117|GO:0046982|GO:0005886|GO:0005874|GO:0030496|GO:0006605|GO:0008352|GO:0007079|GO:0030426|GO:0008568|GO:0051013|GO:0000922|GO:0005737|GO:0045502|GO:0015630|GO:0010976|GO:0043025|GO:0007026|GO:0010942|GO:0051301		Hs.275675
A_19_P00801563	-5.87275	-7.37356	2.83002			200836273	chr2	200836214	+	hs|2q33.1				chr2:200836214-200836273
A_32_P183367	0.754446	-0.263715	2.02534	CELF4	Homo sapiens CUGBP, Elav-like family member 4 (CELF4), transcript variant 1, mRNA [NM_020180]	34823088	chr18	34823029	-	hs|18q12.2	56853	NM_020180	CUGBP, Elav-like family member 4	chr18:34823088-34823029	GO:0048026|GO:0042835|GO:0006376|GO:0005730|GO:0005634|GO:0009790|GO:0003729|GO:0007281|GO:0005737|GO:0090394|GO:0000166|GO:0000381|GO:0000380|GO:0000900	NM_020180	Hs.435976
A_24_P402779	-6.29581	-7.40612	2.15893	PARP3	Homo sapiens poly (ADP-ribose) polymerase family, member 3 (PARP3), transcript variant 2, mRNA [NM_005485]	51980199	chr3	51979914	+	hs|3p21.2	10039	NM_005485	poly (ADP-ribose) polymerase family, member 3	chr3:51979914-51980199	GO:0006471|GO:0006281|GO:0005814|GO:0005634|GO:0003824|GO:0003950	NM_005485	Hs.271742
A_32_P78681	-5.12275	-6.28765	2.24218	GLP2R	glucagon-like peptide 2 receptor [Source:HGNC Symbol;Acc:4325] [ENST00000262441]	9795399	chr17	9795340	+	hs|17p13.1	9340	BC043390	glucagon-like peptide 2 receptor	chr17:9795340-9795399	GO:0008284|GO:0005886|GO:0004930|GO:0007188|GO:0016021|GO:0004967		Hs.248202
A_33_P3607600	-4.81144	-6.40275	3.01321	SNORA80	DB304787 BRAWH3 Homo sapiens cDNA clone BRAWH3008234 3', mRNA sequence [DB304787]	33749926	chr21	33749867	+	hs|21q22.11	677846	DB304787	small nucleolar RNA, H/ACA box 80	chr21:33749867-33749926			Hs.712293
A_23_P88589	1.95219	0.547302	2.64798	NR2F2	Homo sapiens nuclear receptor subfamily 2, group F, member 2 (NR2F2), transcript variant 1, mRNA [NM_021005]	96882016	chr15	96881957	+	hs|15q26.2	7026	NM_021005	nuclear receptor subfamily 2, group F, member 2	chr15:96881957-96882016	GO:0006629|GO:0005515|GO:0060674|GO:0003700|GO:0045736|GO:0048514|GO:0003707|GO:0009956|GO:0005634|GO:0009952|GO:0042803|GO:0004879|GO:0032355|GO:0006357|GO:0003714|GO:0060707|GO:0001893|GO:0000122|GO:0009566|GO:0043565|GO:0007165|GO:0010596|GO:0060849|GO:0001937|GO:0007519|GO:0001972|GO:0060173|GO:0008270|GO:0030900|GO:0045893|GO:0001764|GO:0045892|GO:0030522	NM_021005	Hs.347991
A_19_P00331116	-5.51566	-6.93041	2.66613			141740561	chr5	141740502	+	hs|5q31.3				chr5:141740502-141740561
A_23_P35484	-5.75152	-7.15903	2.65278	PNLIPRP1	Homo sapiens pancreatic lipase-related protein 1 (PNLIPRP1), mRNA [NM_006229]	118368585	chr10	118365027	+	hs|10q25.3	5407	NM_006229	pancreatic lipase-related protein 1	chr10:118365027-118368585	GO:0006629|GO:0004806|GO:0005509|GO:0005576|GO:0005615|GO:0016298	NM_006229	Hs.73923
A_33_P3346891	-4.10378	-5.15113	2.06674	MYBL1	Homo sapiens v-myb avian myeloblastosis viral oncogene homolog-like 1 (MYBL1), transcript variant 2, mRNA [NM_001144755]	67514728	chr8	67514669	-	hs|8q13.1	4603	NM_001144755	v-myb avian myeloblastosis viral oncogene homolog-like 1	chr8:67514728-67514669	GO:0006355|GO:0003682|GO:0005634|GO:0045893|GO:0003677|GO:0006351	NM_001144755	Hs.445898
A_33_P3256810	-4.89997	-6.17033	2.41221	TM4SF4	Homo sapiens transmembrane 4 L six family member 4 (TM4SF4), mRNA [NM_004617]	149216647	chr3	149216588	+	hs|3q25.1	7104	NM_004617	transmembrane 4 L six family member 4	chr3:149216588-149216647	GO:0016021|GO:0042246	NM_004617	Hs.133527
A_33_P3360912	-4.28236	-5.56639	2.43517	ZNF236	zinc finger protein 236 [Source:HGNC Symbol;Acc:13028] [ENST00000543926]	74648017	chr18	74647958	+	hs|18q23	7776	AF085243	zinc finger protein 236	chr18:74647958-74648017	GO:0006355|GO:0003700|GO:0005634|GO:0071333|GO:0003677|GO:0046872|GO:0006351
A_19_P00805132	-5.78602	-7.12895	2.53666			44273689	chr17	44273630	-	hs|17q21.31				chr17:044273689-044273630
A_33_P3274179	-5.28484	-6.80143	2.86114	ERV18-1	Homo sapiens cDNA FLJ44837 fis, clone BRACE3048677. [AK126787]	54206909	chr15	54206850	+	hs|15q21.3	100133791	AK126787	endogenous retrovirus group 18, member 1	chr15:54206850-54206909
A_19_P00323082	-5.40513	-6.70625	2.46421	H19	Homo sapiens H19, imprinted maternally expressed transcript (non-protein coding) (H19), long non-coding RNA [NR_002196]	2017020	chr11	2016961	-	hs|11p15.5	283120	NR_002196	H19, imprinted maternally expressed transcript (non-protein coding)	chr11:2017020-2016961		NR_002196	Hs.533566
A_19_P00329164	-2.71556	-4.0235	2.47587			27624321	chr13	27624262	-	hs|13q12.13				chr13:027624321-027624262
A_19_P00809843	-3.73753	-4.88922	2.22173			163239090	chr1	163239031	-	hs|1q23.3				chr1:163239090-163239031
A_24_P22943	-5.69261	-6.70171	2.01265	GIPC3	Homo sapiens GIPC PDZ domain containing family, member 3 (GIPC3), mRNA [NM_133261]	3590116	chr19	3590057	+	hs|19p13.3	126326	NM_133261	GIPC PDZ domain containing family, member 3	chr19:3590057-3590116		NM_133261	Hs.266873
A_19_P00810480	-5.8937	-7.14248	2.3764			102605383	chr2	102605324	+	hs|2q11.2				chr2:102605324-102605383
A_19_P00317032	-2.33004	-3.41116	2.11568	CRNDE	colorectal neoplasia differentially expressed (non-protein coding) [Source:HGNC Symbol;Acc:37078] [ENST00000558031]	54957616	chr16	54957557	-	hs|16q12.2	643911		colorectal neoplasia differentially expressed (non-protein coding)	chr16:54957616-54957557
A_23_P168329	-2.59556	-4.73793	4.41486	TINAG	Homo sapiens tubulointerstitial nephritis antigen (TINAG), mRNA [NM_014464]	54216155	chr6	54214641	+	hs|6p12.1	27283	NM_014464	tubulointerstitial nephritis antigen	chr6:54214641-54216155	GO:0004197|GO:0006955|GO:0000166|GO:0006508|GO:0030247|GO:0007155|GO:0005604|GO:0005044	NM_014464	Hs.127011
A_23_P56505	-5.12826	-6.67278	2.91706	ITGA4	Homo sapiens integrin, alpha 4 (antigen CD49D, alpha 4 subunit of VLA-4 receptor) (ITGA4), mRNA [NM_000885]	182399659	chr2	182399600	+	hs|2q31.3	3676	NM_000885	integrin, alpha 4 (antigen CD49D, alpha 4 subunit of VLA-4 receptor)	chr2:182399600-182399659	GO:0005515|GO:0008305|GO:0060710|GO:0005886|GO:0009986|GO:0050900|GO:0046872|GO:0007507|GO:0001974|GO:0007229|GO:0007596|GO:0060324|GO:0050776|GO:0030183|GO:0007159|GO:0001968|GO:0007157|GO:0009897|GO:0070062	NM_000885	Hs.440955
A_33_P3210667	-5.62816	-7.21232	2.99832	SNAP91	Homo sapiens synaptosomal-associated protein, 91kDa (SNAP91), transcript variant 6, mRNA [NM_001256717]	84303404	chr6	84303345	-	hs|6q14.2	9892	NM_001256717	synaptosomal-associated protein, 91kDa	chr6:84303404-84303345	GO:0005515|GO:0005545|GO:0005905|GO:0005886|GO:0030276|GO:0015031|GO:0048268|GO:0030118	NM_001256717	Hs.368046
A_33_P3309506	-2.47719	-4.16136	3.21356	SEBOX	Homo sapiens SEBOX homeobox (SEBOX), mRNA [NM_001080837]	26691349	chr17	26691290	-	hs|17q11.2	645832	NM_001080837	SEBOX homeobox	chr17:26691349-26691290	GO:0043565|GO:0008150|GO:0003674|GO:0003700|GO:0005634|GO:0005575|GO:0009792|GO:0030154|GO:0006351	NM_001080837	Hs.728714
A_19_P00329166	0.176783	-1.17787	2.55735			107273212	chrX	107273153	+	hs|Xq22.3				chrX:107273153-107273212
A_33_P3292724	-4.92506	-6.00414	2.1127	SZT2	seizure threshold 2 homolog (mouse) [Source:HGNC Symbol;Acc:29040] [ENST00000310739]	43872564	chr1	43872505	+	hs|1p34.2	23334	BC017576	seizure threshold 2 homolog (mouse)	chr1:43872505-43872564	GO:0003674|GO:0043473|GO:0005575|GO:0009791|GO:0007417|GO:0005777		Hs.643560
A_19_P00807008	-5.3597	-6.74327	2.60914		Homo sapiens cDNA FLJ44316 fis, clone TRACH3000548. [AK126296]	100496676	chr1	100496617	+	hs|1p21.2		AK126296		chr1:100496617-100496676			Hs.126658
A_33_P3391596	-0.95433	-2.38382	2.69351	LAMA4	Homo sapiens laminin, alpha 4 (LAMA4), transcript variant 1, mRNA [NM_001105206]	112429200	chr6	112429141	-	hs|6q21	3910	NM_001105206	laminin, alpha 4	chr6:112429200-112429141	GO:0030334|GO:0001568|GO:0005102|GO:0005605|GO:0005606|GO:0030155|GO:0005604|GO:0031012|GO:0045995|GO:0030198|GO:0050873|GO:0007155|GO:0070062|GO:0005201	NM_001105206	Hs.654572
A_19_P00810504	-4.11588	-5.36766	2.38135			8813680	chr3	8813621	-	hs|3p25.3				chr3:008813680-008813621
A_33_P3265189	-4.72821	-6.24205	2.85568	DSG1	Homo sapiens desmoglein 1 (DSG1), mRNA [NM_001942]	28937394	chr18	28937335	+	hs|18q12.1	1828	NM_001942	desmoglein 1	chr18:28937335-28937394	GO:0030057|GO:0045295|GO:0005886|GO:0060135|GO:0005509|GO:0050821|GO:0006915|GO:0016328|GO:0006921|GO:0005829|GO:0016339|GO:0016337|GO:0016324|GO:0005911|GO:0015643|GO:0032570|GO:0007043|GO:0009898|GO:0016021|GO:0007156	NM_001942	Hs.2633
A_23_P312150	-5.40227	-6.62805	2.33882	EDN2	Homo sapiens endothelin 2 (EDN2), mRNA [NM_001956]	41944515	chr1	41944456	-	hs|1p34.2	1907	NM_001956	endothelin 2	chr1:41944515-41944456	GO:0014824|GO:0014826|GO:0008284|GO:0019722|GO:0048016|GO:0030593|GO:0019221|GO:0005576|GO:0060585|GO:0005615|GO:0007204|GO:0002690|GO:0019229|GO:0042116|GO:0001516|GO:0003058|GO:0005179|GO:0045987|GO:0042310|GO:0003099|GO:0048246|GO:0010460|GO:0003100|GO:0007166	NM_001956	Hs.1407
A_23_P105794	-2.89239	-4.52882	3.10897	EPSTI1	Homo sapiens epithelial stromal interaction 1 (breast) (EPSTI1), transcript variant 2, mRNA [NM_033255]	43528115	chr13	43500538	-	hs|13q14.11	94240	NM_033255	epithelial stromal interaction 1 (breast)	chr13:43528115-43500538		NM_033255	Hs.546467
A_19_P00326502	-5.17816	-6.88478	3.26394			127415133	chr5	127415074	+	hs|5q23.3				chr5:127415074-127415133
A_33_P3300975	-0.340661	-1.5935	2.3831	HOXC4	Homo sapiens homeobox C4 (HOXC4), transcript variant 1, mRNA [NM_014620]	54449814	chr12	54449755	+	hs|12q13.13	3221	NM_014620	homeobox C4	chr12:54449755-54449814	GO:0043565|GO:0005515|GO:0006355|GO:0003700|GO:0051216|GO:0071837|GO:0007275|GO:0005634|GO:0009952|GO:0006351|GO:0048562	NM_014620	Hs.549040
A_19_P00321747	-3.41189	-4.65737	2.37099			42991026	chr5	42990967	+	hs|5p12				chr5:042990967-042991026
A_19_P00804360	-2.94958	-4.43566	2.80126			130640321	chr12	130640262	+	hs|12q24.33				chr12:130640262-130640321
A_19_P00328485	-4.44645	-5.66215	2.32254			124819591	chr5	124819532	-	hs|5q23.2				chr5:124819591-124819532
A_23_P370574	-2.51615	-3.5358	2.02742	KIR3DL3	Homo sapiens killer cell immunoglobulin-like receptor, three domains, long cytoplasmic tail, 3 (KIR3DL3), mRNA [NM_153443]	55241098	chr19	55241039	+	hs|19q13.42	115653	NM_153443	killer cell immunoglobulin-like receptor, three domains, long cytoplasmic tail, 3	chr19:55241039-55241098	GO:0005886|GO:0016021	NM_153443	Hs.645224
A_33_P3382856	0.206886	-1.37921	3.00235	DCN	Homo sapiens decorin (DCN), transcript variant E, mRNA [NM_133507]	91572259	chr12	91572200	-	hs|12q21.33	1634	NM_133507	decorin	chr12:91572259-91572200	GO:0019800|GO:0005518|GO:0005589|GO:0005539|GO:0044281|GO:0005615|GO:0030208|GO:0030207|GO:0030206|GO:0030198|GO:0032496|GO:0009887|GO:0030204|GO:0030203|GO:0043202|GO:0005975|GO:0005796|GO:0001822|GO:0007568|GO:0050840|GO:0005576|GO:0001890|GO:0009612|GO:0031012|GO:0047485|GO:0007519|GO:0042060	NM_133507	Hs.156316
A_23_P344594	-2.82246	-4.03585	2.31882	TMEM174	Homo sapiens transmembrane protein 174 (TMEM174), mRNA [NM_153217]	72470225	chr5	72470166	+	hs|5q13.2	134288	NM_153217	transmembrane protein 174	chr5:72470166-72470225	GO:0005789|GO:0016021	NM_153217	Hs.508588
A_33_P3395905	-4.23898	-6.68338	5.44298		T cell receptor alpha variable 12-1 [Source:HGNC Symbol;Acc:12105] [ENST00000390433]	22309788	chr14	22309729	+	hs|14q11.2		D13078		chr14:22309729-22309788			Hs.525888
A_33_P3236558	0.870597	-0.392785	2.40058	TMEM234	Homo sapiens transmembrane protein 234 (TMEM234), mRNA [NM_019118]	32686794	chr1	32686735	-	hs|1p35.1	56063	NM_019118	transmembrane protein 234	chr1:32686794-32686735	GO:0016021	NM_019118	Hs.272299
A_33_P3354464	3.27009	2.10656	2.24004	LOXL1	Homo sapiens lysyl oxidase-like 1 (LOXL1), mRNA [NM_005576]	74241914	chr15	74241855	+	hs|15q24.1	4016	NM_005576	lysyl oxidase-like 1	chr15:74241855-74241914	GO:0031012|GO:0016641|GO:0030198|GO:0005507|GO:0005576|GO:0018277|GO:0005615|GO:0055114	NM_005576	Hs.65436
A_33_P3388453	-4.52825	-5.54096	2.01769	NANOS2	Homo sapiens nanos homolog 2 (Drosophila) (NANOS2), mRNA [NM_001029861]	46417936	chr19	46417877	-	hs|19q13.32	339345	NM_001029861	nanos homolog 2 (Drosophila)	chr19:46417936-46417877	GO:0048471|GO:0005737|GO:0000932|GO:0003723|GO:0008270|GO:0007275|GO:0007283|GO:0006402|GO:0045835|GO:0030718|GO:0006417	NM_001029861	Hs.434218
A_19_P00326132	-4.65325	-5.98562	2.51816	TSIX	Homo sapiens TSIX transcript, XIST antisense RNA (TSIX), antisense RNA [NR_003255]	73049062	chrX	73049003	+	hs|Xq13.2	9383	NR_003255	TSIX transcript, XIST antisense RNA	chrX:73049003-73049062		NR_003255
A_33_P3605269	-4.52788	-5.80797	2.42854	KRT8P41	Homo sapiens keratin 8 pseudogene 41 (KRT8P41), non-coding RNA [NR_027713]	9117309	chr11	9117250	+	hs|11p15.4	283102	NR_027713	keratin 8 pseudogene 41	chr11:9117250-9117309		NR_027713	Hs.689472
A_23_P157299	4.04084	2.725	2.48947	AEBP1	Homo sapiens AE binding protein 1 (AEBP1), mRNA [NM_001129]	44153881	chr7	44153822	+	hs|7p13	165	NM_001129	AE binding protein 1	chr7:44153822-44153881	GO:0005516|GO:0003700|GO:0003714|GO:0005634|GO:0003677|GO:0005615|GO:0006351|GO:0031012|GO:0001501|GO:0005737|GO:0007517|GO:0004180|GO:0006508|GO:0008270|GO:0007155|GO:0004181	NM_001129	Hs.439463
A_33_P3214939	-5.32584	-6.84751	2.87123	GOLGA6L5P	Homo sapiens golgin A6 family-like 5, pseudogene (GOLGA6L5P), non-coding RNA [NR_003246]	85048474	chr15	85048415	-	hs|15q25.2	374650	NR_003246	golgin A6 family-like 5, pseudogene	chr15:85048474-85048415		NR_003246	Hs.498345
A_33_P3352683	-2.69907	-3.77423	2.10696	REG1P	Homo sapiens regenerating islet-derived 1 pseudogene (REG1P), non-coding RNA [NR_002714]	79363879	chr2	79363820	-	hs|2p12	5969	NR_002714	regenerating islet-derived 1 pseudogene	chr2:79363879-79363820		NR_002714	Hs.716255
A_19_P00317815	-3.93472	-5.6724	3.33499		PREDICTED: Homo sapiens uncharacterized LOC101927934 (LOC101927934), misc_RNA [XR_246589]	133842525	chr5	133842466	+	hs|5q31.1		XR_246589		chr5:133842466-133842525		XR_246589	Hs.535775
A_32_P225355	-2.94572	-4.42746	2.79285	CPEB2	Homo sapiens cytoplasmic polyadenylation element binding protein 2 (CPEB2), transcript variant B, mRNA [NM_182485]	15070852	chr4	15070793	+	hs|4p15.33	132864	NM_182485	cytoplasmic polyadenylation element binding protein 2	chr4:15070793-15070852	GO:0005737|GO:0000166|GO:0003723|GO:0005634|GO:0006417	NM_182485	Hs.656937
A_19_P00321180	-5.23891	-6.43978	2.29877			22418689	chr16	22418630	-	hs|16p12.2				chr16:022418689-022418630
A_24_P196851	1.43019	0.150002	2.42871	TLN1	Homo sapiens talin 1 (TLN1), mRNA [NM_006289]	35697825	chr9	35697766	-	hs|9p13.3	7094	NM_006289	talin 1	chr9:35697825-35697766	GO:0005515|GO:0005886|GO:0005158|GO:0006928|GO:0015629|GO:0043231|GO:0030968|GO:0005829|GO:0006936|GO:0005911|GO:0007411|GO:0030274|GO:0007155|GO:0007016|GO:0070062|GO:0005813|GO:0009986|GO:0030168|GO:0032587|GO:0005576|GO:0003779|GO:0001726|GO:0030866|GO:0007596|GO:0002576|GO:0017166|GO:0005200|GO:0007043|GO:0007044|GO:0006987|GO:0044267|GO:0005925	NM_006289	Hs.471014
A_23_P107283	-5.05389	-6.35241	2.45977	HOXB2	Homo sapiens homeobox B2 (HOXB2), mRNA [NM_002145]	46620186	chr17	46620127	-	hs|17q21.32	3212	NM_002145	homeobox B2	chr17:46620186-46620127	GO:0003700|GO:0002011|GO:0008015|GO:0021569|GO:0048857|GO:0005634|GO:0007275|GO:0048704|GO:0009953|GO:0009952|GO:0006351|GO:0043565|GO:0021570|GO:0021612	NM_002145	Hs.514289
A_23_P82286	-3.06106	-4.11205	2.07195	ZAN	Homo sapiens zonadhesin (ZAN), transcript variant 6, mRNA [NM_173059]	100388615	chr7	100386962	+	hs|7q22.1	7455	NM_173059	zonadhesin	chr7:100386962-100388615	GO:0016337|GO:0005886|GO:0016021|GO:0007339	NM_173059	Hs.307004
A_33_P3708413	0.85022	-0.220087	2.09988	MFAP5	Homo sapiens microfibrillar associated protein 5 (MFAP5), mRNA [NM_003480]	8800746	chr12	8800687	-	hs|12p13.31	8076	NM_003480	microfibrillar associated protein 5	chr12:8800746-8800687	GO:0030198|GO:0001527|GO:0005576|GO:0043206|GO:0005201	NM_003480	Hs.512842
A_33_P3424010	-5.98658	-7.33081	2.53894		T cell receptor beta variable 7-8 [Source:HGNC Symbol;Acc:12242] [ENST00000390359]	142099606	chr7	142099547	-	hs|7q34		L10120		chr7:142099606-142099547			Hs.534418
A_19_P00803398	-4.65653	-5.7441	2.12516			39508618	chr1	39508559	-	hs|1p34.3				chr1:039508618-039508559
A_23_P25150	-1.91502	-3.18811	2.41679	HOXC9	Homo sapiens homeobox C9 (HOXC9), mRNA [NM_006897]	54396671	chr12	54396612	+	hs|12q13.13	3225	NM_006897	homeobox C9	chr12:54396612-54396671	GO:0043565|GO:0003700|GO:0048704|GO:0005634|GO:0009952|GO:0006351	NM_006897	Hs.658823
A_33_P3212804	-4.80994	-5.89986	2.12863	C22orf42	Homo sapiens chromosome 22 open reading frame 42 (C22orf42), mRNA [NM_001010859]	32546373	chr22	32546314	-	hs|22q12.3	150297	NM_001010859	chromosome 22 open reading frame 42	chr22:32546373-32546314		NM_001010859	Hs.426551
A_23_P164451	-0.950781	-2.16238	2.31595	TBX2	Homo sapiens T-box 2 (TBX2), mRNA [NM_005994]	59486315	chr17	59486256	+	hs|17q23.2	6909	NM_005994	T-box 2	chr17:59486256-59486315	GO:0005515|GO:0060045|GO:0008284|GO:0003700|GO:0060596|GO:0005634|GO:0048596|GO:0060021|GO:0005667|GO:0007569|GO:0035909|GO:0003203|GO:0007521|GO:0000122|GO:0003677|GO:0060560|GO:0006351|GO:0003151|GO:0043565|GO:0048738|GO:0060465|GO:0003148|GO:0045892|GO:0042733|GO:0090398|GO:0003256	NM_005994	Hs.531085
A_33_P3718679	-6.03318	-7.08432	2.07216	LOC283731	Homo sapiens hypothetical protein LOC283731, mRNA (cDNA clone IMAGE:4826227). [BC050067]	74418316	chr15	74418257	-	hs|15q24.1	283731	BC050067	uncharacterized LOC283731	chr15:74418316-74418257			Hs.631696
A_33_P3269019	-5.33185	-6.856	2.87618		Homo sapiens cDNA FLJ13275 fis, clone OVARC1001032. [AK023337]	21814720	chr17	21814661	+	hs|17p11.2		AK023337		chr17:21814661-21814720			Hs.531684
A_19_P00322626	-5.75179	-6.75248	2.00097			27138968	chr22	27138909	+	hs|22q12.1				chr22:027138909-027138968
A_33_P3324687	-3.04488	-4.08026	2.04966			36911287	chr15	36911228	+	hs|15q14				chr15:036911228-036911287
A_33_P3306818	-5.92844	-7.08286	2.22595	LOC100130872	Homo sapiens cDNA FLJ34460 fis, clone HLUNG2002942. [AK091779]	1193894	chr4	1193835	-	hs|4p16.3	100130872	AK091779	uncharacterized LOC100130872	chr4:1193894-1193835			Hs.302963
A_33_P3407990	-4.43012	-5.84865	2.67313	LOC100130193	Homo sapiens cDNA FLJ38783 fis, clone LIVER2001191. [AK096102]	19727966	chr1	19727907	-	hs|1p36.13	100130193	AK096102	uncharacterized LOC100130193	chr1:19727966-19727907			Hs.653211
A_19_P00802433	-1.56819	-2.92004	2.55239		PREDICTED: Homo sapiens uncharacterized LOC101927171 (LOC101927171), misc_RNA [XR_242040]	53495897	chr6	53495838	+	hs|6p12.1		XR_242040		chr6:53495838-53495897		XR_242040
A_33_P3370434	-3.07625	-4.21985	2.20931			74343612	chr5	74343553	-	hs|5q13.3		TCONS_00009703		chr5:74343612-74343553
A_19_P00800474	2.69146	1.67498	2.02298		Homo sapiens cDNA FLJ12279 fis, clone MAMMA1001743, weakly similar to Y BOX BINDING PROTEIN-1. [AK022341]	151826916	chr7	151826857	+	hs|7q36.1		AK022341		chr7:151826857-151826916			Hs.649979
A_19_P00806628	-5.96238	-7.2192	2.38968			168598240	chr6	168598181	+	hs|6q27				chr6:168598181-168598240
A_33_P3673242	-6.19501	-7.36232	2.24592		Homo sapiens clone FLB4442 PRO1158 mRNA, complete cds. [AF113687]	72433550	chr14	72433491	+	hs|14q24.2		AF113687		chr14:72433491-72433550			Hs.608775
A_33_P3310415	-5.50307	-6.64985	2.21419		Homo sapiens clone DNA175919 FLFF9364 (UNQ9364) mRNA, complete cds. [AY358259]	14124688	chr6	14124629	+	hs|6p23		AY358259		chr6:14124629-14124688
A_24_P203106	-3.34895	-4.43062	2.11648	PFKFB1	Homo sapiens 6-phosphofructo-2-kinase/fructose-2,6-biphosphatase 1 (PFKFB1), transcript variant 1, mRNA [NM_002625]	54971902	chrX	54964129	-	hs|Xp11.21	5207	NM_002625	6-phosphofructo-2-kinase/fructose-2,6-biphosphatase 1	chrX:54971902-54964129	GO:0005515|GO:0031100|GO:0006094|GO:0044281|GO:0051591|GO:0007243|GO:0006096|GO:0005829|GO:0042802|GO:0042594|GO:0004331|GO:0033762|GO:0006006|GO:0006003|GO:0019900|GO:0003873|GO:0006000|GO:0032868|GO:0005975|GO:0070095|GO:0033133|GO:0051384|GO:0005524|GO:0006112|GO:0043540	NM_002625	Hs.444304
A_19_P00330855	-3.969	-5.20448	2.35461			168682810	chr6	168682751	+	hs|6q27				chr6:168682751-168682810
A_24_P33508	-3.02775	-4.04559	2.0249	2014-03-11	Homo sapiens membrane-associated ring finger (C3HC4) 11 (MARCH11), mRNA [NM_001102562]	16067856	chr5	16067797	-	hs|5p15.1	441061	NM_001102562	membrane-associated ring finger (C3HC4) 11	chr5:16067856-16067797	GO:0016567|GO:0016874|GO:0008270|GO:0016021|GO:0030659	NM_001102562	Hs.662216
A_33_P3360753	-0.878266	-1.94109	2.08902	KCNQ2	Homo sapiens cDNA FLJ60440 complete cds, highly similar to Potassium voltage-gated channel subfamily KQT member 2. [AK293727]	62055455	chr20	62055396	-	hs|20q13.33	3785	AK293727	potassium voltage-gated channel, KQT-like subfamily, member 2	chr20:62055455-62055396	GO:0005251|GO:0043194|GO:0033268|GO:0005886|GO:0007411|GO:0008076|GO:0005249|GO:0030506|GO:0007268|GO:0005267|GO:0006813|GO:0007399		Hs.161851
A_33_P3340129	-5.23833	-6.55083	2.48371	LOC100128551	Homo sapiens cDNA FLJ43158 fis, clone ERLTF2000324. [AK125148]	158070942	chr6	158070883	+	hs|6q25.3	100128551	AK125148	uncharacterized LOC100128551	chr6:158070883-158070942			Hs.689561
A_33_P3408222	-6.05562	-7.14385	2.12613			22394850	chr1	22394791	-	hs|1p36.12				chr1:022394850-022394791
A_19_P00321279	-5.14698	-6.77516	3.09122			29655999	chr8	29655940	+	hs|8p12		TCONS_00014487		chr8:29655940-29655999			Hs.512440
A_33_P3385837	-4.31147	-6.20871	3.72501	C10orf68	Homo sapiens chromosome 10 open reading frame 68 (C10orf68), mRNA [NM_024688]	33143413	chr10	33143354	+	hs|10p11.22	79741	NM_024688	chromosome 10 open reading frame 68	chr10:33143354-33143413		NM_024688	Hs.585464
A_23_P119936	-5.33693	-6.44131	2.15006	REG3A	Homo sapiens regenerating islet-derived 3 alpha (REG3A), transcript variant 2, mRNA [NM_138938]	79384367	chr2	79384308	-	hs|2p12	5068	NM_138938	regenerating islet-derived 3 alpha	chr2:79384367-79384308	GO:0045617|GO:0010838|GO:0005737|GO:0008283|GO:0090303|GO:0030246|GO:0007275|GO:0006953|GO:0005615|GO:0007157	NM_138938	Hs.567312
A_23_P216915	-5.10793	-6.27702	2.24869	NR5A1	Homo sapiens nuclear receptor subfamily 5, group A, member 1 (NR5A1), mRNA [NM_004959]	127244278	chr9	127244219	-	hs|9q33.3	2516	NM_004959	nuclear receptor subfamily 5, group A, member 1	chr9:127244278-127244219	GO:0005515|GO:0010467|GO:0006367|GO:0030325|GO:0003705|GO:0003707|GO:0001553|GO:0007267|GO:0050810|GO:0005634|GO:0010259|GO:0030154|GO:0005543|GO:0003690|GO:0045944|GO:0009888|GO:0004879|GO:2000195|GO:0003713|GO:0003677|GO:0043565|GO:0007538|GO:0051457|GO:0003682|GO:0005654|GO:0008270|GO:0042445|GO:0019899|GO:0030522|GO:0008584|GO:2000020	NM_004959	Hs.495108
A_23_P404494	-6.09447	-7.13197	2.05268	IL7R	Homo sapiens interleukin 7 receptor (IL7R), mRNA [NM_002185]	35876840	chr5	35876781	+	hs|5p13.2	3575	NM_002185	interleukin 7 receptor	chr5:35876781-35876840	GO:0005515|GO:0033089|GO:0008361|GO:0005886|GO:0004917|GO:0005576|GO:0003823|GO:0048535|GO:0048872|GO:0010628|GO:0000902|GO:0007165|GO:0006955|GO:0030217|GO:0042100|GO:0001915|GO:0038111|GO:0016049|GO:0016021|GO:0000018|GO:0009897|GO:0002377|GO:0007166	NM_002185	Hs.591742
A_19_P00812892	-3.24017	-4.32415	2.11989		Homo sapiens mRNA; cDNA DKFZp686I0688 (from clone DKFZp686I0688). [BX647262]	3908395	chr6	3908336	-	hs|6p25.2		BX647262		chr6:3908395-3908336			Hs.407992
A_33_P3273068	-3.87699	-5.2088	2.51718	ALX4	ALX homeobox 4 [Source:HGNC Symbol;Acc:450] [ENST00000329255]	44282055	chr11	44281996	-	hs|11p11.2	60529	AB058691	ALX homeobox 4	chr11:44282055-44281996	GO:0005667|GO:0003700|GO:0046982|GO:0048704|GO:0048565|GO:0042981|GO:0005634|GO:0009791|GO:0009952|GO:0003677|GO:0006351|GO:0043565|GO:0001501|GO:0007517|GO:0045944|GO:0035116|GO:0071837|GO:0060021|GO:0035115|GO:0001942|GO:0042733		Hs.436055
A_33_P3743432	-5.60288	-6.63525	2.04538	DEFA8P	Homo sapiens defensin, alpha 8 pseudogene (DEFA8P), non-coding RNA [NR_073407]	6808307	chr8	6808248	-	hs|8p23.1	449491	NR_073407	defensin, alpha 8 pseudogene	chr8:6808307-6808248		NR_073407	Hs.627154
A_23_P76488	1.71663	0.57914	2.19998	EMP1	Homo sapiens epithelial membrane protein 1 (EMP1), mRNA [NM_001423]	13369621	chr12	13369562	+	hs|12p13.1	2012	NM_001423	epithelial membrane protein 1	chr12:13369562-13369621	GO:0016020|GO:0008544|GO:0005886|GO:0008283|GO:0016049|GO:0007275|GO:0016021	NM_001423	Hs.719042
A_33_P3260659	-5.09047	-6.33061	2.36222	OR2T1	Homo sapiens olfactory receptor, family 2, subfamily T, member 1 (OR2T1), mRNA [NM_030904]	248569424	chr1	248569365	+	hs|1q44	26696	NM_030904	olfactory receptor, family 2, subfamily T, member 1	chr1:248569365-248569424	GO:0004984|GO:0005886|GO:0004930|GO:0016021	NM_030904	Hs.626885
A_33_P3405916	-2.94533	-4.28207	2.5258	LINC00273	Homo sapiens long intergenic non-protein coding RNA 273 (LINC00273), long non-coding RNA [NR_038368]	33961172	chr16	33961113	-	hs|16p11.2	649159	NR_038368	long intergenic non-protein coding RNA 273	chr16:33961172-33961113		NR_038368	Hs.532675
A_19_P00319436	-5.0862	-6.88532	3.48007		AL568885 Homo sapiens PLACENTA Homo sapiens cDNA clone CS0DE006YH09 3-PRIME, mRNA sequence [AL568885]	43256483	chr2	43256424	+	hs|2p21		AL568885		chr2:43256424-43256483			Hs.730069
A_33_P3626816	-6.17102	-7.31369	2.20789	CFLAR-AS1	Homo sapiens CFLAR antisense RNA 1 (CFLAR-AS1), long non-coding RNA [NR_040030]	202005092	chr2	202005033	-	hs|2q33.1	65072	NR_040030	CFLAR antisense RNA 1	chr2:202005092-202005033		NR_040030	Hs.664613
A_19_P00318848	-5.69612	-6.89006	2.28777	MRPL23-AS1	Homo sapiens MRPL23 antisense RNA 1 (MRPL23-AS1), long non-coding RNA [NR_024471]	2004977	chr11	2004918	-	hs|11p15.5	100133545	NR_024471	MRPL23 antisense RNA 1	chr11:2004977-2004918		NR_024471	Hs.677620
A_19_P00331221	-5.80342	-6.83316	2.04165			5532140	chr4	5532081	+	hs|4p16.2				chr4:005532081-005532140
A_19_P00800498	-6.08467	-7.41778	2.51945			150309601	chr5	150309542	+	hs|5q33.1				chr5:150309542-150309601
A_23_P383227	-1.297	-2.30674	2.01356	S100A1	Homo sapiens S100 calcium binding protein A1 (S100A1), mRNA [NM_006271]	153604335	chr1	153604276	+	hs|1q21.3	6271	NM_006271	S100 calcium binding protein A1	chr1:153604276-153604335	GO:0035556|GO:0005515|GO:0044548|GO:0043234|GO:0016529|GO:0008016|GO:0005509|GO:0051117|GO:0005634|GO:0000122|GO:0042803|GO:0042802	NM_006271	Hs.515715
A_23_P42768	0.87399	-0.342434	2.3237	SRRM3	Homo sapiens serine/arginine repetitive matrix 3 (SRRM3), mRNA [NM_001110199]	75890731	chr7	75890675	+	hs|7q11.23	222183	NM_001110199	serine/arginine repetitive matrix 3	chr7:75890675-75890731		NM_001110199	Hs.511025
A_33_P3224426	-3.86907	-4.99569	2.18347	LOC729305	Homo sapiens cDNA FLJ43050 fis, clone BRTHA3005046. [AK125040]	134605693	chr11	134605634	+	hs|11q25	729305	AK125040	uncharacterized LOC729305	chr11:134605634-134605693			Hs.148365
A_23_P251499	3.07026	2.05009	2.02815	PCOLCE	Homo sapiens procollagen C-endopeptidase enhancer (PCOLCE), mRNA [NM_002593]	100204126	chr7	100204067	+	hs|7q22.1	5118	NM_002593	procollagen C-endopeptidase enhancer	chr7:100204067-100204126	GO:0031012|GO:0016504|GO:0010952|GO:0005518|GO:0006508|GO:0007275|GO:0008201|GO:0005615|GO:0070062	NM_002593	Hs.202097
A_19_P00803860	-5.67085	-6.97499	2.46937			104140578	chr13	104140519	-	hs|13q33.1				chr13:104140578-104140519
A_33_P3227086	-3.55304	-5.39025	3.57317		Homo sapiens cDNA FLJ38343 fis, clone FCBBF3028472. [AK095662]	26605655	chr22	26605596	+	hs|22q12.1		AK095662		chr22:26605596-26605655
A_24_P213950	-5.33011	-6.48468	2.22618	HEPACAM	Homo sapiens hepatic and glial cell adhesion molecule (HEPACAM), mRNA [NM_152722]	124789495	chr11	124789436	-	hs|11q24.2	220296	NM_152722	hepatic and glial cell adhesion molecule	chr11:124789495-124789436	GO:0030424|GO:0005737|GO:0005911|GO:0007050|GO:0034613|GO:0016021|GO:0007155|GO:0040008	NM_152722	Hs.745294
A_33_P3502305	-4.43938	-6.61087	4.50489	HERC2P7	Homo sapiens HERC2P7 pseudogene, partial mRNA sequence. [AF071178]	23391822	chr15	23391763	+	hs|15q11.2	100132101	AF071178	hect domain and RLD 2 pseudogene 7	chr15:23391763-23391822			Hs.146211
A_33_P3242713	-5.96275	-7.04303	2.11444		Homo sapiens cDNA FLJ11996 fis, clone HEMBB1001449. [AK022058]	8015174	chr18	8015115	+	hs|18p11.23		AK022058		chr18:8015115-8015174
A_23_P146066	-6.01551	-7.30686	2.44757	SPAG1	Homo sapiens sperm associated antigen 1 (SPAG1), transcript variant 1, mRNA [NM_003114]	101253147	chr8	101252969	+	hs|8q22.2	6674	NM_003114	sperm associated antigen 1	chr8:101252969-101253147	GO:0007338|GO:0005737|GO:0016787|GO:0005525	NM_003114	Hs.591866
A_19_P00318243	1.31367	0.256742	2.08049			1178669	chr5	1178610	-	hs|5p15.33		XR_241721		chr5:1178669-1178610		XR_241721	Hs.593732
A_19_P00809814	-4.14846	-5.70258	2.93655		Q354W4_9BRAD (Q354W4) Glucoamylase, (Glucan 1,4-alpha-glucosidase), partial (8%) [THC2692971]	69307610	chr11	69307551	-	hs|11q13.3				chr11:069307610-069307551
A_33_P3236661	-1.07691	-2.802	3.30599	PCDH9	Homo sapiens protocadherin 9, mRNA (cDNA clone MGC:167030 IMAGE:8860363), complete cds. [BC150296]	67798730	chr13	67798671	-	hs|13q21.32	5101	BC150296	protocadherin 9	chr13:67798730-67798671	GO:0005886|GO:0005509|GO:0016021|GO:0007156		Hs.654709
A_23_P79015	-1.12151	-2.40708	2.43779	SCN1B	Homo sapiens sodium channel, voltage-gated, type I, beta subunit (SCN1B), transcript variant b, mRNA [NM_199037]	35524447	chr19	35523584	+	hs|19q13.12	6324	NM_199037	sodium channel, voltage-gated, type I, beta subunit	chr19:35523584-35524447	GO:0046684|GO:0051899|GO:0021966|GO:0007268|GO:0060307|GO:0086091|GO:0019227|GO:0060048|GO:0040011|GO:0060371|GO:0014704|GO:0010765|GO:0007411|GO:0086002|GO:0001518|GO:0035725|GO:0007155|GO:0061337|GO:0086006|GO:0086047|GO:0005248|GO:0030315|GO:0005576|GO:2000649|GO:0086062|GO:0033268|GO:0019871|GO:0010976|GO:0086012|GO:0017080	NM_199037	Hs.436646
A_23_P54840	5.9408	4.90304	2.05303	MT1A	Homo sapiens metallothionein 1A (MT1A), mRNA [NM_005946]	56673808	chr16	56673205	+	hs|16q12.2	4489	NM_005946	metallothionein 1A	chr16:56673205-56673808	GO:0071294|GO:0005515|GO:0048471|GO:0005737|GO:0005507|GO:0008270|GO:0005634|GO:0071276|GO:0046870|GO:0045926	NM_005946	Hs.655199
A_24_P519672	-6.18726	-7.38157	2.28835	MGC2889	Homo sapiens uncharacterized protein MGC2889 (MGC2889), long non-coding RNA [NR_026877]	192961133	chr3	192961074	+	hs|3q29	84789	NR_026877	uncharacterized protein MGC2889	chr3:192961074-192961133		NR_026877	Hs.676481
A_19_P00316324	-4.91637	-6.14057	2.33625	LOC100506810	Homo sapiens uncharacterized LOC100506810 (LOC100506810), long non-coding RNA [NR_038856]	234867204	chr1	234867145	+	hs|1q42.3	100506810	NR_038856	uncharacterized LOC100506810	chr1:234867145-234867204		NR_038856	Hs.586634
A_23_P324989	-3.89819	-4.92179	2.03299	RECQL5	RecQ protein-like 5 [Source:HGNC Symbol;Acc:9950] [ENST00000420326]	73645788	chr17	73645729	-	hs|17q25.1	9400	AB042823	RecQ protein-like 5	chr17:73645788-73645729	GO:0008026|GO:0031965|GO:0000993|GO:0005730|GO:0005634|GO:0006310|GO:0006259|GO:0003676|GO:0005524|GO:0003678|GO:0051304|GO:0006260|GO:0005737|GO:0007067|GO:0006281|GO:0016591|GO:0005654|GO:0032508|GO:0034244|GO:0051301		Hs.632229
A_33_P3258467	0.121086	-1.05393	2.25795	SPTBN1	Homo sapiens spectrin, beta, non-erythrocytic 1 (SPTBN1), transcript variant 2, mRNA [NM_178313]	54889444	chr2	54889385	+	hs|2p16.2	6711	NM_178313	spectrin, beta, non-erythrocytic 1	chr2:54889385-54889444	GO:0005515|GO:0007009|GO:0008091|GO:0005516|GO:0043001|GO:0000281|GO:0072661|GO:0071709|GO:0030506|GO:0005730|GO:0032437|GO:0003779|GO:0014731|GO:0031430|GO:0051693|GO:0005829|GO:0007182|GO:0005737|GO:0005543|GO:0007411|GO:0007184|GO:0005200|GO:0030673	NM_178313	Hs.503178
A_24_P332651	0.641077	-0.431233	2.1028	LOC650157	PREDICTED: Homo sapiens peptidyl-prolyl cis-trans isomerase A-like (LOC650157), mRNA [XM_001727011]	11491858	chr2	11491799	+	hs|2p25.1	650157	XM_001727011	peptidyl-prolyl cis-trans isomerase A-like	chr2:11491799-11491858		XM_001727011
A_19_P00320538	-0.212411	-1.43926	2.34055			47419693	chr2	47419634	-	hs|2p21				chr2:47419693-47419634
A_33_P3286112	-5.80949	-7.11299	2.46828		DA827940 PLACE1 Homo sapiens cDNA clone PLACE1000102 5', mRNA sequence [DA827940]	40698877	chr17	40698818	+	hs|17q21.2		TCONS_l2_00010777		chr17:40698818-40698877			Hs.720333
A_33_P3386935	-3.41053	-5.45694	4.13076	KIAA1841	Homo sapiens KIAA1841 (KIAA1841), transcript variant 2, mRNA [NM_032506]	61364967	chr2	61364908	+	hs|2p15	84542	NM_032506	KIAA1841	chr2:61364908-61364967		NM_032506	Hs.468653
A_19_P00807605	-4.94684	-6.00086	2.07631			29210846	chr22	29210787	-	hs|22q12.1				chr22:029210846-029210787
A_33_P3319791	-5.96443	-6.9757	2.01569	NR4A1	Homo sapiens nuclear receptor subfamily 4, group A, member 1 (NR4A1), transcript variant 1, mRNA [NM_002135]	52453285	chr12	52453226	+	hs|12q13.13	3164	NM_002135	nuclear receptor subfamily 4, group A, member 1	chr12:52453226-52453285	GO:0005515|GO:0010467|GO:0035924|GO:0006367|GO:0035767|GO:0003707|GO:0002042|GO:0005634|GO:0035914|GO:0042803|GO:0005737|GO:0007173|GO:0004879|GO:0043154|GO:0005667|GO:0048011|GO:0046982|GO:0048015|GO:0003677|GO:0044344|GO:0043565|GO:0007165|GO:0001077|GO:0001938|GO:0008543|GO:0045087|GO:0005654|GO:0008270|GO:0030522|GO:0038095	NM_002135	Hs.524430
A_23_P2041	-6.02163	-7.42025	2.63648	MICALCL	Homo sapiens MICAL C-terminal like (MICALCL), mRNA [NM_032867]	12380615	chr11	12380556	+	hs|11p15.3	84953	NM_032867	MICAL C-terminal like	chr11:12380556-12380615	GO:0008150|GO:0005737|GO:0007275|GO:0007283|GO:0030154|GO:0051019	NM_032867	Hs.128196
A_33_P3354214	-5.06191	-6.80871	3.35615			2500850	chr1	2500791	+	hs|1p36.32		TCONS_l2_00001960		chr1:2500791-2500850
A_33_P3709317	2.12076	0.784586	2.5248	SNORA28	Homo sapiens small nucleolar RNA, H/ACA box 28 (SNORA28), small nucleolar RNA [NR_002964]	103804260	chr14	103804201	+	hs|14q32.32	677811	NR_002964	small nucleolar RNA, H/ACA box 28	chr14:103804201-103804260		NR_002964	Hs.658237
A_23_P77529	-5.17566	-6.57595	2.63954	MSLN	Homo sapiens mesothelin (MSLN), transcript variant 1, mRNA [NM_005823]	816477	chr16	816418	+	hs|16p13.3	10232	NM_005823	mesothelin	chr16:816418-816477	GO:0005515|GO:0005794|GO:0031016|GO:0016020|GO:0009986|GO:0005886|GO:0031225|GO:0007155|GO:0005615	NM_005823	Hs.408488
A_24_P281872	-5.35833	-7.25679	3.72814	CXorf27	Homo sapiens chromosome X open reading frame 27 (CXorf27), mRNA [NM_012274]	37850235	chrX	37850176	+	hs|Xp11.4	25763	NM_012274	chromosome X open reading frame 27	chrX:37850176-37850235	GO:0046982	NM_012274	Hs.122959
A_19_P00811205	-4.91819	-6.42013	2.83224			155229019	chr6	155228960	-	hs|6q25.2				chr6:155229019-155228960
A_24_P218805	-3.49169	-4.72846	2.35669	HOXC10	Homo sapiens homeobox C10 (HOXC10), mRNA [NM_017409]	54383159	chr12	54383100	+	hs|12q13.13	3226	NM_017409	homeobox C10	chr12:54383100-54383159	GO:0050905|GO:0043565|GO:0019907|GO:0008284|GO:0001501|GO:0003700|GO:0021520|GO:0009954|GO:0030326|GO:0009952|GO:0006351	NM_017409	Hs.44276
A_23_P412389	-2.7298	-4.11206	2.60677	FGF18	Homo sapiens fibroblast growth factor 18 (FGF18), mRNA [NM_003862]	170876190	chr5	170863258	+	hs|5q35.1	8817	NM_003862	fibroblast growth factor 18	chr5:170863258-170876190	GO:0008286|GO:0030949|GO:0008284|GO:0030324|GO:0007267|GO:0005111|GO:0005615|GO:0009653|GO:0007173|GO:0002063|GO:0032332|GO:0070374|GO:0048011|GO:0048015|GO:0005730|GO:0005576|GO:0005105|GO:0001525|GO:0007399|GO:0007165|GO:0001958|GO:0001957|GO:0008543|GO:0045087|GO:0008083|GO:0038095	NM_003862	Hs.87191
A_23_P68219	-5.25145	-6.29654	2.0635	TTN	Homo sapiens titin (TTN), transcript variant novex, mRNA [NM_133379]	179610274	chr2	179610215	-	hs|2q31.2	7273	NM_133379	titin	chr2:179610274-179610215	GO:0005515|GO:0045859|GO:0007076|GO:0005516|GO:0030018|GO:0006941|GO:0042805|GO:0002020|GO:0043621|GO:0060048|GO:0007512|GO:0042802|GO:0006936|GO:0051015|GO:0055003|GO:0008307|GO:0055008|GO:0005794|GO:0019901|GO:0005509|GO:0031433|GO:0045214|GO:0030168|GO:0035995|GO:0001701|GO:0031430|GO:0048739|GO:0051592|GO:0019899|GO:0031674|GO:0030240|GO:0005634|GO:0005829|GO:0003300|GO:0005737|GO:0048769|GO:…	NM_133379	Hs.134602
A_32_P119248	-5.51423	-7.24428	3.31738	FOXD4	Homo sapiens forkhead box D4 (FOXD4), mRNA [NM_207305]	116549	chr9	116490	-	hs|9p24.3	2298	NM_207305	forkhead box D4	chr9:116549-116490	GO:0007389|GO:0001658|GO:0003700|GO:0051216|GO:0003705|GO:0001755|GO:0005634|GO:0009790|GO:0048846|GO:0051090|GO:0003690|GO:0045944|GO:0005667|GO:0006355|GO:0001822|GO:0008301|GO:0005730|GO:0007275|GO:0030318|GO:0000122|GO:0048485|GO:0048484|GO:0043565|GO:0007422|GO:0050935|GO:0048937|GO:0008134	NM_207305	Hs.584759
A_19_P00316321	-4.32751	-5.74557	2.67225			30430608	chr7	30430549	-	hs|7p14.3				chr7:030430608-030430549
A_19_P00330032	-5.64242	-7.08421	2.71657			3620332	chr5	3620273	+	hs|5p15.33				chr5:003620273-003620332
A_19_P00801446	-4.32769	-5.33751	2.01367			32076177	chr2	32076118	-	hs|2p23.1				chr2:032076177-032076118
A_33_P3235322	-5.31998	-6.99057	3.18344	SYTL1	Homo sapiens synaptotagmin-like 1 (SYTL1), transcript variant 2, mRNA [NM_032872]	27671982	chr1	27671923	+	hs|1p36.11	84958	NM_032872	synaptotagmin-like 1	chr1:27671923-27671982	GO:0005515|GO:0042470|GO:0017137|GO:0005886|GO:0006887|GO:0042043|GO:0006886|GO:0019897	NM_032872	Hs.469175
A_19_P00323774	-3.19717	-4.35745	2.23501			49387858	chr15	49387799	-	hs|15q21.1				chr15:049387858-049387799
A_23_P126540	-5.23079	-6.81394	2.99623	ADORA3	Homo sapiens adenosine A3 receptor (ADORA3), transcript variant 1, mRNA [NM_020683]	112031418	chr1	112031359	-	hs|1p13.2	140	NM_020683	adenosine A3 receptor	chr1:112031418-112031359	GO:0005886|GO:0008016|GO:0009611|GO:0014068|GO:0070257|GO:0050850|GO:0043306|GO:0001609|GO:0007165|GO:0007190|GO:0006954|GO:0002553|GO:0005887|GO:0050729|GO:0002687|GO:0016021	NM_020683	Hs.281342
A_19_P00328256	-5.44073	-7.24171	3.48458			110830842	chrX	110830783	-	hs|Xq23				chrX:110830842-110830783
A_19_P00331847	-3.41116	-4.93711	2.87977			156073569	chr1	156073510	+	hs|1q22				chr1:156073510-156073569
A_33_P3282698	-5.47902	-7.10577	3.08816	GNAZ	guanine nucleotide binding protein (G protein), alpha z polypeptide [Source:HGNC Symbol;Acc:4395] [ENST00000492538]	23412940	chr22	23412881	+	hs|22q11.22	2781		guanine nucleotide binding protein (G protein), alpha z polypeptide	chr22:23412881-23412940	GO:0005886|GO:0005783|GO:0005834|GO:0003924|GO:0005635|GO:0031683|GO:0005525|GO:0007193|GO:0046872|GO:0005829|GO:0031234|GO:0007186|GO:0031821|GO:0007188|GO:0004871|GO:0005057
A_19_P00330630	-0.0936761	-1.19054	2.1389			65190864	chr11	65190805	-	hs|11q13.1				chr11:065190864-065190805
A_33_P3404686	-6.08004	-7.39597	2.48963	TNK2-AS1	Homo sapiens cDNA FLJ36796 fis, clone ADRGL2006817. [AK094115]	195638640	chr3	195638581	+	hs|3q29	100128262	AK094115	TNK2 antisense RNA 1	chr3:195638581-195638640			Hs.605240
A_19_P00316497	-4.58237	-5.62897	2.06565	LOC338797	Homo sapiens uncharacterized LOC338797 (LOC338797), long non-coding RNA [NR_103736]	131851199	chr12	131851140	+	hs|12q24.33	338797	NR_103736	uncharacterized LOC338797	chr12:131851140-131851199		NR_103736	Hs.592007
A_24_P319736	-0.659544	-2.03235	2.58974	MEIS1	Homo sapiens Meis homeobox 1 (MEIS1), mRNA [NM_002398]	66799385	chr2	66799326	+	hs|2p14	4211	NM_002398	Meis homeobox 1	chr2:66799326-66799385	GO:0043565|GO:0005515|GO:0005667|GO:0046982|GO:0045665|GO:0002089|GO:0045638|GO:0003705|GO:0003682|GO:0060216|GO:0005634|GO:0001525	NM_002398	Hs.526754
A_19_P00317560	-5.12057	-6.18399	2.08988	LOC646329	Homo sapiens uncharacterized LOC646329 (LOC646329), long non-coding RNA [NR_034120]	130569135	chr7	130569076	-	hs|7q32.3	646329	NR_034120	uncharacterized LOC646329	chr7:130569135-130569076		NR_034120	Hs.150556
A_33_P3375626	-5.0029	-6.26566	2.39954			30016977	chr20	30016918	+	hs|20q11.21				chr20:030016918-030016977
A_24_P110354	-6.29677	-7.43052	2.19428	C5orf50	chromosome 5 open reading frame 50 [Source:HGNC Symbol;Acc:34440] [ENST00000330910]	171217848	chr5	171217544	+	hs|5q35.1	644994	XM_003403786	chromosome 5 open reading frame 50	chr5:171217544-171217848	GO:0005886|GO:0016021	XM_003403786	Hs.591740
A_23_P127824	-4.37949	-5.53636	2.22973	TNNT3	Homo sapiens troponin T type 3 (skeletal, fast) (TNNT3), transcript variant 3, mRNA [NM_001042780]	1956119	chr11	1956060	+	hs|11p15.5	7140	NM_001042780	troponin T type 3 (skeletal, fast)	chr11:1956060-1956119	GO:0030172|GO:0031013|GO:0030049|GO:0005861|GO:0003009|GO:0043462|GO:0006942|GO:0003779|GO:0030899|GO:0005523|GO:0048306|GO:0005829	NM_001042780	Hs.73454
A_33_P3297244	-5.86636	-7.22896	2.5715	GAS2L2	Homo sapiens growth arrest-specific 2 like 2 (GAS2L2), mRNA [NM_139285]	34077326	chr17	34077267	-	hs|17q12	246176	NM_139285	growth arrest-specific 2 like 2	chr17:34077326-34077267	GO:0008017|GO:0005737|GO:0001725|GO:0051015|GO:0001578|GO:0005874|GO:0007026|GO:0007050|GO:0005856|GO:0008093	NM_139285	Hs.591194
A_24_P179044	-1.77505	-2.82176	2.06582	SNX9	Homo sapiens sorting nexin 9 (SNX9), mRNA [NM_016224]	158330974	chr6	158330798	+	hs|6q25.3	51429	NM_016224	sorting nexin 9	chr6:158330798-158330974	GO:0005515|GO:0005802|GO:0005794|GO:0000281|GO:0030136|GO:0001726|GO:0006886|GO:0042803|GO:0006898|GO:0036089|GO:0031234|GO:0006897|GO:0043547|GO:0005545|GO:0060988|GO:0007067|GO:0007154|GO:0016197|GO:0016023|GO:0032461|GO:0031625|GO:0030659	NM_016224	Hs.191213
A_23_P31739	-4.1336	-5.15861	2.03497	STMN4	Homo sapiens stathmin-like 4 (STMN4), transcript variant 1, mRNA [NM_030795]	27094248	chr8	27094189	-	hs|8p21.2	81551	NM_030795	stathmin-like 4	chr8:27094248-27094189	GO:0030424|GO:0005794|GO:0031110|GO:0030426	NM_030795	Hs.201058
A_19_P00322673	-6.07821	-7.3997	2.49924			26519577	chr7	26519518	+	hs|7p15.2		TCONS_l2_00027074		chr7:26519518-26519577
A_23_P355776	-5.17538	-6.36464	2.28036	LINC00266-1	Homo sapiens long intergenic non-protein coding RNA 266-1 (LINC00266-1), long non-coding RNA [NR_040415]	62934547	chr20	62926397	+	hs|20q13.33	140849	NR_040415	long intergenic non-protein coding RNA 266-1	chr20:62926397-62934547		NR_040415	Hs.745565
A_19_P00811429	1.09858	-0.0178518	2.1681		AGENCOURT_7581708 NIH_MGC_70 Homo sapiens cDNA clone IMAGE:6060625 5', mRNA sequence [BQ230378]	133136179	chr6	133136120	-	hs|6q23.2		BQ230378		chr6:133136179-133136120			Hs.745469
A_33_P3409944	-5.53409	-7.08921	2.93857	GNAT2	Homo sapiens guanine nucleotide binding protein (G protein), alpha transducing activity polypeptide 2 (GNAT2), mRNA [NM_005272]	110145969	chr1	110145910	-	hs|1p13.3	2780	NM_005272	guanine nucleotide binding protein (G protein), alpha transducing activity polypeptide 2	chr1:110145969-110145910	GO:0001664|GO:0046549|GO:0005886|GO:0042622|GO:0005834|GO:0003924|GO:0031683|GO:0009642|GO:0005525|GO:0007204|GO:0046872|GO:0008020|GO:0031234|GO:0001917|GO:0007186|GO:0050908|GO:0007188|GO:0004871|GO:0007602|GO:0007601|GO:0001580|GO:0001750	NM_005272	Hs.36973
A_23_P383031	-5.10179	-6.31291	2.31517	CC2D1B	Homo sapiens coiled-coil and C2 domain containing 1B (CC2D1B), mRNA [NM_032449]	52816996	chr1	52816937	-	hs|1p32.3	200014	NM_032449	coiled-coil and C2 domain containing 1B	chr1:52816996-52816937	GO:0001078|GO:0005634|GO:0000978	NM_032449	Hs.591451
A_19_P00812562	-4.46935	-5.47884	2.01319	LOC388210	PREDICTED: Homo sapiens apolipophorins-like (LOC388210), mRNA [XM_001716361]	11479141	chr16	11479082	-	hs|16p13.13	388210	XM_001716361	apolipophorins-like	chr16:11479141-11479082		XM_001716361	Hs.188007
A_19_P00324439	-5.53614	-6.53659	2.00063			159942071	chr1	159942012	-	hs|1q23.2				chr1:159942071-159942012
A_33_P3313899	-5.32737	-6.43342	2.15255	LOC728228	Homo sapiens uncharacterized LOC728228 (LOC728228), long non-coding RNA [NR_033917]	4176330	chr20	4176271	+	hs|20p13	728228	NR_033917	uncharacterized LOC728228	chr20:4176271-4176330		NR_033917	Hs.636379
A_33_P3387601	-5.65637	-6.92916	2.41628	KLKP1	Homo sapiens kallikrein pseudogene 1 (KLKP1), non-coding RNA [NR_002948]	51385530	chr19	51385471	-	hs|19q13.33	606293	NR_002948	kallikrein pseudogene 1	chr19:51385530-51385471	GO:0005737|GO:0005634	NR_002948	Hs.643424
A_33_P3422301	-2.38658	-4.15114	3.39771	PCDHGC4	Homo sapiens protocadherin gamma subfamily C, 4 (PCDHGC4), transcript variant 2, mRNA [NM_032406]	140866889	chr5	140866830	+	hs|5q31.3	56098	NM_032406	protocadherin gamma subfamily C, 4	chr5:140866830-140866889	GO:0005886|GO:0005509|GO:0016021|GO:0007156	NM_032406	Hs.368160
A_19_P00811331	-5.21153	-6.90773	3.24047			135520935	chr5	135520876	-	hs|5q31.1				chr5:135520935-135520876
A_19_P00321439	-1.04072	-2.49932	2.74842	LOC100287290	PREDICTED: Homo sapiens cytokine receptor CRL2 (LOC100287290), transcript variant X1, misc_RNA [XR_241605]	158460892	chr3	158460833	+	hs|3q25.32	100287290	XR_241605	cytokine receptor CRL2	chr3:158460833-158460892		XR_241605	Hs.729204
A_23_P397293	-5.07426	-6.4797	2.649	LY6K	Homo sapiens lymphocyte antigen 6 complex, locus K (LY6K), transcript variant 1, mRNA [NM_017527]	143784880	chr8	143784821	+	hs|8q24.3	54742	NM_017527	lymphocyte antigen 6 complex, locus K	chr8:143784821-143784880	GO:0005737|GO:0005886|GO:0005730|GO:0005634|GO:0005576|GO:0031225	NM_017527	Hs.69517
A_33_P3390264	-5.79346	-6.92873	2.1966	OR10W1	Homo sapiens olfactory receptor, family 10, subfamily W, member 1 (OR10W1), mRNA [NM_207374]	58034481	chr11	58034422	-	hs|11q12.1	81341	NM_207374	olfactory receptor, family 10, subfamily W, member 1	chr11:58034481-58034422	GO:0004984|GO:0005886|GO:0004930|GO:0016021	NM_207374	Hs.531507
A_33_P3338449	-2.37653	-3.38878	2.01706	SGK494	Homo sapiens uncharacterized serine/threonine-protein kinase SgK494 (SGK494), mRNA [NM_001174103]	26937140	chr17	26937081	-	hs|17q11.2	124923	NM_001174103	uncharacterized serine/threonine-protein kinase SgK494	chr17:26937140-26937081	GO:0004674|GO:0005524	NM_001174103	Hs.729077
A_19_P00801353	-4.6889	-7.41892	6.63467			119277870	chr10	119277811	-	hs|10q26.11				chr10:119277870-119277811
A_19_P00327794	-5.86248	-7.22653	2.57407			130958824	chrX	130958765	+	hs|Xq26.2				chrX:130958765-130958824
A_33_P3336287	-1.02365	-2.32107	2.45789	SEC61A2	Homo sapiens Sec61 alpha 2 subunit (S. cerevisiae) (SEC61A2), transcript variant 3, mRNA [NM_001142627]	12191912	chr10	12191853	+	hs|10p14	55176	NM_001142627	Sec61 alpha 2 subunit (S. cerevisiae)	chr10:12191853-12191912	GO:0008150|GO:0003674|GO:0002474|GO:0042590|GO:0005789|GO:0043022|GO:0002479|GO:0016021|GO:0015031	NM_001142627	Hs.112955
A_19_P00330640	-3.95828	-5.00884	2.07134			52810377	chr8	52810318	+	hs|8q11.23				chr8:052810318-052810377
A_19_P00803556	-4.23959	-5.30327	2.09026			200684117	chr2	200684058	+	hs|2q33.1				chr2:200684058-200684117
A_33_P3250895	-3.19091	-4.69341	2.83334	PSMB11	Homo sapiens proteasome (prosome, macropain) subunit, beta type, 11 (PSMB11), mRNA [NM_001099780]	23512194	chr14	23512135	+	hs|14q11.2	122706	NM_001099780	proteasome (prosome, macropain) subunit, beta type, 11	chr14:23512135-23512194	GO:0000209|GO:0002474|GO:0010467|GO:0043066|GO:0005839|GO:0016070|GO:0016071|GO:0006521|GO:0051437|GO:0042590|GO:0006915|GO:0042981|GO:0005634|GO:0044281|GO:0031145|GO:0051439|GO:0004298|GO:0005829|GO:0034641|GO:0002479|GO:0016032|GO:0000278|GO:0006977	NM_001099780	Hs.508918
A_19_P00320716	-5.6742	-6.72342	2.06941	LINC00882	long intergenic non-protein coding RNA 882 [Source:HGNC Symbol;Acc:48568] [ENST00000479612]	106830761	chr3	106830702	-	hs|3q13.12	100302640	TCONS_00005803	long intergenic non-protein coding RNA 882	chr3:106830761-106830702			Hs.648607
A_33_P3214516	-5.77407	-7.26039	2.80173		T cell receptor delta variable 2 [Source:HGNC Symbol;Acc:12263] [ENST00000390469]	22892032	chr14	22891973	+	hs|14q11.2		M21784		chr14:22891973-22892032			Hs.713514
A_19_P00812444	-5.72647	-6.75307	2.03721			118763449	chr8	118763390	-	hs|8q24.11				chr8:118763449-118763390
A_19_P00317696	-4.54173	-5.60534	2.09016		Homo sapiens cDNA FLJ35769 fis, clone TESTI2005040. [AK093088]	106970126	chr3	106970067	+	hs|3q13.12		AK093088		chr3:106970067-106970126			Hs.450057
A_33_P3388222	-5.74682	-7.17956	2.69959	LOC642620	Homo sapiens cDNA FLJ32758 fis, clone TESTI2001792. [AK057320]	157654294	chr7	157654235	-	hs|7q36.3	642620	AK057320	uncharacterized LOC642620	chr7:157654294-157654235			Hs.666511
A_33_P3389898	-4.92674	-6.58201	3.14981	OR4D11	Homo sapiens olfactory receptor, family 4, subfamily D, member 11 (OR4D11), mRNA [NM_001004706]	59271697	chr11	59271638	+	hs|11q12.1	219986	NM_001004706	olfactory receptor, family 4, subfamily D, member 11	chr11:59271638-59271697	GO:0004984|GO:0005886|GO:0004930|GO:0016021	NM_001004706	Hs.553651
A_23_P417918	-2.00955	-3.0638	2.07663	PENK	Homo sapiens proenkephalin (PENK), transcript variant 2, mRNA [NM_006211]	57354353	chr8	57354294	-	hs|8q12.1	5179	NM_006211	proenkephalin	chr8:57354353-57354294	GO:0005515|GO:0007165|GO:0007218|GO:0001515|GO:0005576|GO:0001662|GO:0005184|GO:0019233	NM_006211	Hs.339831
A_33_P3407157	-5.58788	-6.60393	2.02237		DB050195 TESTI2 Homo sapiens cDNA clone TESTI2039685 5', mRNA sequence [DB050195]	31458713	chr17	31458654	+	hs|17q11.2		DB050195		chr17:31458654-31458713			Hs.579287
A_19_P00804421	-5.99456	-7.40512	2.65842		1202265A tubulin T beta15. {Rattus norvegicus} (exp=-1; wgp=0; cg=0), partial (21%) [THC2524040]	3155864	chr6	3155805	-	hs|6p25.2				chr6:003155864-003155805
A_23_P66682	2.0748	0.505076	2.96849	HOXB6	Homo sapiens homeobox B6 (HOXB6), mRNA [NM_018952]	46673252	chr17	46673193	-	hs|17q21.32	3216	NM_018952	homeobox B6	chr17:46673252-46673193	GO:0043565|GO:0006355|GO:0003700|GO:0034101|GO:0048704|GO:0005634|GO:0008595|GO:0006351	NM_018952	Hs.98428
A_33_P3281191	3.36728	2.27214	2.13633	NID1	Homo sapiens nidogen 1 (NID1), mRNA [NM_002508]	236139213	chr1	236139154	-	hs|1q42.3	4811	NM_002508	nidogen 1	chr1:236139213-236139154	GO:0031012|GO:0007160|GO:0043237|GO:0010811|GO:0005518|GO:0005509|GO:0005605|GO:0032836|GO:0071944	NM_002508	Hs.356624
A_23_P353035	-0.425405	-1.4726	2.06651	IGFBP7	Homo sapiens insulin-like growth factor binding protein 7 (IGFBP7), transcript variant 1, mRNA [NM_001553]	57897482	chr4	57897423	-	hs|4q12	3490	NM_001553	insulin-like growth factor binding protein 7	chr4:57897482-57897423	GO:0031012|GO:0005515|GO:0048839|GO:0008285|GO:0007155|GO:0005615|GO:0001558|GO:0005520	NM_001553	Hs.479808
A_19_P00315875	-2.33328	-3.82357	2.80945			106435955	chr7	106435896	+	hs|7q22.3				chr7:106435896-106435955
A_23_P18939	3.83244	2.47615	2.56025	RASA1	Homo sapiens RAS p21 protein activator (GTPase activating protein) 1 (RASA1), transcript variant 1, mRNA [NM_002890]	86686824	chr5	86686765	+	hs|5q14.3	5921	NM_002890	RAS p21 protein activator (GTPase activating protein) 1	chr5:86686765-86686824	GO:0005515|GO:0051252|GO:0008360|GO:0031235|GO:0005102|GO:0009790|GO:0001726|GO:0005829|GO:0035556|GO:0005099|GO:0046580|GO:0000910|GO:0007165|GO:0043524|GO:0005737|GO:0007162|GO:0051020|GO:0030833|GO:0001948|GO:0005543|GO:0032320|GO:0019870|GO:0001570|GO:0001953	NM_002890	Hs.664080
A_23_P251443	-5.53817	-6.97614	2.70939	CHRNA2	Homo sapiens cholinergic receptor, nicotinic, alpha 2 (neuronal) (CHRNA2), transcript variant 1, mRNA [NM_000742]	27320534	chr8	27319251	-	hs|8p21.2	1135	NM_000742	cholinergic receptor, nicotinic, alpha 2 (neuronal)	chr8:27320534-27319251	GO:0007165|GO:0030054|GO:0005886|GO:0045211|GO:0015464|GO:0007268|GO:0016021|GO:0005892|GO:0004889|GO:0006811	NM_000742	Hs.57718
A_33_P3405369	-5.27945	-7.05239	3.41749	KRTAP5-4	Homo sapiens keratin associated protein 5-4 (KRTAP5-4), mRNA [NM_001012709]	1642289	chr11	1642230	-	hs|11p15.5	387267	NM_001012709	keratin associated protein 5-4	chr11:1642289-1642230	GO:0045095	NM_001012709	Hs.539087
A_19_P00327623	-3.22645	-4.25282	2.0369			76465163	chr4	76465104	-	hs|4q21.1				chr4:076465163-076465104
A_23_P142560	-0.369747	-1.76817	2.63612	ZEB2	Homo sapiens zinc finger E-box binding homeobox 2 (ZEB2), transcript variant 1, mRNA [NM_014795]	145146320	chr2	145146261	-	hs|2q22.3	9839	NM_014795	zinc finger E-box binding homeobox 2	chr2:145146320-145146261	GO:0021846|GO:0003700|GO:0001756|GO:0001755|GO:0005730|GO:0001843|GO:0030177|GO:0070412|GO:0046332|GO:0005634|GO:0046872|GO:0006351|GO:0007399|GO:0043565|GO:0021766|GO:0005737|GO:0019208|GO:0043507	NM_014795	Hs.34871
A_23_P64873	6.28156	4.85485	2.68832	DCN	Homo sapiens decorin (DCN), transcript variant A1, mRNA [NM_001920]	91539893	chr12	91539834	-	hs|12q21.33	1634	NM_001920	decorin	chr12:91539893-91539834	GO:0019800|GO:0005518|GO:0005589|GO:0005539|GO:0044281|GO:0005615|GO:0030208|GO:0030207|GO:0030206|GO:0030198|GO:0032496|GO:0009887|GO:0030204|GO:0030203|GO:0043202|GO:0005975|GO:0005796|GO:0001822|GO:0007568|GO:0050840|GO:0005576|GO:0001890|GO:0009612|GO:0031012|GO:0047485|GO:0007519|GO:0042060	NM_001920	Hs.156316
A_33_P3243692	-5.62038	-6.81589	2.29025	CSNK1G1	casein kinase 1, gamma 1 [Source:HGNC Symbol;Acc:2454] [ENST00000303032]	64481675	chr15	64481616	-	hs|15q22.31	53944	XR_243104	casein kinase 1, gamma 1	chr15:64481675-64481616	GO:0051219|GO:0042277|GO:0005737|GO:0046777|GO:0001948|GO:0000287|GO:0004674|GO:0016055|GO:0005524	XR_243104
A_33_P3358789	-6.02546	-7.1692	2.20954		ALU1_HUMAN (P39188) Alu subfamily J sequence contamination warning entry, partial (5%) [THC2558186]	22432811	chr16	22432752	-	hs|16p12.2				chr16:022432811-022432752
A_24_P410463	-6.219	-7.41828	2.29625	TRPM6	Homo sapiens transient receptor potential cation channel, subfamily M, member 6 (TRPM6), transcript variant a, mRNA [NM_017662]	77449018	chr9	77448959	-	hs|9q21.13	140803	NM_017662	transient receptor potential cation channel, subfamily M, member 6	chr9:77449018-77448959	GO:0005515|GO:0016324|GO:0005262|GO:0004674|GO:0009636|GO:0031526|GO:0016021|GO:0005524|GO:0046872	NM_017662	Hs.272225
A_33_P3246153	-5.9075	-7.37974	2.77454		GB	57684830	chr11	57684771	-	hs|11q12.1				chr11:057684830-057684771
A_33_P3348395	-5.69081	-7.11765	2.68856		Uncharacterized protein ENSP00000372125 [Source:UniProtKB/Swiss-Prot;Acc:A6NCN8] [ENST00000382678]	2958456	chr12	2958397	-	hs|12p13.33		XM_005253817		chr12:2958456-2958397		XM_005253817
A_23_P417148	-0.205271	-1.64483	2.71238	RAI1	Homo sapiens retinoic acid induced 1 (RAI1), mRNA [NM_030665]	17714246	chr17	17714187	+	hs|17p11.2	10743	NM_030665	retinoic acid induced 1	chr17:17714187-17714246	GO:0005737|GO:0001501|GO:0040015|GO:0006357|GO:0008270|GO:0005634	NM_030665	Hs.655395
A_23_P143173	-3.87603	-6.02803	4.44444	SLA2	Homo sapiens Src-like-adaptor 2 (SLA2), transcript variant 1, mRNA [NM_032214]	35241797	chr20	35241738	-	hs|20q11.23	84174	NM_032214	Src-like-adaptor 2	chr20:35241797-35241738	GO:0005515|GO:0019724|GO:0005886|GO:0050869|GO:0005770|GO:0000122|GO:0050851|GO:0005737|GO:0042110|GO:0047485|GO:0005070|GO:0050776|GO:0016023|GO:0030522|GO:0050849|GO:0010008	NM_032214	Hs.713578
A_19_P00808669	-1.14085	-2.65639	2.85906			113623606	chrX	113623547	+	hs|Xq23				chrX:113623547-113623606
A_33_P3374504	-4.34823	-5.74766	2.63797	TXNRD2	Homo sapiens thioredoxin reductase 2 (TXNRD2), transcript variant 2, mRNA [NM_001282512]	19882715	chr22	19882656	-	hs|22q11.21	10587	NM_001282512	thioredoxin reductase 2	chr22:19882715-19882656	GO:0050661|GO:0030097|GO:0007507|GO:0005739|GO:0005515|GO:0050660|GO:0000305|GO:0004791|GO:0045454	NM_001282512	Hs.443430
A_24_P272088	0.329773	-1.90173	4.69621	SPTB	Homo sapiens spectrin, beta, erythrocytic (SPTB), transcript variant 1, mRNA [NM_001024858]	65216731	chr14	65216388	-	hs|14q23.3	6710	NM_001024858	spectrin, beta, erythrocytic	chr14:65216731-65216388	GO:0005515|GO:0007009|GO:0030097|GO:0008091|GO:0046982|GO:0009986|GO:0031235|GO:0030506|GO:0003779|GO:0014731|GO:0015629|GO:0051693|GO:0005829|GO:0043234|GO:0005737|GO:0051015|GO:0006779|GO:0007411|GO:0005200	NM_001024858	Hs.417303
A_19_P00325103	-0.592444	-1.65718	2.09179			203247826	chr1	203247767	-	hs|1q32.1				chr1:203247826-203247767
A_33_P3345210	-5.80005	-7.05409	2.38508	TLCD2	Homo sapiens TLC domain containing 2 (TLCD2), mRNA [NM_001164407]	1611129	chr17	1611070	-	hs|17p13.3	727910	NM_001164407	TLC domain containing 2	chr17:1611129-1611070	GO:0016021	NM_001164407	Hs.531005
A_33_P3228435	-1.94794	-3.38485	2.7074	FXYD1	Homo sapiens FXYD domain containing ion transport regulator 1 (FXYD1), transcript variant c, mRNA [NM_001278717]	35631043	chr19	35630984	+	hs|19q13.12	5348	NM_001278717	FXYD domain containing ion transport regulator 1	chr19:35630984-35631043	GO:0006821|GO:0034220|GO:0006936|GO:0005886|GO:0005887|GO:0034707|GO:0006874|GO:0055085|GO:0005254	NM_001278717	Hs.442498
A_33_P3315190	0.518756	-0.727815	2.37277	MICAL2	Homo sapiens microtubule associated monooxygenase, calponin and LIM domain containing 2 (MICAL2), transcript variant 5, mRNA [NM_001282666]	12281617	chr11	12281558	+	hs|11p15.3	9645	NM_001282666	microtubule associated monooxygenase, calponin and LIM domain containing 2	chr11:12281558-12281617	GO:0071949|GO:0005737|GO:0019417|GO:0016709|GO:0030042|GO:0008270|GO:0003779|GO:0005856|GO:0055114	NM_001282666	Hs.501928
A_24_P143127	-1.19834	-2.81628	3.06935	GRIA3	Homo sapiens glutamate receptor, ionotropic, AMPA 3 (GRIA3), transcript variant 2, mRNA [NM_000828]	122616878	chrX	122616819	+	hs|Xq25	2892	NM_000828	glutamate receptor, ionotropic, AMPA 3	chrX:122616819-122616878	GO:0030666|GO:0030054|GO:0005886|GO:0045211|GO:0005234|GO:0004971|GO:0032281|GO:0006810|GO:0007268|GO:0007215	NM_000828	Hs.377070
A_33_P3299872	1.36246	-0.3585	3.29655	HINT3	Homo sapiens histidine triad nucleotide binding protein 3 (HINT3), mRNA [NM_138571]	126301339	chr6	126301280	+	hs|6q22.32	135114	NM_138571	histidine triad nucleotide binding protein 3	chr6:126301280-126301339	GO:0005739|GO:0005737|GO:0016787|GO:0000166|GO:0005730	NM_138571	Hs.72325
A_19_P00330656	-6.14679	-7.35274	2.30689		Q2J5R1_FRASC (Q2J5R1) PilT protein-like, partial (11%) [THC2772241]	37874838	chr3	37874779	+	hs|3p22.2				chr3:037874779-037874838
A_23_P887	-2.62058	-4.02206	2.64172	IKBKE	Homo sapiens inhibitor of kappa light polypeptide gene enhancer in B-cells, kinase epsilon (IKBKE), transcript variant 1, mRNA [NM_014002]	206665008	chr1	206664160	+	hs|1q32.1	9641	NM_014002	inhibitor of kappa light polypeptide gene enhancer in B-cells, kinase epsilon	chr1:206664160-206665008	GO:0005515|GO:0034142|GO:0008630|GO:0008384|GO:0005730|GO:0005634|GO:0002224|GO:0005524|GO:0038061|GO:0005829|GO:0002756|GO:0004704|GO:0005737|GO:0006955|GO:0004672|GO:0045087|GO:0016605|GO:0035666|GO:0006468|GO:0043123|GO:0034138|GO:0032480|GO:0010008	NM_014002	Hs.321045
A_19_P00324338	0.86196	-0.3037	2.24336			57538894	chr6	57538835	-	hs|6p11.2				chr6:057538894-057538835
A_19_P00328453	-4.54805	-5.6795	2.19079			44291673	chr17	44291614	+	hs|17q21.31				chr17:044291614-044291673
A_33_P3302300	-3.60346	-5.35082	3.35745	LOC100128333	Homo sapiens cDNA FLJ45779 fis, clone NETRP2005282. [AK127681]	70237008	chr2	70236949	-	hs|2p13.3	100128333	AK127681	uncharacterized LOC100128333	chr2:70237008-70236949			Hs.683646
A_23_P358564	-6.00958	-7.21574	2.30722	POU5F2	Homo sapiens POU domain class 5, transcription factor 2 (POU5F2), mRNA [NM_153216]	93076079	chr5	93076020	-	hs|5q15	134187	NM_153216	POU domain class 5, transcription factor 2	chr5:93076079-93076020	GO:0043565|GO:0003700|GO:0005634|GO:0006351	NM_153216	Hs.678995
A_33_P3372376	-5.84682	-6.85589	2.01261		Homo sapiens cDNA FLJ42265 fis, clone TKIDN2014771. [AK124259]	14495289	chr19	14495230	+	hs|19p13.12		AK124259		chr19:14495230-14495289
A_19_P00325682	2.9241	1.74995	2.2566			61536691	chr14	61536632	+	hs|14q23.1				chr14:061536632-061536691
A_19_P00322327	-6.25157	-7.28766	2.05066			44898029	chr21	44897970	+	hs|21q22.3				chr21:044897970-044898029
A_33_P3258752	-6.16882	-7.37161	2.30184			170479973	chr1	170479914	-	hs|1q24.2				chr1:170479973-170479914
A_19_P00800621	-5.68384	-6.89387	2.31342			29979850	chr21	29979791	-	hs|21q21.3				chr21:029979850-029979791
A_19_P00801584	-4.13432	-5.74336	3.05049			22608163	chr7	22608104	-	hs|7p15.3				chr7:022608163-022608104
A_23_P40847	2.30034	1.24323	2.08076	CHST2	Homo sapiens carbohydrate (N-acetylglucosamine-6-O) sulfotransferase 2 (CHST2), mRNA [NM_004267]	142841642	chr3	142841583	+	hs|3q24	9435	NM_004267	carbohydrate (N-acetylglucosamine-6-O) sulfotransferase 2	chr3:142841583-142841642	GO:0005802|GO:0006790|GO:0005975|GO:0031228|GO:0006044|GO:0007275|GO:0044281|GO:0042339|GO:0006954|GO:0000139|GO:0018146|GO:0008146|GO:0001517|GO:0016021|GO:0030203	NM_004267	Hs.8786
A_33_P3236102	-0.898976	-2.16849	2.4108	IER5L	Homo sapiens immediate early response 5-like (IER5L), mRNA [NM_203434]	131937927	chr9	131937868	-	hs|9q34.11	389792	NM_203434	immediate early response 5-like	chr9:131937927-131937868		NM_203434	Hs.529857
A_24_P63030	3.89426	2.8224	2.10215	SFXN5	Homo sapiens sideroflexin 5 (SFXN5), mRNA [NM_144579]	73169517	chr2	73169458	-	hs|2p13.2	94097	NM_144579	sideroflexin 5	chr2:73169517-73169458	GO:0015137|GO:0008324|GO:0005743|GO:0016021|GO:0055072	NM_144579	Hs.368171
A_23_P90722	-0.0471568	-1.12062	2.10448	PTPRN	Homo sapiens protein tyrosine phosphatase, receptor type, N (PTPRN), transcript variant 1, mRNA [NM_002846]	220155600	chr2	220155327	-	hs|2q35	5798	NM_002846	protein tyrosine phosphatase, receptor type, N	chr2:220155600-220155327	GO:0005515|GO:0032868|GO:0043627|GO:0051020|GO:0005887|GO:0005001|GO:0019221|GO:0030507|GO:0051591|GO:0000302|GO:0009749	NM_002846	Hs.89655
A_33_P3275651	-5.72162	-7.05565	2.52106			55052971	chr11	55052912	-	hs|11q11				chr11:055052971-055052912
A_33_P3421530	-5.22783	-6.84686	3.07167	LOC101060175	PREDICTED: Homo sapiens hemicentin-2-like (LOC101060175), mRNA [XM_003960940]	133393943	chr9	133393884	+	hs|9q34.11	101060175	XM_003960940	hemicentin-2-like	chr9:133393884-133393943		XM_003960940	Hs.512559
A_19_P00331424	0.425315	-0.576239	2.00216			76613588	chr4	76613529	-	hs|4q21.1				chr4:076613588-076613529
A_33_P3420416	-0.0702014	-1.0925	2.03116	LGALS9	Homo sapiens lectin, galactoside-binding, soluble, 9 (LGALS9), transcript variant 2, mRNA [NM_002308]	25967798	chr17	25967739	+	hs|17q11.2	3965	NM_002308	lectin, galactoside-binding, soluble, 9	chr17:25967739-25967798	GO:0007165|GO:0005737|GO:0005534|GO:0030246|GO:0005576|GO:0004871|GO:0043123	NM_002308	Hs.81337
A_23_P166459	7.57111	6.27558	2.45467	LGALS1	Homo sapiens lectin, galactoside-binding, soluble, 1 (LGALS1), mRNA [NM_002305]	38075711	chr22	38075652	+	hs|22q13.1	3956	NM_002305	lectin, galactoside-binding, soluble, 1	chr22:38075652-38075711	GO:0005515|GO:0031295|GO:0034120|GO:0010812|GO:0016936|GO:0005634|GO:0048678|GO:0005615|GO:0042803|GO:0005622|GO:0005737|GO:0001948|GO:0045445|GO:0004871|GO:0071333|GO:0043123|GO:0030395|GO:0009986|GO:0042493|GO:0005578|GO:0006915|GO:0042981|GO:0033555|GO:0031012|GO:0007165|GO:0071407|GO:0043236|GO:0002317|GO:0010977	NM_002305	Hs.445351
A_33_P3313352	-3.72397	-4.91517	2.28344	IQCA1P1	PREDICTED: Homo sapiens IQ motif containing with AAA domain 1 pseudogene 1 (IQCA1P1), misc_RNA [XR_171696]	150888095	chr7	150888036	-	hs|7q36.1	392843	XR_171696	IQ motif containing with AAA domain 1 pseudogene 1	chr7:150888095-150888036	GO:0005524	XR_171696	Hs.649589
A_19_P00809169	-3.55307	-4.58289	2.04176			45238073	chr21	45238014	+	hs|21q22.3				chr21:045238014-045238073
A_33_P3406547	-3.16357	-7.01162	14.4005			48478	chr17	48419	+	hs|17p13.3				chr17:000048419-000048478
A_24_P361816	-0.354775	-1.4178	2.0893		immunoglobulin lambda variable 6-57 [Source:HGNC Symbol;Acc:5927] [ENST00000390285]	22550653	chr22	22550594	+	hs|22q11.22		BC023973		chr22:22550594-22550653			Hs.535668
A_19_P00320947	-1.98403	-3.0151	2.04354			132104253	chr9	132104194	-	hs|9q34.11				chr9:132104253-132104194
A_19_P00327549	-6.28636	-7.39773	2.1605			136792495	chr3	136792436	-	hs|3q22.3				chr3:136792495-136792436
A_33_P3212394	-5.19512	-6.27019	2.10683	FRG2C	Homo sapiens FSHD region gene 2 family, member C (FRG2C), mRNA [NM_001124759]	75715890	chr3	75715831	+	hs|3p12.3	100288801	NM_001124759	FSHD region gene 2 family, member C	chr3:75715831-75715890	GO:0005634	NM_001124759	Hs.274541
A_23_P401700	-5.21451	-6.21729	2.00385	APBB1IP	Homo sapiens amyloid beta (A4) precursor protein-binding, family B, member 1 interacting protein (APBB1IP), mRNA [NM_019043]	26856578	chr10	26856519	+	hs|10p12.1	54518	NM_019043	amyloid beta (A4) precursor protein-binding, family B, member 1 interacting protein	chr10:26856519-26856578	GO:0007165|GO:0005543|GO:0005886|GO:0007596|GO:0030168|GO:0005856|GO:0005925|GO:0030027|GO:0005829	NM_019043	Hs.310421
A_23_P21092	3.81162	2.64538	2.24427	CALB2	Homo sapiens calbindin 2 (CALB2), transcript variant CALB2, mRNA [NM_001740]	71423668	chr16	71419509	+	hs|16q22.2	794	NM_001740	calbindin 2	chr16:71419509-71423668	GO:0005737|GO:0005509|GO:0005921	NM_001740	Hs.106857
A_24_P130865	-0.661304	-1.74492	2.11934	PHF8	Homo sapiens PHD finger protein 8 (PHF8), transcript variant 2, mRNA [NM_015107]	53989350	chrX	53989291	-	hs|Xp11.22	23133	NM_015107	PHD finger protein 8	chrX:53989350-53989291	GO:0005515|GO:0032454|GO:0035574|GO:0035575|GO:0032452|GO:0005506|GO:0005730|GO:0005634|GO:0035064|GO:0051864|GO:0006351|GO:0070544|GO:0000082|GO:0045943|GO:0007420|GO:0003682|GO:0071557|GO:0016706|GO:0061188|GO:0008270|GO:0045893|GO:0071558|GO:0033169	NM_015107	Hs.133352
A_24_P131589	2.50787	1.0995	2.65438	CD86	Homo sapiens CD86 molecule (CD86), transcript variant 2, mRNA [NM_006889]	121839305	chr3	121839246	+	hs|3q13.33	942	NM_006889	CD86 molecule	chr3:121839246-121839305	GO:0005515|GO:0008284|GO:0005886|GO:0045404|GO:0031295|GO:0007267|GO:0043231|GO:0051607|GO:0006955|GO:0007173|GO:0004872|GO:0045630|GO:0043017|GO:0048011|GO:0048015|GO:0015026|GO:0002224|GO:0042113|GO:0045086|GO:0042110|GO:0008543|GO:0019048|GO:0045087|GO:0016021|GO:0045893|GO:0009897|GO:0038095	NM_006889	Hs.171182
A_19_P00327726	-4.8839	-6.37194	2.80508			123990657	chr8	123990598	-	hs|8q24.13				chr8:123990657-123990598
A_23_P201711	8.28493	7.22395	2.08635	S100A6	Homo sapiens S100 calcium binding protein A6 (S100A6), mRNA [NM_014624]	153507685	chr1	153507255	-	hs|1q21.3	6277	NM_014624	S100 calcium binding protein A6	chr1:153507685-153507255	GO:0005515|GO:0048471|GO:0015075|GO:0005509|GO:0005634|GO:0048146|GO:0005635|GO:0007409|GO:0001726|GO:0042803|GO:0005829|GO:0031234|GO:0044548|GO:0007165|GO:0005737|GO:0008270|GO:0005523|GO:0048306	NM_014624	Hs.275243
A_33_P3362601	-3.70658	-5.06674	2.56714			170636539	chr1	170636480	-	hs|1q24.2				chr1:170636539-170636480
A_33_P3259440	-5.67755	-7.302	3.08325	GOLGA6A	Homo sapiens golgin A6 family, member A (GOLGA6A), mRNA [NM_001038640]	74367256	chr15	74367197	-	hs|15q24.1	342096	NM_001038640	golgin A6 family, member A	chr15:74367256-74367197	GO:0005794	NM_001038640	Hs.546408
A_33_P3251163	-4.72395	-5.9496	2.33861	RNASET2	ribonuclease T2 [Source:HGNC Symbol;Acc:21686] [ENST00000510083]	167346122	chr6	167346063	-	hs|6q27	8635	AK124363	ribonuclease T2	chr6:167346122-167346063	GO:0003723|GO:0033897|GO:0005788|GO:0005576|GO:0004540|GO:0005764|GO:0005615|GO:0043202|GO:0006401
A_33_P3404601	-1.52198	-3.10055	2.98673	C2	Homo sapiens complement component 2 (C2), transcript variant 5, mRNA [NM_001282458]	31912614	chr6	31912555	+	hs|6p21.33	717	NM_001282458	complement component 2	chr6:31912555-31912614	GO:0030449|GO:0006956|GO:0004252|GO:0045087|GO:0006958|GO:0006508|GO:0005576|GO:0005615	NM_001282458	Hs.408903
A_19_P00330538	-3.17107	-4.23215	2.08649			37337332	chr8	37337273	+	hs|8p11.23				chr8:037337273-037337332
A_33_P3281728	-5.45198	-6.6534	2.29966			149287210	chr1	149287151	-	hs|1q21.2				chr1:149287210-149287151
A_19_P00316125	-4.99988	-6.37861	2.60039		Homo sapiens cDNA clone IMAGE:5278070. [BC037918]	3792819	chr10	3792760	+	hs|10p15.2		BC037918		chr10:3792760-3792819			Hs.212226
A_33_P3417464	-6.25126	-7.26497	2.0191			240853347	chr2	240853288	-	hs|2q37.3				chr2:240853347-240853288
A_24_P489164	-4.68046	-6.46902	3.45469	LOC100131943	Homo sapiens clone DNA93013 RVLA1944 (UNQ1944) mRNA, complete cds. [AY358202]	19959387	chr17	19959328	+	hs|17p11.2	100131943	AY358202	uncharacterized LOC100131943	chr17:19959328-19959387			Hs.731838
A_32_P221907	-5.40455	-6.51136	2.15368	C6orf10	Homo sapiens chromosome 6 open reading frame 10 (C6orf10), transcript variant 1, mRNA [NM_006781]	32260703	chr6	32260644	-	hs|6p21.32	10665	NM_006781	chromosome 6 open reading frame 10	chr6:32260703-32260644	GO:0016021	NM_006781	Hs.567414
A_24_P336276	1.02167	-0.102836	2.18027	SLCO3A1	Homo sapiens solute carrier organic anion transporter family, member 3A1 (SLCO3A1), transcript variant 1, mRNA [NM_013272]	92705993	chr15	92694193	+	hs|15q26.1	28232	NM_013272	solute carrier organic anion transporter family, member 3A1	chr15:92694193-92705993	GO:0005215|GO:0005886|GO:0043252|GO:0016021|GO:0055085	NM_013272	Hs.311187
A_33_P3232692	-5.3006	-6.3789	2.11156	IL24	Homo sapiens interleukin 24 (IL24), transcript variant 3, mRNA [NM_001185156]	207076816	chr1	207076757	+	hs|1q32.1	11009	NM_001185156	interleukin 24	chr1:207076757-207076816	GO:0008284|GO:0030336|GO:0008285|GO:0043065|GO:0005783|GO:0042517|GO:0006915|GO:0005125|GO:0005615|GO:0071222|GO:0033136|GO:0042060|GO:0071353	NM_001185156	Hs.58831
A_23_P5785	-2.51609	-3.71479	2.29532	BBS5	Homo sapiens Bardet-Biedl syndrome 5 (BBS5), mRNA [NM_152384]	170361107	chr2	170361048	+	hs|2q31.1	129880	NM_152384	Bardet-Biedl syndrome 5	chr2:170361048-170361107	GO:0001103|GO:0005515|GO:0060170|GO:0034464|GO:0032266|GO:0015031|GO:0032402|GO:0001947|GO:0005622|GO:0044458|GO:0042384|GO:0005737|GO:0005932|GO:0007601|GO:0050896	NM_152384	Hs.233398
A_19_P00322461	-5.21096	-6.88354	3.18784			27189319	chr22	27189260	+	hs|22q12.1				chr22:027189260-027189319
A_23_P2705	-2.01643	-3.01726	2.00115	LPAR6	Homo sapiens lysophosphatidic acid receptor 6 (LPAR6), transcript variant 1, mRNA [NM_005767]	48985730	chr13	48985671	-	hs|13q14.2	10161	NM_005767	lysophosphatidic acid receptor 6	chr13:48985730-48985671	GO:0007186|GO:0005886|GO:0004930|GO:0016021	NM_005767	Hs.123464
A_33_P3256655	-5.53125	-6.82357	2.44921			121428405	chr5	121428346	+	hs|5q23.2				chr5:121428346-121428405
A_24_P15877	1.10004	-0.10859	2.31117		Homo sapiens FKSG41 (FKSG41) mRNA, complete cds. [AF333762]	56219080	chr19	56219021	+	hs|19q13.42		AF333762		chr19:56219021-56219080
A_33_P3297321	-6.37788	-7.4711	2.13351	CDRT15P2	TFU00116 Transcript Finishing Unit (TFU) Homo sapiens cDNA, mRNA sequence [CF272591]	20483009	chr17	20482950	+	hs|17p11.2	644694	CF272591	CMT1A duplicated region transcript 15 pseudogene 2	chr17:20482950-20483009	GO:0016021		Hs.513966
A_23_P255884	4.45183	3.42315	2.04015	GSN	Homo sapiens gelsolin (GSN), transcript variant 2, mRNA [NM_198252]	124094830	chr9	124094771	+	hs|9q33.2	2934	NM_198252	gelsolin	chr9:124094771-124094830	GO:0005515|GO:0048471|GO:0045471|GO:0015629|GO:0042246|GO:0005615|GO:0030155|GO:0006921|GO:0005829|GO:0051014|GO:0051016|GO:0030041|GO:0071276|GO:0016192|GO:0070062|GO:0048015|GO:0007568|GO:0005509|GO:0006915|GO:0005576|GO:0003779|GO:0001726|GO:0030027|GO:0051593|GO:0043234|GO:0014003|GO:0060271	NM_198252	Hs.522373
A_33_P3225011	-3.36592	-4.43152	2.09304			100491376	chr7	100491317	+	hs|7q22.1				chr7:100491317-100491376
A_19_P00330752	-4.43879	-5.64336	2.30469			10132935	chr4	10132876	-	hs|4p16.1				chr4:010132935-010132876
A_23_P27381	0.695796	-0.73167	2.68974	TSHZ1	Homo sapiens teashirt zinc finger homeobox 1 (TSHZ1), mRNA [NM_005786]	73000797	chr18	73000738	+	hs|18q22.3	10194	NM_005786	teashirt zinc finger homeobox 1	chr18:73000738-73000797	GO:0043565|GO:0003700|GO:0005730|GO:0042474|GO:0005634|GO:0009952|GO:0046872|GO:0006351|GO:0060023	NM_005786	Hs.284217
A_24_P341000	-3.78603	-7.22282	10.8287	C13orf45	Homo sapiens chromosome 13 open reading frame 45 (C13orf45), mRNA [NM_001257995]	76447819	chr13	76445347	+	hs|13q22.2	729420	NM_001257995	chromosome 13 open reading frame 45	chr13:76445347-76447819		NM_001257995	Hs.586820
A_19_P00330212	-4.23954	-5.27473	2.04938			53131068	chr6	53131009	-	hs|6p12.1				chr6:053131068-053131009
A_19_P00331841	-1.49303	-2.51751	2.03423			3665700	chr4	3665641	+	hs|4p16.3				chr4:003665641-003665700
A_19_P00328165	-1.05754	-2.18808	2.1894			123614330	chr12	123614271	-	hs|12q24.31				chr12:123614330-123614271
A_23_P13772	-1.67178	-3.95788	4.87738	TBX3	Homo sapiens T-box 3 (TBX3), transcript variant 2, mRNA [NM_016569]	115109713	chr12	115109654	-	hs|12q24.21	6926	NM_016569	T-box 3	chr12:115109713-115109654	GO:0005515|GO:0035136|GO:0008284|GO:0060596|GO:0003700|GO:0003167|GO:0005634|GO:0030879|GO:0060931|GO:0045662|GO:0001947|GO:0030539|GO:0046884|GO:0030857|GO:0001085|GO:0060021|GO:0009887|GO:0048332|GO:0008595|GO:0010159|GO:0001102|GO:0043066|GO:0001568|GO:0006357|GO:0060412|GO:0007569|GO:2000648|GO:0000122|GO:0045787|GO:0001701|GO:0060923|GO:0006351|GO:0003151|GO:0043565|GO:0001501|GO:0032275|GO:…	NM_016569	Hs.744016
A_33_P3325899	-5.15522	-6.42069	2.40406		DA797466 OCBBF3 Homo sapiens cDNA clone OCBBF3000584 5', mRNA sequence [DA797466]	85045556	chr15	85045499	+	hs|15q25.2		DA797466		chr15:85045499-85045556			Hs.578669
A_19_P00331469	-6.38706	-7.46115	2.10539			64063509	chr7	64063450	-	hs|7q11.21				chr7:064063509-064063450
A_33_P3211804	-0.975226	-2.16532	2.28167	RUNX1	Homo sapiens runt-related transcription factor 1 (RUNX1), transcript variant 2, mRNA [NM_001001890]	36164142	chr21	36164083	-	hs|21q22.12	861	NM_001001890	runt-related transcription factor 1	chr21:36164142-36164083	GO:0005515|GO:0003700|GO:0005634|GO:0042803|GO:0031069|GO:0043231|GO:2000872|GO:0071336|GO:0045944|GO:0030854|GO:0070491|GO:0030099|GO:0030853|GO:0035162|GO:0030097|GO:0000975|GO:0046982|GO:0005509|GO:0005730|GO:0060216|GO:0009966|GO:0007417|GO:0005524|GO:0003677|GO:0001701|GO:0045766|GO:0006351|GO:0005604|GO:0001889|GO:0071425|GO:0001501|GO:0048935|GO:0002318|GO:0045893|GO:0048266|GO:0008134	NM_001001890	Hs.149261
A_33_P3356092	-3.83249	-5.19781	2.57633	BTBD9	Homo sapiens BTB (POZ) domain containing 9 (BTBD9), transcript variant 1, mRNA [NM_052893]	38142945	chr6	38142886	-	hs|6p21.2	114781	NM_052893	BTB (POZ) domain containing 9	chr6:38142945-38142886	GO:0042748|GO:0042428|GO:0008344|GO:0007616|GO:1900242|GO:0050951|GO:0007155|GO:0060586	NM_052893	Hs.603858
A_33_P3344297	-6.05412	-7.47149	2.67097			133050418	chr11	133050359	+	hs|11q25				chr11:133050359-133050418
A_33_P3275741	-0.640605	-2.22672	3.0024	FCN3	ficolin (collagen/fibrinogen domain containing) 3 (Hakata antigen) [Source:HGNC Symbol;Acc:3625] [ENST00000498393]	27697023	chr1	27696964	-	hs|1p36.11	8547	AK309540	ficolin (collagen/fibrinogen domain containing) 3	chr1:27697023-27696964	GO:0005515|GO:0006956|GO:0005581|GO:0045087|GO:0030246|GO:0005576|GO:0001867		Hs.333383
A_32_P204989	-5.68478	-7.14168	2.74519	LOC100128922	Homo sapiens connexin mRNA, complete cds. [AF251047]	48728098	chr1	48728039	-	hs|1p33	100128922	AF251047	connexin	chr1:48728098-48728039			Hs.679767
A_23_P389500	-5.45774	-6.93095	2.77638	REG1B	Homo sapiens regenerating islet-derived 1 beta (REG1B), mRNA [NM_006507]	79312234	chr2	79312175	-	hs|2p12	5968	NM_006507	regenerating islet-derived 1 beta	chr2:79312234-79312175	GO:0008283|GO:0030246|GO:0005576	NM_006507	Hs.4158
A_23_P157316	-5.32806	-6.36423	2.05077	C7orf34	Homo sapiens chromosome 7 open reading frame 34 (C7orf34), mRNA [NM_178829]	142637832	chr7	142637773	+	hs|7q34	135927	NM_178829	chromosome 7 open reading frame 34	chr7:142637773-142637832	GO:0005576	NM_178829	Hs.239676
A_23_P392402	-5.66246	-6.7203	2.08182	GLP1R	Homo sapiens glucagon-like peptide 1 receptor (GLP1R), mRNA [NM_002062]	39054979	chr6	39054920	+	hs|6p21.2	2740	NM_002062	glucagon-like peptide 1 receptor	chr6:39054920-39054979	GO:0007190|GO:0006112|GO:0050796|GO:0005886|GO:0019933|GO:0044281|GO:0016021|GO:0007204|GO:0004967|GO:0004888	NM_002062	Hs.389103
A_33_P3317412	-4.743	-5.82198	2.11255	REXO1L2P	Homo sapiens REX1, RNA exonuclease 1 homolog (S. cerevisiae)-like 2 (pseudogene) (REXO1L2P), non-coding RNA [NR_003594]	86775231	chr8	86775172	-	hs|8q21.2	100288527	NR_003594	REX1, RNA exonuclease 1 homolog (S. cerevisiae)-like 2 (pseudogene)	chr8:86775231-86775172	GO:0004527|GO:0003676	NR_003594	Hs.535056
A_19_P00803972	-5.77005	-7.17278	2.64403			1025389	chr18	1025330	+	hs|18p11.32				chr18:001025330-001025389
A_19_P00807207	-2.99926	-4.08641	2.12453			37183752	chr8	37183693	-	hs|8p11.23		TCONS_00014970		chr8:37183752-37183693
A_24_P140569	-6.26814	-7.33056	2.08843	LRRTM2	Homo sapiens leucine rich repeat transmembrane neuronal 2 (LRRTM2), mRNA [NM_015564]	138205628	chr5	138205569	-	hs|5q31.2	26045	NM_015564	leucine rich repeat transmembrane neuronal 2	chr5:138205628-138205569	GO:0030054|GO:0050808|GO:0045211|GO:0016021|GO:0060076|GO:0042043	NM_015564	Hs.656653
A_33_P3411328	-5.88303	-7.22955	2.54298	LOC730227	Homo sapiens uncharacterized LOC730227 (LOC730227), transcript variant 1, long non-coding RNA [NR_034151]	203269703	chr1	203269644	-	hs|1q32.1	730227	NR_034151	uncharacterized LOC730227	chr1:203269703-203269644		NR_034151	Hs.293928
A_24_P419039	1.26323	-0.246617	2.8478	PCDH19	Homo sapiens protocadherin 19 (PCDH19), transcript variant 2, mRNA [NM_020766]	99547090	chrX	99547031	-	hs|Xq22.1	57526	NM_020766	protocadherin 19	chrX:99547090-99547031	GO:0005886|GO:0005509|GO:0016021|GO:0007156	NM_020766	Hs.4993
A_33_P3418710	-3.4671	-4.88302	2.6683	PRAMEF12	Homo sapiens PRAME family member 12 (PRAMEF12), mRNA [NM_001080830]	12837869	chr1	12837810	+	hs|1p36.21	390999	NM_001080830	PRAME family member 12	chr1:12837810-12837869	GO:0043066|GO:0008284|GO:0048387|GO:0045596|GO:0042974|GO:0045892	NM_001080830	Hs.156406
A_33_P3297150	-5.72041	-7.22733	2.84201			10198921	chr2	10198862	+	hs|2p25.1				chr2:010198862-010198921
A_23_P137139	-6.19314	-7.31134	2.17075	BTK	Homo sapiens Bruton agammaglobulinemia tyrosine kinase (BTK), mRNA [NM_000061]	100608911	chrX	100608334	-	hs|Xq22.1	695	NM_000061	Bruton agammaglobulinemia tyrosine kinase	chrX:100608911-100608334	GO:0050853|GO:0005515|GO:0019722|GO:0034142|GO:0005886|GO:0045579|GO:0007249|GO:0005634|GO:0046872|GO:0043231|GO:0042802|GO:0005829|GO:0035556|GO:0005737|GO:0051092|GO:0002755|GO:0002902|GO:0048469|GO:0038124|GO:0038123|GO:0034134|GO:0005547|GO:0031410|GO:0002224|GO:0097190|GO:0005524|GO:0002721|GO:0006351|GO:0002250|GO:0042113|GO:0045087|GO:0045121|GO:0006468|GO:0007498|GO:0004713|GO:0004715|GO:…	NM_000061	Hs.159494
A_24_P202840	-5.02557	-6.10238	2.10937	SIRPB2	Homo sapiens signal-regulatory protein beta 2 (SIRPB2), transcript variant 1, mRNA [NM_001122962]	1455893	chr20	1455834	-	hs|20p13	284759	NM_001122962	signal-regulatory protein beta 2	chr20:1455893-1455834	GO:0016021	NM_001122962	Hs.721685
A_19_P00810421	-5.14253	-7.14261	4.00021			44813845	chr13	44813786	+	hs|13q14.11				chr13:044813786-044813845
A_23_P335981	-5.41866	-6.89656	2.78542	HOXC12	Homo sapiens homeobox C12 (HOXC12), mRNA [NM_173860]	54350285	chr12	54350226	+	hs|12q13.13	3228	NM_173860	homeobox C12	chr12:54350226-54350285	GO:0043565|GO:0003700|GO:0007275|GO:0005634|GO:0006351	NM_173860	Hs.381267
A_23_P212595	-0.163191	-1.21067	2.06691	VPRBP	Homo sapiens Vpr (HIV-1) binding protein (VPRBP), transcript variant 1, mRNA [NM_014703]	51433957	chr3	51433898	-	hs|3p21.2	9730	NM_014703	Vpr (HIV-1) binding protein	chr3:51433957-51433898	GO:0005515|GO:0005737|GO:0016567|GO:0008180|GO:0019048|GO:0005634	NM_014703	Hs.716623
A_33_P3532770	-3.13059	-7.10439	15.7121	LOC283674	Homo sapiens cDNA FLJ34801 fis, clone NT2NE2006382. [AK092120]	70709671	chr15	70709612	-	hs|15q23	283674	AK092120	uncharacterized LOC283674	chr15:70709671-70709612			Hs.638506
A_19_P00322936	-5.27728	-6.88207	3.04151	TPT1-AS1	TPT1 antisense RNA 1 [Source:HGNC Symbol;Acc:43686] [ENST00000434849]	45950617	chr13	45950558	+	hs|13q14.13	100190939	TCONS_00021548	TPT1 antisense RNA 1	chr13:45950558-45950617			Hs.375766
A_33_P3219711	-6.09552	-7.24446	2.21751	SUMF1	sulfatase modifying factor 1 [Source:HGNC Symbol;Acc:20376] [ENST00000534863]	3869186	chr3	3869127	-	hs|3p26.2	285362	AY358092	sulfatase modifying factor 1	chr3:3869186-3869127	GO:0006665|GO:0006687|GO:0016491|GO:0005788|GO:0044281|GO:0044267|GO:0046872|GO:0042803|GO:0043687
A_24_P940434	-5.50889	-6.57433	2.09281	LOC100996455	Homo sapiens uncharacterized LOC100996455 (LOC100996455), long non-coding RNA [NR_073177]	64218942	chr11	64218883	+	hs|11q13.1	100996455	NR_073177	uncharacterized LOC100996455	chr11:64218883-64218942		NR_073177	Hs.634142
A_33_P3271273	-1.12724	-2.5374	2.65767	HOXB2	Homo sapiens homeobox B2 (HOXB2), mRNA [NM_002145]	46620956	chr17	46620897	-	hs|17q21.32	3212	NM_002145	homeobox B2	chr17:46620956-46620897	GO:0003700|GO:0002011|GO:0008015|GO:0021569|GO:0048857|GO:0005634|GO:0007275|GO:0048704|GO:0009953|GO:0009952|GO:0006351|GO:0043565|GO:0021570|GO:0021612	NM_002145	Hs.514289
A_23_P90925	-5.87688	-6.96005	2.11869	IL36B	Homo sapiens interleukin 36, beta (IL36B), transcript variant 2, mRNA [NM_173178]	113786581	chr2	113786522	-	hs|2q13	27177	NM_173178	interleukin 36, beta	chr2:113786581-113786522	GO:0032755|GO:0006955|GO:0005149|GO:0006954|GO:0005576|GO:0005615|GO:0005125|GO:0045582	NM_173178	Hs.278909
A_33_P3598725	-5.49611	-7.01657	2.86883	LOC283914	Homo sapiens uncharacterized LOC283914 (LOC283914), transcript variant 1, long non-coding RNA [NR_027079]	34624786	chr16	34624727	+	hs|16p11.1	283914	NR_027079	uncharacterized LOC283914	chr16:34624727-34624786		NR_027079	Hs.385772
A_23_P90626	-5.1187	-6.59492	2.78219	CYTIP	Homo sapiens cytohesin 1 interacting protein (CYTIP), mRNA [NM_004288]	158272226	chr2	158272167	-	hs|2q24.1	9595	NM_004288	cytohesin 1 interacting protein	chr2:158272226-158272167	GO:0005515|GO:0005737|GO:0030155|GO:0005938|GO:0005769	NM_004288	Hs.270
A_23_P345220	0.753717	-0.715743	2.76918	SH3PXD2A	Homo sapiens SH3 and PX domains 2A (SH3PXD2A), mRNA [NM_014631]	105359548	chr10	105359489	-	hs|10q24.33	9644	NM_014631	SH3 and PX domains 2A	chr10:105359548-105359489	GO:0005515|GO:0005737|GO:0030054|GO:0007154|GO:0006801|GO:0002102|GO:0042995|GO:0035091	NM_014631	Hs.678727
A_19_P00327020	-4.23382	-5.2483	2.02017			113036303	chrX	113036244	+	hs|Xq23				chrX:113036244-113036303
A_33_P3412188	-5.70051	-6.76321	2.08883	C1orf86	Homo sapiens chromosome 1 open reading frame 86 (C1orf86), transcript variant 1, mRNA [NM_001146310]	2134935	chr1	2134876	-	hs|1p36.33	199990	NM_001146310	chromosome 1 open reading frame 86	chr1:2134935-2134876	GO:0005515|GO:0043130|GO:0005694|GO:0019985|GO:0070530|GO:0046872|GO:0006974|GO:0043240|GO:0031593	NM_001146310	Hs.107101
A_33_P3364211	-4.71478	-5.95525	2.36275		Homo sapiens cDNA FLJ44459 fis, clone UTERU2024656. [AK126423]	73674436	chr3	73674377	+	hs|3p13		AK126423		chr3:73674377-73674436			Hs.743998
A_23_P131208	-1.83336	-3.25	2.66963	NR4A2	Homo sapiens nuclear receptor subfamily 4, group A, member 2 (NR4A2), mRNA [NM_006186]	157181786	chr2	157181727	-	hs|2q24.1	4929	NM_006186	nuclear receptor subfamily 4, group A, member 2	chr2:157181786-157181727	GO:0005515|GO:0008344|GO:0010467|GO:0021986|GO:0006367|GO:0003707|GO:0016265|GO:0005634|GO:0009791|GO:0042053|GO:0042416|GO:0043576|GO:0043524|GO:0005737|GO:0010035|GO:0045944|GO:0031668|GO:0004879|GO:0001666|GO:0046982|GO:0042551|GO:0021952|GO:0033554|GO:0043085|GO:0006351|GO:0043565|GO:0007165|GO:0001975|GO:0071542|GO:0008270|GO:0005654|GO:0017085|GO:0001764|GO:0030522	NM_006186	Hs.563344
A_23_P73345	-4.36757	-5.87497	2.84297	MITF	Homo sapiens microphthalmia-associated transcription factor (MITF), transcript variant 1, mRNA [NM_198159]	69987066	chr3	69987007	+	hs|3p13	4286	NM_198159	microphthalmia-associated transcription factor	chr3:69987007-69987066	GO:0005515|GO:0043066|GO:0006355|GO:0003705|GO:0030316|GO:0005634|GO:0030318|GO:0045670|GO:0003677|GO:0043234|GO:0001077|GO:0045165|GO:0006461|GO:0046849|GO:0045944|GO:0003682|GO:0042127|GO:0046983|GO:0043010|GO:0045893|GO:0016055	NM_198159	Hs.166017
A_23_P252052	0.65696	-0.762605	2.67505	FILIP1L	Homo sapiens filamin A interacting protein 1-like (FILIP1L), transcript variant 1, mRNA [NM_182909]	99567410	chr3	99567351	-	hs|3q12.1	11259	NM_182909	filamin A interacting protein 1-like	chr3:99567410-99567351	GO:0008150|GO:0003674|GO:0005737|GO:0016020|GO:0005634|GO:0016459	NM_182909	Hs.104672
A_19_P00318991	-4.82773	-6.59026	3.39293			22056861	chr6	22056802	-	hs|6p22.3				chr6:022056861-022056802
A_19_P00321227	-5.29428	-6.43603	2.20648		Homo sapiens mRNA sequence. [AY927567]	130014786	chr7	130014727	-	hs|7q32.2		AY927567		chr7:130014786-130014727
A_33_P3229246	0.845369	-0.32349	2.24834	HIST2H2BE	Homo sapiens histone cluster 2, H2be (HIST2H2BE), mRNA [NM_003528]	149858160	chr1	149858101	-	hs|1q21.2	8349	NM_003528	histone cluster 2, H2be	chr1:149858160-149858101	GO:0046982|GO:0006334|GO:0005634|GO:0000786|GO:0003677|GO:0042742	NM_003528	Hs.2178
A_19_P00803441	-5.05695	-6.13585	2.11242	LOC100499194	Homo sapiens uncharacterized LOC100499194 (LOC100499194), long non-coding RNA [NR_034130]	114735350	chr2	114735291	-	hs|2q14.1	100499194	NR_034130	uncharacterized LOC100499194	chr2:114735350-114735291		NR_034130	Hs.662336
A_33_P3261074	-6.23751	-7.38502	2.21531			18666907	chr22	18666848	-	hs|22q11.21				chr22:018666907-018666848
A_33_P3339148	-5.48126	-6.50798	2.03738	FLJ16126	Homo sapiens hypothetical LOC645010, mRNA (cDNA clone MGC:163378 IMAGE:40146537), complete cds. [BC130506]	9888019	chr1	9887960	-	hs|1p36.22	645010	BC130506	uncharacterized LOC645010	chr1:9888019-9887960			Hs.538222
A_33_P3228637	-6.36102	-7.45979	2.14173		Homo sapiens mRNA; cDNA DKFZp686L1548 (from clone DKFZp686L1548). [BX649129]	58956870	chr19	58956811	+	hs|19q13.43		BX649129		chr19:58956811-58956870			Hs.639846
A_33_P3361891	-5.45621	-6.89254	2.70632	TMPRSS7	Homo sapiens transmembrane protease, serine 7 (TMPRSS7), transcript variant 1, mRNA [NM_001042575]	111799944	chr3	111799885	+	hs|3q13.2	344805	NM_001042575	transmembrane protease, serine 7	chr3:111799885-111799944	GO:0005886|GO:0004252|GO:0006508|GO:0008236|GO:0016021	NM_001042575	Hs.435490
A_23_P125686	-5.33048	-7.03661	3.26283	INGX	Homo sapiens inhibitor of growth family, X-linked, pseudogene (INGX), non-coding RNA [NR_002226]	70711904	chrX	70711845	-	hs|Xq13.1	27160	NR_002226	inhibitor of growth family, X-linked, pseudogene	chrX:70711904-70711845		NR_002226	Hs.721806
A_23_P133665	-5.92881	-7.19628	2.4074	FRK	Homo sapiens fyn-related kinase (FRK), mRNA [NM_002031]	116263245	chr6	116263186	-	hs|6q22.1	2444	NM_002031	fyn-related kinase	chr6:116263245-116263186	GO:0005622|GO:0005515|GO:0005737|GO:0008285|GO:0005886|GO:0006468|GO:0005634|GO:0005524|GO:0004715|GO:0030154	NM_002031	Hs.89426
A_33_P3348156	-5.32795	-6.58266	2.38619	PTCH2	patched 2 [Source:HGNC Symbol;Acc:9586] [ENST00000438067]	45287574	chr1	45287515	-	hs|1p34.1	8643	XM_005271301	patched 2	chr1:45287574-45287515	GO:0042633|GO:0005119|GO:0008544|GO:0008158|GO:0045879|GO:0016021|GO:0097108	XM_005271301
A_33_P3402963	-4.17053	-5.24133	2.10059	DPRX	Homo sapiens divergent-paired related homeobox (DPRX), mRNA [NM_001012728]	54140263	chr19	54140204	+	hs|19q13.42	503834	NM_001012728	divergent-paired related homeobox	chr19:54140204-54140263	GO:0043565|GO:0003700|GO:0005634|GO:0006351	NM_001012728	Hs.579941
A_33_P3238773	-5.6721	-7.48852	3.52207			119506135	chr4	119506076	+	hs|4q26				chr4:119506076-119506135
A_24_P194819	-5.07749	-6.08934	2.0165		Q6NVR7_XENTR (Q6NVR7) Protease, serine, 29, partial (15%) [THC2776688]	94949218	chr9	94949159	-	hs|9q22.31				chr9:094949218-094949159
A_24_P233014	-5.06473	-6.14614	2.1161	KIF19	Homo sapiens kinesin family member 19 (KIF19), mRNA [NM_153209]	72343967	chr17	72342656	+	hs|17q25.1	124602	NM_153209	kinesin family member 19	chr17:72342656-72343967	GO:0008017|GO:0005929|GO:0005871|GO:0005737|GO:0060404|GO:0008574|GO:0005874|GO:0005524|GO:0070462|GO:0007018	NM_153209	Hs.372773
A_33_P3335262	-6.47174	-7.48613	2.02004	CATSPERD	Homo sapiens cDNA FLJ46209 fis, clone TESTI4011616. [AK128088]	5774428	chr19	5774369	+	hs|19p13.3	257062	AK128088	catsper channel auxiliary subunit delta	chr19:5774369-5774428	GO:0007338|GO:0035036|GO:0060170|GO:0005886|GO:0001539|GO:0036128|GO:0007275|GO:0030317|GO:0007283|GO:0030154|GO:0032504		Hs.631842
A_33_P3386775	-0.117687	-1.69717	2.98863	ADAM11	Homo sapiens ADAM metallopeptidase domain 11 (ADAM11), mRNA [NM_002390]	42857928	chr17	42857869	+	hs|17q21.31	4185	NM_002390	ADAM metallopeptidase domain 11	chr17:42857869-42857928	GO:0031012|GO:0005178|GO:0005886|GO:0007229|GO:0006508|GO:0008270|GO:0016021|GO:0004222|GO:0008237	NM_002390	Hs.6088
A_33_P3318504	-4.69652	-6.18861	2.81296		Homo sapiens mRNA for putative protein product of Nbla11895, complete cds. [AB072904]	75441778	chr5	75441719	+	hs|5q13.3		AB072904		chr5:75441719-75441778
A_33_P3314301	-4.86768	-6.28567	2.67214	SV2C	Homo sapiens synaptic vesicle glycoprotein 2C (SV2C), mRNA [NM_014979]	75621301	chr5	75621242	+	hs|5q13.3	22987	NM_014979	synaptic vesicle glycoprotein 2C	chr5:75621242-75621301	GO:0030054|GO:0022857|GO:0006836|GO:0030672|GO:0016021	NM_014979	Hs.663229
A_24_P51855	-3.93802	-5.10737	2.2491	DUSP7	Homo sapiens dual specificity phosphatase 7 (DUSP7), mRNA [NM_001947]	52089886	chr3	52088352	-	hs|3p21.2	1849	NM_001947	dual specificity phosphatase 7	chr3:52089886-52088352	GO:0005515|GO:0048011|GO:0038124|GO:0034142|GO:0038123|GO:0034134|GO:0002224|GO:0051403|GO:0035335|GO:0005829|GO:0000188|GO:0002756|GO:0045087|GO:0043407|GO:0002755|GO:0035666|GO:0034166|GO:0005654|GO:0034146|GO:0034138|GO:0034162|GO:0004725|GO:0017017	NM_001947	Hs.591664
A_33_P3312529	-5.39591	-7.49276	4.27773	OR4N3P	Homo sapiens olfactory receptor, family 4, subfamily N, member 3 pseudogene (OR4N3P), non-coding RNA [NR_028067]	22414385	chr15	22414326	+	hs|15q11.2	390539	NR_028067	olfactory receptor, family 4, subfamily N, member 3 pseudogene	chr15:22414326-22414385		NR_028067	Hs.666555
A_33_P3225512	-3.26049	-4.41319	2.2233	OAS2	Homo sapiens 2'-5'-oligoadenylate synthetase 2, 69/71kDa (OAS2), transcript variant 2, mRNA [NM_002535]	113448488	chr12	113448429	+	hs|12q24.13	4939	NM_002535	2'-5'-oligoadenylate synthetase 2, 69/71kDa	chr12:113448429-113448488	GO:0003725|GO:0048471|GO:0018377|GO:0005783|GO:0001730|GO:0019221|GO:0005634|GO:0009615|GO:0005524|GO:0046872|GO:0043231|GO:0005829|GO:0006401|GO:0005739|GO:0051607|GO:0005737|GO:0006139|GO:0060337|GO:0016020|GO:0006486|GO:0008270|GO:0060333|GO:0006164	NM_002535	Hs.414332
A_33_P3334803	-4.61999	-5.85538	2.35444	ANTXRL	PREDICTED: Homo sapiens anthrax toxin receptor-like (ANTXRL), misc_RNA [XR_159158]	47680196	chr10	47680137	+	hs|10q11.22	195977	XR_159158	anthrax toxin receptor-like	chr10:47680137-47680196	GO:0004872|GO:0016021|GO:0046872		Hs.538515
A_24_P925799	-2.94791	-5.41533	5.53057		T cell receptor beta variable 7-4 (gene/pseudogene) [Source:HGNC Symbol;Acc:12238] [ENST00000390369]	142176567	chr7	142176508	-	hs|7q34		X04931		chr7:142176567-142176508			Hs.737656
A_23_P131074	-4.85118	-6.12388	2.41613	THEG	Homo sapiens theg spermatid protein (THEG), transcript variant 1, mRNA [NM_016585]	362184	chr19	362125	-	hs|19p13.3	51298	NM_016585	theg spermatid protein	chr19:362184-362125	GO:0005515|GO:0007275|GO:0005634|GO:0007283|GO:0051131|GO:0030154	NM_016585	Hs.250002
A_32_P49508	-5.38961	-6.49247	2.14781	HMGCLL1	Homo sapiens 3-hydroxymethyl-3-methylglutaryl-CoA lyase-like 1 (HMGCLL1), transcript variant 1, mRNA [NM_019036]	55299829	chr6	55299770	-	hs|6p12.1	54511	NM_019036	3-hydroxymethyl-3-methylglutaryl-CoA lyase-like 1	chr6:55299829-55299770	GO:0048471|GO:0016020|GO:0005783|GO:0046951|GO:0005789|GO:0046872|GO:0004419|GO:0005829	NM_019036	Hs.147054
A_33_P3224206	-5.16009	-6.22508	2.09216			110709488	chr1	110709429	-	hs|1p13.3				chr1:110709488-110709429
A_33_P3270104	-5.31712	-6.51128	2.28811	FAM26D	Homo sapiens family with sequence similarity 26, member D (FAM26D), transcript variant 1, mRNA [NM_001256887]	116879736	chr6	116879677	+	hs|6q22.1	221301	NM_001256887	family with sequence similarity 26, member D	chr6:116879677-116879736	GO:0016021|GO:0006811	NM_001256887	Hs.350750
A_19_P00809313	0.500133	-1.51397	4.0393		nuclear paraspeckle assembly transcript 1 (non-protein coding) [Source:HGNC Symbol;Acc:30815] [ENST00000501122]	65213000	chr11	65212941	+	hs|11q13.1		GQ859162		chr11:65212941-65213000			Hs.523789
A_19_P00807773	-4.29642	-5.47178	2.2585			32981940	chr7	32981881	+	hs|7p14.3				chr7:032981881-032981940
A_19_P00805616	-5.28189	-6.7438	2.75473			52978345	chr6	52978286	+	hs|6p12.1				chr6:052978286-052978345
A_23_P157926	1.42053	0.230257	2.28197	LINGO2	Homo sapiens leucine rich repeat and Ig domain containing 2 (LINGO2), transcript variant 1, mRNA [NM_152570]	27948668	chr9	27948609	-	hs|9p21.2	158038	NM_152570	leucine rich repeat and Ig domain containing 2	chr9:27948668-27948609	GO:0016021	NM_152570	Hs.745029
A_24_P246636	-0.251617	-1.42783	2.25982			53536200	chr12	53536141	+	hs|12q13.13				chr12:053536141-053536200
A_19_P00322088	-3.71758	-5.07166	2.55635	LOC388210	PREDICTED: Homo sapiens apolipophorins-like (LOC388210), mRNA [XM_001716361]	11478851	chr16	11478792	-	hs|16p13.13	388210	XM_001716361	apolipophorins-like	chr16:11478851-11478792		XM_001716361
A_24_P187086	-6.11775	-7.12663	2.01236			175014776	chr1	175014717	-	hs|1q25.1				chr1:175014776-175014717
A_23_P130435	-4.91923	-6.17988	2.39604	LIM2	Homo sapiens lens intrinsic membrane protein 2, 19kDa (LIM2), transcript variant 1, mRNA [NM_030657]	51883387	chr19	51883328	-	hs|19q13.41	3982	NM_030657	lens intrinsic membrane protein 2, 19kDa	chr19:51883387-51883328	GO:0005212|GO:0030054|GO:0005886|GO:0002088|GO:0007043|GO:0016021|GO:0031982	NM_030657	Hs.162754
A_33_P3308586	-4.41222	-5.87459	2.7556	DUXA	Homo sapiens double homeobox A (DUXA), mRNA [NM_001012729]	57663153	chr19	57663094	-	hs|19q13.43	503835	NM_001012729	double homeobox A	chr19:57663153-57663094	GO:0000976|GO:0003700|GO:0005634|GO:0006351	NM_001012729	Hs.585857
A_33_P3315314	4.54173	3.36608	2.25894	MT1HL1	Homo sapiens metallothionein 1H-like 1 (MT1HL1), mRNA [NM_001276687]	237167614	chr1	237167555	-	hs|1q43	645745	NM_001276687	metallothionein 1H-like 1	chr1:237167614-237167555	GO:0046872	NM_001276687	Hs.632513
A_19_P00326112	-4.54568	-5.84366	2.45883			55164088	chr13	55164029	+	hs|13q14.3				chr13:055164029-055164088
A_19_P00325074	-4.55228	-6.41958	3.64851			49506174	chr8	49506115	-	hs|8q11.21				chr8:049506174-049506115
A_33_P3401179	-5.55155	-6.64756	2.13763			108169131	chr4	108169072	-	hs|4q25				chr4:108169131-108169072
A_23_P212258	-4.76821	-5.97801	2.31306	KNG1	Homo sapiens kininogen 1 (KNG1), transcript variant 2, mRNA [NM_000893]	186459356	chr3	186457190	+	hs|3q27.3	3827	NM_000893	kininogen 1	chr3:186457190-186459356	GO:0005515|GO:0043065|GO:0004869|GO:0005886|GO:0005102|GO:0030168|GO:0005576|GO:0005615|GO:0007204|GO:0006939|GO:0007162|GO:0006954|GO:0007596|GO:0042311|GO:0030195|GO:0007597|GO:0035815|GO:0002576|GO:0031093|GO:0008270|GO:0035810|GO:0008201	NM_000893	Hs.77741
A_33_P3263994	-5.45491	-6.87018	2.6671			55655986	chr7	55655927	+	hs|7p11.2		TCONS_00013014		chr7:55655927-55655986
A_23_P34382	-6.25498	-7.30273	2.0673	CLCA3P	Homo sapiens chloride channel accessory 3, pseudogene (CLCA3P), non-coding RNA [NR_024604]	87121033	chr1	87120974	+	hs|1p22.3	9629	NR_024604	chloride channel accessory 3, pseudogene	chr1:87120974-87121033	GO:0005215|GO:0005262|GO:0005244|GO:0034707|GO:0006810|GO:0005615|GO:0005254	NR_024604	Hs.673847
A_19_P00800816	-5.27327	-6.85737	2.99822			133774218	chr11	133774159	+	hs|11q25				chr11:133774159-133774218
A_33_P3291559	-4.26016	-5.32595	2.09331		Homo sapiens cDNA FLJ12279 fis, clone MAMMA1001743, weakly similar to Y BOX BINDING PROTEIN-1. [AK022341]	151826835	chr7	151826776	+	hs|7q36.1		AK022341		chr7:151826776-151826835			Hs.649979
A_33_P3292083	-4.28267	-6.04255	3.3867			61325641	chr8	61325582	-	hs|8q12.1				chr8:61325641-61325582
A_19_P00326186	-5.02356	-6.5786	2.93843			2362128	chr1	2362069	-	hs|1p36.32				chr1:002362128-002362069
A_33_P3370305	-5.111	-6.32426	2.31862	TMEM106A	Homo sapiens transmembrane protein 106A (TMEM106A), mRNA [NM_145041]	41370262	chr17	41370203	+	hs|17q21.31	113277	NM_145041	transmembrane protein 106A	chr17:41370203-41370262	GO:0008150|GO:0003674|GO:0016021|GO:0005575	NM_145041	Hs.536474
A_33_P3336242	-5.19093	-6.27292	2.11695	USP17L7	Homo sapiens ubiquitin specific peptidase 17-like family member 7 (USP17L7), mRNA [NM_001256869]	11990099	chr8	11990040	-	hs|8p23.1	392197	NM_001256869	ubiquitin specific peptidase 17-like family member 7	chr8:11990099-11990040	GO:0006511|GO:0005783|GO:0005634|GO:0004221	NM_001256869	Hs.741132
A_23_P59285	-3.63931	-6.54376	7.48732	GCM2	Homo sapiens glial cells missing homolog 2 (Drosophila) (GCM2), mRNA [NM_004752]	10874189	chr6	10874130	-	hs|6p24.2	9247	NM_004752	glial cells missing homolog 2 (Drosophila)	chr6:10874189-10874130	GO:0006355|GO:0043066|GO:0071310|GO:0006874|GO:0005634|GO:0007275|GO:0003677|GO:0006351|GO:0030154|GO:0046872|GO:0043565|GO:0060017|GO:0030643	NM_004752	Hs.227098
A_23_P363316	-1.3118	-2.71033	2.63632	HOXB5	Homo sapiens homeobox B5 (HOXB5), mRNA [NM_002147]	46668865	chr17	46668806	-	hs|17q21.32	3215	NM_002147	homeobox B5	chr17:46668865-46668806	GO:0043565|GO:0003700|GO:0048704|GO:0005634|GO:0045446|GO:0009952|GO:0009653|GO:0006351	NM_002147	Hs.654456
A_19_P00806239	-5.27353	-7.17788	3.7434			101539196	chr1	101539137	-	hs|1p21.2				chr1:101539196-101539137
A_24_P82032	-0.994762	-2.33021	2.52354	RHOJ	Homo sapiens ras homolog family member J (RHOJ), mRNA [NM_020663]	63757660	chr14	63757601	+	hs|14q23.2	57381	NM_020663	ras homolog family member J	chr14:63757601-63757660	GO:0006184|GO:0051056|GO:0030036|GO:0005886|GO:0007264|GO:0008360|GO:0003924|GO:0061299|GO:0007266|GO:0005575|GO:0005525|GO:0005829	NM_020663	Hs.656339
A_24_P229531	-0.947373	-2.13345	2.27533	NABP1	Homo sapiens nucleic acid binding protein 1 (NABP1), transcript variant 1, mRNA [NM_001031716]	192546714	chr2	192543838	+	hs|2q32.3	64859	NM_001031716	nucleic acid binding protein 1	chr2:192543838-192546714	GO:0007093|GO:0006281|GO:0003697|GO:0000724|GO:0010212|GO:0003723|GO:0070876|GO:0005634|GO:0006974	NM_001031716	Hs.591610
A_24_P41706	-5.39654	-7.1807	3.44418	OFCC1	orofacial cleft 1 candidate 1 [Source:HGNC Symbol;Acc:21017] [ENST00000460066]	9933013	chr6	9908789	-	hs|6p24.3	266553	XM_003118558	orofacial cleft 1 candidate 1	chr6:9933013-9908789	GO:0005515	XM_003118558	Hs.532138
A_33_P3366132	-5.6427	-6.82463	2.2688		Q5U635_HUMAN (Q5U635) SEMA6A protein, partial (10%) [THC2690044]	115785534	chr5	115785475	+	hs|5q23.1				chr5:115785475-115785534
A_19_P00322065	-5.45698	-6.47705	2.02802			129082467	chr8	129082408	-	hs|8q24.21				chr8:129082467-129082408
A_23_P159709	-5.87717	-6.9463	2.09817	FOXP3	Homo sapiens forkhead box P3 (FOXP3), transcript variant 1, mRNA [NM_014009]	49110398	chrX	49109625	-	hs|Xp11.23	50943	NM_014009	forkhead box P3	chrX:49110398-49109625	GO:0005515|GO:0007389|GO:0032753|GO:0003700|GO:0032693|GO:0032715|GO:0003705|GO:0002513|GO:0032714|GO:0032713|GO:0032792|GO:0009790|GO:0001816|GO:0042803|GO:0042130|GO:0032914|GO:0045077|GO:0002329|GO:0002361|GO:0043029|GO:0002262|GO:0032689|GO:0035035|GO:0033152|GO:0008301|GO:0003714|GO:0032720|GO:0002725|GO:0045085|GO:0043234|GO:0042110|GO:0007519|GO:0002669|GO:0045892|GO:0002456|GO:0032831|GO:…	NM_014009	Hs.247700
A_33_P3348719	-4.70791	-6.26666	2.94599	FGF9	Homo sapiens fibroblast growth factor 9 (FGF9), mRNA [NM_002010]	22278552	chr13	22278493	+	hs|13q12.11	2254	NM_002010	fibroblast growth factor 9	chr13:22278493-22278552	GO:0060045|GO:0008286|GO:0030949|GO:0008284|GO:0090263|GO:0048706|GO:0007267|GO:0030178|GO:0030326|GO:0006606|GO:0005615|GO:0045880|GO:0005737|GO:0007173|GO:0002062|GO:0030238|GO:0051781|GO:0008201|GO:0050679|GO:0048505|GO:0048011|GO:0042472|GO:0048015|GO:0005576|GO:0005104|GO:0002053|GO:0048566|GO:0001525|GO:0001649|GO:0005604|GO:0010628|GO:0007165|GO:0008543|GO:0045087|GO:0060484|GO:0043410|GO:…	NM_002010	Hs.111
A_33_P3412233	1.34276	-0.022738	2.57666	POMZP3	Homo sapiens POM121 and ZP3 fusion (POMZP3), transcript variant 2, mRNA [NM_152992]	76254917	chr7	76254858	-	hs|7q11.23	22932	NM_152992	POM121 and ZP3 fusion	chr7:76254917-76254858	GO:0008150|GO:0003674|GO:0005575	NM_152992	Hs.488877
A_33_P3232080	-5.52588	-7.02352	2.8238	CD177	Homo sapiens CD177 molecule (CD177), mRNA [NM_020406]	43857893	chr19	43857834	+	hs|19q13.31	57126	NM_020406	CD177 molecule	chr19:43857834-43857893	GO:0005886|GO:0007596|GO:0031225|GO:0050900	NM_020406	Hs.232165
A_33_P3335401	-5.56233	-7.2761	3.28015			49626900	chr20	49626841	+	hs|20q13.13				chr20:049626841-049626900
A_19_P00807869	-2.89216	-3.94022	2.06775			129963473	chr3	129963414	+	hs|3q22.1		TCONS_l2_00018856		chr3:129963414-129963473
A_33_P3268310	-4.96908	-6.02673	2.08155	LIMS3L	Homo sapiens LIM and senescent cell antigen-like domains 3-like (LIMS3L), transcript variant 1, mRNA [NM_001205288]	110656486	chr2	110656427	+	hs|2q13	100288695	NM_001205288	LIM and senescent cell antigen-like domains 3-like	chr2:110656427-110656486	GO:0008270	NM_001205288	Hs.735995
A_33_P3332166	-2.61206	-3.61229	2.00032	PRSS38	Homo sapiens protease, serine, 38 (PRSS38), mRNA [NM_183062]	228034083	chr1	228034024	+	hs|1q42.13	339501	NM_183062	protease, serine, 38	chr1:228034024-228034083	GO:0004252|GO:0006508|GO:0005576	NM_183062	Hs.97604
A_24_P687326	-5.22787	-6.23679	2.0124	FAM225A	Homo sapiens family with sequence similarity 225, member A (non-protein coding) (FAM225A), long non-coding RNA [NR_024366]	115881655	chr9	115881596	+	hs|9q32	286333	NR_024366	family with sequence similarity 225, member A (non-protein coding)	chr9:115881596-115881655		NR_024366	Hs.99052
A_33_P3393801	-0.0897169	-1.42402	2.52153	PDZK1IP1	Homo sapiens PDZK1 interacting protein 1 (PDZK1IP1), mRNA [NM_005764]	47650734	chr1	47650675	-	hs|1p33	10158	NM_005764	PDZK1 interacting protein 1	chr1:47650734-47650675	GO:0016021	NM_005764	Hs.431099
A_23_P6909	-6.34188	-7.34944	2.01051	ACKR4	Homo sapiens atypical chemokine receptor 4 (ACKR4), transcript variant 1, mRNA [NM_178445]	132320284	chr3	132320225	+	hs|3q22.1	51554	NM_178445	atypical chemokine receptor 4	chr3:132320225-132320284	GO:0005515|GO:0006955|GO:0070098|GO:0007186|GO:0006935|GO:0005886|GO:0005887|GO:0004950|GO:0055037|GO:0005769|GO:0019956|GO:0005044	NM_178445	Hs.743547
A_33_P3253089	-3.90139	-5.67626	3.42207	FAM19A1	Homo sapiens family with sequence similarity 19 (chemokine (C-C motif)-like), member A1 (FAM19A1), transcript variant 1, mRNA [NM_213609]	68588027	chr3	68587968	+	hs|3p14.1	407738	NM_213609	family with sequence similarity 19 (chemokine (C-C motif)-like), member A1	chr3:68587968-68588027	GO:0005783|GO:0005576	NM_213609	Hs.655061
A_19_P00811645	-5.31434	-6.59363	2.42719			126219321	chr11	126219262	-	hs|11q24.2				chr11:126219321-126219262
A_19_P00320270	-3.29629	-4.44964	2.2243			21625827	chr2	21625768	-	hs|2p24.1				chr2:021625827-021625768
A_33_P3357182	-5.66051	-6.8449	2.27266	FAM217A	family with sequence similarity 217, member A [Source:HGNC Symbol;Acc:21362] [ENST00000380188]	4084905	chr6	4084846	-	hs|6p25.2	222826	AK097426	family with sequence similarity 217, member A	chr6:4084905-4084846			Hs.657342
A_19_P00329269	-1.44549	-2.62505	2.26508			6527325	chr9	6527266	-	hs|9p24.1				chr9:006527325-006527266
A_23_P46470	4.24462	3.03636	2.31059	ERRFI1	Homo sapiens ERBB receptor feedback inhibitor 1 (ERRFI1), mRNA [NM_018948]	8072267	chr1	8072208	-	hs|1p36.23	54206	NM_018948	ERBB receptor feedback inhibitor 1	chr1:8072267-8072208	GO:0005515|GO:0060426|GO:0060428|GO:0019901|GO:0048286|GO:0006950|GO:0005634|GO:0005100|GO:0031234|GO:0031953|GO:0045616|GO:0005737|GO:0032321|GO:0007175|GO:0043589	NM_018948	Hs.605445
A_33_P3252444	-3.59691	-4.87854	2.43114			124340550	chr10	124340491	+	hs|10q26.13				chr10:124340491-124340550
A_19_P00321606	-2.34382	-3.5202	2.2601			52216705	chr15	52216646	+	hs|15q21.2				chr15:052216646-052216705
A_33_P3349289	-3.75478	-4.94019	2.27428	ARGFXP2	Homo sapiens arginine-fifty homeobox pseudogene 2 (ARGFXP2), non-coding RNA [NR_002222]	30477451	chr17	30477392	-	hs|17q11.2	503640	NR_002222	arginine-fifty homeobox pseudogene 2	chr17:30477451-30477392		NR_002222	Hs.631752
A_33_P3361147	-4.6438	-5.67915	2.0496		MIR4435-1 host gene (non-protein coding) [Source:HGNC Symbol;Acc:35163] [ENST00000371162]	111995399	chr2	111995340	-	hs|2q13		AK130707		chr2:111995399-111995340			Hs.652426
A_33_P3418992	-5.88459	-6.91326	2.04014	LOC645769	Homo sapiens cDNA FLJ41797 fis, clone NHNPC2000877. [AK123791]	13669173	chrX	13669114	-	hs|Xp22.2	645769	AK123791	uncharacterized LOC645769	chrX:13669173-13669114			Hs.222855
A_33_P3225610	-2.53835	-3.9569	2.67318		Homo sapiens clone DNA86575 GRTR3118 (UNQ3118) mRNA, complete cds. [AY358225]	4543878	chr16	4543819	+	hs|16p13.3		AY358225		chr16:4543819-4543878
A_19_P00812750	0.289339	-0.791702	2.11556			33871985	chr13	33871926	-	hs|13q13.1				chr13:033871985-033871926
A_19_P00326849	-4.9757	-6.27383	2.45909			182659638	chr3	182659579	+	hs|3q26.33				chr3:182659579-182659638
A_33_P3276159	-6.02873	-7.18888	2.23481	LOC100996890	PREDICTED: Homo sapiens uncharacterized LOC100996890 (LOC100996890), mRNA [XM_003846754]	32777396	chr15	32777337	+	hs|15q13.3	100996890	XM_003846754	uncharacterized LOC100996890	chr15:32777337-32777396		XM_003846754
A_33_P3316248	-4.99636	-6.06413	2.09619			515186	chrX	515127	-	hs|Xp22.33				chrX:000515186-000515127
A_33_P3400239	-5.45966	-6.56004	2.14412	SYNDIG1	PREDICTED: Homo sapiens synapse differentiation inducing 1 (SYNDIG1), transcript variant X1, mRNA [XM_005260830]	24468873	chr20	24468814	+	hs|20p11.21	79953	XM_005260830	synapse differentiation inducing 1	chr20:24468814-24468873	GO:0051965|GO:0030054|GO:0014069|GO:0060076|GO:0006886|GO:0042803|GO:0044297|GO:0009607|GO:0043197|GO:0005887|GO:0043198|GO:0031901|GO:0045211|GO:0035254|GO:0097091	XM_005260830
A_33_P3254900	-4.85993	-6.12138	2.39736	LOC101930210	PREDICTED: Homo sapiens protein capicua homolog (LOC101930210), misc_RNA [XR_246852]	63229757	chr7	63229698	-	hs|7q11.21	101930210	XR_246852	protein capicua homolog	chr7:63229757-63229698		XR_246852
A_19_P00322050	-6.40364	-7.40895	2.00737			37115580	chr18	37115521	+	hs|18q12.2				chr18:037115521-037115580
A_33_P3378216	2.15679	0.685516	2.77267			178999742	chr5	178999683	+	hs|5q35.3				chr5:178999683-178999742
A_24_P128442	-0.47934	-1.68245	2.30236	TBX15	Homo sapiens T-box 15 (TBX15), mRNA [NM_152380]	119425783	chr1	119425724	-	hs|1p12	6913	NM_152380	T-box 15	chr1:119425783-119425724	GO:0000976|GO:0003700|GO:0046982|GO:0001106|GO:0070722|GO:0048701|GO:0042803	NM_152380	Hs.146196
A_19_P00811449	-3.2288	-4.63342	2.64748			74798860	chr15	74798801	-	hs|15q24.1				chr15:074798860-074798801
A_33_P3282305	-4.64164	-6.16076	2.86616	ADARB2	adenosine deaminase, RNA-specific, B2 (non-functional) [Source:HGNC Symbol;Acc:227] [ENST00000381305]	1246321	chr10	1246262	-	hs|10p15.3	105	AK289895	adenosine deaminase, RNA-specific, B2 (non-functional)	chr10:1246321-1246262	GO:0006397|GO:0005739|GO:0003725|GO:0005737|GO:0003727|GO:0004000|GO:0005730|GO:0005634|GO:0046872		Hs.586663
A_23_P119362	2.9301	1.53341	2.63296	EMP3	Homo sapiens epithelial membrane protein 3 (EMP3), mRNA [NM_001425]	48832734	chr19	48832675	+	hs|19q13.33	2014	NM_001425	epithelial membrane protein 3	chr19:48832675-48832734	GO:0008285|GO:0016049|GO:0016021	NM_001425	Hs.9999
A_24_P27977	-3.20944	-4.26793	2.08275	TRPM2	Homo sapiens transient receptor potential cation channel, subfamily M, member 2 (TRPM2), transcript variant 1, mRNA [NM_003307]	45862270	chr21	45862211	+	hs|21q22.3	7226	NM_003307	transient receptor potential cation channel, subfamily M, member 2	chr21:45862211-45862270	GO:0005262|GO:0047631|GO:0005887|GO:0005384|GO:0005272|GO:0006816|GO:0033194	NM_003307	Hs.369759
A_33_P3373348	-6.08084	-7.50131	2.67673	AFF3	AF4/FMR2 family, member 3 [Source:HGNC Symbol;Acc:6473] [ENST00000483600]	100726366	chr2	100726307	-	hs|2q11.2	3899		AF4/FMR2 family, member 3	chr2:100726366-100726307	GO:0006355|GO:0003690|GO:0035116|GO:0005730|GO:0034612|GO:0005634|GO:0006351
A_33_P3382758	-4.31953	-5.83214	2.85326		BX404796 Homo sapiens FETAL LIVER Homo sapiens cDNA clone CS0DM011YO11 5-PRIME, mRNA sequence [BX404796]	144659108	chr8	144659049	+	hs|8q24.3		BX404796		chr8:144659049-144659108			Hs.679193
A_19_P00325583	-5.04501	-7.07233	4.07647			141732627	chr5	141732568	-	hs|5q31.3				chr5:141732627-141732568
A_33_P3379326	-5.56615	-6.71886	2.22331	MSR1	Homo sapiens macrophage scavenger receptor 1 (MSR1), transcript variant SR-AI, mRNA [NM_138715]	15967653	chr8	15967594	-	hs|8p22	4481	NM_138715	macrophage scavenger receptor 1	chr8:15967653-15967594	GO:0005515|GO:0005581|GO:0005886|GO:0010744|GO:0030169|GO:0030301|GO:0010886|GO:0042221|GO:0006898|GO:0005829|GO:0030666|GO:0042953|GO:0005887|GO:0034381|GO:0034362|GO:0005044	NM_138715	Hs.147635
A_33_P3280811	-1.30254	-2.35797	2.07834	TTC16	Homo sapiens tetratricopeptide repeat domain 16 (TTC16), mRNA [NM_144965]	130488682	chr9	130488623	+	hs|9q34.11	158248	NM_144965	tetratricopeptide repeat domain 16	chr9:130488623-130488682		NM_144965	Hs.642748
A_23_P4536	1.72108	0.507041	2.31986	EPB41L3	Homo sapiens erythrocyte membrane protein band 4.1-like 3 (EPB41L3), transcript variant 1, mRNA [NM_012307]	5393451	chr18	5393392	-	hs|18p11.31	23136	NM_012307	erythrocyte membrane protein band 4.1-like 3	chr18:5393451-5393392	GO:0005515|GO:0002175|GO:0030913|GO:0005886|GO:0044224|GO:0008360|GO:0033270|GO:0006915|GO:0003779|GO:0072659|GO:0008150|GO:0005737|GO:0030865|GO:0030866|GO:0005911|GO:0048812|GO:0005200|GO:0043217|GO:0071205|GO:0030673|GO:0005856|GO:0007016|GO:0019898	NM_012307	Hs.213394
A_33_P3255924	-5.99456	-7.49583	2.83091	ACCSL	Homo sapiens 1-aminocyclopropane-1-carboxylate synthase homolog (Arabidopsis)(non-functional)-like (ACCSL), mRNA [NM_001031854]	44080194	chr11	44080135	+	hs|11p11.2	390110	NM_001031854	1-aminocyclopropane-1-carboxylate synthase homolog (Arabidopsis)(non-functional)-like	chr11:44080135-44080194	GO:0009058|GO:0030170|GO:0003824	NM_001031854	Hs.558851
A_33_P3274599	-5.0993	-6.2511	2.2219	FAM138E	Homo sapiens family with sequence similarity 138, member E (FAM138E), long non-coding RNA [NR_026819]	102496289	chr15	102496230	+	hs|15q26.3	100124412	NR_026819	family with sequence similarity 138, member E	chr15:102496230-102496289		NR_026819	Hs.569137
A_33_P3290149	-5.15693	-6.22343	2.09434			54945882	chr19	54945823	-	hs|19q13.42				chr19:054945882-054945823
A_24_P355145	-5.50516	-7.29309	3.4532	DNAJC5B	Homo sapiens DnaJ (Hsp40) homolog, subfamily C, member 5 beta (DNAJC5B), mRNA [NM_033105]	66989021	chr8	66988962	+	hs|8q13.1	85479	NM_033105	DnaJ (Hsp40) homolog, subfamily C, member 5 beta	chr8:66988962-66989021	GO:0016020	NM_033105	Hs.491885
A_33_P3285761	-5.02558	-6.2321	2.3078		DB028131 TESTI2 Homo sapiens cDNA clone TESTI2010918 5', mRNA sequence [DB028131]	90440278	chr9	90440219	+	hs|9q22.1		DB028131		chr9:90440219-90440278			Hs.691059
A_23_P373521	-3.9221	-4.99467	2.10317	HAND2	Homo sapiens heart and neural crest derivatives expressed 2 (HAND2), mRNA [NM_021973]	174448332	chr4	174448273	-	hs|4q34.1	9464	NM_021973	heart and neural crest derivatives expressed 2	chr4:174448332-174448273	GO:0005515|GO:0000790|GO:0044212|GO:0010463|GO:0048538|GO:0042803|GO:0007512|GO:0007507|GO:0001947|GO:0014032|GO:0010667|GO:0000977|GO:0046982|GO:0003713|GO:0070888|GO:0001701|GO:0048485|GO:0043392|GO:0043234|GO:0048935|GO:0060536|GO:0043586|GO:0045893|GO:2000763|GO:2000764|GO:0003357|GO:0061325|GO:0042733|GO:0008134|GO:2000679|GO:0003219|GO:0043433|GO:0001967|GO:0045944|GO:0042475|GO:0060021|GO:…	NM_021973	Hs.388245
A_24_P32139	-6.29022	-7.33956	2.06958	HTR3E	Homo sapiens 5-hydroxytryptamine (serotonin) receptor 3E, ionotropic (HTR3E), transcript variant 1, mRNA [NM_182589]	183824728	chr3	183824669	+	hs|3q27.1	285242	NM_182589	5-hydroxytryptamine (serotonin) receptor 3E, ionotropic	chr3:183824669-183824728	GO:0005230|GO:0034220|GO:0005886|GO:0016021|GO:0055085	NM_182589	Hs.449179
A_23_P397055	0.764588	-0.262485	2.03789	CHPF2	Homo sapiens chondroitin polymerizing factor 2 (CHPF2), transcript variant 1, mRNA [NM_019015]	150935033	chr7	150934974	+	hs|7q36.1	54480	NM_019015	chondroitin polymerizing factor 2	chr7:150934974-150935033	GO:0030206|GO:0000139|GO:0005975|GO:0032580|GO:0044281|GO:0016021|GO:0030204|GO:0050510|GO:0030203	NM_019015	Hs.647084
A_24_P290286	-4.62544	-5.81024	2.27331	P4HA3	Homo sapiens prolyl 4-hydroxylase, alpha polypeptide III (P4HA3), mRNA [NM_182904]	73980697	chr11	73979228	-	hs|11q13.4	283208	NM_182904	prolyl 4-hydroxylase, alpha polypeptide III	chr11:73980697-73979228	GO:0031418|GO:0005506|GO:0005788|GO:0004656|GO:0016702	NM_182904	Hs.660541
A_32_P331139	-5.66035	-7.36669	3.26332	C1orf192	Homo sapiens chromosome 1 open reading frame 192 (C1orf192), mRNA [NM_001013625]	161334923	chr1	161334864	-	hs|1q23.3	257177	NM_001013625	chromosome 1 open reading frame 192	chr1:161334923-161334864		NM_001013625	Hs.534593
A_19_P00803803	0.0115523	-1.00062	2.01695			56714352	chr6	56714293	-	hs|6p12.1				chr6:056714352-056714293
A_24_P930111	-6.158	-7.50055	2.53598	SLC4A10	Homo sapiens solute carrier family 4, sodium bicarbonate transporter, member 10 (SLC4A10), transcript variant 2, mRNA [NM_022058]	162841133	chr2	162841074	+	hs|2q24.2	57282	NM_022058	solute carrier family 4, sodium bicarbonate transporter, member 10	chr2:162841074-162841133	GO:0016323|GO:0006821|GO:0005886|GO:0005452|GO:0015701|GO:0016021|GO:0006814|GO:0055085|GO:0006885|GO:0015293|GO:0006811	NM_022058	Hs.333958
A_19_P00802669	-4.90753	-6.40501	2.82348			138266218	chrX	138266159	-	hs|Xq27.1				chrX:138266218-138266159
A_23_P81529	-4.61844	-5.83983	2.33171	ISL1	Homo sapiens ISL LIM homeobox 1 (ISL1), mRNA [NM_002202]	50689665	chr5	50689606	+	hs|5q11.1	3670	NM_002202	ISL LIM homeobox 1	chr5:50689606-50689665	GO:0032755|GO:0003700|GO:0055010|GO:0001755|GO:0003139|GO:0021559|GO:0060913|GO:0043524|GO:0060379|GO:0032024|GO:0032729|GO:0016922|GO:0001102|GO:0001105|GO:0032725|GO:0032760|GO:0030331|GO:0000122|GO:0060037|GO:0071385|GO:0060384|GO:0043388|GO:0048880|GO:0008270|GO:0033147|GO:0048936|GO:0001158|GO:0031290|GO:0032730|GO:0008284|GO:0031103|GO:0071657|GO:0032731|GO:0021983|GO:0005634|GO:0003215|GO:…	NM_002202	Hs.505
A_33_P3225186	-5.05366	-6.94476	3.70918		T cell receptor alpha variable 7 [Source:HGNC Symbol;Acc:12145] [ENST00000390429]	22251697	chr14	22251638	+	hs|14q11.2				chr14:22251638-22251697
A_23_P418031	2.82784	1.77068	2.08083	IFFO2	Homo sapiens intermediate filament family orphan 2 (IFFO2), mRNA [NM_001136265]	19230868	chr1	19230809	-	hs|1p36.13	126917	NM_001136265	intermediate filament family orphan 2	chr1:19230868-19230809	GO:0005882|GO:0005198	NM_001136265	Hs.466625
A_33_P3279629	-1.72644	-3.32129	3.02062	UCN2	Homo sapiens urocortin 2 (UCN2), mRNA [NM_033199]	48599234	chr3	48599175	-	hs|3p21.31	90226	NM_033199	urocortin 2	chr3:48599234-48599175	GO:0008283|GO:0051431|GO:0007586|GO:0033685|GO:0042562|GO:0005102|GO:0006950|GO:0071456|GO:0046882|GO:0005576|GO:0005615|GO:0071385|GO:0005179|GO:0010629|GO:0006171	NM_033199	Hs.631914
A_19_P00801820	-5.99065	-7.3603	2.58409		BX107847 Soares_testis_NHT Homo sapiens cDNA clone IMAGp998C154111, mRNA sequence [BX107847]	120990384	chr4	120990325	+	hs|4q27		BX107847		chr4:120990325-120990384			Hs.28312
A_23_P435477	-5.29552	-6.51867	2.33456	TMPRSS13	Homo sapiens transmembrane protease, serine 13 (TMPRSS13), transcript variant 1, mRNA [NM_001077263]	117771864	chr11	117771805	-	hs|11q23.3	84000	NM_001077263	transmembrane protease, serine 13	chr11:117771864-117771805	GO:0004252|GO:0006508|GO:0016021|GO:0005044	NM_001077263	Hs.266308
A_24_P282309	-0.374648	-2.14652	3.41497	MYOF	Homo sapiens myoferlin (MYOF), transcript variant 2, mRNA [NM_133337]	95162101	chr10	95162042	-	hs|10q23.33	26509	NM_133337	myoferlin	chr10:95162101-95162042	GO:0031965|GO:0030947|GO:0005886|GO:0008015|GO:0005635|GO:0031410|GO:0043231|GO:0034605|GO:0005543|GO:0006936|GO:0005901|GO:0001778|GO:0016021|GO:0030659|GO:0070062	NM_133337	Hs.602086
A_33_P3260509	-6.02095	-7.29335	2.41563	LOC101930210	PREDICTED: Homo sapiens protein capicua homolog (LOC101930210), misc_RNA [XR_246852]	63230713	chr7	63230654	-	hs|7q11.21	101930210	XR_246852	protein capicua homolog	chr7:63230713-63230654		XR_246852
A_24_P233488	-3.91116	-5.47128	2.94877	LIF	Homo sapiens leukemia inhibitory factor (LIF), transcript variant 1, mRNA [NM_002309]	30639720	chr22	30639661	-	hs|22q12.2	3976	NM_002309	leukemia inhibitory factor	chr22:30639720-30639661	GO:0060426|GO:0008284|GO:0008285|GO:0042503|GO:0050731|GO:0033141|GO:1900182|GO:0005615|GO:0046888|GO:0048644|GO:0046697|GO:0006955|GO:0005737|GO:0033138|GO:0048666|GO:0045944|GO:0072307|GO:0070373|GO:0005146|GO:0048286|GO:0007566|GO:0060708|GO:0042517|GO:0060707|GO:0005102|GO:0042511|GO:0007275|GO:0045651|GO:0005125|GO:0072108|GO:0048861|GO:0048711|GO:0001974|GO:0019827|GO:0060463|GO:0001135|GO:…	NM_002309	Hs.2250
A_19_P00316855	-0.100974	-2.09639	3.98731		deleted in lymphocytic leukemia 1 (non-protein coding) [Source:HGNC Symbol;Acc:13747] [ENST00000483444]	50798485	chr13	50798426	+	hs|13q14.2		AJ412046		chr13:50798426-50798485			Hs.712880
A_19_P00811084	1.39548	0.031981	2.57309			201012571	chr2	201012512	+	hs|2q33.1				chr2:201012512-201012571
A_33_P3381836	-5.59253	-6.77097	2.26331	SPINK14	Homo sapiens serine peptidase inhibitor, Kazal type 14 (putative) (SPINK14), mRNA [NM_001001325]	147553932	chr5	147553873	+	hs|5q32	408187	NM_001001325	serine peptidase inhibitor, Kazal type 14 (putative)	chr5:147553873-147553932	GO:0004867|GO:0005576	NM_001001325	Hs.553815
A_24_P223874	-5.32879	-7.13274	3.49175	SFTPA1	Homo sapiens surfactant protein A1 (SFTPA1), transcript variant 1, mRNA [NM_005411]	81373860	chr10	81373801	+	hs|10q22.3	653509	NM_005411	surfactant protein A1	chr10:81373801-81373860	GO:0005581|GO:0007585|GO:0006869|GO:0030246|GO:0005576|GO:0005615|GO:0005319	NM_005411	Hs.535295
A_33_P3340065	-4.74234	-6.36997	3.09006			117416639	chr9	117416580	-	hs|9q32				chr9:117416639-117416580
A_23_P83818	-0.831118	-2.20552	2.5926	COL5A1	Homo sapiens collagen, type V, alpha 1 (COL5A1), transcript variant 1, mRNA [NM_000093]	137734122	chr9	137734063	+	hs|9q34.3	1289	NM_000093	collagen, type V, alpha 1	chr9:137734063-137734122	GO:0035313|GO:0048592|GO:0005588|GO:0035989|GO:0046872|GO:0022617|GO:0007411|GO:0030198|GO:0030199|GO:0030574|GO:0045112|GO:0043206|GO:0007155|GO:0008201|GO:0001568|GO:0048407|GO:0043394|GO:0005576|GO:0005604|GO:0031012|GO:0003007|GO:0005178|GO:0016477|GO:0051128|GO:0005788|GO:0043588|GO:0032964|GO:0005201	NM_000093	Hs.210283
A_19_P00319765	-2.03573	-3.06188	2.03657	LINC00870	long intergenic non-protein coding RNA 870 [Source:HGNC Symbol;Acc:27319] [ENST00000469178]	72202069	chr3	72202010	+	hs|3p13	201617	TCONS_l2_00019818	long intergenic non-protein coding RNA 870	chr3:72202010-72202069
A_33_P3227899	-4.60309	-6.18768	2.99923	LOC440896	Homo sapiens uncharacterized LOC440896 (LOC440896), long non-coding RNA [NR_015361]	69174282	chr9	69174223	-	hs|9q21.11	440896	NR_015361	uncharacterized LOC440896	chr9:69174282-69174223		NR_015361	Hs.643596
A_19_P00809108	-5.36717	-6.44964	2.11765			34674686	chr9	34674627	-	hs|9p13.3				chr9:034674686-034674627
A_19_P00805392	-1.87501	-3.30212	2.68907			34764481	chr11	34764422	-	hs|11p13				chr11:034764481-034764422
A_19_P00330814	-5.98496	-7.46476	2.7891	HOTAIR	Homo sapiens HOX transcript antisense RNA (HOTAIR), transcript variant 3, long non-coding RNA [NR_047518]	54356679	chr12	54356620	-	hs|12q13.13	100124700	NR_047518	HOX transcript antisense RNA	chr12:54356679-54356620		NR_047518	Hs.197076
A_32_P60065	-5.40571	-6.6667	2.3966	F2RL2	Homo sapiens coagulation factor II (thrombin) receptor-like 2 (F2RL2), transcript variant 1, mRNA [NM_004101]	75911558	chr5	75911499	-	hs|5q13.3	2151	NM_004101	coagulation factor II (thrombin) receptor-like 2	chr5:75911558-75911499	GO:0005515|GO:0016324|GO:0005886|GO:0015057|GO:0007596|GO:0005887|GO:0004435|GO:0009611|GO:0030168|GO:0005576	NM_004101	Hs.42502
A_23_P68423	-5.42068	-6.57429	2.2247	JPH2	Homo sapiens junctophilin 2 (JPH2), transcript variant 2, mRNA [NM_175913]	42806157	chr20	42806098	-	hs|20q13.12	57158	NM_175913	junctophilin 2	chr20:42806157-42806098	GO:0060316|GO:0005515|GO:0014701|GO:0030018|GO:0060402|GO:0005886|GO:0060314|GO:0030314|GO:0015278|GO:0016021|GO:0055024|GO:0055074	NM_175913	Hs.441737
A_19_P00323254	-3.69145	-5.17941	2.80493			128047480	chr8	128047421	+	hs|8q24.21				chr8:128047421-128047480
A_19_P00812308	-5.79819	-7.2029	2.64766	FENDRR	Homo sapiens FOXF1 adjacent non-coding developmental regulatory RNA (FENDRR), transcript variant 2, long non-coding RNA [NR_036444]	86522607	chr16	86522548	-	hs|16q24.1	400550	NR_036444	FOXF1 adjacent non-coding developmental regulatory RNA	chr16:86522607-86522548		NR_036444	Hs.448825
A_24_P945312	-5.49835	-6.9992	2.8301	PAPOLB	Homo sapiens poly(A) polymerase beta (testis specific) (PAPOLB), mRNA [NM_020144]	4897836	chr7	4897777	-	hs|7p22.1	56903	NM_020144	poly(A) polymerase beta (testis specific)	chr7:4897836-4897777	GO:0006378|GO:0006369|GO:0004652|GO:0005737|GO:0005783|GO:0000398|GO:0003723|GO:0005634|GO:0005524|GO:0046872	NM_020144	Hs.487409
A_33_P3248394	-5.14191	-6.23028	2.12634	INMT	Homo sapiens indolethylamine N-methyltransferase (INMT), transcript variant 2, mRNA [NM_001199219]	30795461	chr7	30795402	+	hs|7p14.3	11185	NM_001199219	indolethylamine N-methyltransferase	chr7:30795402-30795461	GO:0030748|GO:0004790|GO:0009636|GO:0009308|GO:0032259|GO:0005829	NM_001199219	Hs.632629
A_19_P00326595	-5.74321	-6.83954	2.1381		zp89e08.s1 Stratagene HeLa cell s3 937216 Homo sapiens cDNA clone IMAGE:627398 3', mRNA sequence [AA190816]	94246666	chr1	94246607	+	hs|1p22.1		AA190816		chr1:094246607-094246666			Hs.661166
A_23_P372368	-0.981029	-2.30075	2.49618	BRWD1-IT2	Homo sapiens BRWD1 intronic transcript 2 (non-protein coding) (BRWD1-IT2), long non-coding RNA [NR_033800]	40686498	chr21	40686439	-	hs|21q22.2	257357	NR_033800	BRWD1 intronic transcript 2 (non-protein coding)	chr21:40686498-40686439		NR_033800	Hs.729612
A_19_P00806667	-3.17092	-4.37465	2.30334		Synthetic construct Homo sapiens gateway clone IMAGE:100022314 3' read BLZF1 mRNA. [CU676661]	69334923	chr14	69334864	+	hs|14q24.1		CU676661		chr14:069334864-069334923
A_19_P00804085	-4.85152	-6.20047	2.54726			93229465	chr7	93229406	-	hs|7q21.3				chr7:093229465-093229406
A_23_P314789	-4.46702	-5.54313	2.10834	ZDHHC19	Homo sapiens zinc finger, DHHC-type containing 19 (ZDHHC19), mRNA [NM_001039617]	195937533	chr3	195936374	-	hs|3q29	131540	NM_001039617	zinc finger, DHHC-type containing 19	chr3:195937533-195936374	GO:0008270|GO:0016021|GO:0019706	NM_001039617	Hs.111591
A_33_P3318766	0.275746	-1.67843	3.87496			2624326	chr1	2624269	-	hs|1p36.32				chr1:002624326-002624269
A_33_P3283922	-4.59956	-5.70947	2.15832			71464224	chr16	71464165	-	hs|16q22.2		TCONS_l2_00010265		chr16:71464224-71464165
A_19_P00320330	-2.99553	-4.00207	2.00909			129007474	chr8	129007415	+	hs|8q24.21				chr8:129007415-129007474
A_19_P00331515	-4.95723	-6.05833	2.14519			156466345	chr3	156466286	+	hs|3q25.31				chr3:156466286-156466345
A_19_P00802794	-2.64531	-3.6685	2.03241	SOCS2-AS1	Homo sapiens SOCS2 antisense RNA 1 (SOCS2-AS1), long non-coding RNA [NR_038263]	93960904	chr12	93960845	-	hs|12q22	144481	NR_038263	SOCS2 antisense RNA 1	chr12:93960904-93960845		NR_038263	Hs.602278
A_19_P00330152	-4.92895	-6.72154	3.46437			72694893	chr10	72694834	-	hs|10q22.1				chr10:072694893-072694834
A_33_P3355004	-5.70429	-7.2994	3.02119	DDC	Homo sapiens dopa decarboxylase (aromatic L-amino acid decarboxylase) (DDC), transcript variant 7, mRNA [NM_001242890]	50560690	chr7	50560631	-	hs|7p12.1	1644	NM_001242890	dopa decarboxylase (aromatic L-amino acid decarboxylase)	chr7:50560690-50560631	GO:0005515|GO:0030424|GO:0046684|GO:0010259|GO:0044281|GO:0005829|GO:0042416|GO:0034641|GO:0043025|GO:0033076|GO:0006520|GO:0019904|GO:0071312|GO:0035690|GO:0008021|GO:0042427|GO:0046219|GO:0071363|GO:0052314|GO:0030170|GO:0004058|GO:0007623|GO:0016597|GO:0015842|GO:0042423	NM_001242890	Hs.359698
A_24_P238040	-5.26133	-7.25279	3.97638	USP6	Homo sapiens ubiquitin specific peptidase 6 (Tre-2 oncogene) (USP6), mRNA [NM_004505]	5037258	chr17	5037199	+	hs|17p13.2	9098	NM_004505	ubiquitin specific peptidase 6 (Tre-2 oncogene)	chr17:5037199-5037258	GO:0005515|GO:0005516|GO:0006511|GO:0016579|GO:0004843|GO:0005886|GO:0003676|GO:0005764|GO:0004197|GO:0005737|GO:0060627|GO:0004221|GO:0055037|GO:0005097|GO:0006464	NM_004505	Hs.448851
A_19_P00800598	-5.6615	-7.20379	2.91257			105847035	chr12	105846976	+	hs|12q23.3				chr12:105846976-105847035
A_19_P00812476	-5.343	-7.28906	3.85321			81969357	chr5	81969298	-	hs|5q14.2				chr5:081969357-081969298
A_33_P3323486	-5.57928	-6.82108	2.36494		Synthetic construct DNA, clone: pF1KE0827, Homo sapiens OR4A13P gene for Putative olfactory receptor, family 4, subfamily A, member 13, without stop codon, in Flexi system. [AB529256]	55235191	chr11	55235135	+	hs|11q11		AB529256		chr11:55235135-55235191
A_33_P3358412	-6.09279	-7.25464	2.23745	LOC100128198	Homo sapiens cDNA FLJ43053 fis, clone BRTHA3006856. [AK125043]	33655914	chr21	33655855	-	hs|21q22.11	100128198	AK125043	uncharacterized LOC100128198	chr21:33655914-33655855			Hs.587138
A_19_P00802706	-3.2364	-4.31862	2.11729			27425033	chr8	27424974	+	hs|8p21.1				chr8:027424974-027425033
A_19_P00321172	-6.38106	-7.42841	2.06673			38677023	chr17	38676964	-	hs|17q21.2				chr17:038677023-038676964
A_19_P00331670	-1.90192	-2.97503	2.10398			98419088	chr6	98419029	-	hs|6q16.1				chr6:098419088-098419029
A_23_P316531	-1.64869	-2.76301	2.16492	GPR25	Homo sapiens G protein-coupled receptor 25 (GPR25), mRNA [NM_005298]	200843204	chr1	200843145	+	hs|1q32.1	2848	NM_005298	G protein-coupled receptor 25	chr1:200843145-200843204	GO:0007186|GO:0005887|GO:0004930	NM_005298	Hs.534316
A_33_P3408655	-4.92228	-5.97097	2.06865	CD2	Homo sapiens cDNA, FLJ17718. [AK310676]	117308009	chr1	117307950	+	hs|1p13.1	914	AK310676	CD2 molecule	chr1:117307950-117308009	GO:0005515|GO:0005886|GO:0006915|GO:0005576|GO:0030887|GO:0050900|GO:0042803|GO:0042110|GO:0016337|GO:0030101|GO:0005887|GO:0007596|GO:0045580|GO:0009898|GO:0001766|GO:0004872|GO:0046658|GO:0007166|GO:0009897		Hs.523500
A_33_P3277659	-5.64037	-7.20596	2.96	ANKRD30B	Homo sapiens ankyrin repeat domain 30B (ANKRD30B), mRNA [NM_001145029]	14852365	chr18	14852306	+	hs|18p11.21	374860	NM_001145029	ankyrin repeat domain 30B	chr18:14852306-14852365	GO:0008150|GO:0003674|GO:0005575	NM_001145029	Hs.567889
A_19_P00325732	2.38328	1.13503	2.37554			114743100	chr6	114743041	+	hs|6q22.1				chr6:114743041-114743100
A_33_P3289236	0.772712	-0.663913	2.70687	HPR	Homo sapiens haptoglobin-related protein (HPR), mRNA [NM_020995]	72110943	chr16	72110884	+	hs|16q22.2	3250	NM_020995	haptoglobin-related protein	chr16:72110884-72110943	GO:0030492|GO:0034366|GO:0005576|GO:0003824	NM_020995	Hs.655361
A_23_P25445	-5.03312	-6.1438	2.15947	FAM186B	Homo sapiens family with sequence similarity 186, member B (FAM186B), transcript variant 1, mRNA [NM_032130]	49981527	chr12	49981468	-	hs|12q13.12	84070	NM_032130	family with sequence similarity 186, member B	chr12:49981527-49981468	GO:0043234	NM_032130	Hs.524406
A_24_P357726	-5.45406	-6.79662	2.536	PSG8	Homo sapiens pregnancy specific beta-1-glycoprotein 8 (PSG8), transcript variant 1, mRNA [NM_182707]	43259206	chr19	43259147	-	hs|19q13.2	440533	NM_182707	pregnancy specific beta-1-glycoprotein 8	chr19:43259206-43259147	GO:0005576	NM_182707	Hs.466843
A_33_P3242338	-5.01415	-6.4394	2.6856	LOC100129393	Homo sapiens cDNA FLJ42640 fis, clone BRACE3025153. [AK124631]	40524805	chr15	40524746	+	hs|15q15.1	100129393	AK124631	uncharacterized LOC100129393	chr15:40524746-40524805			Hs.640216
A_33_P3394352	-2.80327	-3.84662	2.06101	VPS53	vacuolar protein sorting 53 homolog (S. cerevisiae) [Source:HGNC Symbol;Acc:25608] [ENST00000541903]	426225	chr17	426166	-	hs|17p13.3	55275	BC029560	vacuolar protein sorting 53 homolog (S. cerevisiae)	chr17:426225-426166	GO:0005515|GO:0015031|GO:0010008|GO:0000938		Hs.461819
A_19_P00321638	-5.77704	-7.24857	2.77317			40222986	chr18	40222927	+	hs|18q12.3				chr18:040222927-040222986
A_33_P3245841	-4.32323	-5.42276	2.14285			161416792	chr1	161416733	-	hs|1q23.3				chr1:161416792-161416733
A_23_P26024	-3.70333	-4.8172	2.16426	C15orf48	Homo sapiens chromosome 15 open reading frame 48 (C15orf48), transcript variant 2, mRNA [NM_032413]	45725354	chr15	45725295	+	hs|15q21.1	84419	NM_032413	chromosome 15 open reading frame 48	chr15:45725295-45725354	GO:0005739|GO:0005634	NM_032413	Hs.112242
A_33_P3859499	-4.46555	-5.96884	2.83489	LOC642426	Homo sapiens uncharacterized LOC642426 (LOC642426), long non-coding RNA [NR_046104]	19407073	chr14	19407014	-	hs|14q11.2	642426	NR_046104	uncharacterized LOC642426	chr14:19407073-19407014		NR_046104	Hs.578301
A_23_P75769	-5.40322	-7.12098	3.28925	MS4A4A	Homo sapiens membrane-spanning 4-domains, subfamily A, member 4A (MS4A4A), transcript variant 2, mRNA [NM_024021]	60075714	chr11	60075655	+	hs|11q12.2	51338	NM_024021	membrane-spanning 4-domains, subfamily A, member 4A	chr11:60075655-60075714	GO:0016021	NM_024021	Hs.325960
A_33_P3301124	-5.99464	-7.34372	2.54748			42423563	chr5	42423504	-	hs|5p13.1				chr5:042423563-042423504
A_33_P3387352	-5.20801	-7.27946	4.20309		major histocompatibility complex, class I, V (pseudogene) [Source:HGNC Symbol;Acc:23482] [ENST00000411514]	29763295	chr6	29763236	+	hs|6p22.1		BC068238		chr6:29763236-29763295			Hs.60856
A_23_P35456	3.76222	2.58251	2.26531	SH3PXD2A	Homo sapiens SH3 and PX domains 2A (SH3PXD2A), mRNA [NM_014631]	105353953	chr10	105353894	-	hs|10q24.33	9644	NM_014631	SH3 and PX domains 2A	chr10:105353953-105353894	GO:0005515|GO:0005737|GO:0030054|GO:0007154|GO:0006801|GO:0002102|GO:0042995|GO:0035091	NM_014631	Hs.678727
A_24_P77968	0.327108	-1.18851	2.85921	FLNC	Homo sapiens filamin C, gamma (FLNC), transcript variant 1, mRNA [NM_001458]	128498535	chr7	128498476	+	hs|7q32.1	2318	NM_001458	filamin C, gamma	chr7:128498476-128498535	GO:0005515|GO:0008092|GO:0030018|GO:0005886|GO:0034329|GO:0030506|GO:0003779|GO:0005829|GO:0048747|GO:0042383|GO:0005737|GO:0016528|GO:0043034|GO:0005856	NM_001458	Hs.58414
A_23_P28023	-3.83712	-4.93055	2.1338	OR7A17	Homo sapiens olfactory receptor, family 7, subfamily A, member 17 (OR7A17), mRNA [NM_030901]	14991737	chr19	14991678	-	hs|19p13.12	26333	NM_030901	olfactory receptor, family 7, subfamily A, member 17	chr19:14991737-14991678	GO:0004984|GO:0005886|GO:0004930|GO:0016021	NM_030901	Hs.247717
A_33_P3307836	-5.91002	-7.30721	2.63387	LRRC7	leucine rich repeat containing 7 [Source:HGNC Symbol;Acc:18531] [ENST00000370958]	70144160	chr1	70144101	+	hs|1p31.1	57554	XM_005271060	leucine rich repeat containing 7	chr1:70144101-70144160	GO:0005515|GO:0005737|GO:0030054|GO:0045211|GO:0014069	XM_005271060	Hs.736929
A_33_P3303742	-5.18536	-6.30539	2.17352	LOC728637	Homo sapiens uncharacterized LOC728637 (LOC728637), mRNA [NM_001278059]	131142893	chr5	131142834	-	hs|5q31.1	728637	NM_001278059	uncharacterized LOC728637	chr5:131142893-131142834		NM_001278059	Hs.631802
A_19_P00810877	-6.12924	-7.18958	2.08543			198425029	chr2	198424970	+	hs|2q33.1				chr2:198424970-198425029
A_33_P3299791	1.08103	-0.187748	2.40958	LOC644838		67402720	chr2	67402661	-	hs|2p14	644838	TCONS_00003316	uncharacterized LOC644838	chr2:67402720-67402661
A_19_P00331284	-3.94582	-4.96958	2.03321			29667331	chr8	29667272	+	hs|8p12				chr8:029667272-029667331
A_19_P00809122	-5.54824	-6.82464	2.42234			80804029	chr3	80803970	-	hs|3p12.2				chr3:080804029-080803970
A_33_P3385842	-5.26195	-6.62488	2.57208	CCDC7	Homo sapiens coiled-coil domain containing 7 (CCDC7), transcript variant 1, mRNA [NM_145023]	32856818	chr10	32856759	+	hs|10p11.22	221016	NM_145023	coiled-coil domain containing 7	chr10:32856759-32856818		NM_145023	Hs.585464
A_19_P00809845	-5.50504	-6.53263	2.03862			33906149	chr13	33906090	+	hs|13q13.1				chr13:033906090-033906149
A_19_P00811211	-4.7253	-6.17802	2.73724			56120687	chr13	56120628	+	hs|13q21.1				chr13:056120628-056120687
A_19_P00802081	-4.69682	-6.18212	2.79975			130657894	chrX	130657835	+	hs|Xq26.2				chrX:130657835-130657894
A_19_P00809966	-5.19646	-6.99823	3.48648			130699584	chr8	130699525	+	hs|8q24.21				chr8:130699525-130699584
A_33_P3341841	-5.66854	-7.23822	2.96838	RTP2	Homo sapiens receptor (chemosensory) transporter protein 2 (RTP2), mRNA [NM_001004312]	187416112	chr3	187416053	-	hs|3q27.3	344892	NM_001004312	receptor (chemosensory) transporter protein 2	chr3:187416112-187416053	GO:0009986|GO:0005886|GO:0051205|GO:0016021|GO:0031849	NM_001004312	Hs.567872
A_33_P3343196	-4.55765	-6.13237	2.97878	CP	Homo sapiens ceruloplasmin (ferroxidase) (CP), transcript variant 1, mRNA [NM_000096]	148890861	chr3	148890802	-	hs|3q24	1356	NM_000096	ceruloplasmin (ferroxidase)	chr3:148890861-148890802	GO:0006879|GO:0004322|GO:0005507|GO:0051087|GO:0005576|GO:0005765|GO:0055085|GO:0005615|GO:0006825	NM_000096	Hs.558314
A_19_P00318536	-0.97461	-3.27851	4.93791		Homo sapiens cDNA clone IMAGE:3919352. [BC021902]	29673693	chr8	29673634	+	hs|8p12		BC021902		chr8:29673634-29673693			Hs.645937
A_33_P3240637	-5.77581	-7.00239	2.34013		Homo sapiens cDNA FLJ42334 fis, clone TUTER2000916. [AK124325]	170949901	chr4	170949842	+	hs|4q33		AK124325		chr4:170949842-170949901
A_33_P3560176	-6.34401	-7.3728	2.04032		BX096849 Soares_NFL_T_GBC_S1 Homo sapiens cDNA clone IMAGp998D093810, mRNA sequence [BX096849]	136466546	chr5	136466487	+	hs|5q31.2		BX096849		chr5:136466487-136466546			Hs.124611
A_33_P3394065	-5.39242	-6.43977	2.06672	PIP4K2A	phosphatidylinositol-5-phosphate 4-kinase, type II, alpha [Source:HGNC Symbol;Acc:8997] [ENST00000422321]	22856645	chr10	22856586	-	hs|10p12.2	5305		phosphatidylinositol-5-phosphate 4-kinase, type II, alpha	chr10:22856645-22856586	GO:0016310|GO:0035855|GO:0006661|GO:0005886|GO:0005634|GO:0044281|GO:0005575|GO:0006644|GO:0005524|GO:0016309|GO:0016308|GO:0005829
A_32_P227930	-6.32549	-7.45999	2.19543	C5orf52	Homo sapiens chromosome 5 open reading frame 52 (C5orf52), mRNA [NM_001145132]	157107131	chr5	157107072	+	hs|5q33.3	100190949	NM_001145132	chromosome 5 open reading frame 52	chr5:157107072-157107131		NM_001145132	Hs.720862
A_23_P1740	-5.72012	-7.49904	3.43169	NCAM1	Homo sapiens neural cell adhesion molecule 1 (NCAM1), transcript variant 3, mRNA [NM_001076682]	113103503	chr11	113103444	+	hs|11q23.2	4684	NM_001076682	neural cell adhesion molecule 1	chr11:113103444-113103503	GO:0005886|GO:0009986|GO:0019221|GO:0005576|GO:0031225|GO:0042802|GO:0000139|GO:0007411|GO:0030198|GO:0016021|GO:0007155|GO:0009897|GO:0060333	NM_001076682	Hs.503878
A_32_P46603	-0.0430594	-1.43396	2.62242	VWA3B	Homo sapiens von Willebrand factor A domain containing 3B (VWA3B), mRNA [NM_144992]	98920232	chr2	98920173	+	hs|2q11.2	200403	NM_144992	von Willebrand factor A domain containing 3B	chr2:98920173-98920232		NM_144992	Hs.269977
A_19_P00326161	-4.09915	-5.36671	2.40754			98241882	chr6	98241823	-	hs|6q16.1				chr6:098241882-098241823
A_19_P00322448	-4.79679	-6.04496	2.37541	RPS6KA2-AS1	ov77e10.x1 Soares_testis_NHT Homo sapiens cDNA clone IMAGE:1643370 3', mRNA sequence [AI041185]	167317964	chr6	167317905	-	hs|6q27	100861523	AI041185	RPS6KA2 antisense RNA 1	chr6:167317964-167317905			Hs.634640
A_33_P3397608	-6.11402	-7.25857	2.21078	LOC101928330	PREDICTED: Homo sapiens uncharacterized LOC101928330 (LOC101928330), misc_RNA [XR_241857]	69430663	chr6	69430604	-	hs|6q12	101928330	XR_241857	uncharacterized LOC101928330	chr6:69430663-69430604		XR_241857
A_33_P3381443	-6.29446	-7.49979	2.30589			29986874	chr7	29986815	-	hs|7p14.3				chr7:029986874-029986815
A_33_P3379581	-6.02616	-7.49782	2.77343	UBR2	Homo sapiens ubiquitin protein ligase E3 component n-recognin 2 (UBR2), transcript variant 2, mRNA [NM_001184801]	42588012	chr6	42587953	+	hs|6p21.1	23304	NM_001184801	ubiquitin protein ligase E3 component n-recognin 2	chr6:42587953-42588012	GO:0005515|GO:0006511|GO:0004842|GO:0006342|GO:0032007|GO:0033522|GO:0005886|GO:0070728|GO:0005730|GO:0000151|GO:0005634|GO:0007283|GO:0071233|GO:0008270|GO:0000785|GO:0007141	NM_001184801	Hs.529925
A_19_P00811704	-3.44624	-4.46205	2.02204			27986391	chr2	27986332	+	hs|2p23.2				chr2:027986332-027986391
A_19_P00328789	-5.76707	-6.98738	2.32996			130477404	chr11	130477345	+	hs|11q24.3				chr11:130477345-130477404
A_23_P1473	-3.74002	-5.35054	3.05362	PRF1	Homo sapiens perforin 1 (pore forming protein) (PRF1), transcript variant 1, mRNA [NM_005041]	72357988	chr10	72357929	-	hs|10q22.1	5551	NM_005041	perforin 1 (pore forming protein)	chr10:72357988-72357929	GO:0005515|GO:0002357|GO:0005886|GO:0022829|GO:0002418|GO:0005509|GO:0006915|GO:0005576|GO:0031904|GO:0051607|GO:0006968|GO:0044194|GO:0019835|GO:0016023|GO:0051260|GO:0016021	NM_005041	Hs.2200
A_33_P3243787	-6.17418	-7.18113	2.00965	COL28A1	Homo sapiens collagen, type XXVIII, alpha 1 (COL28A1), mRNA [NM_001037763]	7398303	chr7	7398244	-	hs|7p21.3	340267	NM_001037763	collagen, type XXVIII, alpha 1	chr7:7398303-7398244	GO:0005581|GO:0030198|GO:0004867|GO:0005788|GO:0005576|GO:0007155|GO:0005604	NM_001037763	Hs.491104
A_19_P00805927	-4.58027	-6.05781	2.78474			135950533	chr5	135950474	+	hs|5q31.1				chr5:135950474-135950533
A_19_P00810080	-0.24679	-2.54304	4.91179			32864213	chr20	32864154	+	hs|20q11.22				chr20:032864154-032864213
A_19_P00322729	-5.26669	-6.41794	2.22106		DA851375 PLACE7 Homo sapiens cDNA clone PLACE7001062 5', mRNA sequence [DA851375]	66995417	chr5	66995358	-	hs|5q13.1		DA851375		chr5:66995417-66995358			Hs.630245
A_33_P3339611	-5.14725	-7.37244	4.67575			104125096	chr9	104125037	+	hs|9q31.1				chr9:104125037-104125096
A_23_P211141	-4.76894	-5.81584	2.06609	DSCAM	Homo sapiens Down syndrome cell adhesion molecule (DSCAM), transcript variant 1, mRNA [NM_001389]	41385020	chr21	41384961	-	hs|21q22.2	1826	NM_001389	Down syndrome cell adhesion molecule	chr21:41385020-41384961	GO:0005515|GO:0030424|GO:0005886|GO:0048842|GO:0005576|GO:0070593|GO:0007399|GO:0030426|GO:0048813|GO:0007162|GO:0016020|GO:0005887|GO:0007626|GO:0060060|GO:0007155|GO:0042327	NM_001389	Hs.397800
A_33_P3295705	-4.60344	-5.74084	2.19983			1147835	chr10	1147776	-	hs|10p15.3				chr10:001147835-001147776
A_33_P3412055	-5.17179	-6.18184	2.01398	ZNF582	Homo sapiens zinc finger protein 582 (ZNF582), mRNA [NM_144690]	56895597	chr19	56895538	-	hs|19q13.43	147948	NM_144690	zinc finger protein 582	chr19:56895597-56895538	GO:0006355|GO:0005634|GO:0003677|GO:0046872|GO:0006351	NM_144690	Hs.244391
A_33_P3320752	-6.1923	-7.27734	2.12144		Homo sapiens clone HQ0195$ PRO0195 mRNA, complete cds. [AF090901]	105393912	chr8	105393853	-	hs|8q22.3		AF090901		chr8:105393912-105393853
A_23_P168909	-3.36084	-4.92801	2.96325	ZFPM2	Homo sapiens zinc finger protein, FOG family member 2 (ZFPM2), mRNA [NM_012082]	106816384	chr8	106816325	+	hs|8q23.1	23414	NM_012082	zinc finger protein, FOG family member 2	chr8:106816325-106816384	GO:0005515|GO:0001105|GO:0045599|GO:0030324|GO:0060412|GO:0003714|GO:0000122|GO:0001701|GO:0003677|GO:0005737|GO:0007596|GO:0048568|GO:0045944|GO:0003221|GO:0003148|GO:0060548|GO:0001071|GO:0008270|GO:0005654|GO:0045892|GO:0001570|GO:2000195|GO:2000020|GO:0008134	NM_012082	Hs.431009
A_32_P942508	-5.72379	-6.99901	2.42035	FAM27L	Homo sapiens family with sequence similarity 27-like (FAM27L), long non-coding RNA [NR_028336]	21826198	chr17	21826139	+	hs|17p11.2	284123	NR_028336	family with sequence similarity 27-like	chr17:21826139-21826198		NR_028336	Hs.348578
A_19_P00813004	-1.96782	-3.20622	2.35937			85180821	chr16	85180762	-	hs|16q24.1				chr16:085180821-085180762
A_19_P00322052	-6.05031	-7.24599	2.29052			36967268	chr18	36967209	+	hs|18q12.2				chr18:036967209-036967268
A_19_P00809400	1.72882	0.640664	2.12602			10555013	chr18	10554954	-	hs|18p11.22				chr18:010555013-010554954
A_33_P3299066	0.000193596	-1.55376	2.93621	NR4A2	Homo sapiens nuclear receptor subfamily 4, group A, member 2 (NR4A2), mRNA [NM_006186]	157182315	chr2	157182256	-	hs|2q24.1	4929	NM_006186	nuclear receptor subfamily 4, group A, member 2	chr2:157182315-157182256	GO:0005515|GO:0008344|GO:0010467|GO:0021986|GO:0006367|GO:0003707|GO:0016265|GO:0005634|GO:0009791|GO:0042053|GO:0042416|GO:0043576|GO:0043524|GO:0005737|GO:0010035|GO:0045944|GO:0031668|GO:0004879|GO:0001666|GO:0046982|GO:0042551|GO:0021952|GO:0033554|GO:0043085|GO:0006351|GO:0043565|GO:0007165|GO:0001975|GO:0071542|GO:0008270|GO:0005654|GO:0017085|GO:0001764|GO:0030522	NM_006186	Hs.563344
A_23_P339652	-5.53602	-7.029	2.81469	TAS2R40	Homo sapiens taste receptor, type 2, member 40 (TAS2R40), mRNA [NM_176882]	142919669	chr7	142919610	+	hs|7q34	259286	NM_176882	taste receptor, type 2, member 40	chr7:142919610-142919669	GO:0050909|GO:0005886|GO:0004930|GO:0016021	NM_176882	Hs.352241
A_19_P00332085	-4.76005	-6.07138	2.4817			70945806	chr11	70945747	-	hs|11q13.4				chr11:070945806-070945747
A_33_P3381996	-5.2048	-6.43673	2.34881	C8orf49	Homo sapiens chromosome 8 open reading frame 49 (C8orf49), long non-coding RNA [NR_103552]	11619615	chr8	11619556	+	hs|8p23.1	606553	NR_103552	chromosome 8 open reading frame 49	chr8:11619556-11619615	GO:0016021	NR_103552	Hs.545529
A_33_P3209802	-4.85497	-7.18791	5.03832	OR2C3	Homo sapiens olfactory receptor, family 2, subfamily C, member 3 (OR2C3), mRNA [NM_198074]	247694910	chr1	247694851	-	hs|1q44	81472	NM_198074	olfactory receptor, family 2, subfamily C, member 3	chr1:247694910-247694851	GO:0004984|GO:0005886|GO:0004930|GO:0016021	NM_198074	Hs.730218
A_33_P3332576	-5.24939	-6.96722	3.28942	GPR151	Homo sapiens G protein-coupled receptor 151 (GPR151), mRNA [NM_194251]	145894707	chr5	145894648	-	hs|5q32	134391	NM_194251	G protein-coupled receptor 151	chr5:145894707-145894648	GO:0005886|GO:0004930|GO:0016021	NM_194251	Hs.483732
A_19_P00800558	-4.77123	-6.59483	3.53961		Synthetic construct Homo sapiens gateway clone IMAGE:100019044 3' read CDK7 mRNA. [CU675100]	68555744	chr5	68555685	-	hs|5q13.2		CU675100		chr5:68555744-68555685
A_23_P418597	1.78287	0.320061	2.75644	TNKS1BP1	Homo sapiens tankyrase 1 binding protein 1, 182kDa (TNKS1BP1), mRNA [NM_033396]	57068385	chr11	57068043	-	hs|11q12.1	85456	NM_033396	tankyrase 1 binding protein 1, 182kDa	chr11:57068385-57068043	GO:0010467|GO:0016070|GO:0016071|GO:0030506|GO:0005634|GO:0030014|GO:0005829|GO:0005737|GO:0005724|GO:0005856|GO:0007004|GO:0019899|GO:0000289|GO:0000288	NM_033396	Hs.530730
A_19_P00318205	0.219301	-0.792751	2.01678		Homo sapiens cDNA FLJ13800 fis, clone THYRO1000156. [AK023862]	70617391	chr11	70617332	-	hs|11q13.4		AK023862		chr11:70617391-70617332			Hs.663878
A_23_P51646	3.06409	1.73815	2.50696	PLK3	Homo sapiens polo-like kinase 3 (PLK3), mRNA [NM_004073]	45271654	chr1	45271594	+	hs|1p34.1	1263	NM_004073	polo-like kinase 3	chr1:45271594-45271654	GO:0005515|GO:0007093|GO:0005634|GO:0090166|GO:0030425|GO:0000084|GO:0002039|GO:0000910|GO:0000082|GO:0005737|GO:0000086|GO:0007113|GO:0043025|GO:2000777|GO:0009314|GO:0043066|GO:0005813|GO:0005795|GO:0005730|GO:0006915|GO:0006970|GO:0000122|GO:0005524|GO:0006974|GO:0004674|GO:0043491|GO:0000075|GO:0006468|GO:0000302	NM_004073	Hs.632415
A_33_P3249654	-5.91223	-7.15991	2.3746	CACTIN-AS1	Homo sapiens CACTIN antisense RNA 1 (CACTIN-AS1), long non-coding RNA [NR_038865]	3612266	chr19	3612207	+	hs|19p13.3	404665	NR_038865	CACTIN antisense RNA 1	chr19:3612207-3612266		NR_038865	Hs.719726
A_19_P00320503	-4.78622	-5.8087	2.03141			11585701	chr16	11585642	+	hs|16p13.13				chr16:011585642-011585701
A_33_P3390823	-2.23268	-3.35432	2.17594			208989	chr7	208930	+	hs|7p22.3				chr7:000208930-000208989
A_33_P3311795	-4.19365	-5.96041	3.40287	MYB	v-myb avian myeloblastosis viral oncogene homolog [Source:HGNC Symbol;Acc:7545] [ENST00000528345]	135516202	chr6	135516143	+	hs|6q23.3	4602	XM_005267001	v-myb avian myeloblastosis viral oncogene homolog	chr6:135516143-135516202	GO:0005515|GO:0006355|GO:0003700|GO:0048538|GO:0048566|GO:0000122|GO:0001701|GO:0003677|GO:0006351|GO:0016363|GO:0048872|GO:0051574|GO:0000082|GO:0051571|GO:0007596|GO:0045944|GO:0003682|GO:0030183|GO:0045624|GO:0006338|GO:0006816|GO:0045893|GO:0045892	XM_005267001	Hs.606320
A_33_P3394252	-5.33401	-6.61865	2.4362	KANSL1L	Homo sapiens KAT8 regulatory NSL complex subunit 1-like (KANSL1L), mRNA [NM_152519]	210885586	chr2	210885527	-	hs|2q34	151050	NM_152519	KAT8 regulatory NSL complex subunit 1-like	chr2:210885586-210885527	GO:0000123	NM_152519	Hs.591638
A_33_P3216890	-5.25957	-6.26053	2.00133	PAG1	Homo sapiens phosphoprotein associated with glycosphingolipid microdomains 1 (PAG1), mRNA [NM_018440]	81882726	chr8	81882667	-	hs|8q21.13	55824	NM_018440	phosphoprotein associated with glycosphingolipid microdomains 1	chr8:81882726-81882667	GO:0035556|GO:0005515|GO:0050852|GO:0007165|GO:0050863|GO:0007173|GO:0005886|GO:0050868|GO:0005070|GO:0045121|GO:0016021|GO:0042169	NM_018440	Hs.266175
A_19_P00319206	-4.81551	-6.75736	3.84199		yr70e05.r1 Soares fetal liver spleen 1NFLS Homo sapiens cDNA clone IMAGE:210656 5', mRNA sequence [H66100]	116031620	chrX	116031561	-	hs|Xq23		H66100		chrX:116031620-116031561			Hs.571681
A_24_P109644	-1.50642	-2.59485	2.12642	LOC220077	Homo sapiens docking protein 1-like protein mRNA, partial cds. [AF229166]	71961724	chr11	71961665	-	hs|11q13.4	220077	AF229166	dedicator of cytokinesis 1 pseudogene	chr11:71961724-71961665			Hs.503160
A_19_P00801050	-4.99544	-6.27613	2.42955			124161399	chr9	124161340	-	hs|9q33.2				chr9:124161399-124161340
A_24_P101812	-6.07446	-7.23501	2.23543			106565977	chr12	106565918	+	hs|12q23.3				chr12:106565918-106565977
A_24_P256380	0.146624	-1.04868	2.28993	WLS	Homo sapiens wntless Wnt ligand secretion mediator (WLS), transcript variant 1, mRNA [NM_024911]	68591687	chr1	68591628	-	hs|1p31.3	79971	NM_024911	wntless Wnt ligand secretion mediator	chr1:68591687-68591628	GO:0005515|GO:0017147|GO:0001707|GO:0005886|GO:0090263|GO:0000139|GO:0009948|GO:0031901|GO:0004871|GO:0016021|GO:0016055|GO:0043123|GO:0030659	NM_024911	Hs.647659
A_33_P3374035	-5.44975	-6.65936	2.31275	PDXK	Homo sapiens cDNA FLJ37311 fis, clone BRAMY2016771. [AK094630]	45156855	chr21	45156796	+	hs|21q22.3	8566	AK094630	pyridoxal (pyridoxine, vitamin B6) kinase	chr21:45156796-45156855	GO:0042823|GO:0000287|GO:0008283|GO:0042816|GO:0005730|GO:0006767|GO:0008478|GO:0005634|GO:0044281|GO:0030955|GO:0031402|GO:0031403|GO:0005524|GO:0042803|GO:0005829|GO:0005737|GO:0006766|GO:0030170|GO:0008270|GO:0009443		Hs.284491
A_33_P3408443	-3.92912	-5.61887	3.22601			32617222	chr16	32617163	+	hs|16p11.2				chr16:32617163-32617222
A_19_P00326888	-4.0883	-5.27454	2.27559			124029424	chr10	124029365	+	hs|10q26.13				chr10:124029365-124029424
A_19_P00805356	-5.18744	-6.44495	2.39082			211347905	chr2	211347846	-	hs|2q34				chr2:211347905-211347846
A_19_P00320468	-5.96076	-7.2253	2.40251			101460091	chr14	101460032	-	hs|14q32.31				chr14:101460091-101460032
A_24_P6370	-5.97509	-7.42674	2.73521	C1orf110	Homo sapiens chromosome 1 open reading frame 110 (C1orf110), mRNA [NM_178550]	162824211	chr1	162824152	-	hs|1q23.3	339512	NM_178550	chromosome 1 open reading frame 110	chr1:162824211-162824152		NM_178550	Hs.407631
A_33_P3313835	-5.64153	-7.39812	3.37899	PP14571	Homo sapiens uncharacterized LOC100130449 (PP14571), long non-coding RNA [NR_024014]	241388935	chr2	241388876	-	hs|2q37.3	100130449	NR_024014	uncharacterized LOC100130449	chr2:241388935-241388876		NR_024014	Hs.655753
A_24_P289795	-2.73755	-3.81091	2.10433		long intergenic non-protein coding RNA 302 [Source:HGNC Symbol;Acc:31825] [ENST00000536536]	152629231	chr1	152629172	+	hs|1q21.3		TCONS_00000313		chr1:152629172-152629231			Hs.516420
A_19_P00802553	-4.8396	-6.40775	2.96524			12452829	chr2	12452770	-	hs|2p24.3				chr2:012452829-012452770
A_33_P3220545	-4.73782	-5.73788	2.00008	SLC6A19	Homo sapiens solute carrier family 6 (neutral amino acid transporter), member 19 (SLC6A19), mRNA [NM_001003841]	1223375	chr5	1223316	+	hs|5p15.33	340024	NM_001003841	solute carrier family 6 (neutral amino acid transporter), member 19	chr5:1223316-1223375	GO:0005886|GO:0007584|GO:0005887|GO:0005328|GO:0015175|GO:0006865|GO:0055085|GO:0006811	NM_001003841	Hs.481478
A_19_P00331554	-0.767475	-1.96948	2.30059			42271392	chr18	42271333	-	hs|18q12.3				chr18:042271392-042271333
A_19_P00811517	-4.64122	-6.09466	2.73861			95877623	chr14	95877564	+	hs|14q32.13				chr14:095877564-095877623
A_33_P3307486	-2.10488	-3.2091	2.14982	SYNRG	Homo sapiens synergin, gamma (SYNRG), transcript variant 7, mRNA [NM_001163547]	35945511	chr17	35945452	-	hs|17q12	11276	NM_001163547	synergin, gamma	chr17:35945511-35945452	GO:0005737|GO:0005794|GO:0030121|GO:0005509|GO:0006886|GO:0006897	NM_001163547	Hs.594647
A_23_P169503	-4.1035	-5.39568	2.44898	CEL	Homo sapiens carboxyl ester lipase (CEL), mRNA [NM_001807]	135946041	chr9	135945982	+	hs|9q34.2	1056	NM_001807	carboxyl ester lipase	chr9:135945982-135946041	GO:0005515|GO:0006629|GO:0006707|GO:0004806|GO:0044241|GO:0005576|GO:0044281|GO:0030157|GO:0003824|GO:0005615|GO:0018350|GO:0005829|GO:0009062|GO:0030299|GO:0005737|GO:0016787|GO:0047372|GO:0006641|GO:0046514|GO:0044258|GO:0008201|GO:0004771	NM_001807	Hs.533258
A_24_P56317	0.933565	-0.320211	2.38465	MBNL2	Homo sapiens muscleblind-like splicing regulator 2 (MBNL2), transcript variant 1, mRNA [NM_144778]	98046285	chr13	98046226	+	hs|13q32.1	10150	NM_144778	muscleblind-like splicing regulator 2	chr13:98046226-98046285	GO:0008380|GO:0006397|GO:0005737|GO:0000381|GO:0003723|GO:0043484|GO:0005634|GO:0046872	NM_144778	Hs.657347
A_33_P3302687	-0.923951	-2.11523	2.28355	CARKD	Homo sapiens carbohydrate kinase domain containing (CARKD), transcript variant 2, mRNA [NM_001242881]	111287114	chr13	111287055	+	hs|13q34	55739	NM_001242881	carbohydrate kinase domain containing	chr13:111287055-111287114	GO:0005739|GO:0008150|GO:0003674|GO:0047453|GO:0005575|GO:0005524	NM_001242881	Hs.408324
A_23_P143029	-6.06384	-7.11984	2.07916	HOXD11	Homo sapiens homeobox D11 (HOXD11), mRNA [NM_021192]	176973870	chr2	176973811	+	hs|2q31.1	3237	NM_021192	homeobox D11	chr2:176973811-176973870	GO:0001656|GO:0001658|GO:0006355|GO:0003700|GO:0010720|GO:0005634|GO:0009954|GO:0001759|GO:0009953|GO:0009952|GO:0006351|GO:0043565|GO:0048589|GO:0060351|GO:0060272|GO:0032332|GO:0035115|GO:0042733	NM_021192	Hs.421136
A_19_P00321348	-5.01768	-6.19222	2.2572			167653797	chr6	167653738	-	hs|6q27		TCONS_00012826		chr6:167653797-167653738
A_33_P3367924	-4.95721	-6.18239	2.33784	PABPN1L	Homo sapiens poly(A) binding protein, nuclear 1-like (cytoplasmic) (PABPN1L), mRNA [NM_001080487]	88932844	chr16	88932785	-	hs|16q24.3	390748	NM_001080487	poly(A) binding protein, nuclear 1-like (cytoplasmic)	chr16:88932844-88932785	GO:0005737|GO:0000166|GO:0003723	NM_001080487	Hs.730522
A_33_P3250333	-4.84947	-5.98126	2.19131	DNAH10	Homo sapiens dynein, axonemal, heavy chain 10 (DNAH10), mRNA [NM_207437]	124343763	chr12	124343704	+	hs|12q24.31	196385	NM_207437	dynein, axonemal, heavy chain 10	chr12:124343704-124343763	GO:0030286|GO:0005874|GO:0035085|GO:0003777|GO:0016887|GO:0005524|GO:0007018	NM_207437	Hs.622654
A_23_P127697	-4.14829	-5.19265	2.06245		Synthetic construct DNA, clone: pF1KE0813, Homo sapiens OLFR1110 gene for olfactory receptor 1110, without stop codon, in Flexi system. [AB529247]	55822612	chr11	55822553	+	hs|11q12.1		AB529247		chr11:55822553-55822612
A_23_P321388	-2.44783	-3.47368	2.03615	RNF19B	Homo sapiens ring finger protein 19B (RNF19B), transcript variant 1, mRNA [NM_153341]	33407886	chr1	33404104	-	hs|1p35.1	127544	NM_153341	ring finger protein 19B	chr1:33407886-33404104	GO:0005515|GO:0016567|GO:0016874|GO:0008270|GO:0016021	NM_153341	Hs.591504
A_23_P17173	-6.25012	-7.29868	2.06848	TRIM43	Homo sapiens tripartite motif containing 43 (TRIM43), mRNA [NM_138800]	96265369	chr2	96265310	+	hs|2q11.1	129868	NM_138800	tripartite motif containing 43	chr2:96265310-96265369	GO:0005622|GO:0008270	NM_138800	Hs.232026
A_23_P308974	-4.08735	-5.32463	2.35754	ADAMTSL3	Homo sapiens ADAMTS-like 3 (ADAMTSL3), mRNA [NM_207517]	84708096	chr15	84708037	+	hs|15q25.2	57188	NM_207517	ADAMTS-like 3	chr15:84708037-84708096	GO:0005578|GO:0008270|GO:0008237	NM_207517	Hs.459162
A_19_P00812398	-5.43211	-6.8696	2.7085			67337970	chr15	67337911	-	hs|15q22.33				chr15:067337970-067337911
A_19_P00326696	-5.15	-6.39827	2.37557			72073407	chr6	72073348	-	hs|6q13				chr6:072073407-072073348
A_33_P3504002	-4.23345	-5.27314	2.05578	LOC286186	Homo sapiens uncharacterized LOC286186 (LOC286186), long non-coding RNA [NR_033893]	66439649	chr8	66439590	-	hs|8q13.1	286186	NR_033893	uncharacterized LOC286186	chr8:66439649-66439590		NR_033893	Hs.449427
A_33_P3229357	-2.89408	-4.08662	2.28555		DB056001 TESTI2 Homo sapiens cDNA clone TESTI2047484 5', mRNA sequence [DB056001]	57289113	chr7	57289054	-	hs|7p11.2		TCONS_l2_00027369		chr7:57289113-57289054			Hs.586309
A_19_P00318045	-5.48027	-6.96774	2.80396			20069364	chr2	20069305	-	hs|2p24.1				chr2:020069364-020069305
A_19_P00331213	-2.77478	-4.30326	2.88481			204338224	chr1	204338165	+	hs|1q32.1				chr1:204338165-204338224
A_33_P3761915	-5.35702	-6.37646	2.02713	IGKV1D-13	602502772F1 NIH_MGC_77 Homo sapiens cDNA clone IMAGE:4616320 5', mRNA sequence [BG482625]						28902	BG482625	immunoglobulin kappa variable 1D-13				Hs.390427
A_19_P00801919	-4.35801	-6.25481	3.72386			11074092	chrX	11074033	+	hs|Xp22.2				chrX:011074033-011074092
A_19_P00327099	-5.77457	-7.07211	2.4581			138395981	chr8	138395922	-	hs|8q24.23				chr8:138395981-138395922
A_33_P3421985	-6.00176	-7.42677	2.68517			87142062	chr6	87142003	+	hs|6q14.3				chr6:087142003-087142062
A_33_P3218905	-5.15545	-6.99854	3.58776	FAM13A-AS1	Homo sapiens FAM13A antisense RNA 1 (FAM13A-AS1), long non-coding RNA [NR_002806]	89651151	chr4	89651092	+	hs|4q22.1	285512	NR_002806	FAM13A antisense RNA 1	chr4:89651092-89651151		NR_002806	Hs.744957
A_19_P00813049	-4.67011	-6.07616	2.65009			80494268	chr15	80494209	+	hs|15q25.1				chr15:080494209-080494268
A_23_P21943	-6.3423	-7.36346	2.02956	SAGE1	Homo sapiens sarcoma antigen 1 (SAGE1), mRNA [NM_018666]	134994053	chrX	134993995	+	hs|Xq26.3	55511	NM_018666	sarcoma antigen 1	chrX:134993995-134994053	GO:0005730|GO:0005634	NM_018666	Hs.195292
A_33_P3399218	-3.8365	-5.75663	3.78458		HUMRPS7A ribosomal protein {Homo sapiens} (exp=-1; wgp=0; cg=0), partial (65%) [THC2633659]	1668736	chr1	1668677	+	hs|1p36.33				chr1:001668677-001668736
A_33_P3221753	-5.07359	-6.71415	3.11786	SLC22A25	Homo sapiens solute carrier family 22, member 25 (SLC22A25), mRNA [NM_199352]	62931390	chr11	62931331	-	hs|11q12.3	387601	NM_199352	solute carrier family 22, member 25	chr11:62931390-62931331	GO:0016021|GO:0055085	NM_199352	Hs.332119
A_19_P00808495	-5.86611	-7.04287	2.26069	ZNF568	Homo sapiens zinc finger protein 568, mRNA (cDNA clone IMAGE:4052822), partial cds. [BC016334]	37470261	chr19	37470202	+	hs|19q13.12	374900	BC016334	zinc finger protein 568	chr19:37470202-37470261	GO:0006355|GO:0005634|GO:0003677|GO:0046872|GO:0006351		Hs.733385
A_33_P3343506	-5.98879	-7.20947	2.33057	OR5M3	Homo sapiens olfactory receptor, family 5, subfamily M, member 3 (OR5M3), mRNA [NM_001004742]	56237109	chr11	56237050	-	hs|11q12.1	219482	NM_001004742	olfactory receptor, family 5, subfamily M, member 3	chr11:56237109-56237050	GO:0004984|GO:0005886|GO:0004930|GO:0016021	NM_001004742	Hs.553631
A_33_P3307490	-5.02978	-6.28757	2.39128	SYNRG	synergin, gamma [Source:HGNC Symbol;Acc:557] [ENST00000378189]	35927039	chr17	35926980	-	hs|17q12	11276	AK126988	synergin, gamma	chr17:35927039-35926980	GO:0005737|GO:0005794|GO:0030121|GO:0005509|GO:0006886|GO:0006897		Hs.594647
A_23_P13094	-5.12019	-6.71562	3.02185	MMP10	Homo sapiens matrix metallopeptidase 10 (stromelysin 2) (MMP10), mRNA [NM_002425]	102641464	chr11	102641405	-	hs|11q22.2	4319	NM_002425	matrix metallopeptidase 10 (stromelysin 2)	chr11:102641464-102641405	GO:0030334|GO:0022617|GO:0030198|GO:0030574|GO:0005509|GO:0006508|GO:0005578|GO:0008270|GO:0005576|GO:0004222|GO:0005615	NM_002425	Hs.2258
A_33_P3329448	-5.99438	-7.39327	2.63698	MEIS1-AS3	Homo sapiens MEIS1 antisense RNA 3 (MEIS1-AS3), long non-coding RNA [NR_046438]	66654257	chr2	66654198	-	hs|2p14	730198	NR_046438	MEIS1 antisense RNA 3	chr2:66654257-66654198		NR_046438	Hs.526753
A_19_P00811931	-5.65005	-6.70613	2.07928			88368976	chr5	88368917	+	hs|5q14.3				chr5:088368917-088368976
A_33_P3349265	-5.09146	-7.3787	4.88121	GLYATL3	Homo sapiens glycine-N-acyltransferase-like 3 (GLYATL3), mRNA [NM_001010904]	49494601	chr6	49494542	+	hs|6p12.3	389396	NM_001010904	glycine-N-acyltransferase-like 3	chr6:49494542-49494601	GO:0005739|GO:0047961	NM_001010904	Hs.585172
A_23_P393766	-3.04645	-4.14042	2.13461	WDR62	Homo sapiens WD repeat domain 62 (WDR62), transcript variant 2, mRNA [NM_173636]	36564385	chr19	36564326	+	hs|19q13.12	284403	NM_173636	WD repeat domain 62	chr19:36564326-36564385	GO:0005737|GO:0000922|GO:0021987|GO:0005634|GO:0022008	NM_173636	Hs.116244
A_32_P10936	-5.41558	-7.22574	3.50681	CDH12	Homo sapiens cadherin 12, type 2 (N-cadherin 2) (CDH12), mRNA [NM_004061]	21751368	chr5	21751312	-	hs|5p14.3	1010	NM_004061	cadherin 12, type 2 (N-cadherin 2)	chr5:21751368-21751312	GO:0016337|GO:0005886|GO:0034329|GO:0005509|GO:0016021|GO:0007156|GO:0045216|GO:0034332	NM_004061	Hs.113684
A_33_P3292588	-5.50746	-7.20633	3.24648	UBTFL1	Homo sapiens upstream binding transcription factor, RNA polymerase I-like 1 (UBTFL1), mRNA [NM_001143975]	89820239	chr11	89820180	+	hs|11q14.3	642623	NM_001143975	upstream binding transcription factor, RNA polymerase I-like 1	chr11:89820180-89820239	GO:0005737|GO:0007275|GO:0005634|GO:0003677	NM_001143975	Hs.719885
A_23_P415061	-4.92209	-6.59974	3.19907	FAM104B	Homo sapiens family with sequence similarity 104, member B (FAM104B), transcript variant 1, mRNA [NM_138362]	55170272	chrX	55170213	-	hs|Xp11.21	90736	NM_138362	family with sequence similarity 104, member B	chrX:55170272-55170213		NM_138362	Hs.415414
A_33_P3637366	-5.61988	-7.28823	3.17851	LINC01097	Homo sapiens long intergenic non-protein coding RNA 1097 (LINC01097), long non-coding RNA [NR_034054]	13528002	chr4	13527943	-	hs|4p15.33	285547	NR_034054	long intergenic non-protein coding RNA 1097	chr4:13528002-13527943		NR_034054	Hs.381892
A_23_P154855	-5.57694	-6.91258	2.52388	KCNE1	Homo sapiens potassium voltage-gated channel, Isk-related family, member 1 (KCNE1), transcript variant 2, mRNA [NM_000219]	35821614	chr21	35821555	-	hs|21q22.12	3753	NM_000219	potassium voltage-gated channel, Isk-related family, member 1	chr21:35821614-35821555	GO:0005515|GO:0005251|GO:0030018|GO:0060047|GO:0005886|GO:0007605|GO:0015459|GO:0060307|GO:0086091|GO:0005764|GO:0071435|GO:0016324|GO:0086008|GO:0086009|GO:0006493|GO:0008076|GO:0005249|GO:0086002|GO:0071805|GO:0086005|GO:0009986|GO:0031433|GO:0086013|GO:0002070|GO:0086011|GO:0006487|GO:0071320	NM_000219	Hs.121495
A_19_P00800061	-3.81455	-4.92757	2.16298			143194124	chr1	143194065	-	hs|1q21.1		TCONS_l2_00002634		chr1:143194124-143194065
A_23_P317324	-5.77036	-7.36283	3.01564	MECOM	Homo sapiens MDS1 and EVI1 complex locus (MECOM), transcript variant 2, mRNA [NM_005241]	168806898	chr3	168806839	-	hs|3q26.2	2122	NM_005241	MDS1 and EVI1 complex locus	chr3:168806898-168806839	GO:0005515|GO:0001780|GO:0003700|GO:0005634|GO:0009791|GO:0046872|GO:0030154|GO:0042803|GO:0009617|GO:0043069|GO:0046329|GO:0006954|GO:0045944|GO:0042127|GO:0051726|GO:0030512|GO:0006355|GO:0006915|GO:0060039|GO:0003677|GO:0001701|GO:0006351|GO:0071425|GO:0009605|GO:0000118|GO:0016607|GO:0035116|GO:0072001|GO:0030900|GO:0035115|GO:0045893|GO:0045892	NM_005241	Hs.744090
A_33_P3312030	4.85685	3.23423	3.07933			158559048	chr4	158558989	+	hs|4q32.1		TCONS_00007669		chr4:158558989-158559048
A_23_P48022	-5.74634	-7.49174	3.35289	TAS2R8	Homo sapiens taste receptor, type 2, member 8 (TAS2R8), mRNA [NM_023918]	10959179	chr12	10959120	-	hs|12p13.2	50836	NM_023918	taste receptor, type 2, member 8	chr12:10959179-10959120	GO:0050912|GO:0008150|GO:0005886|GO:0008527|GO:0016021	NM_023918	Hs.533755
A_32_P504827	-6.17867	-7.40156	2.33414	MUC12	Homo sapiens mucin 12, cell surface associated (MUC12), mRNA [NM_001164462]	100656400	chr7	100656341	+	hs|7q22.1	10071	NM_001164462	mucin 12, cell surface associated	chr7:100656341-100656400	GO:0003674|GO:0005887|GO:0005796|GO:0016266|GO:0044267|GO:0001558|GO:0043687	NM_001164462	Hs.489355
A_24_P692426	-4.9284	-7.36411	5.41031			12987636	chr1	12987577	+	hs|1p36.21				chr1:012987577-012987636
A_19_P00321129	-6.03161	-7.18613	2.22611	TSIX	Homo sapiens TSIX transcript, XIST antisense RNA (TSIX), antisense RNA [NR_003255]	73041966	chrX	73041907	+	hs|Xq13.2	9383	NR_003255	TSIX transcript, XIST antisense RNA	chrX:73041907-73041966		NR_003255
A_19_P00321414	-5.25278	-6.37254	2.1731	LINC01091	Homo sapiens long intergenic non-protein coding RNA 1091 (LINC01091), transcript variant 2, long non-coding RNA [NR_027106]	124786694	chr4	124786635	+	hs|4q28.1	285419	NR_027106	long intergenic non-protein coding RNA 1091	chr4:124786635-124786694		NR_027106	Hs.535763
A_33_P3278755	-5.46495	-7.33259	3.64935	SULT6B1	Homo sapiens sulfotransferase family, cytosolic, 6B, member 1 (SULT6B1), mRNA [NM_001032377]	37395087	chr2	37395028	-	hs|2p22.2	391365	NM_001032377	sulfotransferase family, cytosolic, 6B, member 1	chr2:37395087-37395028	GO:0005737|GO:0008146	NM_001032377	Hs.631892
A_23_P18223	-5.92369	-6.97409	2.0711	ITIH1	Homo sapiens inter-alpha-trypsin inhibitor heavy chain 1 (ITIH1), transcript variant 1, mRNA [NM_002215]	52825938	chr3	52825879	+	hs|3p21.1	3697	NM_002215	inter-alpha-trypsin inhibitor heavy chain 1	chr3:52825879-52825938	GO:0045321|GO:0004867|GO:0005509|GO:0030212|GO:0005576	NM_002215	Hs.420257
A_24_P56330	-5.06659	-6.68137	3.06265	TEX29	Homo sapiens testis expressed 29 (TEX29), mRNA [NM_152324]	111995149	chr13	111992267	+	hs|13q34	121793	NM_152324	testis expressed 29	chr13:111992267-111995149	GO:0016021	NM_152324	Hs.210677
A_19_P00317431	-5.38375	-6.6909	2.47453	LINC00620	Homo sapiens long intergenic non-protein coding RNA 620 (LINC00620), long non-coding RNA [NR_027103]	13787984	chr3	13787925	+	hs|3p25.1	285375	NR_027103	long intergenic non-protein coding RNA 620	chr3:13787925-13787984		NR_027103	Hs.319969
A_19_P00801407	-5.03828	-7.2413	4.6044	LOC100507267	Homo sapiens cDNA FLJ31249 fis, clone KIDNE2005327. [AK055811]	169625071	chr5	169625012	-	hs|5q35.1	100507267	TCONS_00009811	uncharacterized LOC100507267	chr5:169625071-169625012			Hs.634846
A_23_P147665	-4.80951	-6.01397	2.30451	OLFML1	Homo sapiens olfactomedin-like 1 (OLFML1), mRNA [NM_198474]	7531875	chr11	7531816	+	hs|11p15.4	283298	NM_198474	olfactomedin-like 1	chr11:7531816-7531875	GO:0005576	NM_198474	Hs.503500
A_33_P3338275	-2.44004	-3.52763	2.12519	CSPG4P8	Homo sapiens chondroitin sulfate proteoglycan 4 pseudogene 8 (CSPG4P8), non-coding RNA [NR_033579]	82769399	chr15	82769340	+	hs|15q25.2	440297	NR_033579	chondroitin sulfate proteoglycan 4 pseudogene 8	chr15:82769340-82769399		NR_033579	Hs.498322
A_33_P3365644	-6.26623	-7.46264	2.2917			101572755	chr10	101572696	-	hs|10q24.2				chr10:101572755-101572696
A_19_P00808703	-5.46229	-6.95946	2.82288			119686647	chr1	119686588	-	hs|1p12				chr1:119686647-119686588
A_33_P3231953	-2.70009	-4.40164	3.2525	COL12A1	Homo sapiens collagen, type XII, alpha 1 (COL12A1), transcript variant long, mRNA [NM_004370]	75822987	chr6	75822928	-	hs|6q13	1303	NM_004370	collagen, type XII, alpha 1	chr6:75822987-75822928	GO:0005595|GO:0005576|GO:0005615|GO:0031012|GO:0001501|GO:0022617|GO:0030020|GO:0030198|GO:0030199|GO:0030574|GO:0005788|GO:0007155|GO:0070062	NM_004370	Hs.101302
A_19_P00330849	-0.471629	-2.26174	3.45841			72099059	chr17	72099000	+	hs|17q25.1				chr17:072099000-072099059
A_33_P3236906	-5.43862	-6.47473	2.05069	LINC00271	Homo sapiens long intergenic non-protein coding RNA 271 (LINC00271), long non-coding RNA [NR_026805]	136011756	chr6	136011697	+	hs|6q23.3	100131814	NR_026805	long intergenic non-protein coding RNA 271	chr6:136011697-136011756		NR_026805	Hs.734007
A_32_P114746	-6.37991	-7.48788	2.15542	C1orf111	Homo sapiens chromosome 1 open reading frame 111 (C1orf111), mRNA [NM_182581]	162344037	chr1	162343978	-	hs|1q23.3	284680	NM_182581	chromosome 1 open reading frame 111	chr1:162344037-162343978		NM_182581	Hs.97784
A_33_P3333089	-5.9475	-7.49613	2.92539	LOC729444	Homo sapiens uncharacterized LOC729444 (LOC729444), long non-coding RNA [NR_038388]	20342748	chr22	20342689	+	hs|22q11.21	729444	NR_038388	uncharacterized LOC729444	chr22:20342689-20342748		NR_038388	Hs.631667
A_23_P47579	-6.00291	-7.30775	2.47056	NLRP14	Homo sapiens NLR family, pyrin domain containing 14 (NLRP14), mRNA [NM_176822]	7083650	chr11	7083591	+	hs|11p15.4	338323	NM_176822	NLR family, pyrin domain containing 14	chr11:7083591-7083650	GO:0007275|GO:0007283|GO:0005524|GO:0030154	NM_176822	Hs.449637
A_33_P3286552	-4.52742	-6.11598	3.0075	NOX1	Homo sapiens NADPH oxidase 1 (NOX1), transcript variant 2, mRNA [NM_013955]	100117731	chrX	100117672	-	hs|Xq22.1	27035	NM_013955	NADPH oxidase 1	chrX:100117731-100117672	GO:0050661|GO:0005515|GO:0045730|GO:0008284|GO:0030054|GO:0006801|GO:0071468|GO:0006746|GO:0046872|GO:0003081|GO:0006954|GO:0016175|GO:0030198|GO:0071438|GO:0042743|GO:0009268|GO:0042554|GO:0072592|GO:0006739|GO:0001525|GO:0045726|GO:0048661|GO:0010575|GO:0030171|GO:0048365|GO:0007165|GO:0016477|GO:0051454|GO:0008217|GO:0016021|GO:0043020|GO:0005769|GO:0055114|GO:0015992	NM_013955	Hs.592227
A_19_P00317132	-2.6263	-4.5348	3.7542	IFT122	intraflagellar transport 122 homolog (Chlamydomonas) [Source:HGNC Symbol;Acc:13556] [ENST00000513891]	129200362	chr3	129200303	+	hs|3q22.1	55764		intraflagellar transport 122 homolog (Chlamydomonas)	chr3:129200303-129200362	GO:0005515|GO:0010172|GO:0035050|GO:0060830|GO:0001843|GO:0045879|GO:0072372|GO:0060831|GO:0048593|GO:0005737|GO:0060271|GO:0030991|GO:0032391|GO:0060173|GO:0005932|GO:0035721|GO:0042733
A_33_P3383975	-4.59292	-5.75375	2.23586			56047940	chr8	56047881	-	hs|8q12.1				chr8:056047940-056047881
A_19_P00316175	-5.40644	-6.86468	2.74773			62646648	chrX	62646589	+	hs|Xq11.1				chrX:062646589-062646648
A_19_P00809223	-4.94352	-6.13929	2.29068			53500382	chr18	53500323	-	hs|18q21.2				chr18:053500382-053500323
A_33_P3380311	0.721354	-1.12282	3.59047	ATRX	Homo sapiens alpha thalassemia/mental retardation syndrome X-linked (ATRX), transcript variant 1, mRNA [NM_000489]	76778809	chrX	76778750	-	hs|Xq21.1	546	NM_000489	alpha thalassemia/mental retardation syndrome X-linked	chrX:76778809-76778750	GO:0005515|GO:0006355|GO:0070087|GO:0004386|GO:0005634|GO:0006310|GO:0003677|GO:0005524|GO:0003678|GO:0006306|GO:0005720|GO:0006281|GO:0003682|GO:0008270|GO:0032508|GO:0030900	NM_000489	Hs.533526
A_23_P42882	-5.43552	-7.07875	3.12365	CAMK2B	Homo sapiens calcium/calmodulin-dependent protein kinase II beta (CAMK2B), transcript variant 6, mRNA [NM_172082]	44260487	chr7	44260428	-	hs|7p13	816	NM_172082	calcium/calmodulin-dependent protein kinase II beta	chr7:44260487-44260428	GO:0005516|GO:0090129|GO:0005886|GO:2001235|GO:0019221|GO:0007268|GO:0051233|GO:0005829|GO:0051823|GO:0000082|GO:0046777|GO:0018105|GO:0048169|GO:0051924|GO:0050885|GO:0006816|GO:0060998|GO:0004683|GO:0061003|GO:0060333|GO:0005815|GO:0014733|GO:0033017|GO:0003779|GO:0005524|GO:0002030|GO:0030666|GO:0032222|GO:0007165|GO:0010976|GO:0060466|GO:0006468|GO:0005654|GO:0046686	NM_172082	Hs.351887
A_19_P00318902	-5.47058	-6.50895	2.0539			129001531	chr8	129001472	-	hs|8q24.21				chr8:129001531-129001472
A_33_P3316093	-4.7041	-6.55555	3.60865			237203552	chr2	237203493	+	hs|2q37.2				chr2:237203493-237203552
A_23_P34209	-5.26028	-6.31427	2.07626	TTTY5	Homo sapiens testis-specific transcript, Y-linked 5 (non-protein coding) (TTTY5), long non-coding RNA [NR_001541]	24443312	chrY	24443253	-	hs|Yq11.223	83863	NR_001541	testis-specific transcript, Y-linked 5 (non-protein coding)	chrY:24443312-24443253		NR_001541	Hs.121389
A_19_P00319060	-1.56826	-2.66177	2.13392	RP9	retinitis pigmentosa 9 (autosomal dominant) [Source:HGNC Symbol;Acc:10288] [ENST00000492391]	33139802	chr7	33139750	-	hs|7p14.3	6100		retinitis pigmentosa 9 (autosomal dominant)	chr7:33139802-33139750	GO:0008380|GO:0005515|GO:0005785|GO:0008270|GO:0005634|GO:0003676
A_23_P24332	-6.05917	-7.21729	2.23166	MUC15	Homo sapiens mucin 15, cell surface associated (MUC15), transcript variant 2, mRNA [NM_145650]	26582523	chr11	26582464	-	hs|11p14.2	143662	NM_145650	mucin 15, cell surface associated	chr11:26582523-26582464	GO:0005886|GO:0005796|GO:0016266|GO:0005576|GO:0016021|GO:0044267|GO:0043687	NM_145650	Hs.407152
A_19_P00320759	-6.30387	-7.34703	2.06074	FLJ32255	Homo sapiens uncharacterized LOC643977 (FLJ32255), long non-coding RNA [NR_104643]	42991004	chr5	42990945	-	hs|5p12	643977	NR_104643	uncharacterized LOC643977	chr5:42991004-42990945		NR_104643	Hs.535791
A_32_P197561	-0.881854	-2.13068	2.37647	EBF1	Homo sapiens early B-cell factor 1 (EBF1), mRNA [NM_024007]	158124037	chr5	158123978	-	hs|5q33.3	1879	NM_024007	early B-cell factor 1	chr5:158124037-158123978	GO:0003700|GO:0046983|GO:0007275|GO:0005634|GO:0045893|GO:0003677|GO:0046872|GO:0006351	NM_024007	Hs.573143
A_33_P3229067	3.01843	1.94258	2.10797	HIST1H2BN	Homo sapiens histone cluster 1, H2bn (HIST1H2BN), mRNA [NM_003520]	27806513	chr6	27806454	+	hs|6p22.1	8341	NM_003520	histone cluster 1, H2bn	chr6:27806454-27806513	GO:0046982|GO:0006334|GO:0005634|GO:0000786|GO:0003677	NM_003520	Hs.673851
A_33_P3259183	2.2404	1.14228	2.14075	FAM78B	Homo sapiens family with sequence similarity 78, member B (FAM78B), mRNA [NM_001017961]	166039318	chr1	166039259	-	hs|1q24.1	149297	NM_001017961	family with sequence similarity 78, member B	chr1:166039318-166039259		NM_001017961	Hs.133029
A_23_P30098	-2.71408	-4.00459	2.44613	ADH4	Homo sapiens alcohol dehydrogenase 4 (class II), pi polypeptide (ADH4), mRNA [NM_000670]	100045550	chr4	100045491	-	hs|4q23	127	NM_000670	alcohol dehydrogenase 4 (class II), pi polypeptide	chr4:100045550-100045491	GO:0005503|GO:0006805|GO:0006066|GO:0006069|GO:0006081|GO:0046164|GO:0044281|GO:0003960|GO:0019841|GO:0001523|GO:0005829|GO:0004022|GO:0004032|GO:0051287|GO:0019115|GO:0004024|GO:0042572|GO:0016620|GO:0015630|GO:0008270|GO:0004745	NM_000670	Hs.1219
A_33_P3404749	-1.49539	-2.69423	2.29554	FMN1	Homo sapiens formin 1 (FMN1), transcript variant 1, mRNA [NM_001277313]	33066404	chr15	33066345	-	hs|15q13.3	342184	NM_001277313	formin 1	chr15:33066404-33066345	GO:0035137|GO:0010467|GO:0035136|GO:0017124|GO:0005886|GO:0005884|GO:0048705|GO:0003779|GO:0005634|GO:0003677|GO:0045010|GO:0005737|GO:0005912|GO:0051127	NM_001277313	Hs.657649
A_33_P3219745	-4.34257	-5.74908	2.65097	ILF2	interleukin enhancer binding factor 2 [Source:HGNC Symbol;Acc:6037] [ENST00000368681]	153640020	chr1	153639961	-	hs|1q21.3	3608		interleukin enhancer binding factor 2	chr1:153640020-153639961	GO:0005515|GO:0003725|GO:0006955|GO:0005737|GO:0030529|GO:0005730|GO:0005634|GO:0045893|GO:0005524|GO:0003677|GO:0016740|GO:0006351
A_19_P00315872	-5.27032	-7.23774	3.91068			26766277	chr4	26766218	-	hs|4p15.2				chr4:026766277-026766218
A_33_P3805819	-5.82731	-7.21198	2.61113	SORCS3-AS1	Homo sapiens SORCS3 antisense RNA 1 (SORCS3-AS1), long non-coding RNA [NR_104028]	106424428	chr10	106424369	-	hs|10q25.1	100505890	NR_104028	SORCS3 antisense RNA 1	chr10:106424428-106424369		NR_104028	Hs.348526
A_23_P126278	-4.96663	-6.28686	2.49706	CHIT1	Homo sapiens chitinase 1 (chitotriosidase) (CHIT1), transcript variant 1, mRNA [NM_003465]	203188441	chr1	203188382	-	hs|1q32.1	1118	NM_003465	chitinase 1 (chitotriosidase)	chr1:203188441-203188382	GO:0008061|GO:0009617|GO:0006032|GO:0006955|GO:0008843|GO:0005764|GO:0005615|GO:0004568|GO:0000272	NM_003465	Hs.201688
A_33_P3827035	-2.77308	-3.87776	2.15052	ANKRD18DP	Homo sapiens ankyrin repeat domain 18D, pseudogene (ANKRD18DP), non-coding RNA [NR_003291]	197785172	chr3	197785113	-	hs|3q29	348840	NR_003291	ankyrin repeat domain 18D, pseudogene	chr3:197785172-197785113		NR_003291	Hs.512227
A_19_P00318775	-2.76102	-4.08567	2.50473	CT60	Homo sapiens cancer/testis antigen 60 (non-protein coding) (CT60), long non-coding RNA [NR_040094]	21198622	chr15	21198563	+	hs|15q11.2	348120	NR_040094	cancer/testis antigen 60 (non-protein coding)	chr15:21198563-21198622		NR_040094	Hs.116287
A_24_P126406	-5.20192	-7.49123	4.88824	DNAH17	Homo sapiens dynein, axonemal, heavy chain 17 (DNAH17), mRNA [NM_173628]	76423082	chr17	76423023	-	hs|17q25.3	8632	NM_173628	dynein, axonemal, heavy chain 17	chr17:76423082-76423023	GO:0001539|GO:0005874|GO:0005858|GO:0035085|GO:0003777|GO:0016887|GO:0005524|GO:0007018	NM_173628	Hs.375975
A_33_P3421209	-3.71767	-5.25826	2.90914	FMN2	Homo sapiens formin 2 (FMN2), mRNA [NM_020066]	240492465	chr1	240492406	+	hs|1q43	56776	NM_020066	formin 2	chr1:240492406-240492465	GO:0048471|GO:0043066|GO:0048477|GO:0005886|GO:0042177|GO:0070649|GO:0005730|GO:0071456|GO:0046907|GO:0003779|GO:0007275|GO:0005575|GO:0015031|GO:0015629|GO:0006974|GO:0005829|GO:0035556|GO:0003674|GO:0051295|GO:0040038|GO:0016192|GO:0005938|GO:0030659|GO:0051758	NM_020066	Hs.24889
A_23_P132004	-6.17549	-7.20644	2.04336	BPIFA3	Homo sapiens BPI fold containing family A, member 3 (BPIFA3), transcript variant 1, mRNA [NM_178466]	31815477	chr20	31815418	+	hs|20q11.21	128861	NM_178466	BPI fold containing family A, member 3	chr20:31815418-31815477	GO:0005576|GO:0008289	NM_178466	Hs.360989
A_23_P160751	-5.65612	-7.21156	2.93923	FCRL2	Homo sapiens Fc receptor-like 2 (FCRL2), mRNA [NM_030764]	157716519	chr1	157716460	-	hs|1q23.1	79368	NM_030764	Fc receptor-like 2	chr1:157716519-157716460	GO:0005886|GO:0005070|GO:0007267|GO:0016021	NM_030764	Hs.437393
A_33_P3265526	-4.40127	-6.75023	5.09457	NAA16	Homo sapiens N(alpha)-acetyltransferase 16, NatA auxiliary subunit (NAA16), transcript variant 3, mRNA [NM_001110798]	41932853	chr13	41932794	+	hs|13q14.11	79612	NM_001110798	N(alpha)-acetyltransferase 16, NatA auxiliary subunit	chr13:41932794-41932853	GO:0005667|GO:0005737|GO:0043022|GO:0016407|GO:0005634|GO:0045893|GO:0006474	NM_001110798	Hs.512914
A_24_P43810	-6.02937	-7.36697	2.52731	FAM83A	Homo sapiens family with sequence similarity 83, member A (FAM83A), transcript variant 2, mRNA [NM_207006]	124219405	chr8	124206338	+	hs|8q24.13	84985	NM_207006	family with sequence similarity 83, member A	chr8:124206338-124219405		NM_207006	Hs.379821
A_33_P3279949	-5.28968	-7.06158	3.41503	LOC100128170	Homo sapiens cDNA FLJ42176 fis, clone THYMU2030226. [AK124170]	42583695	chr20	42583636	+	hs|20q13.12	100128170	AK124170	uncharacterized LOC100128170	chr20:42583636-42583695			Hs.26608
A_19_P00323279	-2.84205	-4.8794	4.10492			141149185	chr5	141149126	-	hs|5q31.3				chr5:141149185-141149126
A_33_P3343473	-1.25576	-2.28759	2.04462	ATRNL1	Homo sapiens attractin-like 1 (ATRNL1), transcript variant 1, mRNA [NM_207303]	117309035	chr10	117308976	+	hs|10q25.3	26033	NM_207303	attractin-like 1	chr10:117308976-117309035	GO:0007186|GO:0030246|GO:0007275|GO:0004872|GO:0016021	NM_207303	Hs.501127
A_33_P3436646	-5.47304	-6.76803	2.45375	LOC151657	Homo sapiens cDNA FLJ33795 fis, clone CTONG1000097. [AK091114]	107752757	chr3	107752698	-	hs|3q13.12	151657	AK091114	uncharacterized LOC151657	chr3:107752757-107752698			Hs.587187
A_23_P304524	-4.44504	-6.60141	4.45793	DCLK2	Homo sapiens doublecortin-like kinase 2 (DCLK2), transcript variant 1, mRNA [NM_001040260]	151178110	chr4	151178051	+	hs|4q31.3	166614	NM_001040260	doublecortin-like kinase 2	chr4:151178051-151178110	GO:0035556|GO:0005737|GO:0004674|GO:0005856|GO:0005524	NM_001040260	Hs.591683
A_33_P3359953	-4.46369	-6.04292	2.98811	LOC100131825	Homo sapiens uncharacterized LOC100131825 (LOC100131825), long non-coding RNA [NR_037870]	159167423	chr1	159167364	-	hs|1q23.2	100131825	NR_037870	uncharacterized LOC100131825	chr1:159167423-159167364		NR_037870	Hs.701271
A_33_P3307910	-4.08688	-5.25469	2.24671		Uncharacterized protein [Source:UniProtKB/TrEMBL;Acc:B8ZZY5] [ENST00000409490]	98947963	chr2	98947904	-	hs|2q11.2				chr2:98947963-98947904
A_33_P3354783	-5.09582	-6.6418	2.92003			20270876	chr15	20270817	-	hs|15q11.1				chr15:020270876-020270817
A_33_P3269208	-3.63172	-5.93427	4.93331	STX19	Homo sapiens syntaxin 19 (STX19), mRNA [NM_001001850]	93733276	chr3	93733217	-	hs|3q11.1	415117	NM_001001850	syntaxin 19	chr3:93733276-93733217	GO:0005515|GO:0005484|GO:0016020|GO:0016192|GO:0006886	NM_001001850	Hs.679768
A_24_P102315	-5.69227	-7.17401	2.79286	KIAA1755	Homo sapiens KIAA1755 (KIAA1755), mRNA [NM_001029864]	36839265	chr20	36839206	-	hs|20q11.23	85449	NM_001029864	KIAA1755	chr20:36839265-36839206		NM_001029864	Hs.472690
A_23_P361604	-5.42675	-7.2682	3.5837	C20orf78	Homo sapiens chromosome 20 open reading frame 78 (C20orf78), mRNA [NM_001242671]	18790443	chr20	18790384	-	hs|20p11.23	100128496	NM_001242671	chromosome 20 open reading frame 78	chr20:18790443-18790384		NM_001242671	Hs.664484
A_24_P79855	-0.470399	-1.47442	2.00558		Homo sapiens hypothetical LOC54744, mRNA (cDNA clone IMAGE:40021976). [BC104430]	8441038	chr1	8440979	-	hs|1p36.23		BC104430		chr1:8441038-8440979			Hs.662784
A_24_P936111	-5.40301	-6.67991	2.42318	LOC100132099	Homo sapiens clone DNA92238 FRSS1829 (UNQ1829) mRNA, complete cds. [AY358798]	99901222	chr13	99901163	+	hs|13q32.3	100132099	AY358798	FRSS1829	chr13:99901163-99901222			Hs.689626
A_23_P210869	-2.82128	-3.84411	2.0319	COX4I2	Homo sapiens cytochrome c oxidase subunit IV isoform 2 (lung) (COX4I2), mRNA [NM_032609]	30232732	chr20	30232674	+	hs|20q11.21	84701	NM_032609	cytochrome c oxidase subunit IV isoform 2 (lung)	chr20:30232674-30232732	GO:0045333|GO:0004129|GO:0006091|GO:0005751|GO:0055114	NM_032609	Hs.277101
A_33_P3271065	-4.91677	-6.51853	3.03514	UMODL1	Homo sapiens uromodulin-like 1 (UMODL1), transcript variant 3, mRNA [NM_001199527]	43547901	chr21	43547842	+	hs|21q22.3	89766	NM_001199527	uromodulin-like 1	chr21:43547842-43547901	GO:0005737|GO:0005509|GO:0016021|GO:0030414|GO:0005615|GO:0009897	NM_001199527	Hs.242520
A_33_P3262351	-5.97601	-7.20642	2.34634	C5orf49	Homo sapiens chromosome 5 open reading frame 49 (C5orf49), mRNA [NM_001089584]	7831637	chr5	7831578	-	hs|5p15.31	134121	NM_001089584	chromosome 5 open reading frame 49	chr5:7831637-7831578		NM_001089584	Hs.709979
A_23_P51580	-5.41487	-6.87029	2.74236	HSD3B2	Homo sapiens hydroxy-delta-5-steroid dehydrogenase, 3 beta- and steroid delta-isomerase 2 (HSD3B2), transcript variant 1, mRNA [NM_000198]	119964731	chr1	119964672	+	hs|1p12	3284	NM_000198	hydroxy-delta-5-steroid dehydrogenase, 3 beta- and steroid delta-isomerase 2	chr1:119964672-119964731	GO:0006705|GO:0004769|GO:0006694|GO:0031966|GO:0005783|GO:0006702|GO:0006704|GO:0005743|GO:0044281|GO:0003854|GO:0005758|GO:0030868|GO:0005789|GO:0016021|GO:0008202	NM_000198	Hs.654399
A_19_P00319912	-4.07308	-5.19729	2.17982			67834312	chr8	67834253	+	hs|8q13.1				chr8:067834253-067834312
A_19_P00316044	-4.9918	-6.10695	2.16619			106256216	chr7	106256157	+	hs|7q22.3				chr7:106256157-106256216
A_23_P405878	-5.50297	-7.29452	3.46188	C12orf54	Homo sapiens chromosome 12 open reading frame 54 (C12orf54), mRNA [NM_152319]	48890116	chr12	48890057	+	hs|12q13.11	121273	NM_152319	chromosome 12 open reading frame 54	chr12:48890057-48890116		NM_152319	Hs.98202
A_33_P3424612	-3.98746	-5.34511	2.56267		immunoglobulin kappa variable 3-11 [Source:HGNC Symbol;Acc:5815] [ENST00000483158]	89326850	chr2	89326791	-	hs|2p11.2		L37726		chr2:89326850-89326791			Hs.449609
A_19_P00812729	-4.18709	-5.25122	2.09091			61530266	chr14	61530207	-	hs|14q23.1				chr14:061530266-061530207
A_33_P3401058	-4.50977	-5.51818	2.0117		Homo sapiens cDNA FLJ12078 fis, clone HEMBB1002457. [AK022140]	93198713	chr5	93198654	-	hs|5q15		AK022140		chr5:93198713-93198654
A_33_P3367126	-4.98323	-7.21783	4.7063	ARHGEF28	Homo sapiens Rho guanine nucleotide exchange factor (GEF) 28 (ARHGEF28), transcript variant 2, mRNA [NM_001177693]	73169070	chr5	73169011	+	hs|5q13.2	64283	NM_001177693	Rho guanine nucleotide exchange factor (GEF) 28	chr5:73169011-73169070	GO:0035556|GO:0005737|GO:0005543|GO:0005886|GO:0035023|GO:0003723|GO:0015630|GO:0005089|GO:0046872|GO:0030154	NM_001177693	Hs.482521
A_23_P366098	-6.00823	-7.18884	2.26672	NUP210L	Homo sapiens nucleoporin 210kDa-like (NUP210L), transcript variant 1, mRNA [NM_207308]	153965562	chr1	153965503	-	hs|1q21.3	91181	NM_207308	nucleoporin 210kDa-like	chr1:153965562-153965503	GO:0016021	NM_207308	Hs.67639
A_23_P85765	-4.90795	-5.98846	2.11477	CACNA1S	Homo sapiens calcium channel, voltage-dependent, L type, alpha 1S subunit (CACNA1S), mRNA [NM_000069]	201009492	chr1	201009433	-	hs|1q32.1	779	NM_000069	calcium channel, voltage-dependent, L type, alpha 1S subunit	chr1:201009492-201009433	GO:0005245|GO:0005886|GO:0006941|GO:0048741|GO:0030315|GO:0008331|GO:0007520|GO:0005891|GO:0046872|GO:0001501|GO:0005737|GO:0016529|GO:0006936|GO:0043501|GO:0007411|GO:0007528|GO:0002074|GO:0006816|GO:0007029|GO:0031674	NM_000069	Hs.1294
A_19_P00812504	-3.85616	-5.16661	2.4802			26936226	chr21	26936167	+	hs|21q21.3				chr21:026936167-026936226
A_19_P00806369	-6.02861	-7.36456	2.52442			112653792	chrX	112653733	+	hs|Xq23				chrX:112653733-112653792
A_33_P3366412	-5.19696	-6.4418	2.36993			43608342	chr9	43608283	-	hs|9p11.2				chr9:043608342-043608283
A_33_P3247042	-5.49127	-7.26579	3.42124	FPR3	Homo sapiens formyl peptide receptor 3 (FPR3), mRNA [NM_002030]	52329259	chr19	52329200	+	hs|19q13.41	2359	NM_002030	formyl peptide receptor 3	chr19:52329200-52329259	GO:0004982|GO:0007165|GO:0006935|GO:0005886|GO:0006928|GO:0016021	NM_002030	Hs.445466
A_19_P00803523	-5.4369	-7.20495	3.40592			71162743	chr1	71162684	+	hs|1p31.1				chr1:071162684-071162743
A_33_P3338047	-5.29435	-6.77754	2.79567	PNPLA7	Homo sapiens patatin-like phospholipase domain containing 7 (PNPLA7), transcript variant 1, mRNA [NM_001098537]	140437218	chr9	140437159	-	hs|9q34.3	375775	NM_001098537	patatin-like phospholipase domain containing 7	chr9:140437218-140437159	GO:0006629|GO:0031965|GO:0031966|GO:0016787|GO:0005783|GO:0016021|GO:0005765	NM_001098537	Hs.294147
A_19_P00320405	-4.96099	-6.04933	2.12628			90641101	chr4	90641042	-	hs|4q22.1				chr4:090641101-090641042
A_33_P3405911	-5.23159	-6.84509	3.05993	TSIX	Homo sapiens TSIX transcript, XIST antisense RNA (TSIX), antisense RNA [NR_003255]	73049066	chrX	73049007	+	hs|Xq13.2	9383	NR_003255	TSIX transcript, XIST antisense RNA	chrX:73049007-73049066		NR_003255
A_33_P3379701	-5.75612	-7.29437	2.90442	TRIM36	Homo sapiens tripartite motif-containing 36, mRNA (cDNA clone IMAGE:5015503). [BC017346]	114516534	chr5	114516475	+	hs|5q22.3	55521	BC017346	tripartite motif containing 36	chr5:114516475-114516534	GO:0004842|GO:0001669|GO:0051726|GO:0008270|GO:0007340|GO:0005856		Hs.638953
A_33_P3355933	-5.8099	-7.08836	2.42581	LOC100131894	Homo sapiens cDNA FLJ35506 fis, clone SMINT2009415. [AK092825]	132851195	chr12	132851136	-	hs|12q24.33	100131894	AK092825	uncharacterized LOC100131894	chr12:132851195-132851136			Hs.658249
A_19_P00315841	-4.65315	-6.92991	4.8459			107151750	chr2	107151691	-	hs|2q12.2		TCONS_00003359		chr2:107151750-107151691
A_23_P412476	-2.37092	-3.43013	2.0838	GREB1	Homo sapiens growth regulation by estrogen in breast cancer 1 (GREB1), transcript variant c, mRNA [NM_148903]	11726002	chr2	11725943	+	hs|2p25.1	9687	NM_148903	growth regulation by estrogen in breast cancer 1	chr2:11725943-11726002	GO:0016021	NM_148903	Hs.467733
A_33_P3317731	-2.68931	-3.76587	2.109		Homo sapiens cDNA FLJ27366 fis, clone UBA02727. [AK130876]	41734244	chr22	41734185	+	hs|22q13.2		AK130876		chr22:41734185-41734244			Hs.592188
A_33_P3364023	-5.98375	-7.245	2.39703	KCNE1	PREDICTED: Homo sapiens potassium voltage-gated channel, Isk-related family, member 1 (KCNE1), transcript variant X3, mRNA [XM_005260974]	35791691	chr21	35791632	-	hs|21q22.11	3753	XM_005260974	potassium voltage-gated channel, Isk-related family, member 1	chr21:35791691-35791632	GO:0005515|GO:0005251|GO:0030018|GO:0060047|GO:0005886|GO:0007605|GO:0015459|GO:0060307|GO:0086091|GO:0005764|GO:0071435|GO:0016324|GO:0086008|GO:0086009|GO:0006493|GO:0008076|GO:0005249|GO:0086002|GO:0071805|GO:0086005|GO:0009986|GO:0031433|GO:0086013|GO:0002070|GO:0086011|GO:0006487|GO:0071320	XM_005260974	Hs.567951
A_33_P3401008	-4.95264	-7.16618	4.63814	TMEM150B	Homo sapiens transmembrane protein 150B (TMEM150B), transcript variant 1, mRNA [NM_001282011]	55828289	chr19	55828230	-	hs|19q13.42	284417	NM_001282011	transmembrane protein 150B	chr19:55828289-55828230	GO:0016021	NM_001282011	Hs.382625
A_32_P928190	-5.15297	-6.70728	2.93692	LOC100130964	Homo sapiens ADAM metallopeptidase domain 3A-like (LOC100130964), long non-coding RNA [NR_046245]	39437557	chr8	39437498	+	hs|8p11.22	100130964	NR_046245	ADAM metallopeptidase domain 3A-like	chr8:39437498-39437557		NR_046245	Hs.181129
A_33_P3861634	-5.25847	-6.55624	2.4585	LOC285084	Homo sapiens uncharacterized LOC285084 (LOC285084), long non-coding RNA [NR_038897]	175195368	chr2	175195309	+	hs|2q31.1	285084	NR_038897	uncharacterized LOC285084	chr2:175195309-175195368		NR_038897	Hs.275398
A_19_P00316806	-4.80352	-5.97041	2.24528		am81e07.s1 Stratagene schizo brain S11 Homo sapiens cDNA clone IMAGE:1629540 3', mRNA sequence [AA985369]	2734724	chr2	2734665	+	hs|2p25.3		AA985369		chr2:2734665-2734724			Hs.580442
A_33_P3302563	-5.34028	-6.56147	2.33139	LOC100129408	Homo sapiens cDNA FLJ46023 fis, clone SPLEN2021991. [AK127916]	55325270	chr18	55325211	+	hs|18q21.31	100129408	AK127916	uncharacterized LOC100129408	chr18:55325211-55325270			Hs.733203
A_23_P368740	2.77577	1.51346	2.39879	HDAC10	Homo sapiens histone deacetylase 10 (HDAC10), transcript variant 1, mRNA [NM_032019]	50686172	chr22	50685388	-	hs|22q13.33	83933	NM_032019	histone deacetylase 10	chr22:50686172-50685388	GO:0032041|GO:0005515|GO:0016575|GO:0006355|GO:0042826|GO:0046970|GO:0005634|GO:0000122|GO:0033558|GO:0006351|GO:0005737|GO:0000118|GO:0007219|GO:0014003|GO:0005654|GO:0004407|GO:0019899|GO:0046969|GO:0045892|GO:0006476|GO:0016568	NM_032019	Hs.26593
A_24_P261567	-2.14738	-3.15102	2.00505	GDPD5	Homo sapiens glycerophosphodiester phosphodiesterase domain containing 5 (GDPD5), mRNA [NM_030792]	75147988	chr11	75146649	-	hs|11q13.4	81544	NM_030792	glycerophosphodiester phosphodiesterase domain containing 5	chr11:75147988-75146649	GO:0006629|GO:0048505|GO:0045746|GO:0048471|GO:0021522|GO:0016021|GO:0008889|GO:0006071|GO:0031175|GO:0021895|GO:0030426|GO:0012505	NM_030792	Hs.503297
A_19_P00810650	-4.40465	-5.98316	2.98662		ALU6_HUMAN (P39193) Alu subfamily SP sequence contamination warning entry, partial (8%) [THC2777619]	33906047	chr13	33905988	-	hs|13q13.1				chr13:033906047-033905988
A_19_P00807394	-2.14656	-3.32553	2.26416			113917132	chr2	113917073	-	hs|2q13				chr2:113917132-113917073
A_19_P00320216	-4.56909	-5.62136	2.07379		Human chromosome 21, Down syndrome critical region transcript, T7 end of clone b-1-g3. [U17617]	21822921	chr6	21822862	-	hs|6p22.3		U17617		chr6:21822921-21822862
A_23_P83683	-5.71957	-7.11411	2.62905	MORC1	Homo sapiens MORC family CW-type zinc finger 1 (MORC1), mRNA [NM_014429]	108677414	chr3	108677355	-	hs|3q13.13	27136	NM_014429	MORC family CW-type zinc finger 1	chr3:108677414-108677355	GO:0008270|GO:0007275|GO:0005634|GO:0007283|GO:0005524|GO:0030154	NM_014429	Hs.591296
A_23_P22364	-4.13873	-6.49942	5.13614	GRM7	Homo sapiens glutamate receptor, metabotropic 7 (GRM7), transcript variant 1, mRNA [NM_000844]	7721871	chr3	7721812	+	hs|3p26.1	2917	NM_000844	glutamate receptor, metabotropic 7	chr3:7721812-7721871	GO:0007608|GO:0030424|GO:0005886|GO:0007605|GO:0030818|GO:0014050|GO:0007268|GO:0007196|GO:0007194|GO:0010855|GO:0030425|GO:0032279|GO:0043198|GO:0045211|GO:0001662|GO:0030534|GO:0001661|GO:0070905|GO:0005938|GO:0048786|GO:0005245|GO:0005246|GO:0007614|GO:0005509|GO:0001642|GO:0030165|GO:0042734|GO:0005887|GO:0008066|GO:0016021|GO:0016595	NM_000844	Hs.660131
A_24_P156501	-2.50335	-3.8868	2.60892	EBF1	Homo sapiens early B-cell factor 1 (EBF1), mRNA [NM_024007]	158126074	chr5	158126015	-	hs|5q33.3	1879	NM_024007	early B-cell factor 1	chr5:158126074-158126015	GO:0003700|GO:0046983|GO:0007275|GO:0005634|GO:0045893|GO:0003677|GO:0046872|GO:0006351	NM_024007	Hs.573143
A_33_P3405571	-5.45107	-7.41656	3.90544			44069594	chr10	44069535	+	hs|10q11.21				chr10:044069535-044069594
A_19_P00327564	-3.65891	-5.58662	3.80451			92503348	chr7	92503289	+	hs|7q21.2				chr7:092503289-092503348
A_33_P3888629	-5.22115	-6.81602	3.02069	MECOM	Homo sapiens MDS1 and EVI1 complex locus (MECOM), transcript variant 6, mRNA [NM_001164000]	168801415	chr3	168801356	-	hs|3q26.2	2122	NM_001164000	MDS1 and EVI1 complex locus	chr3:168801415-168801356	GO:0005515|GO:0001780|GO:0003700|GO:0005634|GO:0009791|GO:0046872|GO:0030154|GO:0042803|GO:0009617|GO:0043069|GO:0046329|GO:0006954|GO:0045944|GO:0042127|GO:0051726|GO:0030512|GO:0006355|GO:0006915|GO:0060039|GO:0003677|GO:0001701|GO:0006351|GO:0071425|GO:0009605|GO:0000118|GO:0016607|GO:0035116|GO:0072001|GO:0030900|GO:0035115|GO:0045893|GO:0045892	NM_001164000	Hs.744090
A_19_P00317748	-5.63173	-7.26206	3.09583		PREDICTED: Homo sapiens uncharacterized LOC101928858 (LOC101928858), transcript variant X2, misc_RNA [XR_249794]	67096646	chr5	67096587	+	hs|5q13.1		XR_249794		chr5:67096587-67096646		XR_249794	Hs.334066
A_19_P00803899	-5.39649	-7.24263	3.59536			53561816	chr18	53561757	-	hs|18q21.2				chr18:053561816-053561757
A_19_P00804969	-5.63728	-6.71024	2.10375			42619599	chr13	42619540	-	hs|13q14.11				chr13:042619599-042619540
A_19_P00804535	-5.42674	-7.02954	3.03733			72335869	chr18	72335810	-	hs|18q22.3				chr18:072335869-072335810
A_24_P346762	-2.74705	-3.75332	2.00871	FAM214B	Homo sapiens family with sequence similarity 214, member B (FAM214B), mRNA [NM_025182]	35105138	chr9	35105079	-	hs|9p13.3	80256	NM_025182	family with sequence similarity 214, member B	chr9:35105138-35105079	GO:0005634	NM_025182	Hs.301696
A_19_P00320699	-5.53162	-7.21318	3.20775	LOC101929515	PREDICTED: Homo sapiens uncharacterized LOC101929515 (LOC101929515), misc_RNA [XR_242016]	40326309	chr6	40326250	-	hs|6p21.2	101929515	XR_242016	uncharacterized LOC101929515	chr6:40326309-40326250		XR_242016	Hs.654837
A_19_P00811858	-6.1511	-7.37054	2.32856			60147400	chr8	60147341	-	hs|8q12.1				chr8:060147400-060147341
A_19_P00800690	-3.48703	-4.70142	2.32043			117244134	chrX	117244075	-	hs|Xq24				chrX:117244134-117244075
A_24_P115529	-5.494	-7.24644	3.3693	LOC51145	PREDICTED: Homo sapiens erythrocyte transmembrane protein (LOC51145), misc_RNA [XR_108997]	128508024	chr9	128507965	-	hs|9q33.3	51145	XR_108997	erythrocyte transmembrane protein	chr9:128508024-128507965		XR_108997	Hs.104671
A_19_P00318183	-2.46834	-4.99812	5.77483	LOC400456	Homo sapiens uncharacterized LOC400456 (LOC400456), long non-coding RNA [NR_034095]	95822601	chr15	95822542	-	hs|15q26.2	400456	NR_034095	uncharacterized LOC400456	chr15:95822601-95822542		NR_034095	Hs.536404
A_19_P00317428	-5.92783	-7.26412	2.525			149116326	chrX	149116267	-	hs|Xq28				chrX:149116326-149116267
A_19_P00331547	-6.12809	-7.27276	2.21096			8533998	chr3	8533939	+	hs|3p26.1				chr3:008533939-008533998
A_33_P3358392	0.941861	-0.484895	2.68841	BCL11B	Homo sapiens B-cell CLL/lymphoma 11B (zinc finger protein) (BCL11B), transcript variant 1, mRNA [NM_138576]	99640357	chr14	99640298	-	hs|14q32.2	64919	NM_138576	B-cell CLL/lymphoma 11B (zinc finger protein)	chr14:99640357-99640298	GO:0071678|GO:0003382|GO:0005515|GO:0043066|GO:0033077|GO:0008285|GO:0033153|GO:0046632|GO:0010837|GO:0048538|GO:0005634|GO:0000978|GO:0003334|GO:0046872|GO:0043368|GO:0031077|GO:0019216|GO:0001077|GO:0045944|GO:0045664|GO:0021773|GO:0042475	NM_138576	Hs.709690
A_19_P00324838	-6.16505	-7.21963	2.07711			54462052	chr12	54461993	-	hs|12q13.13				chr12:054462052-054461993
A_33_P3225258	-6.25879	-7.29663	2.05316	LOC730441	Homo sapiens trypsin X3 pseudogene (LOC730441), non-coding RNA [NR_036483]	141968717	chr7	141968658	-	hs|7q34	730441	NR_036483	trypsin X3 pseudogene	chr7:141968717-141968658		NR_036483	Hs.604069
A_33_P3217704	1.29495	0.0748024	2.32971	FAM214B	Homo sapiens family with sequence similarity 214, member B (FAM214B), mRNA [NM_025182]	35104254	chr9	35104195	-	hs|9p13.3	80256	NM_025182	family with sequence similarity 214, member B	chr9:35104254-35104195	GO:0005634	NM_025182	Hs.301696
A_33_P3301514	-2.15331	-3.58109	2.69032	NRCAM	Homo sapiens neuronal cell adhesion molecule (NRCAM), transcript variant 4, mRNA [NM_001193582]	107799985	chr7	107799926	-	hs|7q31.1	4897	NM_001193582	neuronal cell adhesion molecule	chr7:107799985-107799926	GO:0031290|GO:0043005|GO:0005886|GO:0030506|GO:0045202|GO:0001525|GO:0007409|GO:0007417|GO:0007416|GO:0019227|GO:0086080|GO:0043194|GO:0030516|GO:0016337|GO:0007413|GO:0008104|GO:0045162|GO:0045666|GO:0005887|GO:0007411|GO:0001764|GO:0009897	NM_001193582	Hs.21422
A_19_P00813578	-2.3648	-3.44194	2.10984			50561127	chr13	50561068	+	hs|13q14.2				chr13:050561068-050561127
A_19_P00326267	-2.2728	-3.36732	2.13542			42749612	chr6	42749553	-	hs|6p21.1				chr6:042749612-042749553
A_23_P32577	-1.09401	-2.67691	2.99572	DACH1	Homo sapiens dachshund homolog 1 (Drosophila) (DACH1), transcript variant 1, mRNA [NM_080759]	72012434	chr13	72012375	-	hs|13q21.33	1602	NM_080759	dachshund homolog 1 (Drosophila)	chr13:72012434-72012375	GO:0046545|GO:0005515|GO:0005667|GO:0030336|GO:0007585|GO:0008283|GO:0060244|GO:0048147|GO:0005730|GO:0005634|GO:0003677|GO:0001078|GO:0005737|GO:0001967|GO:0010944|GO:0000166|GO:0001075	NM_080759	Hs.129452
A_23_P13455	-4.97616	-7.14587	4.49933	OR51A7	Homo sapiens olfactory receptor, family 51, subfamily A, member 7 (OR51A7), mRNA [NM_001004749]	4929507	chr11	4929448	+	hs|11p15.4	119687	NM_001004749	olfactory receptor, family 51, subfamily A, member 7	chr11:4929448-4929507	GO:0004984|GO:0005886|GO:0004930|GO:0016021	NM_001004749	Hs.553560
A_23_P371145	-3.53253	-5.16581	3.10217	ADPRHL1	Homo sapiens ADP-ribosylhydrolase like 1 (ADPRHL1), transcript variant 1, mRNA [NM_138430]	114077018	chr13	114076959	-	hs|13q34	113622	NM_138430	ADP-ribosylhydrolase like 1	chr13:114077018-114076959	GO:0003875|GO:0000287|GO:0051725	NM_138430	Hs.98669
A_19_P00322716	-3.00885	-4.16625	2.23055		SINA_DROER (P61093) Ubiquitin ligase sina (Seven in absentia protein) , partial (5%) [THC2529408]	79100373	chr7	79100314	-	hs|7q21.11				chr7:079100373-079100314
A_19_P00808629	-5.4817	-6.82752	2.54175	LOC202181	BX465133 Homo sapiens PLACENTA Homo sapiens cDNA clone XCL0BA001ZA03 5-PRIME, mRNA sequence [BX465133]	177047025	chr5	177046967	+	hs|5q35.3	202181	BX465133	SUMO-interacting motifs containing 1 pseudogene	chr5:177046967-177047025			Hs.189914
A_33_P3216277	-4.72389	-5.94798	2.33609	LOC101059976	PREDICTED: Homo sapiens arf-GAP with GTPase, ANK repeat and PH domain-containing protein 2-like (LOC101059976), mRNA [XM_003959913]	205784347	chr1	205784288	+	hs|1q32.1	101059976	XM_003959913	arf-GAP with GTPase, ANK repeat and PH domain-containing protein 2-like	chr1:205784288-205784347		XM_003959913	Hs.712115
A_33_P3321533	-1.11769	-2.1642	2.06553	TMEM178B	transmembrane protein 178B [Source:HGNC Symbol;Acc:44112] [ENST00000563442]	140912555	chr7	140912496	+	hs|7q34	100507421		transmembrane protein 178B	chr7:140912496-140912555	GO:0016021
A_19_P00802821	-6.4066	-7.48687	2.11443			140894400	chr6	140894341	-	hs|6q24.1				chr6:140894400-140894341
A_19_P00327875	-3.37786	-4.4193	2.05828			76017011	chr12	76016952	-	hs|12q21.2				chr12:076017011-076016952
A_23_P102109	5.43937	4.28785	2.22149	TUBA4A	Homo sapiens tubulin, alpha 4a (TUBA4A), transcript variant 1, mRNA [NM_006000]	220115206	chr2	220115147	-	hs|2q35	7277	NM_006000	tubulin, alpha 4a	chr2:220115206-220115147	GO:0005515|GO:0051258|GO:0005874|GO:0003924|GO:0030168|GO:0005576|GO:0005525|GO:0005829|GO:0006457|GO:0007596|GO:0000086|GO:0015630|GO:0002576|GO:0005200|GO:0051084|GO:0000278|GO:0007017|GO:0044267	NM_006000	Hs.75318
A_33_P3261167	4.79478	3.78426	2.01464	GNS	Homo sapiens glucosamine (N-acetyl)-6-sulfatase (GNS), mRNA [NM_002076]	65107283	chr12	65107224	-	hs|12q14.3	2799	NM_002076	glucosamine (N-acetyl)-6-sulfatase	chr12:65107283-65107224	GO:0005515|GO:0005975|GO:0042340|GO:0006027|GO:0044281|GO:0008484|GO:0008449|GO:0030203|GO:0046872|GO:0043202|GO:0042339	NM_002076	Hs.334534
A_23_P218058	-4.7806	-5.85096	2.09995	KLRC4	Homo sapiens killer cell lectin-like receptor subfamily C, member 4 (KLRC4), mRNA [NM_013431]	10560299	chr12	10560240	-	hs|12p13.2	8302	NM_013431	killer cell lectin-like receptor subfamily C, member 4	chr12:10560299-10560240	GO:0006968|GO:0016021	NM_013431	Hs.721094
A_33_P3409631	-4.32125	-5.69254	2.58702			131577691	chr10	131577632	+	hs|10q26.3				chr10:131577632-131577691
A_19_P00806760	-5.24591	-7.34422	4.28209			125883685	chr9	125883626	+	hs|9q33.3				chr9:125883626-125883685
A_33_P3326802	-6.15568	-7.46326	2.47526			16051612	chrY	16051553	-	hs|Yq11.221				chrY:016051612-016051553
A_33_P3266769	-6.10644	-7.39108	2.43621	LHCGR	luteinizing hormone/choriogonadotropin receptor [Source:HGNC Symbol;Acc:6585] [ENST00000477576]	48935968	chr2	48935909	-	hs|2p16.3	3973		luteinizing hormone/choriogonadotropin receptor	chr2:48935968-48935909	GO:0060065|GO:0046544|GO:0038106|GO:0005886|GO:0007200|GO:0004964|GO:0007283|GO:0007190|GO:0030539|GO:0001541|GO:0071371|GO:0007186|GO:0005887|GO:0007187|GO:0072520|GO:0043950|GO:0032962|GO:0090030|GO:0035472|GO:0008584|GO:0005768
A_19_P00802678	-4.64969	-5.70477	2.07783			9703863	chr18	9703804	+	hs|18p11.22				chr18:009703804-009703863
A_33_P3399988	-5.61528	-6.74258	2.18449	HCP5B	Homo sapiens HLA complex P5 pseudogene 10, mRNA (cDNA clone IMAGE:5588965). [BC035659]	29840134	chr6	29840075	-	hs|6p22.1	352990	BC035659	HLA complex P5B (non-protein coding)	chr6:29840134-29840075
A_33_P3294951	-0.279175	-1.30992	2.04308	TAS2R30	Homo sapiens taste receptor, type 2, member 30 (TAS2R30), mRNA [NM_001097643]	11285979	chr12	11285920	-	hs|12p13.2	259293	NM_001097643	taste receptor, type 2, member 30	chr12:11285979-11285920	GO:0050909|GO:0005886|GO:0004930|GO:0016021	NM_001097643	Hs.679464
A_33_P3218531	-5.34404	-7.20407	3.63016		Homo sapiens PRO2353 mRNA, complete cds. [AF119878]	74908631	chr2	74908572	-	hs|2p13.1		AF119878		chr2:74908631-74908572
A_24_P42693	-6.17723	-7.23011	2.07467	CYP4F11	Homo sapiens cytochrome P450, family 4, subfamily F, polypeptide 11 (CYP4F11), transcript variant 1, mRNA [NM_021187]	16023422	chr19	16023363	-	hs|19p13.12	57834	NM_021187	cytochrome P450, family 4, subfamily F, polypeptide 11	chr19:16023422-16023363	GO:0004497|GO:0006954|GO:0006805|GO:0070330|GO:0005506|GO:0005789|GO:0044281|GO:0016021|GO:0055114|GO:0020037	NM_021187	Hs.187393
A_19_P00803667	-4.76119	-5.96196	2.29863			116041951	chr7	116041892	-	hs|7q31.2				chr7:116041951-116041892
A_33_P3220929	-4.2249	-5.25276	2.039	JOSD2	Homo sapiens Josephin domain containing 2 (JOSD2), transcript variant 3, mRNA [NM_001270641]	51013603	chr19	51013544	-	hs|19q13.33	126119	NM_001270641	Josephin domain containing 2	chr19:51013603-51013544	GO:0016579|GO:0004843|GO:0006508|GO:0008242|GO:0005829	NM_001270641	Hs.737597
A_19_P00802506	-4.45691	-5.59794	2.20538			858458	chr1	858399	+	hs|1p36.33				chr1:000858399-000858458
A_32_P389770	-3.71488	-5.04673	2.51727	KIRREL3-AS3	Homo sapiens KIRREL3 antisense RNA 3 (KIRREL3-AS3), long non-coding RNA [NR_040078]	126873972	chr11	126873913	+	hs|11q24.2	283165	NR_040078	KIRREL3 antisense RNA 3	chr11:126873913-126873972		NR_040078	Hs.730461
A_33_P3282404	-5.14707	-7.48521	5.05649	PCLO	Homo sapiens piccolo presynaptic cytomatrix protein (PCLO), transcript variant 1, mRNA [NM_033026]	82387512	chr7	82387453	-	hs|7q21.11	27445	NM_033026	piccolo presynaptic cytomatrix protein	chr7:82387512-82387453	GO:0005215|GO:0030054|GO:0005509|GO:0045202|GO:0016079|GO:0008021|GO:0005544|GO:0016020|GO:0007010|GO:0017157|GO:0019933|GO:0005856|GO:0005522|GO:0030073	NM_033026	Hs.12376
A_19_P00325499	-4.62135	-5.92879	2.47502			141854366	chr5	141854307	+	hs|5q31.3				chr5:141854307-141854366
A_33_P3391418	-4.0591	-5.70606	3.13172	TMEM40	Homo sapiens transmembrane protein 40 (TMEM40), transcript variant 3, mRNA [NM_001284407]	12790258	chr3	12790199	-	hs|3p25.2	55287	NM_001284407	transmembrane protein 40	chr3:12790258-12790199	GO:0016021	NM_001284407	Hs.475502
A_33_P3277970	-3.64672	-4.76358	2.16875	LOC100996350	PREDICTED: Homo sapiens double homeobox protein 4-like (LOC100996350), mRNA [XM_003960330]	83481	chrUn_gl000222	83455	-		100996350	XM_003960330	double homeobox protein 4-like	chrUn_gl000222:83481-83455		XM_003960330
A_19_P00316525	-4.47085	-6.11169	3.11846		Q4KAF3_PSEF5 (Q4KAF3) Branched-chain amino acid ABC transporter, ATP-binding protein, partial (5%) [THC2659582]	27789661	chr2	27789602	-	hs|2p23.3				chr2:027789661-027789602
A_23_P317082	-6.21429	-7.30175	2.125	SYTL5	Homo sapiens synaptotagmin-like 5 (SYTL5), transcript variant 1, mRNA [NM_138780]	37984666	chrX	37984607	+	hs|Xp11.4	94122	NM_138780	synaptotagmin-like 5	chrX:37984607-37984666	GO:0005515|GO:0017137|GO:0016020|GO:0006887|GO:0006886|GO:0046872	NM_138780	Hs.662334
A_24_P92174	-5.67941	-7.22283	2.91484		immunoglobulin heavy variable 2-5 [Source:HGNC Symbol;Acc:5576] [ENST00000390597]	106494270	chr14	106494211	-	hs|14q32.33		DQ100868		chr14:106494270-106494211			Hs.720867
A_33_P3416583	-3.57459	-4.68717	2.16232	ARAP1	Homo sapiens ArfGAP with RhoGAP domain, ankyrin repeat and PH domain 1 (ARAP1), transcript variant 4, mRNA [NM_001135190]	72410552	chr11	72410493	-	hs|11q13.4	116985	NM_001135190	ArfGAP with RhoGAP domain, ankyrin repeat and PH domain 1	chr11:72410552-72410493	GO:0005515|GO:0051056|GO:0030037|GO:0005794|GO:0005886|GO:0007264|GO:0008360|GO:0005547|GO:0051491|GO:0005100|GO:0005829|GO:0051497|GO:0008060|GO:0032312|GO:0032580|GO:0043089|GO:0008270|GO:0051270	NM_001135190	Hs.503165
A_19_P00322581	-4.49303	-6.14701	3.14699		Homo sapiens cDNA FLJ44810 fis, clone BRACE3044247. [AK126763]	213778953	chr2	213778894	-	hs|2q34		AK126763		chr2:213778953-213778894			Hs.640157
A_33_P3260223	-4.92242	-6.13833	2.32287	TXLNG2P	Homo sapiens taxilin gamma 2, pseudogene (TXLNG2P), transcript variant 1, non-coding RNA [NR_045128]	21766290	chrY	21766231	+	hs|Yq11.222	246126	NR_045128	taxilin gamma 2, pseudogene	chrY:21766231-21766290	GO:0019905|GO:0005515	NR_045128	Hs.522863
A_19_P00321147	-4.08323	-5.20048	2.16934		long intergenic non-protein coding RNA 877 [Source:HGNC Symbol;Acc:27706] [ENST00000481148]	72291709	chr3	72291650	-	hs|3p13		TCONS_l2_00020135		chr3:72291709-72291650
A_23_P160004	-3.95719	-5.33915	2.60622	UTY	Homo sapiens ubiquitously transcribed tetratricopeptide repeat containing, Y-linked (UTY), transcript variant 1, mRNA [NM_182660]	15436495	chrY	15435596	-	hs|Yq11.221	7404	NM_182660	ubiquitously transcribed tetratricopeptide repeat containing, Y-linked	chrY:15436495-15435596	GO:0007507|GO:0031935|GO:0086003|GO:0005634|GO:0000978|GO:0060070|GO:0001701|GO:0051864|GO:0046872|GO:0045184	NM_182660	Hs.115277
A_24_P355944	2.02458	0.997137	2.03841	EFNB2	Homo sapiens ephrin-B2 (EFNB2), mRNA [NM_004093]	107142795	chr13	107142736	-	hs|13q33.3	1948	NM_004093	ephrin-B2	chr13:107142795-107142736	GO:0005515|GO:0010839|GO:0048013|GO:0005886|GO:0002042|GO:0007267|GO:0009653|GO:0030154|GO:2000727|GO:0007399|GO:0046875|GO:0050920|GO:0005887|GO:0019048|GO:0009887|GO:0007155|GO:0001945	NM_004093	Hs.149239
A_33_P3227174	-5.61453	-7.42658	3.5114		Q87VD3_PSESM (Q87VD3) Pyruvate dehydrogenase complex, E2 component, dihydrolipoamide acetyltransferase, partial (5%) [THC2613637]	109673627	chr10	109673568	-	hs|10q25.1				chr10:109673627-109673568
A_32_P212095	-3.93476	-5.28396	2.54771	C17orf105	Homo sapiens chromosome 17 open reading frame 105 (C17orf105), mRNA [NM_001136483]	41861872	chr17	41861813	+	hs|17q21.31	284067	NM_001136483	chromosome 17 open reading frame 105	chr17:41861813-41861872		NM_001136483	Hs.252707
A_33_P3341616	-5.24586	-6.94372	3.24418	GVINP1	Homo sapiens GTPase, very large interferon inducible pseudogene 1 (GVINP1), non-coding RNA [NR_003945]	6738013	chr11	6737954	-	hs|11p15.4	387751	NR_003945	GTPase, very large interferon inducible pseudogene 1	chr11:6738013-6737954	GO:0005634|GO:0005525|GO:0005829	NR_003945	Hs.494757
A_33_P3241244	-5.87882	-7.1274	2.37607	LOC100131822	Homo sapiens cDNA FLJ46421 fis, clone THYMU3013197. [AK128841]	35883608	chr17	35883549	-	hs|17q12	100131822	AK128841	uncharacterized LOC100131822	chr17:35883608-35883549			Hs.101480
A_33_P3226550	-5.55952	-6.57684	2.02415	SLC4A8	solute carrier family 4, sodium bicarbonate cotransporter, member 8 [Source:HGNC Symbol;Acc:11034] [ENST00000547697]	51801680	chr12	51801621	+	hs|12q13.13	9498	AK128321	solute carrier family 4, sodium bicarbonate cotransporter, member 8	chr12:51801621-51801680	GO:0005886|GO:0005452|GO:0015701|GO:0016021|GO:0006814|GO:0055085|GO:0006811		Hs.736393
A_33_P3384552	-2.61088	-5.04326	5.39783	LOC388553	PREDICTED: Homo sapiens uncharacterized LOC388553 (LOC388553), transcript variant X1, misc_RNA [XR_243931]	46265440	chr19	46265381	+	hs|19q13.32	388553	XR_243931	uncharacterized LOC388553	chr19:46265381-46265440		XR_243931
A_33_P3415124	-4.06441	-5.12144	2.08065	DNAH10OS	Homo sapiens cDNA FLJ45278 fis, clone BRHIP3001141. [AK127211]	124418849	chr12	124418790	-	hs|12q24.31	642797	AK127211	dynein, axonemal, heavy chain 10 opposite strand	chr12:124418849-124418790			Hs.728379
A_19_P00327477	-5.81132	-6.89837	2.12438			33467104	chr18	33467045	-	hs|18q12.2				chr18:033467104-033467045
A_19_P00318095	-4.89987	-6.68739	3.45221		Q96ID7_HUMAN (Q96ID7) E2F2 protein, partial (20%) [THC2619442]	13119332	chr3	13119273	-	hs|3p25.2				chr3:013119332-013119273
A_33_P3382999	-6.23787	-7.30607	2.09683	PSAPL1	Homo sapiens prosaposin-like 1 (gene/pseudogene) (PSAPL1), mRNA [NM_001085382]	7434171	chr4	7434112	-	hs|4p16.1	768239	NM_001085382	prosaposin-like 1 (gene/pseudogene)	chr4:7434171-7434112	GO:0006665|GO:0005576|GO:0005764	NM_001085382	Hs.662523
A_33_P3395384	-5.54927	-6.65452	2.15137	RPH3A	Homo sapiens rabphilin 3A homolog (mouse) (RPH3A), transcript variant 1, mRNA [NM_001143854]	113334961	chr12	113334902	+	hs|12q24.13	22895	NM_001143854	rabphilin 3A homolog (mouse)	chr12:113334902-113334961	GO:0005544|GO:0005515|GO:0005215|GO:0017137|GO:0030054|GO:0016020|GO:0005509|GO:0006886|GO:0008021	NM_001143854	Hs.21239
A_33_P3311668	-5.39473	-7.19763	3.4892		aa43c10.r1 Soares_NhHMPu_S1 Homo sapiens cDNA clone IMAGE:823698 5', mRNA sequence [AA489744]	3866965	chr12	3866906	+	hs|12p13.32		AA489744		chr12:3866906-3866965			Hs.577721
A_33_P3381963	-5.55377	-7.21987	3.17356		Homo sapiens clone FLB5712 PRO1495 mRNA, complete cds. [AF130108]	71875042	chr4	71874983	+	hs|4q13.3		AF130108		chr4:71874983-71875042			Hs.673118
A_19_P00329249	-5.05581	-6.61976	2.95663			151718832	chr6	151718773	-	hs|6q25.1				chr6:151718832-151718773
A_19_P00802008	-5.36604	-6.53925	2.25512			68820475	chr12	68820416	+	hs|12q15				chr12:068820416-068820475
A_33_P3279426	-3.67355	-5.29866	3.08466	GIGYF2	GRB10 interacting GYF protein 2 [Source:HGNC Symbol;Acc:11960] [ENST00000458528]	233653297	chr2	233653238	+	hs|2q37.1	26058		GRB10 interacting GYF protein 2	chr2:233653238-233653297	GO:0017148|GO:0007631|GO:0008219|GO:0008344|GO:0021522|GO:0009791|GO:0048873|GO:0035264|GO:0050881|GO:0050885|GO:0048009|GO:0031571|GO:0044267
A_33_P3232742	-5.13045	-6.78411	3.14631			36650841	chr6	36650782	+	hs|6p21.2				chr6:036650782-036650841
A_33_P3280451	-3.64061	-4.68445	2.06171		Synthetic construct Homo sapiens gateway clone IMAGE:100018996 3' read HEY2 mRNA. [CU675766]	126080947	chr6	126080889	-	hs|6q22.31		CU675766		chr6:126080947-126080889
A_23_P144656	-1.63816	-3.03333	2.63021	CDH10	Homo sapiens cadherin 10, type 2 (T2-cadherin) (CDH10), mRNA [NM_006727]	24487499	chr5	24487440	-	hs|5p14.2	1008	NM_006727	cadherin 10, type 2 (T2-cadherin)	chr5:24487499-24487440	GO:0016337|GO:0005886|GO:0034329|GO:0005509|GO:0016021|GO:0007156|GO:0045216|GO:0034332	NM_006727	Hs.92489
A_33_P3510322	-2.6849	-3.82218	2.19965			46702509	chr9	46702450	-	hs|9p11.2		XR_252542		chr9:46702509-46702450		XR_252542	Hs.738704
A_19_P00805004	-5.50544	-6.8013	2.45522			124919166	chr11	124919107	-	hs|11q24.2				chr11:124919166-124919107
A_33_P3220780	-6.32759	-7.48165	2.22538			79170888	chr13	79170829	-	hs|13q31.1				chr13:079170888-079170829
A_33_P3223397	-4.00607	-5.36803	2.57034		DHH_HUMAN (O43323) Desert hedgehog protein precursor (DHH) (HHG-3) [Contains: Desert hedgehog protein N-product; Desert hedgehog protein C-product], partial (19%) [THC2641433]	49486811	chr12	49486752	+	hs|12q13.12				chr12:49486752-49486811
A_33_P3322874	-4.9469	-6.5702	3.08079			105488775	chr2	105488716	-	hs|2q12.1		AK095498		chr2:105488775-105488716			Hs.638438
A_33_P3349883	-4.99423	-7.43919	5.44513	LGALS8	lectin, galactoside-binding, soluble, 8 [Source:HGNC Symbol;Acc:6569] [ENST00000366583]	236706439	chr1	236706380	+	hs|1q43	3964	EF467046	lectin, galactoside-binding, soluble, 8	chr1:236706380-236706439	GO:0005515|GO:0005737|GO:0031295|GO:0002317|GO:0030246|GO:0005615		Hs.4082
A_19_P00318441	-5.13311	-6.8776	3.35077		Synthetic construct Homo sapiens gateway clone IMAGE:100018871 3' read CA5B mRNA. [CU688411]	15782888	chrX	15782829	-	hs|Xp22.2		CU688411		chrX:15782888-15782829
A_23_P376488	-5.11188	-6.46875	2.5613	TNF	Homo sapiens tumor necrosis factor (TNF), mRNA [NM_000594]	31545896	chr6	31545837	+	hs|6p21.33	7124	NM_000594	tumor necrosis factor	chr6:31545837-31545896	GO:0032755|GO:0005515|GO:0009651|GO:0019722|GO:0032715|GO:0001819|GO:0002020|GO:0005615|GO:0042802|GO:0031622|GO:0043068|GO:0030730|GO:0000165|GO:0030198|GO:0034116|GO:0009887|GO:0043122|GO:0031663|GO:0000060|GO:0010940|GO:0032729|GO:0005164|GO:0002876|GO:0009986|GO:0001891|GO:0032722|GO:0000122|GO:0005125|GO:0033209|GO:0005887|GO:0009897|GO:0008625|GO:0042346|GO:0002439|GO:0008285|GO:0005886|GO:…	NM_000594	Hs.241570
A_33_P3383205	-4.92117	-7.01957	4.28236	OK/SW-CL.58	Homo sapiens mRNA for OK/SW-CL.58, complete cds. [AB064667]	30167007	chr13	30166948	-	hs|13q12.3	100131766	AB064667	OK/SW-CL.58	chr13:30167007-30166948			Hs.683432
A_33_P3386089	-4.51226	-7.15215	6.23282			23528472	chr20	23528413	-	hs|20p11.21				chr20:023528472-023528413
A_24_P83615	-4.85791	-5.91612	2.08235	NLRP1	Homo sapiens NLR family, pyrin domain containing 1 (NLRP1), transcript variant 5, mRNA [NM_001033053]	5424946	chr17	5424887	-	hs|17p13.2	22861	NM_001033053	NLR family, pyrin domain containing 1	chr17:5424946-5424887	GO:0005515|GO:0006919|GO:0072558|GO:0019904|GO:0050727|GO:0006915|GO:0005634|GO:0051402|GO:0005524|GO:0008656|GO:0035872|GO:0005829|GO:0005622|GO:0050718|GO:0045087|GO:0032495|GO:0019899|GO:0042742	NM_001033053	Hs.652273
A_33_P3236030	-4.47369	-6.54903	4.21443	ARHGAP24	Rho GTPase activating protein 24 [Source:HGNC Symbol;Acc:25361] [ENST00000509709]	86643142	chr4	86643083	+	hs|4q21.23	83478	AK130576	Rho GTPase activating protein 24	chr4:86643083-86643142	GO:0005515|GO:0051056|GO:0035313|GO:0035021|GO:0005886|GO:0007264|GO:0042995|GO:0001525|GO:0032863|GO:0030154|GO:0005829|GO:1900028|GO:0005737|GO:0005543|GO:0005856|GO:0005925|GO:0030675		Hs.444229
A_19_P00330326	-5.06485	-6.34271	2.42479			168670610	chr6	168670551	-	hs|6q27				chr6:168670610-168670551
A_23_P43412	-5.54819	-7.22651	3.20055	HEMGN	Homo sapiens hemogen (HEMGN), transcript variant 2, mRNA [NM_018437]	100692550	chr9	100692491	-	hs|9q22.33	55363	NM_018437	hemogen	chr9:100692550-100692491	GO:0005515|GO:0045667|GO:0007275|GO:0005654|GO:0030154	NM_018437	Hs.176626
A_19_P00810084	-0.521871	-2.08799	2.96106			37999234	chr2	37999175	-	hs|2p22.2				chr2:037999234-037999175
A_24_P341344	-5.9639	-7.37718	2.66343	TMEM75	Homo sapiens transmembrane protein 75 (TMEM75), long non-coding RNA [NR_103558]	128960043	chr8	128959984	-	hs|8q24.21	641384	NR_103558	transmembrane protein 75	chr8:128960043-128959984	GO:0016021	NR_103558	Hs.629674
A_33_P3422559	-5.02022	-7.22802	4.61969	LOC100132071	Homo sapiens cDNA FLJ46388 fis, clone THYMU3001082. [AK128253]	11268668	chr16	11268609	+	hs|16p13.13	100132071	AK128253	uncharacterized LOC100132071	chr16:11268609-11268668			Hs.35490
A_33_P3221898	-3.61627	-5.47873	3.63627	LOC339240	Homo sapiens keratin 17 pseudogene (LOC339240), non-coding RNA [NR_001443]	20424303	chr17	20424244	-	hs|17p11.2	339240	NR_001443	keratin 17 pseudogene	chr17:20424303-20424244	GO:0005576	NR_001443	Hs.420616
A_19_P00805624	-6.34879	-7.48081	2.19164			43128232	chr2	43128173	-	hs|2p21				chr2:043128232-043128173
A_23_P133904	-5.71002	-7.47905	3.40825	MCCD1	Homo sapiens mitochondrial coiled-coil domain 1 (MCCD1), mRNA [NM_001011700]	31497960	chr6	31497903	+	hs|6p21.33	401250	NM_001011700	mitochondrial coiled-coil domain 1	chr6:31497903-31497960	GO:0005739	NM_001011700	Hs.558922
A_19_P00330079	-5.91846	-7.45853	2.90808			80192047	chr13	80191988	+	hs|13q31.1				chr13:080191988-080192047
A_33_P3356492	-4.64118	-5.87331	2.34914	LOC642633	family with sequence similarity 230, member B [Source:HGNC Symbol;Acc:32943] [ENST00000451257]	21538586	chr22	21538527	+	hs|22q11.21	642633	XM_003960800	uncharacterized LOC642633	chr22:21538527-21538586		XM_003960800	Hs.648234
A_33_P3805839	-4.3392	-5.74841	2.65592		BC033622 inosine monophosphate dehydrogenase 1, isoform b {Homo sapiens} (exp=-1; wgp=0; cg=0), partial (44%) [THC2568076]	10205981	chr16	10205922	+	hs|16p13.2				chr16:010205922-010205981
A_19_P00811213	-5.36503	-7.31923	3.875			113682475	chr6	113682416	+	hs|6q21				chr6:113682416-113682475
A_19_P00325486	-4.97139	-6.21201	2.363			72868474	chr18	72868415	-	hs|18q22.3				chr18:072868474-072868415
A_19_P00808517	-6.19994	-7.4463	2.37241			102001156	chr5	102001097	-	hs|5q21.1				chr5:102001156-102001097
A_19_P00808808	-5.49981	-7.13331	3.10265			127387658	chr5	127387599	-	hs|5q23.3				chr5:127387658-127387599
A_23_P56787	-4.08311	-5.12431	2.05795	CNTNAP5	Homo sapiens contactin associated protein-like 5 (CNTNAP5), mRNA [NM_130773]	125672701	chr2	125672642	+	hs|2q14.3	129684	NM_130773	contactin associated protein-like 5	chr2:125672642-125672701	GO:0016021|GO:0007155	NM_130773	Hs.660653
A_19_P00321777	-6.24691	-7.3605	2.16383			17018777	chr7	17018718	+	hs|7p21.1				chr7:017018718-017018777
A_19_P00322316	-6.04034	-7.24649	2.30721	AOX2P	Homo sapiens aldehyde oxidase 2 pseudogene (AOX2P), non-coding RNA [NR_001557]	201626682	chr2	201626623	+	hs|2q33.1	344454	NR_001557	aldehyde oxidase 2 pseudogene	chr2:201626623-201626682		NR_001557	Hs.148269
A_19_P00803697	-4.26318	-6.54227	4.85369			119250252	chr10	119250193	+	hs|10q26.11		TCONS_00018347		chr10:119250193-119250252
A_32_P489662	-5.08205	-7.19772	4.33389	KRT28	Homo sapiens keratin 28 (KRT28), mRNA [NM_181535]	38955184	chr17	38954600	-	hs|17q21.2	162605	NM_181535	keratin 28	chr17:38955184-38954600	GO:0005882|GO:0005737|GO:0005198	NM_181535	Hs.59736
A_19_P00327912	-2.02016	-3.09191	2.10199			48044090	chr12	48044031	-	hs|12q13.11				chr12:048044090-048044031
A_23_P25475	-5.58547	-6.60351	2.02517	SOAT2	Homo sapiens sterol O-acyltransferase 2 (SOAT2), mRNA [NM_003578]	53518211	chr12	53518152	+	hs|12q13.13	8435	NM_003578	sterol O-acyltransferase 2	chr12:53518152-53518211	GO:0042632|GO:0033344|GO:0016746|GO:0005783|GO:0010742|GO:0034379|GO:0005903|GO:0030299|GO:0034736|GO:0015485|GO:0005789|GO:0016021|GO:0034435|GO:0000062|GO:0008203	NM_003578	Hs.656544
A_32_P361185	-4.54502	-5.66038	2.1665	MSS51	Homo sapiens MSS51 mitochondrial translational activator (MSS51), mRNA [NM_001024593]	75184899	chr10	75184515	-	hs|10q22.2	118490	NM_001024593	MSS51 mitochondrial translational activator	chr10:75184899-75184515	GO:0035176|GO:0046872	NM_001024593	Hs.631823
A_19_P00802166	-6.36029	-7.41795	2.08155			80073211	chr8	80073152	+	hs|8q21.12				chr8:080073152-080073211
A_23_P379657	-6.40663	-7.43575	2.04077	UBE2U	Homo sapiens ubiquitin-conjugating enzyme E2U (putative) (UBE2U), mRNA [NM_152489]	64698285	chr1	64686573	+	hs|1p31.3	148581	NM_152489	ubiquitin-conjugating enzyme E2U (putative)	chr1:64686573-64698285	GO:0004842|GO:0005524	NM_152489	Hs.388746
A_33_P3486059	-4.51704	-6.18017	3.16702
A_23_P156826	-5.68638	-6.82347	2.19937	ADTRP	Homo sapiens androgen-dependent TFPI-regulating protein (ADTRP), transcript variant 2, mRNA [NM_032744]	11714061	chr6	11714002	-	hs|6p24.1	84830	NM_032744	androgen-dependent TFPI-regulating protein	chr6:11714061-11714002	GO:0005886|GO:0016021	NM_032744	Hs.126409
A_19_P00805449	-3.57338	-4.85265	2.42716			114542610	chr5	114542551	+	hs|5q22.3				chr5:114542551-114542610
A_33_P3248987	-5.02733	-7.35215	5.01004	OR6C68	Homo sapiens olfactory receptor, family 6, subfamily C, member 68 (OR6C68), mRNA [NM_001005519]	55887010	chr12	55886951	+	hs|12q13.2	403284	NM_001005519	olfactory receptor, family 6, subfamily C, member 68	chr12:55886951-55887010	GO:0004984|GO:0005886|GO:0004930|GO:0016021	NM_001005519	Hs.626886
A_19_P00806313	-5.32418	-7.38697	4.17794			9211244	chr1	9211185	+	hs|1p36.22				chr1:009211185-009211244
A_33_P3417955	-5.81148	-7.27537	2.7585	TMCO5B	Homo sapiens transmembrane and coiled-coil domains 5B, pseudogene (TMCO5B), non-coding RNA [NR_046005]	33529184	chr15	33529125	-	hs|15q13.3	100652857	NR_046005	transmembrane and coiled-coil domains 5B, pseudogene	chr15:33529184-33529125	GO:0016021	NR_046005	Hs.439998
A_33_P3386487	-5.03801	-7.26856	4.69313			31402201	chr7	31402142	-	hs|7p14.3				chr7:031402201-031402142
A_19_P00330257	-5.85505	-7.16576	2.48064			97911217	chr12	97911158	-	hs|12q23.1				chr12:097911217-097911158
A_33_P3355739	-4.31715	-6.59467	4.84844	UMODL1	Homo sapiens uromodulin-like 1 (UMODL1), transcript variant 4, mRNA [NM_001199528]	43510480	chr21	43510421	+	hs|21q22.3	89766	NM_001199528	uromodulin-like 1	chr21:43510421-43510480	GO:0005737|GO:0005509|GO:0016021|GO:0030414|GO:0005615|GO:0009897	NM_001199528	Hs.242520
A_19_P00325316	-4.85052	-6.45764	3.04643			143274619	chr8	143274560	-	hs|8q24.3				chr8:143274619-143274560
A_19_P00329259	-3.53059	-4.62975	2.1423			72634625	chr15	72634566	+	hs|15q23				chr15:072634566-072634625
A_24_P932875	-4.15437	-6.37035	4.64595	YPLR6490	PREDICTED: Homo sapiens uncharacterized LOC389102 (YPLR6490), misc_RNA [XR_112468]	32858126	chr3	32858067	-	hs|3p22.3	389102	XR_112468	uncharacterized LOC389102	chr3:32858126-32858067	GO:0005576	XR_112468	Hs.526966
A_19_P00322454	-3.51511	-6.39513	7.36157	LINC00886	long intergenic non-protein coding RNA 886 [Source:HGNC Symbol;Acc:48572] [ENST00000473352]	156470971	chr3	156470912	-	hs|3q25.31	730091	TCONS_l2_00020232	long intergenic non-protein coding RNA 886	chr3:156470971-156470912
A_33_P3324173	-5.97436	-7.18458	2.31372			20692030	chr11	20691971	-	hs|11p15.1				chr11:20692030-20691971
A_19_P00330299	-5.47699	-7.15303	3.19549			72875517	chr18	72875458	+	hs|18q22.3				chr18:072875458-072875517
A_33_P3284508	-1.98082	-3.08604	2.15132	CD14	Homo sapiens CD14 molecule (CD14), transcript variant 3, mRNA [NM_001174104]	140011377	chr5	140011318	-	hs|5q31.3	929	NM_001174104	CD14 molecule	chr5:140011377-140011318	GO:0006909|GO:0005515|GO:0034142|GO:0070891|GO:0005886|GO:0009408|GO:0007249|GO:0050715|GO:0031225|GO:0005615|GO:0045807|GO:0002756|GO:0006954|GO:0002755|GO:0034138|GO:0038124|GO:0016019|GO:0009986|GO:0032760|GO:0038123|GO:0001847|GO:0034134|GO:0006915|GO:0005576|GO:0002224|GO:0001530|GO:0071223|GO:0071222|GO:0045087|GO:0045121|GO:0035666|GO:0007166|GO:0010008	NM_001174104	Hs.163867
A_32_P305888	-5.33332	-7.34294	4.02676	SH3TC2	Homo sapiens SH3 domain and tetratricopeptide repeats 2 (SH3TC2), mRNA [NM_024577]	148381027	chr5	148380968	-	hs|5q32	79628	NM_024577	SH3 domain and tetratricopeptide repeats 2	chr5:148381027-148380968	GO:0005886|GO:0055037|GO:0032287	NM_024577	Hs.483784
A_24_P272451	-6.43444	-7.45565	2.02962	SCIMP	SLP adaptor and CSK interacting membrane protein [Source:HGNC Symbol;Acc:33504] [ENST00000571800]	5116499	chr17	5116440	-	hs|17p13.2	388325	XM_005256631	SLP adaptor and CSK interacting membrane protein	chr17:5116499-5116440	GO:0005515|GO:0001772|GO:0031256|GO:0016020|GO:0031259|GO:0097197|GO:0070374|GO:0016021	XM_005256631	Hs.462080
A_19_P00317913	-1.41054	-2.66806	2.39086	HLA-F-AS1	Homo sapiens HLA-F antisense RNA 1 (HLA-F-AS1), transcript variant 2, long non-coding RNA [NR_026973]	29716817	chr6	29716758	-	hs|6p22.1	285830	NR_026973	HLA-F antisense RNA 1	chr6:29716817-29716758		NR_026973	Hs.646985
A_19_P00811910	-4.26723	-5.60093	2.52048			124475118	chr8	124475059	-	hs|8q24.13				chr8:124475118-124475059
A_19_P00323268	-4.85833	-6.29696	2.71063			48067455	chr6	48067396	+	hs|6p12.3				chr6:048067396-048067455
A_24_P920048	-5.93114	-7.24903	2.49302	LOC100127972	Homo sapiens cDNA FLJ35488 fis, clone SMINT2008545. [AK092807]	35658509	chr19	35658450	+	hs|19q13.12	100127972	AK092807	uncharacterized LOC100127972	chr19:35658450-35658509			Hs.716895
A_23_P201248	-5.3554	-7.22075	3.64356	SLC26A9	Homo sapiens solute carrier family 26 (anion exchanger), member 9 (SLC26A9), transcript variant 1, mRNA [NM_052934]	205882424	chr1	205882365	-	hs|1q32.1	115019	NM_052934	solute carrier family 26 (anion exchanger), member 9	chr1:205882424-205882365	GO:0005886|GO:0008272|GO:0008271|GO:0016021|GO:0055085|GO:0006811	NM_052934	Hs.164073
A_24_P517252	-4.35093	-5.46882	2.17029	PRCD	Homo sapiens progressive rod-cone degeneration (PRCD), transcript variant 1, mRNA [NM_001077620]	74539935	chr17	74539195	+	hs|17q25.1	768206	NM_001077620	progressive rod-cone degeneration	chr17:74539195-74539935	GO:0005737|GO:0016021|GO:0007601|GO:0050896	NM_001077620	Hs.634380
A_19_P00327569	-1.38837	-3.29805	3.75726			147236997	chr6	147236938	+	hs|6q24.3				chr6:147236938-147236997
A_23_P91283	-4.92889	-6.87032	3.84088	CASS4	Homo sapiens Cas scaffolding protein family member 4 (CASS4), transcript variant 2, mRNA [NM_020356]	55028133	chr20	55028074	+	hs|20q13.31	57091	NM_020356	Cas scaffolding protein family member 4	chr20:55028074-55028133	GO:0005737|GO:0016020|GO:0007155|GO:0005856|GO:0005925|GO:0000155	NM_020356	Hs.473144
A_33_P3266025	-5.73128	-7.09512	2.57368		cytochrome c oxidase subunit Vb pseudogene 2 [Source:HGNC Symbol;Acc:2271] [ENST00000576956]	136355391	chr6	136355332	-	hs|6q23.3				chr6:136355391-136355332
A_33_P3389912	-6.13291	-7.2403	2.15456	LOC100130542	Homo sapiens cDNA FLJ45140 fis, clone BRAWH3040297. [AK127083]	70139294	chr14	70139235	+	hs|14q24.1	100130542	AK127083	uncharacterized LOC100130542	chr14:70139235-70139294			Hs.678537
A_24_P143301	-6.13442	-7.26337	2.18699	KAAG1	Homo sapiens kidney associated antigen 1 (KAAG1), mRNA [NM_181337]	24357664	chr6	24357605	+	hs|6p22.3	353219	NM_181337	kidney associated antigen 1	chr6:24357605-24357664	GO:0006955|GO:0005575	NM_181337	Hs.697888
A_33_P3295932	-4.08592	-5.10019	2.01988			2389292	chr16	2389233	-	hs|16p13.3				chr16:002389292-002389233
A_33_P3310164	-4.74975	-7.3427	6.03332	DGKB	Homo sapiens diacylglycerol kinase, beta 90kDa (DGKB), transcript variant 1, mRNA [NM_004080]	14188002	chr7	14187943	-	hs|7p21.2	1607	NM_004080	diacylglycerol kinase, beta 90kDa	chr7:14188002-14187943	GO:0035556|GO:0005737|GO:0003951|GO:0005886|GO:0007596|GO:0005509|GO:0004143|GO:0030168|GO:0005524|GO:0007205	NM_004080	Hs.567255
A_23_P109488	-3.14803	-4.22365	2.10763	PIK3IP1	Homo sapiens phosphoinositide-3-kinase interacting protein 1 (PIK3IP1), transcript variant 1, mRNA [NM_052880]	31685561	chr22	31685502	-	hs|22q12.2	113791	NM_052880	phosphoinositide-3-kinase interacting protein 1	chr22:31685561-31685502	GO:0005886|GO:0043553|GO:0016021|GO:0014067	NM_052880	Hs.26670
A_19_P00318954	-4.50493	-5.71727	2.31714		long intergenic non-protein coding RNA 511 [Source:HGNC Symbol;Acc:43564] [ENST00000580948]	70417082	chr17	70417023	-	hs|17q24.3		TCONS_00025759		chr17:70417082-70417023
A_33_P3324899	-5.44663	-7.22369	3.42725			100172779	chr7	100172720	+	hs|7q22.1				chr7:100172720-100172779
A_32_P203099	-2.81927	-4.00152	2.26931	TCTE1	Homo sapiens t-complex-associated-testis-expressed 1 (TCTE1), mRNA [NM_182539]	44247988	chr6	44247929	-	hs|6p21.1	202500	NM_182539	t-complex-associated-testis-expressed 1	chr6:44247988-44247929		NM_182539	Hs.189183
A_33_P3342561	-5.54209	-7.20946	3.17636	PITPNM3	Homo sapiens PITPNM family member 3 (PITPNM3), transcript variant 1, mRNA [NM_031220]	6361036	chr17	6360977	-	hs|17p13.2	83394	NM_031220	PITPNM family member 3	chr17:6361036-6360977	GO:0005622|GO:0005515|GO:0030971|GO:0008526|GO:0046488|GO:0005509|GO:0016021|GO:0012505|GO:0008289	NM_031220	Hs.183983
A_33_P3262685	-4.02095	-5.136	2.16601	POM121L1P	Homo sapiens POM121 transmembrane nucleoporin-like 1, pseudogene (POM121L1P), non-coding RNA [NR_024591]	22975037	chr22	22974978	-	hs|22q11.22	25812	NR_024591	POM121 transmembrane nucleoporin-like 1, pseudogene	chr22:22975037-22974978		NR_024591	Hs.367764
A_33_P3327381	-6.3317	-7.34504	2.01857	LOC729800	PREDICTED: Homo sapiens ZP domain-containing protein LOC729800-like (LOC729800), mRNA [XM_005270311]	124585964	chr10	124585905	+	hs|10q26.13	729800	XM_005270311	ZP domain-containing protein LOC729800-like	chr10:124585905-124585964		XM_005270311	Hs.97536
A_19_P00807395	-1.91544	-3.04705	2.19102			171794041	chr1	171793982	+	hs|1q24.3				chr1:171793982-171794041
A_19_P00800696	-5.36053	-6.47872	2.17075			216658551	chr2	216658492	-	hs|2q35				chr2:216658551-216658492
A_19_P00812772	-4.65775	-6.38276	3.30582			184059164	chr2	184059105	-	hs|2q32.1				chr2:184059164-184059105
A_19_P00808728	-5.88855	-7.33787	2.73081		Homo sapiens cDNA FLJ33219 fis, clone ASTRO2000403. [AK090538]	82320866	chr5	82320807	-	hs|5q14.2		AK090538		chr5:82320866-82320807			Hs.638551
A_19_P00330161	-5.39338	-6.99404	3.03282			163268930	chr1	163268871	-	hs|1q23.3				chr1:163268930-163268871
A_33_P3304819	-3.92415	-5.18917	2.40329			105258303	chr7	105258244	+	hs|7q22.3				chr7:105258244-105258303
A_19_P00327134	-3.83226	-5.3013	2.76837			71501753	chr10	71501694	+	hs|10q22.1				chr10:071501694-071501753
A_19_P00329356	-5.33055	-7.18825	3.6243			25989355	chr7	25989296	+	hs|7p15.2				chr7:025989296-025989355
A_33_P3416331	-5.91774	-7.17802	2.39543	SLC10A5	Homo sapiens solute carrier family 10, member 5 (SLC10A5), mRNA [NM_001010893]	82605996	chr8	82605937	-	hs|8q21.13	347051	NM_001010893	solute carrier family 10, member 5	chr8:82605996-82605937	GO:0008508|GO:0016021	NM_001010893	Hs.683849
A_33_P3389028	-3.9167	-4.95076	2.04778			27507690	chr17	27507631	+	hs|17q11.2				chr17:027507631-027507690
A_33_P3306898	-4.90233	-6.5331	3.0968	KIAA1549L	Homo sapiens KIAA1549-like (KIAA1549L), mRNA [NM_012194]	33689700	chr11	33689641	+	hs|11p13	25758	NM_012194	KIAA1549-like	chr11:33689641-33689700	GO:0016021	NM_012194	Hs.502266
A_19_P00320517	-3.16917	-5.04204	3.6626	C17orf51	Homo sapiens chromosome 17 open reading frame 51 (C17orf51), mRNA [NM_001113434]	21438589	chr17	21438530	-	hs|17p11.2	339263	NM_001113434	chromosome 17 open reading frame 51	chr17:21438589-21438530		NM_001113434	Hs.514016
A_19_P00807358	-6.27273	-7.3475	2.10639			173222313	chr1	173222254	+	hs|1q25.1				chr1:173222254-173222313
A_19_P00326030	-5.07064	-6.79485	3.304			38830148	chr5	38830089	-	hs|5p13.1				chr5:038830148-038830089
A_23_P305198	-6.36347	-7.46654	2.14811	STAT4	Homo sapiens signal transducer and activator of transcription 4 (STAT4), transcript variant 1, mRNA [NM_003151]	192011440	chr2	192011381	-	hs|2q32.3	6775	NM_003151	signal transducer and activator of transcription 4	chr2:192011440-192011381	GO:0003700|GO:0008283|GO:0005509|GO:0019221|GO:0005730|GO:0005634|GO:0007259|GO:0006351|GO:0043565|GO:0005737|GO:0045944|GO:0006468|GO:0004871	NM_003151	Hs.80642
A_33_P3219146	-4.09916	-5.17924	2.11415	ODF3	Homo sapiens outer dense fiber of sperm tails 3 (ODF3), transcript variant 2, mRNA [NM_001286136]	197722	chr11	197663	+	hs|11p15.5	113746	NM_001286136	outer dense fiber of sperm tails 3	chr11:197663-197722	GO:0005737|GO:0007275|GO:0007283|GO:0030154|GO:0001520	NM_001286136	Hs.350949
A_19_P00809697	-5.64825	-6.69268	2.06255		Homo sapiens, clone IMAGE:4899575, mRNA. [BC025320]	852887	chr1	852828	-	hs|1p36.33		TCONS_00002277		chr1:852887-852828			Hs.200644
A_33_P3220670	-3.46356	-4.72524	2.39774		Uncharacterized protein [Source:UniProtKB/TrEMBL;Acc:H3BUX7] [ENST00000565921]	59785954	chr16	59785895	-	hs|16q21		BX108667		chr16:59785954-59785895			Hs.729577
A_33_P3703637	-5.00141	-7.16462	4.4791	LOC285300	Homo sapiens cDNA FLJ38336 fis, clone FCBBF3026678. [AK095655]	86091	chrUn_gl000222	86032	+		285300	AK095655	uncharacterized LOC285300	chrUn_gl000222:86032-86091			Hs.638436
A_33_P3290301	-5.88922	-7.14794	2.39283		GB	44378713	chr20	44378654	+	hs|20q13.12				chr20:044378654-044378713
A_23_P318938	-5.75347	-7.15141	2.63525	TMEM52B	Homo sapiens transmembrane protein 52B (TMEM52B), transcript variant 1, mRNA [NM_153022]	10343442	chr12	10343383	+	hs|12p13.2	120939	NM_153022	transmembrane protein 52B	chr12:10343383-10343442	GO:0016021	NM_153022	Hs.226422
A_19_P00812009	-5.02581	-6.04311	2.02412			108779686	chr4	108779627	-	hs|4q25				chr4:108779686-108779627
A_33_P3238626	-4.61393	-5.78739	2.25552		Homo sapiens cDNA FLJ41497 fis, clone BRTHA2006075. [AK123491]	75322016	chr17	75321957	+	hs|17q25.3		AK123491		chr17:75321957-75322016
A_33_P3357600	-1.93482	-3.25351	2.4944	TRIM3	Homo sapiens tripartite motif containing 3 (TRIM3), transcript variant 1, mRNA [NM_006458]	6471841	chr11	6471782	-	hs|11p15.4	10612	NM_006458	tripartite motif containing 3	chr11:6471841-6471782	GO:0005515|GO:0005737|GO:0008270|GO:0015031|GO:0008022|GO:0005769|GO:0007399	NM_006458	Hs.591992
A_33_P3323368	-4.18703	-7.34807	8.94479	LINC00921	Homo sapiens long intergenic non-protein coding RNA 921 (LINC00921), long non-coding RNA [NR_033904]	3317567	chr16	3317508	+	hs|16p13.3	283876	NR_033904	long intergenic non-protein coding RNA 921	chr16:3317508-3317567		NR_033904	Hs.592092
A_33_P3804778	-5.88131	-7.30812	2.68851		AGENCOURT_13977632 NIH_MGC_172 Homo sapiens cDNA 5', mRNA sequence [CD049825]							CD049825					Hs.745098
A_33_P3283535	-6.06867	-7.20229	2.19409
A_19_P00322349	-5.47508	-6.75273	2.42443		Q20ZE8_RHOPA (Q20ZE8) Ribosomal protein S21, partial (10%) [THC2682395]	19457128	chr4	19457069	+	hs|4p15.31		TCONS_l2_00021543		chr4:19457069-19457128
A_33_P3378549	-3.53047	-4.54136	2.01516		Q48JR0_PSE14 (Q48JR0) Prophage PSPPH03, transcriptional regulator, LuxR family, partial (13%) [THC2646999]	130809066	chr2	130809007	-	hs|2q21.1		TCONS_l2_00014889		chr2:130809066-130809007
A_19_P00318511	-5.74117	-6.84175	2.1444		Homo sapiens, clone IMAGE:3960940, mRNA, partial cds. [BC014369]	227044910	chr2	227044851	-	hs|2q36.3		TCONS_00003502		chr2:227044910-227044851			Hs.516739
A_19_P00326895	-2.04413	-3.16445	2.17395			128424066	chr11	128424007	-	hs|11q24.3				chr11:128424066-128424007
A_33_P3267248	-5.8429	-6.89388	2.07194	TDRD10	Homo sapiens tudor domain containing 10 (TDRD10), transcript variant 2, mRNA [NM_182499]	154519952	chr1	154519893	+	hs|1q21.3	126668	NM_182499	tudor domain containing 10	chr1:154519893-154519952	GO:0000166|GO:0003723	NM_182499	Hs.387671
A_33_P3374478	-5.7744	-7.11351	2.52997	CASC4	cancer susceptibility candidate 4 [Source:HGNC Symbol;Acc:24892] [ENST00000429162]	44599944	chr15	44599885	+	hs|15q15.3	113201	AK098265	cancer susceptibility candidate 4	chr15:44599885-44599944	GO:0016021		Hs.512867
A_33_P3357007	-4.66521	-6.21384	2.9254	C1QTNF9B	Homo sapiens C1q and tumor necrosis factor related protein 9B (C1QTNF9B), transcript variant 1, mRNA [NM_001007537]	24471092	chr13	24471033	-	hs|13q12.12	387911	NM_001007537	C1q and tumor necrosis factor related protein 9B	chr13:24471092-24471033	GO:0005581	NM_001007537	Hs.740810
A_23_P63736	-6.14913	-7.31356	2.24144	LINC00839	Homo sapiens long intergenic non-protein coding RNA 839 (LINC00839), long non-coding RNA [NR_026827]	42989794	chr10	42989735	+	hs|10q11.21	84856	NR_026827	long intergenic non-protein coding RNA 839	chr10:42989735-42989794		NR_026827	Hs.55977
A_19_P00332551	-5.27138	-6.73259	2.75339			102860842	chrX	102860783	+	hs|Xq22.2				chrX:102860783-102860842
A_33_P3356182	-5.86643	-7.23143	2.57576			62974819	chrX	62974760	+	hs|Xq11.1				chrX:062974760-062974819
A_23_P41514	-5.72744	-7.20541	2.78557	ADAD1	Homo sapiens adenosine deaminase domain containing 1 (testis-specific) (ADAD1), transcript variant 1, mRNA [NM_139243]	123350892	chr4	123350833	+	hs|4q27	132612	NM_139243	adenosine deaminase domain containing 1 (testis-specific)	chr4:123350833-123350892	GO:0006396|GO:0004000|GO:0003723|GO:0007286|GO:0007275|GO:0005634	NM_139243	Hs.518957
A_33_P3507562	-4.1346	-5.92964	3.47024	SNHG1	AGENCOURT_6573317 NIH_MGC_124 Homo sapiens cDNA clone IMAGE:5732165 5', mRNA sequence [BM548627]						23642	BM548627	small nucleolar RNA host gene 1 (non-protein coding)				Hs.655643
A_23_P374919	-6.1735	-7.21525	2.05873	LRRC71	Homo sapiens leucine rich repeat containing 71 (LRRC71), mRNA [NM_144702]	156902307	chr1	156902248	+	hs|1q23.1	149499	NM_144702	leucine rich repeat containing 71	chr1:156902248-156902307		NM_144702	Hs.491734
A_19_P00326736	-5.29987	-6.51448	2.32078			74782333	chr15	74782274	+	hs|15q24.1				chr15:074782274-074782333
A_23_P161458	-5.56939	-7.33946	3.41071	OLAH	Homo sapiens oleoyl-ACP hydrolase (OLAH), transcript variant 2, mRNA [NM_001039702]	15115114	chr10	15113846	+	hs|10p13	55301	NM_001039702	oleoyl-ACP hydrolase	chr10:15113846-15115114	GO:0016295|GO:0004320|GO:0006633|GO:0016296	NM_001039702	Hs.24309
A_33_P3209244	-5.83502	-7.46902	3.10372			48228319	chr12	48228260	+	hs|12q13.11		DB161231		chr12:48228260-48228319			Hs.648215
A_33_P3363600	-4.92585	-6.06962	2.20957		GB	247400734	chr1	247400675	-	hs|1q44				chr1:247400734-247400675
A_24_P314681	-5.80822	-7.38898	2.99127		BX281397 Soares_NFL_T_GBC_S1 Homo sapiens cDNA clone IMAGp998G075145 ; IMAGE:2087454, mRNA sequence [BX281397]	130713357	chr10	130713298	+	hs|10q26.3		TCONS_00018384		chr10:130713298-130713357			Hs.454452
A_19_P00321690	-5.16093	-6.36848	2.30944	LOC283485	Homo sapiens cDNA FLJ36543 fis, clone TRACH2006194. [AK093862]	110777182	chr13	110777124	+	hs|13q34	283485	AK093862	uncharacterized LOC283485	chr13:110777124-110777182			Hs.134728
A_33_P3219835	-5.9311	-7.21951	2.44259	LINC00111	Homo sapiens long intergenic non-protein coding RNA 111 (LINC00111), long non-coding RNA [NR_024367]	43117495	chr21	43117436	+	hs|21q22.3	54090	NR_024367	long intergenic non-protein coding RNA 111	chr21:43117436-43117495		NR_024367	Hs.570442
A_33_P3332414	-3.23609	-5.29599	4.16957	ABCB1	Homo sapiens ATP-binding cassette, sub-family B (MDR/TAP), member 1 (ABCB1), mRNA [NM_000927]	87229494	chr7	87229435	-	hs|7q21.12	5243	NM_000927	ATP-binding cassette, sub-family B (MDR/TAP), member 1	chr7:87229494-87229435	GO:0005515|GO:0005215|GO:0005886|GO:0009986|GO:0042493|GO:0072089|GO:0042626|GO:0044281|GO:0055085|GO:0005524|GO:0046581|GO:0008559|GO:0016324|GO:0000139|GO:0016020|GO:0000086|GO:0006855|GO:0006810|GO:0016021	NM_000927	Hs.489033
A_19_P00316479	-4.45874	-5.52817	2.09859	LOC100422737	Homo sapiens cDNA FLJ41422 fis, clone BRHIP2003048. [AK123416]	107218599	chr6	107218540	-	hs|6q21	100422737	TCONS_l2_00025448	uncharacterized LOC100422737	chr6:107218599-107218540			Hs.729217
A_23_P88559	-5.99742	-7.11427	2.16872	LIPC	Homo sapiens lipase, hepatic (LIPC), mRNA [NM_000236]	58861070	chr15	58861011	+	hs|15q21.3	3990	NM_000236	lipase, hepatic	chr15:58861011-58861070	GO:0042632|GO:0004806|GO:0043691|GO:0030169|GO:0070328|GO:0004620|GO:0005615|GO:0034372|GO:0034374|GO:0034382|GO:0034364|GO:0034373|GO:0034375|GO:0006633|GO:0034638|GO:0019433|GO:0034185|GO:0008201|GO:0008203	NM_000236	Hs.654472
A_19_P00324301	-4.79603	-6.43813	3.1212			109020923	chr6	109020864	+	hs|6q21				chr6:109020864-109020923
A_23_P136371	-4.14041	-5.54718	2.65143	NDST4	Homo sapiens N-deacetylase/N-sulfotransferase (heparan glucosaminyl) 4 (NDST4), mRNA [NM_022569]	115760680	chr4	115760621	-	hs|4q26	64579	NM_022569	N-deacetylase/N-sulfotransferase (heparan glucosaminyl) 4	chr4:115760680-115760621	GO:0000139|GO:0019213|GO:0016021|GO:0015012|GO:0030210|GO:0015016	NM_022569	Hs.591700
A_33_P3293321	-6.04577	-7.41049	2.57525	OR6C70	Homo sapiens olfactory receptor, family 6, subfamily C, member 70 (OR6C70), mRNA [NM_001005499]	55863046	chr12	55862987	-	hs|12q13.2	390327	NM_001005499	olfactory receptor, family 6, subfamily C, member 70	chr12:55863046-55862987	GO:0004984|GO:0005886|GO:0004930|GO:0016021	NM_001005499	Hs.632718
A_33_P3414012	-4.49354	-5.59306	2.14283		RST1163 Athersys RAGE Library Homo sapiens cDNA, mRNA sequence [BG182298]	174243347	chr4	174243288	-	hs|4q34.1		BG182298		chr4:174243347-174243288			Hs.722099
A_33_P3282241	-6.29321	-7.32255	2.04108	OR5D16	Homo sapiens olfactory receptor, family 5, subfamily D, member 16 (OR5D16), mRNA [NM_001005496]	55606932	chr11	55606873	+	hs|11q11	390144	NM_001005496	olfactory receptor, family 5, subfamily D, member 16	chr11:55606873-55606932	GO:0004984|GO:0005886|GO:0004930|GO:0016021	NM_001005496	Hs.554527
A_19_P00800158	-4.42272	-6.98137	5.89156			216617685	chr2	216617626	+	hs|2q35				chr2:216617626-216617685
A_33_P3356686	-5.02155	-6.0838	2.08818		testis expressed 41 (non-protein coding) [Source:HGNC Symbol;Acc:48667] [ENST00000431734]	145568842	chr2	145568783	+	hs|2q22.3		TCONS_l2_00015508		chr2:145568783-145568842
A_33_P3687389	-3.38183	-4.52324	2.20597		UI-H-FT1-bic-j-12-0-UI.s1 NCI_CGAP_FT1 Homo sapiens cDNA clone UI-H-FT1-bic-j-12-0-UI 3', mRNA sequence [CA309819]	2005059	chr17	2005000	-	hs|17p13.3		CA309819		chr17:2005059-2005000			Hs.659206
A_33_P3420500	-5.78769	-7.00218	2.3206	ZDHHC20	Homo sapiens zinc finger, DHHC-type containing 20, mRNA (cDNA clone IMAGE:4824131), complete cds. [BC034944]	21928107	chr13	21928048	-	hs|13q12.11	253832	BC034944	zinc finger, DHHC-type containing 20	chr13:21928107-21928048	GO:0008270|GO:0016021|GO:0019706		Hs.564611
A_19_P00805171	3.79899	2.59778	2.29933		Homo sapiens cDNA FLJ44375 fis, clone TRACH3034762. [AK126347]	22848349	chr8	22848290	-	hs|8p21.3		AK126347		chr8:22848349-22848290			Hs.734111
A_33_P3417547	-5.05385	-6.16933	2.16668			112631667	chr10	112631608	-	hs|10q25.2				chr10:112631667-112631608
A_19_P00806200	-4.70172	-7.0661	5.1493			16239689	chr4	16239630	-	hs|4p15.32				chr4:016239689-016239630
A_33_P3221618	-4.60468	-6.98075	5.19121	RAPGEF5	Rap guanine nucleotide exchange factor (GEF) 5 [Source:HGNC Symbol;Acc:16862] [ENST00000401957]	22233367	chr7	22233308	-	hs|7p15.3	9771	AL833195	Rap guanine nucleotide exchange factor (GEF) 5	chr7:22233367-22233308	GO:0051056|GO:0030742|GO:0007264|GO:0005634|GO:0017034|GO:0007399|GO:0005088		Hs.174768
A_33_P3368985	-4.6232	-7.22296	6.06187	ANKRD30A	Homo sapiens ankyrin repeat domain 30A (ANKRD30A), mRNA [NM_052997]	37482180	chr10	37482121	+	hs|10p11.21	91074	NM_052997	ankyrin repeat domain 30A	chr10:37482121-37482180	GO:0006355|GO:0003700|GO:0005634|GO:0003677	NM_052997	Hs.373787
A_33_P3309206	-3.8805	-5.45651	2.98144	GABRB3	Homo sapiens gamma-aminobutyric acid (GABA) A receptor, beta 3 (GABRB3), transcript variant 6, non-coding RNA [NR_103801]	26870038	chr15	26869979	-	hs|15q12	2562	NR_103801	gamma-aminobutyric acid (GABA) A receptor, beta 3	chr15:26870038-26869979	GO:0005230|GO:0030054|GO:0005886|GO:0004890|GO:0007605|GO:0034707|GO:0060119|GO:0007268|GO:0055085|GO:0005254|GO:0060384|GO:0007165|GO:0034220|GO:0005887|GO:0045211|GO:0090102|GO:0006810	NR_103801	Hs.727263
A_23_P334709	3.59328	2.53635	2.0805	FKBP9	Homo sapiens FK506 binding protein 9, 63 kDa (FKBP9), transcript variant 1, mRNA [NM_007270]	33046498	chr7	33046439	+	hs|7p14.3	11328	NM_007270	FK506 binding protein 9, 63 kDa	chr7:33046439-33046498	GO:0000413|GO:0016020|GO:0006457|GO:0005783|GO:0018208|GO:0005509|GO:0003755|GO:0005528	NM_007270	Hs.103934
A_19_P00329396	-3.65425	-4.66523	2.01527			129849005	chr6	129848946	-	hs|6q22.33				chr6:129849005-129848946
A_19_P00801760	-4.23533	-5.44679	2.31572			175608350	chr5	175608291	+	hs|5q35.2				chr5:175608291-175608350
A_19_P00331241	-5.10592	-7.25796	4.44456			24727560	chr13	24727501	+	hs|13q12.12				chr13:024727501-024727560
A_33_P3390625	-5.95059	-7.27308	2.50098	TPTE2P3	Homo sapiens transmembrane phosphoinositide 3-phosphatase and tensin homolog 2 pseudogene 3 (TPTE2P3), non-coding RNA [NR_002793]	53145367	chr13	53126804	+	hs|13q14.3	220115	NR_002793	transmembrane phosphoinositide 3-phosphatase and tensin homolog 2 pseudogene 3	chr13:53126804-53145367		NR_002793	Hs.528448
A_23_P326303	-4.75334	-5.75718	2.00533	GPR61	Homo sapiens G protein-coupled receptor 61 (GPR61), mRNA [NM_031936]	110088286	chr1	110088227	+	hs|1p13.3	83873	NM_031936	G protein-coupled receptor 61	chr1:110088227-110088286	GO:0008150|GO:0005886|GO:0004930|GO:0016021|GO:0005575	NM_031936	Hs.709782
A_33_P3770342	-4.69879	-7.40882	6.54333	LINC00466	Homo sapiens long intergenic non-protein coding RNA 466 (LINC00466), long non-coding RNA [NR_038252]	63624825	chr1	63624766	-	hs|1p31.3	199899	NR_038252	long intergenic non-protein coding RNA 466	chr1:63624825-63624766		NR_038252	Hs.116210
A_33_P3302125	-5.45045	-6.97454	2.87605	LCE2A	Homo sapiens late cornified envelope 2A (LCE2A), mRNA [NM_178428]	152671918	chr1	152671859	+	hs|1q21.3	353139	NM_178428	late cornified envelope 2A	chr1:152671859-152671918	GO:0031424	NM_178428	Hs.334054
A_33_P3382648	-5.39615	-7.27884	3.68761	RBMY1B	Homo sapiens RNA binding motif protein, Y-linked, family 1, member B (RBMY1B), mRNA [NM_001006121]	23681152	chrY	23681093	+	hs|Yq11.223	378948	NM_001006121	RNA binding motif protein, Y-linked, family 1, member B	chrY:23681093-23681152	GO:0008380|GO:0006397|GO:0005515|GO:0000166|GO:0003723|GO:0005634|GO:0007283|GO:0008584	NM_001006121	Hs.725744
A_33_P3294342	-5.70807	-7.27187	2.9563			78318432	chr13	78318373	+	hs|13q22.3				chr13:078318373-078318432
A_33_P3367438	-3.29984	-5.42704	4.36867	NRXN3	Homo sapiens neurexin 3 (NRXN3), transcript variant 1, mRNA [NM_004796]	80271532	chr14	80271473	+	hs|14q31.1	9369	NM_004796	neurexin 3	chr14:80271473-80271532	GO:0051965|GO:0090129|GO:0007411|GO:0005887|GO:0005246|GO:0004872|GO:0016021|GO:0001525|GO:0007155|GO:0007416|GO:0046872|GO:0007269	NM_004796	Hs.368307
A_24_P772488	-2.99807	-5.05446	4.15945	PLXNA4	Homo sapiens plexin A4 (PLXNA4), transcript variant 1, mRNA [NM_020911]	131808746	chr7	131808687	-	hs|7q32.3	91584	NM_020911	plexin A4	chr7:131808746-131808687	GO:0021960|GO:0005886|GO:0021644|GO:0048485|GO:0002116|GO:0005622|GO:0021784|GO:0021793|GO:0050923|GO:0021615|GO:0048841|GO:0017154|GO:0007411|GO:0021636|GO:0071526|GO:0016021|GO:0021610	NM_020911	Hs.511454
A_19_P00809245	-5.1106	-7.16219	4.14562			17359560	chr8	17359501	-	hs|8p22				chr8:017359560-017359501
A_19_P00806919	-5.49046	-7.14172	3.14106			98416020	chr1	98415961	+	hs|1p21.3				chr1:098415961-098416020
A_19_P00808857	-6.04869	-7.17319	2.18025			91542632	chr8	91542573	-	hs|8q21.3				chr8:091542632-091542573
A_19_P00807924	-5.08782	-6.12023	2.04544			103350650	chr4	103350591	+	hs|4q24				chr4:103350591-103350650
A_19_P00808881	-4.38476	-5.40666	2.03059			66734663	chr14	66734604	-	hs|14q23.3				chr14:066734663-066734604
A_19_P00323487	-4.96184	-6.03128	2.09862			29431781	chr8	29431722	-	hs|8p12				chr8:029431781-029431722
A_19_P00801915	-3.22905	-4.54664	2.49249			28168903	chr12	28168844	+	hs|12p11.22				chr12:028168844-028168903
A_33_P3238425	-5.43131	-7.23977	3.50269	SLC2A7	Homo sapiens solute carrier family 2 (facilitated glucose transporter), member 7 (SLC2A7), mRNA [NM_207420]	9063458	chr1	9063399	-	hs|1p36.23	155184	NM_207420	solute carrier family 2 (facilitated glucose transporter), member 7	chr1:9063458-9063399	GO:0005886|GO:0022891|GO:0008643|GO:0016021|GO:0055085	NM_207420	Hs.531239
A_33_P3236416	-2.52241	-4.00993	2.80407	GPR179	Homo sapiens G protein-coupled receptor 179 (GPR179), mRNA [NM_001004334]	36481658	chr17	36481599	-	hs|17q12	440435	NM_001004334	G protein-coupled receptor 179	chr17:36481658-36481599	GO:0005886|GO:0004930|GO:0044292|GO:0016021|GO:0072659|GO:0007601	NM_001004334	Hs.462915
A_23_P48327	-4.41613	-7.4382	8.12334	KCTD4	Homo sapiens potassium channel tetramerization domain containing 4 (KCTD4), mRNA [NM_198404]	45767809	chr13	45767750	-	hs|13q14.12	386618	NM_198404	potassium channel tetramerization domain containing 4	chr13:45767809-45767750	GO:0051260	NM_198404	Hs.23406
A_19_P00800476	-1.58237	-2.59667	2.01992		ALU4_HUMAN (P39191) Alu subfamily SB2 sequence contamination warning entry, partial (4%) [THC2716831]	428710	chr8	428651	-	hs|8p23.3				chr8:000428710-000428651
A_33_P3347012	-5.06715	-6.16215	2.13614		DB462629 RIKEN full-length enriched human cDNA library, testis Homo sapiens cDNA clone H013099E03 5', mRNA sequence [DB462629]	230537777	chr1	230537718	-	hs|1q42.13		DB462629		chr1:230537777-230537718			Hs.647778
A_23_P101073	-5.64233	-7.30327	3.16221	OR1E1	Homo sapiens olfactory receptor, family 1, subfamily E, member 1 (OR1E1), mRNA [NM_003553]	3301159	chr17	3301100	-	hs|17p13.2	8387	NM_003553	olfactory receptor, family 1, subfamily E, member 1	chr17:3301159-3301100	GO:0050911|GO:0007608|GO:0004984|GO:0005886|GO:0004930|GO:0016021	NM_003553	Hs.278485
A_19_P00806192	-5.29288	-6.83755	2.91738			138967279	chrX	138967220	+	hs|Xq27.1				chrX:138967220-138967279
A_33_P3312885	-4.9984	-6.81789	3.52957	LOC284379	Homo sapiens solute carrier family 7 (cationic amino acid transporter, y+ system), member 3 pseudogene (LOC284379), non-coding RNA [NR_002938]	54106740	chr19	54106681	-	hs|19q13.42	284379	NR_002938	solute carrier family 7 (cationic amino acid transporter, y+ system), member 3 pseudogene	chr19:54106740-54106681	GO:0016021	NR_002938	Hs.631571
A_33_P3251557	-4.47348	-6.34627	3.6624			77158322	chr10	77158263	+	hs|10q22.2				chr10:077158263-077158322
A_33_P3227258	-5.48881	-7.13029	3.11985			17585670	chr5	17585611	-	hs|5p15.1				chr5:017585670-017585611
A_33_P3329241	-5.84392	-6.95279	2.15678		NISC_gj24b10.y1 NCI_CGAP_Pr28 Homo sapiens cDNA clone IMAGE:3289315 5', mRNA sequence [CB051378]	37386675	chr8	37386616	-	hs|8p11.23		CB051378		chr8:37386675-37386616			Hs.738057
A_33_P3323048	-3.08645	-4.30939	2.33421	SLC10A7	Homo sapiens solute carrier family 10, member 7 (SLC10A7), transcript variant 2, mRNA [NM_001029998]	147179943	chr4	147179884	-	hs|4q31.22	84068	NM_001029998	solute carrier family 10, member 7	chr4:147179943-147179884	GO:0016021|GO:0006814|GO:0015293	NM_001029998	Hs.659209
A_19_P00321579	-5.48874	-7.11764	3.09276			18090815	chr3	18090756	+	hs|3p24.3				chr3:018090756-018090815
A_33_P3371305	-5.75294	-7.13818	2.61216	LOC644090	PREDICTED: Homo sapiens uncharacterized LOC644090 (LOC644090), misc_RNA [XR_171697]	151507891	chr7	151507832	+	hs|7q36.1	644090	XR_171697	uncharacterized LOC644090	chr7:151507832-151507891			Hs.647065
A_19_P00316565	-4.97075	-6.83314	3.63608	TSIX	Homo sapiens TSIX transcript, XIST antisense RNA (TSIX), antisense RNA [NR_003255]	73049060	chrX	73049001	+	hs|Xq13.2	9383	NR_003255	TSIX transcript, XIST antisense RNA	chrX:73049001-73049060		NR_003255
A_33_P3243419	-4.18629	-5.77376	3.00523		ta60d10.x1 Soares_total_fetus_Nb2HF8_9w Homo sapiens cDNA clone IMAGE:2048467 3', mRNA sequence [AI374662]	168414842	chr2	168414783	+	hs|2q24.3		TCONS_00003044		chr2:168414783-168414842			Hs.668706
A_24_P16378	-5.44881	-6.56602	2.16927	HGSNAT	Homo sapiens heparan-alpha-glucosaminide N-acetyltransferase (HGSNAT), mRNA [NM_152419]	43014144	chr8	43014085	+	hs|8p11.21	138050	NM_152419	heparan-alpha-glucosaminide N-acetyltransferase	chr8:43014085-43014144	GO:0015019|GO:0016746|GO:0005975|GO:0006027|GO:0007041|GO:0044281|GO:0016021|GO:0005765|GO:0051259|GO:0030203	NM_152419	Hs.600384
A_19_P00812710	-0.242896	-1.3262	2.11889			61888189	chr20	61888130	-	hs|20q13.33				chr20:061888189-061888130
A_33_P3422614	-3.22256	-4.30327	2.11508	RSU1	Ras suppressor protein 1 [Source:HGNC Symbol;Acc:10464] [ENST00000464074]	16769124	chr10	16769065	-	hs|10p13	6251		Ras suppressor protein 1	chr10:16769124-16769065	GO:0007165|GO:0034329|GO:0007265|GO:0005829
A_19_P00804878	-6.11137	-7.35828	2.37332			58613285	chr3	58613226	+	hs|3p14.2				chr3:058613226-058613285
A_19_P00320297	-3.96077	-5.27812	2.49208	SH3BP2	SH3-domain binding protein 2 [Source:HGNC Symbol;Acc:10825] [ENST00000510193]	2798279	chr4	2798220	+	hs|4p16.3	6452		SH3-domain binding protein 2	chr4:2798220-2798279	GO:0005515|GO:0007165|GO:0017124|GO:0005543|GO:0005070
A_19_P00805813	-5.55643	-7.15654	3.03165			68001368	chr5	68001309	-	hs|5q13.1				chr5:068001368-068001309
A_33_P3686706	-5.43557	-6.86521	2.6938		Q73KV7_TREDE (Q73KV7) Orotidine 5'-phosphate decarboxylase , partial (6%) [THC2638457]	107217851	chr14	107217792	-	hs|14q32.33				chr14:107217851-107217792
A_33_P3265244	-6.19924	-7.26328	2.09078	OR6V1	Homo sapiens olfactory receptor, family 6, subfamily V, member 1 (OR6V1), mRNA [NM_001001667]	142750352	chr7	142750293	+	hs|7q34	346517	NM_001001667	olfactory receptor, family 6, subfamily V, member 1	chr7:142750293-142750352	GO:0004984|GO:0005886|GO:0004930|GO:0016021	NM_001001667	Hs.554721
A_19_P00317990	-2.81008	-3.84792	2.05314	FLJ41170	Homo sapiens hypothetical LOC440200, mRNA (cDNA clone IMAGE:40146829). [BC132807]	101472335	chr14	101472276	+	hs|14q32.31	440200	BC132807	uncharacterized LOC440200	chr14:101472276-101472335			Hs.611431
A_33_P3417422	-6.14514	-7.35948	2.32035	ST8SIA6-AS1	ST8SIA6 antisense RNA 1 [Source:HGNC Symbol;Acc:44880] [ENST00000377597]	17452626	chr10	17452567	+	hs|10p12.33	100128098	AK127982	ST8SIA6 antisense RNA 1	chr10:17452567-17452626			Hs.530588
A_23_P108221	-5.64385	-6.79536	2.22146	TSSK6	Homo sapiens testis-specific serine kinase 6 (TSSK6), mRNA [NM_032037]	19625669	chr19	19625610	-	hs|19p13.11	83983	NM_032037	testis-specific serine kinase 6	chr19:19625669-19625610	GO:0005515|GO:0000287|GO:0004674|GO:0007275|GO:0006468|GO:0035092|GO:0005524	NM_032037	Hs.532711
A_33_P3401247	-5.38169	-7.22049	3.57712	LOC100129924	Homo sapiens uncharacterized LOC100129924 (LOC100129924), mRNA [NM_001242750]	43260282	chr1	43260223	+	hs|1p34.2	100129924	NM_001242750	uncharacterized LOC100129924	chr1:43260223-43260282		NM_001242750	Hs.720780
A_33_P3270346	-5.71179	-7.02011	2.47652	KIR2DL5A	Homo sapiens killer cell immunoglobulin-like receptor, two domains, long cytoplasmic tail, 5A (KIR2DL5A), mRNA [NM_020535]	89763	chr19_gl000209_random	89704	+		57292	NM_020535	killer cell immunoglobulin-like receptor, two domains, long cytoplasmic tail, 5A	chr19_gl000209_random:89704-89763	GO:0005886|GO:0016021	NM_020535	Hs.740906
A_33_P3380612	-3.3	-4.41781	2.17017	HSPG2	Homo sapiens heparan sulfate proteoglycan 2 (HSPG2), mRNA [NM_005529]	22213785	chr1	22213726	-	hs|1p36.12	3339	NM_005529	heparan sulfate proteoglycan 2	chr1:22213785-22213726	GO:0005515|GO:0005886|GO:0007603|GO:0048704|GO:0044281|GO:0005615|GO:0046872|GO:0008104|GO:0002062|GO:0030198|GO:0060351|GO:0030204|GO:0030203|GO:0070062|GO:0043202|GO:0005975|GO:0005796|GO:0005605|GO:0006027|GO:0005576|GO:0001525|GO:0008022|GO:0001523|GO:0006024|GO:0048738|GO:0031012|GO:0001958|GO:0007420|GO:0042157	NM_005529	Hs.562227
A_33_P3217317	-5.79045	-7.11749	2.50888		Homo sapiens cDNA FLJ32169 fis, clone PLACE6000523. [AK056731]	106219317	chr14	106219258	-	hs|14q32.33		AK056731		chr14:106219317-106219258			Hs.650220
A_33_P3377529	-5.34758	-7.00506	3.15465	HOXA4	Homo sapiens homeobox A4 (HOXA4), mRNA [NM_002141]	27168311	chr7	27168252	-	hs|7p15.2	3201	NM_002141	homeobox A4	chr7:27168311-27168252	GO:0043565|GO:0003700|GO:0048704|GO:0005634|GO:0009952|GO:0009653|GO:0006351	NM_002141	Hs.533357
A_19_P00809053	-5.91743	-7.37273	2.74214			11304984	chr16	11304925	+	hs|16p13.13				chr16:011304925-011304984
A_23_P135219	-4.18523	-5.96844	3.44191	GPR21	Homo sapiens G protein-coupled receptor 21 (GPR21), mRNA [NM_005294]	125797518	chr9	125797459	+	hs|9q33.2	2844	NM_005294	G protein-coupled receptor 21	chr9:125797459-125797518	GO:0007186|GO:0005887|GO:0004930|GO:0046627|GO:0042593|GO:0040018	NM_005294	Hs.722039
A_23_P342585	-5.25405	-7.13518	3.68363	RIMS1	regulating synaptic membrane exocytosis 1 [Source:HGNC Symbol;Acc:17282] [ENST00000370419]	72972934	chr6	72972875	+	hs|6q13	22999	XM_005248692	regulating synaptic membrane exocytosis 1	chr6:72972875-72972934	GO:0005515|GO:0017137|GO:0030054|GO:0005886|GO:0048791|GO:0007268|GO:0006886|GO:0014047|GO:0016079|GO:0046903|GO:0046872|GO:0007269|GO:0044325|GO:0045055|GO:0042734|GO:0005083|GO:0006461|GO:0017156|GO:0048169|GO:0042391|GO:0061025|GO:0007601|GO:0050896	XM_005248692
A_23_P367013	-2.91172	-3.99245	2.11511	TAS2R60	Homo sapiens taste receptor, type 2, member 60 (TAS2R60), mRNA [NM_177437]	143140794	chr7	143140735	+	hs|7q35	338398	NM_177437	taste receptor, type 2, member 60	chr7:143140735-143140794	GO:0050913|GO:0005886|GO:0004930|GO:0016021	NM_177437	Hs.688222
A_33_P3360077	-3.45395	-4.68997	2.35548	LOC100130745	Homo sapiens cDNA FLJ46338 fis, clone TESTI4046328. [AK128206]	1506804	chr7	1506745	-	hs|7p22.3	100130745	AK128206	uncharacterized LOC100130745	chr7:1506804-1506745			Hs.634078
A_19_P00321826	-4.03317	-5.41192	2.60041		ALU1_HUMAN (P39188) Alu subfamily J sequence contamination warning entry, partial (8%) [THC2540047]	37049298	chr20	37049239	+	hs|20q11.23				chr20:037049239-037049298
A_19_P00812914	-5.45073	-6.5922	2.20604		HY236322 RIKEN full-length enriched human cDNA library, testis Homo sapiens cDNA clone H04D174B10, mRNA sequence [HY236322]	129143675	chr4	129143616	-	hs|4q28.2		HY236322		chr4:129143675-129143616			Hs.734980
A_19_P00810067	-6.38899	-7.44617	2.08087			9813295	chr12	9813236	-	hs|12p13.31				chr12:009813295-009813236
A_19_P00802496	-4.01014	-5.72219	3.27627			16349904	chr8	16349845	-	hs|8p22				chr8:016349904-016349845
A_33_P3366540	-1.96672	-3.65187	3.21575	CSGALNACT1	Homo sapiens chondroitin sulfate N-acetylgalactosaminyltransferase 1 (CSGALNACT1), transcript variant 1, mRNA [NM_001130518]	19315997	chr8	19315938	-	hs|8p21.3	55790	NM_001130518	chondroitin sulfate N-acetylgalactosaminyltransferase 1	chr8:19315997-19315938	GO:0008037|GO:0051216|GO:0008283|GO:0044281|GO:0015014|GO:0009653|GO:0046872|GO:0005622|GO:0030206|GO:0030198|GO:0032580|GO:0030204|GO:0047238|GO:0030203|GO:0047237|GO:0050653|GO:0008955|GO:0050650|GO:0050651|GO:0005975|GO:0019276|GO:0015020|GO:0008376|GO:0007399|GO:0030166|GO:0001958|GO:0030173|GO:0000139|GO:0046398|GO:0030210	NM_001130518	Hs.613729
A_33_P3277752	-5.82763	-7.17543	2.54524	ANKRD23	Homo sapiens ankyrin repeat domain 23 (ANKRD23), mRNA [NM_144994]	97506584	chr2	97506525	-	hs|2q11.2	200539	NM_144994	ankyrin repeat domain 23	chr2:97506584-97506525	GO:0005737|GO:0006631|GO:0005730|GO:0005634|GO:0015629|GO:0031674|GO:0031432	NM_144994	Hs.643430
A_33_P3303557	-5.37819	-6.49443	2.16782			30968988	chr21	30968929	-	hs|21q21.3				chr21:030968988-030968929
A_19_P00811784	-4.66731	-6.19303	2.87932			114644090	chr2	114644031	-	hs|2q14.1				chr2:114644090-114644031
A_33_P3365034	-5.86488	-7.14584	2.43	GPR17	Homo sapiens mRNA; cDNA DKFZp686M18273 (from clone DKFZp686M18273); complete cds. [BX538082]	128412528	chr2	128412469	+	hs|2q14.3	2840	BX538082	G protein-coupled receptor 17	chr2:128412469-128412528	GO:0070098|GO:0007186|GO:0005886|GO:0005887|GO:0004950		Hs.736277
A_33_P3275362	-5.98849	-7.21085	2.33328	DUOXA2	dual oxidase maturation factor 2 [Source:HGNC Symbol;Acc:32698] [ENST00000491993]	45407710	chr15	45407651	+	hs|15q21.1	405753	BX537581	dual oxidase maturation factor 2	chr15:45407651-45407710	GO:0005789|GO:0016021|GO:0015031
A_32_P399187	-5.38559	-7.2064	3.53279	SSTR5-AS1	Homo sapiens SSTR5 antisense RNA 1 (SSTR5-AS1), long non-coding RNA [NR_027242]	1115380	chr16	1115321	-	hs|16p13.3	146336	NR_027242	SSTR5 antisense RNA 1	chr16:1115380-1115321		NR_027242	Hs.250557
A_33_P3343972	-0.825418	-2.41573	3.01115	RSPH1	Homo sapiens radial spoke head 1 homolog (Chlamydomonas) (RSPH1), transcript variant 1, mRNA [NM_080860]	43892970	chr21	43892911	-	hs|21q22.3	89765	NM_080860	radial spoke head 1 homolog (Chlamydomonas)	chr21:43892970-43892911	GO:0007126|GO:0005634|GO:0005829	NM_080860	Hs.661069
A_33_P3741678	-5.52567	-6.68949	2.2405		Q2IMJ3_ANADE (Q2IMJ3) LigA, partial (5%) [THC2492227]	46649134	chr22	46649075	+	hs|22q13.31				chr22:046649075-046649134
A_23_P106080	-5.91897	-6.94833	2.04112	RNASE7	Homo sapiens ribonuclease, RNase A family, 7 (RNASE7), mRNA [NM_032572]	21511270	chr14	21511211	+	hs|14q11.2	84659	NM_032572	ribonuclease, RNase A family, 7	chr14:21511211-21511270	GO:0009617|GO:0045087|GO:0016892|GO:0005576|GO:0004540|GO:0003676|GO:0042742	NM_032572	Hs.525206
A_23_P214168	1.58141	0.45452	2.18387	COL12A1	Homo sapiens collagen, type XII, alpha 1 (COL12A1), transcript variant long, mRNA [NM_004370]	75794348	chr6	75794289	-	hs|6q13	1303	NM_004370	collagen, type XII, alpha 1	chr6:75794348-75794289	GO:0005595|GO:0005576|GO:0005615|GO:0031012|GO:0001501|GO:0022617|GO:0030020|GO:0030198|GO:0030199|GO:0030574|GO:0005788|GO:0007155|GO:0070062	NM_004370	Hs.101302
A_33_P3391339	-6.02124	-7.12479	2.14883		PREDICTED: Homo sapiens uncharacterized LOC440157 (LOC440157), misc_RNA [XR_253227]	19687018	chr14	19686959	+	hs|14q11.2		XR_253227		chr14:19686959-19687018		XR_253227	Hs.659013
A_33_P3277497	-5.88851	-7.41506	2.88098	LOC100131508	Homo sapiens clone FLB7925 PRO2122 mRNA, complete cds. [AF130064]	82262366	chr6	82262307	-	hs|6q14.1	100131508	AF130064	PRO2122	chr6:82262366-82262307
A_19_P00809119	2.58663	1.19168	2.62979	CASC15	Homo sapiens cancer susceptibility candidate 15 (non-protein coding) (CASC15), long non-coding RNA [NR_015410]	22111058	chr6	22110999	+	hs|6p22.3	401237	NR_015410	cancer susceptibility candidate 15 (non-protein coding)	chr6:22110999-22111058		NR_015410	Hs.712707
A_24_P87458	-5.44272	-7.38706	3.8486	FBF1	Homo sapiens Fas (TNFRSF6) binding factor 1 (FBF1), mRNA [NM_001080542]	73918111	chr17	73918052	-	hs|17q25.1	85302	NM_001080542	Fas (TNFRSF6) binding factor 1	chr17:73918111-73918052	GO:0090162|GO:0043297|GO:0005515|GO:0043296|GO:0042384|GO:0000922|GO:0005814|GO:0045095	NM_001080542	Hs.720068
A_33_P3404729	-5.38718	-6.4631	2.10807		Homo sapiens cDNA FLJ90701 fis, clone PLACE1007081. [AK075182]	706971	chr9	706912	-	hs|9p24.3		AK075182		chr9:706971-706912			Hs.306764
A_33_P3386414	-4.95908	-6.70734	3.35953	DCAF4L2	Homo sapiens DDB1 and CUL4 associated factor 4-like 2 (DCAF4L2), mRNA [NM_152418]	88885294	chr8	88885235	-	hs|8q21.3	138009	NM_152418	DDB1 and CUL4 associated factor 4-like 2	chr8:88885294-88885235		NM_152418	Hs.371738
A_19_P00323073	-3.70361	-4.85522	2.22161			126699828	chr6	126699769	+	hs|6q22.32				chr6:126699769-126699828
A_19_P00801453	-5.90931	-7.11962	2.31388			101847283	chr2	101847224	+	hs|2q11.2				chr2:101847224-101847283
A_33_P3231771	-4.96026	-5.97434	2.01962	PPP1R2P3	Homo sapiens protein phosphatase 1, regulatory (inhibitor) subunit 2 pseudogene 3 (PPP1R2P3), non-coding RNA [NR_038443]	156279255	chr5	156279196	+	hs|5q33.3	153743	NR_038443	protein phosphatase 1, regulatory (inhibitor) subunit 2 pseudogene 3	chr5:156279196-156279255	GO:0004864|GO:0005977|GO:0043666|GO:0009966	NR_038443	Hs.567727
A_32_P229132	-4.74684	-6.31551	2.96631	FMN2	Homo sapiens formin 2 (FMN2), mRNA [NM_020066]	240637733	chr1	240637674	+	hs|1q43	56776	NM_020066	formin 2	chr1:240637674-240637733	GO:0048471|GO:0043066|GO:0048477|GO:0005886|GO:0042177|GO:0070649|GO:0005730|GO:0071456|GO:0046907|GO:0003779|GO:0007275|GO:0005575|GO:0015031|GO:0015629|GO:0006974|GO:0005829|GO:0035556|GO:0003674|GO:0051295|GO:0040038|GO:0016192|GO:0005938|GO:0030659|GO:0051758	NM_020066	Hs.24889
A_19_P00316504	-6.21748	-7.45133	2.35193			11246971	chr20	11246912	+	hs|20p12.2				chr20:011246912-011246971
A_19_P00331944	-3.05758	-4.17369	2.16762			94610362	chr11	94610303	-	hs|11q21				chr11:094610362-094610303
A_33_P3247068	-5.46112	-6.67772	2.32399			96084901	chr8	96084842	-	hs|8q22.1				chr8:096084901-096084842
A_19_P00324339	-3.07468	-4.84552	3.41251			80511767	chr10	80511708	-	hs|10q22.3				chr10:080511767-080511708
A_33_P3297285	-3.74334	-4.79122	2.06749	LOC100131667	Homo sapiens cDNA FLJ42768 fis, clone BRAWH3003522. [AK124758]	38386077	chr22	38386018	+	hs|22q13.1	100131667	AK124758	uncharacterized LOC100131667	chr22:38386018-38386077			Hs.689568
A_19_P00324182	-4.07675	-5.67077	3.01889			97665259	chr10	97665200	+	hs|10q24.1				chr10:097665200-097665259
A_33_P3361546	-5.26111	-7.12847	3.64865	TFAP2A	Homo sapiens transcription factor AP-2 alpha (activating enhancer binding protein 2 alpha) (TFAP2A), transcript variant 2, mRNA [NM_001032280]	10397085	chr6	10397026	-	hs|6p24.3	7020	NM_001032280	transcription factor AP-2 alpha (activating enhancer binding protein 2 alpha)	chr6:10397085-10397026	GO:0005515|GO:0000987|GO:0006366|GO:0044212|GO:0000981|GO:0007605|GO:0000982|GO:0021559|GO:0042803|GO:0043231|GO:0009880|GO:0010944|GO:0043525|GO:0014032|GO:0021623|GO:0005813|GO:0000976|GO:0001105|GO:0005794|GO:0030335|GO:0030501|GO:0042472|GO:0001106|GO:0003404|GO:0003713|GO:0042059|GO:0010842|GO:0000122|GO:0000978|GO:0003409|GO:0000979|GO:0045595|GO:0000980|GO:0045893|GO:0021884|GO:0045892|GO:…	NM_001032280	Hs.519880
A_19_P00325511	-4.25142	-5.39007	2.20175			124829906	chr5	124829847	+	hs|5q23.2				chr5:124829847-124829906
A_33_P3356941	-4.75051	-5.89705	2.21382			28183201	chr17	28183142	+	hs|17q11.2				chr17:028183142-028183201
A_19_P00331620	1.31352	-0.244074	2.94363			96985322	chr12	96985263	+	hs|12q23.1				chr12:096985263-096985322
A_19_P00323868	-5.83836	-7.36238	2.87591			110821834	chr9	110821775	+	hs|9q31.2				chr9:110821775-110821834
A_23_P7048	-4.69223	-6.88986	4.58724	C4orf6	Homo sapiens chromosome 4 open reading frame 6 (C4orf6), mRNA [NM_005750]	5527199	chr4	5527140	+	hs|4p16.2	10141	NM_005750	chromosome 4 open reading frame 6	chr4:5527140-5527199	GO:0007399	NM_005750	Hs.177972
A_33_P3244104	-5.70058	-7.44606	3.35307		family with sequence similarity 78, member B [Source:HGNC Symbol;Acc:13495] [ENST00000435676]	166028236	chr1	166028177	-	hs|1q24.1		XM_005244923		chr1:166028236-166028177		XM_005244923	Hs.133029
A_19_P00805192	-4.34834	-5.51368	2.24285			75085572	chr17	75085513	-	hs|17q25.2				chr17:075085572-075085513
A_23_P383258	-4.09945	-5.44006	2.5326	GDA	Homo sapiens guanine deaminase (GDA), transcript variant 2, mRNA [NM_004293]	74862346	chr9	74860160	+	hs|9q21.13	9615	NM_004293	guanine deaminase	chr9:74860160-74862346	GO:0006147|GO:0005622|GO:0006195|GO:0006139|GO:0006144|GO:0008892|GO:0055086|GO:0008270|GO:0044281|GO:0007399|GO:0005829	NM_004293	Hs.494163
A_19_P00803882	-4.53515	-5.85693	2.49976			1627015	chr4	1626956	-	hs|4p16.3				chr4:001627015-001626956
A_33_P3249958	-1.51064	-2.58528	2.10619	LOC642852	Homo sapiens uncharacterized LOC642852 (LOC642852), long non-coding RNA [NR_026943]	46711308	chr21	46711249	+	hs|21q22.3	642852	NR_026943	uncharacterized LOC642852	chr21:46711249-46711308		NR_026943	Hs.11637
A_32_P66756	-5.86628	-7.2129	2.54317	LOC152586	Homo sapiens glycosyltransferase 54 domain-containing protein (LOC152586), mRNA [NM_001277353]	141377806	chr4	141377747	-	hs|4q31.1	152586	NM_001277353	glycosyltransferase 54 domain-containing protein	chr4:141377806-141377747	GO:0016758|GO:0016020|GO:0005975|GO:0005576	NM_001277353
A_19_P00331061	-3.77924	-4.9419	2.23869			5382015	chr12	5381956	-	hs|12p13.32				chr12:005382015-005381956
A_19_P00810407	-3.29767	-4.33015	2.04554			24241759	chr22	24241700	+	hs|22q11.23				chr22:024241700-024241759
A_33_P3278451	-5.43506	-6.68885	2.38467		DA717721 NT2RI2 Homo sapiens cDNA clone NT2RI2025693 5', mRNA sequence [DA717721]	28785183	chr19	28785124	-	hs|19q12		DA717721		chr19:28785183-28785124			Hs.209140
A_19_P00317949	-5.07937	-6.39673	2.4921	LINC00598	Homo sapiens long intergenic non-protein coding RNA 598 (LINC00598), transcript variant TTL-B2, long non-coding RNA [NR_024507]	40922338	chr13	40922279	-	hs|13q14.11	646982	NR_024507	long intergenic non-protein coding RNA 598	chr13:40922338-40922279		NR_024507	Hs.287664
A_19_P00812364	-6.11178	-7.44537	2.52029			216463594	chr2	216463535	-	hs|2q35				chr2:216463594-216463535
A_23_P252276	-5.71238	-7.02542	2.48464	ARHGEF38	Homo sapiens Rho guanine nucleotide exchange factor (GEF) 38 (ARHGEF38), transcript variant 2, mRNA [NM_017700]	106552436	chr4	106552377	+	hs|4q24	54848	NM_017700	Rho guanine nucleotide exchange factor (GEF) 38	chr4:106552377-106552436	GO:0035023|GO:0005089	NM_017700	Hs.585224
A_23_P90888	-1.72596	-3.08791	2.57033	CHRNA1	Homo sapiens cholinergic receptor, nicotinic, alpha 1 (muscle) (CHRNA1), transcript variant 1, mRNA [NM_001039523]	175614896	chr2	175614837	-	hs|2q31.1	1134	NM_001039523	cholinergic receptor, nicotinic, alpha 1 (muscle)	chr2:175614896-175614837	GO:0048630|GO:0031594|GO:0030054|GO:0005886|GO:0009986|GO:0007268|GO:0007274|GO:0046716|GO:0005892|GO:0019228|GO:0050905|GO:0007165|GO:0050881|GO:0003009|GO:0007528|GO:0045211|GO:0015464|GO:0042391|GO:0042166|GO:0006810|GO:0070050|GO:0005216|GO:0004889	NM_001039523	Hs.434479
A_33_P3318993	-4.16755	-5.22191	2.0768			55259504	chr11	55259445	+	hs|11q11				chr11:055259445-055259504
A_19_P00321991	-4.87669	-6.123	2.37234	STARD9	StAR-related lipid transfer (START) domain containing 9 [Source:HGNC Symbol;Acc:19162] [ENST00000563872]	42930343	chr15	42930284	+	hs|15q15.2	57519		StAR-related lipid transfer (START) domain containing 9	chr15:42930284-42930343	GO:0008017|GO:0005737|GO:0005814|GO:0008152|GO:0005634|GO:0003777|GO:0051225|GO:0005524|GO:0008289|GO:0007018
A_33_P3210303	-5.23929	-6.26717	2.03903		Synthetic construct Homo sapiens gateway clone IMAGE:100021983 3' read WFS1 mRNA. [CU688821]	6303474	chr4	6303415	-	hs|4p16.1		CU688821		chr4:6303474-6303415
A_33_P3884005	-5.08502	-6.2733	2.2788	LOC93444	Homo sapiens cDNA FLJ20168 fis, clone COL09525. [AK000175]	70099293	chr15	70099234	+	hs|15q23	93444	AK000175	uncharacterized LOC93444	chr15:70099234-70099293			Hs.270133
A_19_P00810261	-6.18369	-7.37742	2.28743			131981007	chr10	131980948	-	hs|10q26.3				chr10:131981007-131980948
A_19_P00806593	-3.82476	-5.53381	3.26947			36091121	chr6	36091062	+	hs|6p21.31		TCONS_00011799		chr6:36091062-36091121
A_19_P00807021	-6.07748	-7.44332	2.57727			86899179	chr2	86899120	+	hs|2p11.2				chr2:086899120-086899179
A_33_P3417667	-6.23985	-7.44835	2.31097	C18orf15	Homo sapiens cDNA FLJ31338 fis, clone MAMGL1000184. [AK055900]	13240722	chr18	13240663	+	hs|18p11.21	147276	AK055900	chromosome 18 open reading frame 15	chr18:13240663-13240722	GO:0016021		Hs.675872
A_19_P00811824	-4.84332	-7.27547	5.39699			177042661	chr2	177042602	+	hs|2q31.1				chr2:177042602-177042661
A_23_P365767	-5.67552	-6.78843	2.16281	CACNA1D	Homo sapiens calcium channel, voltage-dependent, L type, alpha 1D subunit (CACNA1D), transcript variant 1, mRNA [NM_000720]	53845640	chr3	53845581	+	hs|3p21.1	776	NM_000720	calcium channel, voltage-dependent, L type, alpha 1D subunit	chr3:53845581-53845640	GO:0086052|GO:0030018|GO:0005245|GO:0005886|GO:0051928|GO:0007605|GO:0030506|GO:0008331|GO:0044281|GO:0086091|GO:0005891|GO:0046872|GO:0070509|GO:0060372|GO:0006112|GO:0050796|GO:0051393|GO:0007411|GO:0086059|GO:0070588|GO:0006816|GO:0007188|GO:0086012|GO:0086007	NM_000720	Hs.476358
A_33_P3825454	-5.87416	-7.32491	2.7335		PREDICTED: Homo sapiens uncharacterized LOC284898 (LOC284898), misc_RNA [XR_244416]	27444190	chr22	27444131	-	hs|22q12.1		XR_244416		chr22:27444190-27444131		XR_244416	Hs.350813
A_19_P00319853	-1.66215	-2.86611	2.30371			34811683	chr18	34811624	-	hs|18q12.2				chr18:034811683-034811624
A_33_P3373446	-3.74126	-4.8189	2.11058		Uncharacterized protein [Source:UniProtKB/TrEMBL;Acc:F5H8E9] [ENST00000453638]	64321255	chr13	64321196	+	hs|13q21.31		XM_005266615		chr13:64321196-64321255		XM_005266615	Hs.714690
A_33_P3302015	-3.47602	-5.66411	4.55703	ADAMTSL1	Homo sapiens ADAMTS-like 1 (ADAMTSL1), transcript variant 4, mRNA [NM_001040272]	18908546	chr9	18908487	+	hs|9p22.1	92949	NM_001040272	ADAMTS-like 1	chr9:18908487-18908546	GO:0005578|GO:0008270|GO:0008237	NM_001040272	Hs.741483
A_19_P00326694	-5.13764	-6.68088	2.91448			129172131	chr9	129172072	+	hs|9q33.3				chr9:129172072-129172131
A_33_P3327375	-4.67818	-5.75533	2.10987	LOC729800	PREDICTED: Homo sapiens ZP domain-containing protein LOC729800-like (LOC729800), mRNA [XM_005270311]	124585808	chr10	124585749	+	hs|10q26.13	729800	XM_005270311	ZP domain-containing protein LOC729800-like	chr10:124585749-124585808		XM_005270311
A_33_P3236656	-6.2116	-7.23655	2.03489	SPACA4	Homo sapiens sperm acrosome associated 4 (SPACA4), mRNA [NM_133498]	49110936	chr19	49110877	+	hs|19q13.33	171169	NM_133498	sperm acrosome associated 4	chr19:49110877-49110936	GO:0005886|GO:0001669|GO:0031225|GO:0007155	NM_133498	Hs.122599
A_33_P3312730	-5.45153	-6.49081	2.05519	BHLHA15	Homo sapiens basic helix-loop-helix family, member a15 (BHLHA15), mRNA [NM_177455]	97842024	chr7	97841965	+	hs|7q21.3	168620	NM_177455	basic helix-loop-helix family, member a15	chr7:97841965-97842024	GO:0019722|GO:0048312|GO:0006851|GO:0007267|GO:0005634|GO:0042593|GO:0003677|GO:0006351|GO:0042803|GO:0007186|GO:0045944|GO:0007030|GO:0048469	NM_177455	Hs.674510
A_33_P3763412	-5.81998	-7.40396	2.99795		Homo sapiens cDNA FLJ40109 fis, clone TESTI2007685. [AK097428]	115915720	chr7	115915661	-	hs|7q31.2		AK097428		chr7:115915720-115915661			Hs.667624
A_19_P00324634	-3.14062	-4.63937	2.82598			75162072	chr2	75162013	+	hs|2p12				chr2:075162013-075162072
A_33_P3356035	-4.27715	-5.5246	2.37421	SMG7	SMG7 nonsense mediated mRNA decay factor [Source:HGNC Symbol;Acc:16792] [ENST00000440812]	183496863	chr1	183496804	+	hs|1q25.3	9887		SMG7 nonsense mediated mRNA decay factor	chr1:183496804-183496863	GO:0005515|GO:0010467|GO:0035303|GO:0005737|GO:0006406|GO:0016070|GO:0000184|GO:0016071|GO:0005634|GO:0045111|GO:0051721|GO:0005829
A_33_P3210399	-5.8855	-7.0188	2.1936	SLC14A1	Homo sapiens solute carrier family 14 (urea transporter), member 1 (SLC14A1), transcript variant 4, mRNA [NM_001146037]	43329871	chr18	43329812	+	hs|18q12.3	6563	NM_001146037	solute carrier family 14 (urea transporter), member 1	chr18:43329812-43329871	GO:0016323|GO:0005886|GO:0005887|GO:0005372|GO:0015204|GO:0055085|GO:0015840	NM_001146037	Hs.101307
A_33_P3226675	-5.70256	-7.20658	2.83632			20462648	chr17	20462589	-	hs|17p11.2				chr17:020462648-020462589
A_19_P00318232	-3.83428	-4.97302	2.20189	SHISA9	Homo sapiens shisa family member 9 (SHISA9), transcript variant 2, mRNA [NM_001145205]	13002549	chr16	13002490	+	hs|16p13.12	729993	NM_001145205	shisa family member 9	chr16:13002490-13002549	GO:0030054|GO:0008328|GO:0032591|GO:0032281|GO:0045202|GO:0048172	NM_001145205	Hs.130661
A_19_P00812662	-0.588142	-2.10089	2.85353			5401336	chr12	5401277	-	hs|12p13.31				chr12:005401336-005401277
A_24_P342511	-4.63715	-6.17296	2.89952	STMN1	Homo sapiens stathmin 1 (STMN1), transcript variant 4, mRNA [NM_001145454]	26211494	chr1	26211435	-	hs|1p36.11	3925	NM_001145454	stathmin 1	chr1:26211494-26211435	GO:0031115|GO:0005874|GO:0007409|GO:0009615|GO:0005829|GO:0035556|GO:0005622|GO:0007165|GO:0015631|GO:0016020|GO:0007420|GO:0004871|GO:0007052|GO:0051272|GO:0007019	NM_001145454	Hs.209983
A_33_P3272437	-4.80588	-6.47252	3.17474			24587244	chrY	24587185	+	hs|Yq11.223		TCONS_00017579		chrY:24587185-24587244
A_33_P3228510	-3.38231	-4.54704	2.24191	EPB41L1	Homo sapiens erythrocyte membrane protein band 4.1-like 1 (EPB41L1), transcript variant 4, mRNA [NM_001258330]	34773256	chr20	34773197	+	hs|20q11.23	2036	NM_001258330	erythrocyte membrane protein band 4.1-like 1	chr20:34773197-34773256	GO:0005886|GO:0030866|GO:0005198|GO:0007268|GO:0003779|GO:0005856|GO:0019898|GO:0005829	NM_001258330	Hs.437422
A_19_P00320113	-1.97358	-3.0506	2.10968		Homo sapiens cDNA FLJ44447 fis, clone UTERU2021649, highly similar to ANNEXIN II. [AK126411]	128832497	chr8	128832438	+	hs|8q24.21		AK126411		chr8:128832438-128832497			Hs.675947
A_19_P00327242	-4.49467	-6.07357	2.98742			103000434	chrX	103000375	-	hs|Xq22.2				chrX:103000434-103000375
A_24_P92267	3.52338	2.29678	2.34015			159729224	chr1	159729165	+	hs|1q23.2				chr1:159729165-159729224
A_19_P00805203	-4.76005	-6.07235	2.48338		UI-E-EJ0-aht-b-07-0-UI.s1 UI-E-EJ0 Homo sapiens cDNA clone UI-E-EJ0-aht-b-07-0-UI 3', mRNA sequence [BU739932]	96561676	chr14	96561617	-	hs|14q32.2		BU739932		chr14:96561676-96561617			Hs.562524
A_19_P00801876	-4.11904	-6.34005	4.66219			76604208	chr4	76604149	+	hs|4q21.1				chr4:076604149-076604208
A_33_P3802969	-5.09609	-6.8374	3.3434	LOC285740	Homo sapiens uncharacterized LOC285740 (LOC285740), transcript variant 1, long non-coding RNA [NR_027114]	143875531	chr6	143875472	-	hs|6q24.2	285740	NR_027114	uncharacterized LOC285740	chr6:143875531-143875472		NR_027114	Hs.432656
A_24_P255114	-5.53482	-7.34983	3.51862		Homo sapiens olfactory receptor-like protein PJCG1 (PJCG1) mRNA, partial cds. [AF220493]	7794818	chr11	7794759	-	hs|11p15.4		AF220493		chr11:7794818-7794759			Hs.539057
A_33_P3209506	-5.11541	-6.33667	2.33149	HAAO	3-hydroxyanthranilate 3,4-dioxygenase [Source:HGNC Symbol;Acc:4796] [ENST00000402268]	43010386	chr2	43010327	-	hs|2p21	23498		3-hydroxyanthranilate 3,4-dioxygenase	chr2:43010386-43010327	GO:0006569|GO:0031966|GO:0000334|GO:0009055|GO:0044281|GO:0010043|GO:0008198|GO:0005829|GO:0034641|GO:0019805|GO:0019825|GO:0009435|GO:0070050|GO:0046686
A_19_P00808454	-5.17743	-6.2846	2.15422			40900693	chr13	40900634	+	hs|13q14.11				chr13:040900634-040900693
A_23_P374559	-5.73221	-6.81764	2.12201	ZNRF4	Homo sapiens zinc and ring finger 4 (ZNRF4), mRNA [NM_181710]	5456610	chr19	5456551	+	hs|19p13.3	148066	NM_181710	zinc and ring finger 4	chr19:5456551-5456610	GO:0005737|GO:0008270|GO:0016021	NM_181710	Hs.126496
A_19_P00804277	-4.18055	-5.71397	2.89472		qn55g06.x1 NCI_CGAP_Kid5 Homo sapiens cDNA clone IMAGE:1902202 3' similar to contains Alu repetitive element;, mRNA sequence [AI300542]	20010982	chr10	20010923	-	hs|10p12.31		AI300542		chr10:20010982-20010923			Hs.668354
A_23_P320124	-5.39128	-7.19064	3.48067	DEFT1P	Homo sapiens defensin, theta 1 pseudogene (DEFT1P), non-coding RNA [NR_036686]	6845686	chr8	6845627	-	hs|8p23.1	170949	NR_036686	defensin, theta 1 pseudogene	chr8:6845686-6845627		NR_036686	Hs.681792
A_19_P00329398	-4.2675	-5.68806	2.67688			51200445	chr16	51200386	-	hs|16q12.1				chr16:051200445-051200386
A_19_P00806759	-4.85058	-6.81841	3.91179			50674587	chr16	50674528	-	hs|16q12.1				chr16:050674587-050674528
A_19_P00812261	1.46447	0.448866	2.02175			193949292	chr2	193949233	-	hs|2q32.3				chr2:193949292-193949233
A_33_P3320082	-1.92414	-3.3417	2.67134	NFIB	Homo sapiens nuclear factor I/B (NFIB), transcript variant 3, mRNA [NM_005596]	14307048	chr9	14306989	-	hs|9p22.3	4781	NM_005596	nuclear factor I/B	chr9:14307048-14306989	GO:2000791|GO:0021960|GO:0006366|GO:0001106|GO:0000981|GO:0071679|GO:0044300|GO:0005730|GO:0005634|GO:0000122|GO:0003677|GO:0060509|GO:0043392|GO:2000795|GO:0006260|GO:0001077|GO:0061141|GO:0002062|GO:0045944|GO:0021740|GO:0060486|GO:0010001|GO:0060510|GO:0030902	NM_005596	Hs.644095
A_33_P3245575	-0.161623	-1.71989	2.945	COLGALT1	Homo sapiens collagen beta(1-O)galactosyltransferase 1 (COLGALT1), mRNA [NM_024656]	17690381	chr19	17690322	+	hs|19p13.11	79709	NM_024656	collagen beta(1-O)galactosyltransferase 1	chr19:17690322-17690381	GO:0030198|GO:0050211|GO:0005788|GO:0009103	NM_024656	Hs.418795
A_19_P00322040	-5.63071	-6.84126	2.31427			38362101	chr15	38362042	+	hs|15q14				chr15:038362042-038362101
A_19_P00318199	-5.4826	-6.71718	2.35314		qg90e08.x1 Soares_NFL_T_GBC_S1 Homo sapiens cDNA clone IMAGE:1842470 3', mRNA sequence [AI220330]	127201685	chr6	127201626	-	hs|6q22.33		AI220330		chr6:127201685-127201626			Hs.734243
A_19_P00321255	-2.53549	-3.72902	2.28713			129108888	chr8	129108829	-	hs|8q24.21				chr8:129108888-129108829
A_19_P00326568	-4.04907	-5.07691	2.03897			51545230	chr13	51545171	-	hs|13q14.3				chr13:051545230-051545171
A_33_P3350858	-4.48036	-6.18524	3.26003	TMCO5B	Homo sapiens transmembrane and coiled-coil domains 5B, pseudogene (TMCO5B), non-coding RNA [NR_046005]	33534864	chr15	33534805	-	hs|15q13.3	100652857	NR_046005	transmembrane and coiled-coil domains 5B, pseudogene	chr15:33534864-33534805	GO:0016021	NR_046005	Hs.439998
A_33_P3718734	-5.67625	-7.43863	3.39258		PREDICTED: Homo sapiens uncharacterized LOC729083 (LOC729083), misc_RNA [XR_249384]	42815127	chr3	42815071	+	hs|3p22.1		XR_249384		chr3:42815071-42815127		XR_249384	Hs.713395
A_19_P00331198	-1.4899	-2.67025	2.26632			32542757	chr5	32542698	-	hs|5p13.3				chr5:032542757-032542698
A_19_P00805738	-5.34145	-7.25686	3.77221			84677342	chr6	84677283	+	hs|6q14.2				chr6:084677283-084677342
A_33_P3213832	-3.72986	-5.53356	3.49113		DA967691 STOMA2 Homo sapiens cDNA clone STOMA2006371 5', mRNA sequence [DA967691]	122390338	chr5	122390279	+	hs|5q23.2		DA967691		chr5:122390279-122390338			Hs.628766
A_19_P00317487	-4.32875	-5.50484	2.25963			88738534	chr16	88738475	-	hs|16q24.3				chr16:088738534-088738475
A_33_P3280981	-5.90462	-7.2395	2.52255		Q8C788_MOUSE (Q8C788) 13 days embryo heart cDNA, RIKEN full-length enriched library, clone:D330033C12 product:sorting nexin associated golgi protein 1, full insert sequence, partial (24%) [THC2612433]	43062891	chr9	43062832	-	hs|9p12				chr9:043062891-043062832
A_19_P00324223	-4.97412	-6.2918	2.49265			13808994	chr3	13808935	-	hs|3p25.1				chr3:013808994-013808935
A_24_P794458	-6.10249	-7.34548	2.3669	MOBP	Homo sapiens myelin-associated oligodendrocyte basic protein (MOBP), transcript variant 3, mRNA [NM_182935]	39557214	chr3	39557155	+	hs|3p22.1	4336	NM_182935	myelin-associated oligodendrocyte basic protein	chr3:39557155-39557214	GO:0005739|GO:0048471|GO:0017137|GO:0005737|GO:0005730|GO:0019911|GO:0005634|GO:0006886|GO:0043231|GO:0007399	NM_182935	Hs.121333
A_19_P00325235	-5.81807	-7.28254	2.75963			118593656	chr9	118593597	+	hs|9q33.1				chr9:118593597-118593656
A_19_P00329486	-5.44318	-7.14967	3.26365			101236383	chr13	101236324	+	hs|13q32.3				chr13:101236324-101236383
A_33_P3343531	-6.13996	-7.14305	2.00429	OR5M8	Homo sapiens olfactory receptor, family 5, subfamily M, member 8 (OR5M8), mRNA [NM_001005282]	56258031	chr11	56257972	-	hs|11q12.1	219484	NM_001005282	olfactory receptor, family 5, subfamily M, member 8	chr11:56258031-56257972	GO:0004984|GO:0005886|GO:0004930|GO:0016021	NM_001005282	Hs.554522
A_33_P3381393	-5.778	-7.13434	2.56035	VAX1	Homo sapiens ventral anterior homeobox 1 (VAX1), transcript variant 1, mRNA [NM_001112704]	118893578	chr10	118893519	-	hs|10q25.3	11023	NM_001112704	ventral anterior homeobox 1	chr10:118893578-118893519	GO:0000976|GO:0003700|GO:0005634|GO:0000122|GO:0035914|GO:0006351|GO:0007406|GO:0031490|GO:0007411|GO:0007420|GO:0060021|GO:0043010|GO:0001764	NM_001112704	Hs.441536
A_19_P00316144	-6.08292	-7.22018	2.19964			6736485	chr3	6736426	+	hs|3p26.1		TCONS_l2_00019758		chr3:6736426-6736485
A_33_P3326217	-4.54368	-6.07007	2.88064	SHISA6	Homo sapiens shisa family member 6 (SHISA6), transcript variant 1, mRNA [NM_207386]	11461484	chr17	11461425	+	hs|17p12	388336	NM_207386	shisa family member 6	chr17:11461425-11461484	GO:0032281	NM_207386	Hs.592124
A_24_P48057	0.895477	-0.48157	2.59736	IRX5	Homo sapiens iroquois homeobox 5 (IRX5), transcript variant 1, mRNA [NM_005853]	54967785	chr16	54967726	+	hs|16q12.2	10265	NM_005853	iroquois homeobox 5	chr16:54967726-54967785	GO:0043565|GO:0008406|GO:0003700|GO:0002027|GO:0060040|GO:0042551|GO:0005634|GO:0005499|GO:0048701|GO:0007601|GO:0050896|GO:0006351	NM_005853	Hs.435730
A_19_P00331848	-3.87871	-5.00112	2.17709			14101504	chr18	14101445	+	hs|18p11.21				chr18:014101445-014101504
A_33_P3325685	-6.04251	-7.43568	2.62656	SMIM21	Homo sapiens small integral membrane protein 21 (SMIM21), mRNA [NM_001037331]	73121998	chr18	73121939	-	hs|18q23	284274	NM_001037331	small integral membrane protein 21	chr18:73121998-73121939	GO:0016021	NM_001037331	Hs.666744
A_33_P3361412	-4.55737	-5.89271	2.52336	SLC22A15	Homo sapiens solute carrier family 22, member 15 (SLC22A15), mRNA [NM_018420]	116569642	chr1	116569583	+	hs|1p13.1	55356	NM_018420	solute carrier family 22, member 15	chr1:116569583-116569642	GO:0022857|GO:0016021|GO:0006811	NM_018420	Hs.125482
A_33_P3274090	-5.07697	-6.30352	2.34005			67463477	chr16	67463418	-	hs|16q22.1				chr16:067463477-067463418
A_33_P3348670	-6.20609	-7.3784	2.25372			49034710	chr3	49034651	-	hs|3p21.31				chr3:049034710-049034651
A_19_P00807828	-6.20409	-7.37342	2.24907			122015008	chr11	122014949	-	hs|11q24.1				chr11:122015008-122014949
A_33_P3320283	-2.82695	-4.09945	2.41581			26306661	chr8	26306602	+	hs|8p21.2				chr8:026306602-026306661
A_19_P00317361	-3.74118	-4.85895	2.17012			132104124	chr9	132104065	-	hs|9q34.11				chr9:132104124-132104065
A_19_P00807354	-5.7755	-7.11146	2.52442			90746648	chr10	90746589	-	hs|10q23.31				chr10:090746648-090746589
A_24_P304071	-5.25277	-7.2509	3.99481	IFIT2	Homo sapiens interferon-induced protein with tetratricopeptide repeats 2 (IFIT2), mRNA [NM_001547]	91066672	chr10	91066613	+	hs|10q23.31	3433	NM_001547	interferon-induced protein with tetratricopeptide repeats 2	chr10:91066613-91066672	GO:0005515|GO:0032091|GO:0043065|GO:0005783|GO:0035457|GO:0003723|GO:0019221|GO:0009615|GO:0005829|GO:0005737|GO:0051607|GO:0008637|GO:0060337	NM_001547	Hs.437609
A_19_P00321124	-5.88839	-7.43117	2.91356		PREDICTED: Homo sapiens uncharacterized LOC101928687 (LOC101928687), misc_RNA [XR_246116]	54210932	chr10	54210873	-	hs|10q21.1		XR_246116		chr10:54210932-54210873		XR_246116	Hs.380362
A_33_P3385516	-5.04166	-6.48749	2.72419	CBLN4	Homo sapiens cerebellin 4 precursor (CBLN4), mRNA [NM_080617]	54572726	chr20	54572667	-	hs|20q13.2	140689	NM_080617	cerebellin 4 precursor	chr20:54572726-54572667	GO:0030054|GO:0009306|GO:0045202|GO:0005615	NM_080617	Hs.741877
A_33_P3334275	-6.08072	-7.16195	2.11584		3596278H1 FIBPNOT01 Homo sapiens cDNA clone 3596278 5', mRNA sequence [BU584355]	30580700	chr22	30580641	-	hs|22q12.2		BU584355		chr22:30580700-30580641			Hs.684915
A_19_P00807356	-3.86408	-4.95793	2.13444			92106219	chr8	92106160	+	hs|8q21.3				chr8:092106160-092106219
A_33_P3321347	-5.92453	-7.11614	2.28408	LOC388849	Homo sapiens uncharacterized LOC388849 (LOC388849), mRNA [NM_001243537]	20137307	chr22	20137248	-	hs|22q11.21	388849	NM_001243537	uncharacterized LOC388849	chr22:20137307-20137248		NM_001243537	Hs.454905
A_19_P00328400	-4.20284	-5.48371	2.42986		Q8TAW2_HUMAN (Q8TAW2) CD99L2 protein, partial (24%) [THC2604051]	72316644	chr16	72316585	-	hs|16q22.2				chr16:072316644-072316585
A_19_P00322146	-5.18085	-6.21343	2.04568		Homo sapiens cDNA clone IMAGE:4830680. [BC031956]	84771831	chr4	84771772	-	hs|4q21.23		BC031956		chr4:84771831-84771772			Hs.650492
A_33_P3544856	-5.85782	-7.16563	2.47565	LINC00942	Homo sapiens cDNA FLJ33297 fis, clone BNGH42001406. [AK090616]	1616177	chr12	1616118	+	hs|12p13.33	100292680	AK090616	long intergenic non-protein coding RNA 942	chr12:1616118-1616177			Hs.391695
A_33_P3739870	-4.63751	-5.64113	2.00502		Homo sapiens cDNA FLJ31183 fis, clone KIDNE2000317. [AK055745]	178365737	chr5	178365678	-	hs|5q35.3		AK055745		chr5:178365737-178365678			Hs.473947
A_19_P00320343	-5.41827	-6.62882	2.31425	LOC100507403	PREDICTED: Homo sapiens uncharacterized LOC100507403 (LOC100507403), misc_RNA [XR_133480]	37184595	chr8	37184536	-	hs|8p11.23	100507403	XR_133480	uncharacterized LOC100507403	chr8:37184595-37184536		XR_133480	Hs.532031
A_33_P3267760	-3.85679	-4.9254	2.09741	BCOR	BCL6 corepressor [Source:HGNC Symbol;Acc:20893] [ENST00000378463]	39909128	chrX	39909069	-	hs|Xp11.4	54880		BCL6 corepressor	chrX:39909128-39909069	GO:0005515|GO:0031519|GO:0035518|GO:0000415|GO:0004842|GO:0044212|GO:0042826|GO:0003714|GO:0070171|GO:0005634|GO:0000122|GO:0030502|GO:0065001|GO:0006351|GO:0007507|GO:0031072|GO:0051572|GO:0042476|GO:0060021|GO:0045892|GO:0008134
[truncated: 620 more rows]
