# Supplementary material for: A Stable Chimeric Fibroblast Growth Factor (FGF) Can Successfully Replace Basic FGF in Human Pluripotent Stem Cell Culture
Source: PLoS One. 2015 Apr 7;10(4):e0118931. doi: 10.1371/journal.pone.0118931 (PMC4388338; doi:10.1371/journal.pone.0118931)
Supplement: S10 Table — 253G1 iPSCs were cultured in E8 Medium with either bFGF or FGFC for 36 days through 9 passages. The full array data set was deposited in the GEO databank (GSE55428). (XLSX) [file pone.0118931.s013.xlsx]

## Sheet: TableS10
Table S10. List of 1,001 probes exhibiting increased expression (by 2-fold or more) under FGFC culture conditions compared with bFGF culture conditions.
ProbeName	Average value of 253G1_p52_36_bFGF	Average value of 253G1_p52_36_FGFC	Fold change	Regulation ([14_253_9_b] vs [15_253_9_C])	GeneSymbol	Description	Chromosome End Index_Avadis_	Chromosome Number_Avadis_	Chromosome Start Index_Avadis_	Chromosome Strand_Avadis_	Cytoband	EntrezGeneID	GenbankAccession	GeneName	GenomicCoordinates	Go	RefSeqAccession	UniGeneID
A_32_P705474	-6.28065	-4.48795	3.46463	down	LOC100507530	PREDICTED: Homo sapiens uncharacterized LOC100507530 (LOC100507530), misc_RNA [XR_132725]	6474255	chr8	6474196	-	hs|8p23.1	100507530	XR_132725	uncharacterized LOC100507530	chr8:6474255-6474196		XR_132725	Hs.490892
A_19_P00326456	-6.36855	-5.3414	2.03799	down			59994750	chr12	59994691	-	hs|12q14.1				chr12:059994750-059994691
A_33_P3264960	-5.04396	-3.19088	3.6127	down			105676775	chr14	105676716	+	hs|14q32.33				chr14:105676716-105676775
A_33_P3351264	-5.59384	-3.1821	5.32116	down	OVOL3	Homo sapiens ovo-like zinc finger 3 (OVOL3), mRNA [NM_001270948]	36603865	chr19	36603806	+	hs|19q13.12	728361	NM_001270948	ovo-like zinc finger 3	chr19:36603806-36603865	GO:0003700|GO:0005634|GO:0003676|GO:0046872|GO:0006351	NM_001270948	Hs.143920
A_23_P55504	-6.2844	-4.70042	2.99796	down	OR3A2	Homo sapiens olfactory receptor, family 3, subfamily A, member 2 (OR3A2), mRNA [NM_002551]	3181347	chr17	3181288	-	hs|17p13.3	4995	NM_002551	olfactory receptor, family 3, subfamily A, member 2	chr17:3181347-3181288	GO:0007165|GO:0004984|GO:0005886|GO:0005887|GO:0004930|GO:0007606|GO:0004872	NM_002551	Hs.647414
A_19_P00332159	-4.96831	-3.66963	2.46004	down			69158708	chr11	69158649	+	hs|11q13.3				chr11:069158649-069158708
A_24_P307653	-4.64866	-3.64102	2.01061	down	SLC6A15	Homo sapiens solute carrier family 6 (neutral amino acid transporter), member 15 (SLC6A15), transcript variant 1, mRNA [NM_182767]	85254418	chr12	85254359	-	hs|12q21.31	55117	NM_182767	solute carrier family 6 (neutral amino acid transporter), member 15	chr12:85254418-85254359	GO:0005886|GO:0005328|GO:0005326|GO:0006865|GO:0005298|GO:0055085|GO:0015804|GO:0015820|GO:0005887|GO:0015824|GO:0006836|GO:0016021|GO:0006811	NM_182767	Hs.44424
A_19_P00322898	-2.35317	-1.31842	2.04875	down	CA5BP1	Homo sapiens carbonic anhydrase VB pseudogene 1 (CA5BP1), non-coding RNA [NR_026551]	15693901	chrX	15693842	+	hs|Xp22.2	340591	NR_026551	carbonic anhydrase VB pseudogene 1	chrX:15693842-15693901	GO:0005739|GO:0008270|GO:0004089	NR_026551	Hs.732244
A_33_P3266619	-6.27924	-5.11197	2.24586	down	LOC728114	PREDICTED: Homo sapiens uncharacterized LOC728114 (LOC728114), misc_RNA [XR_245977]	48413644	chr12	48413585	-	hs|12q13.11	728114	XR_245977	uncharacterized LOC728114	chr12:48413644-48413585		XR_245977	Hs.382689
A_19_P00805263	-5.29439	-4.19673	2.14009	down		NISC_gc07h01.y1 NCI_CGAP_Co17 Homo sapiens cDNA clone IMAGE:3218160 5', mRNA sequence [CB044991]	216584130	chr2	216584071	+	hs|2q35		TCONS_00003105		chr2:216584071-216584130			Hs.152812
A_33_P3269024	-4.8212	-3.77194	2.06946	down		yy57b12.s1 Soares_multiple_sclerosis_2NbHMSP Homo sapiens cDNA clone IMAGE:277631 3', mRNA sequence [N45983]	158327244	chr3	158327185	-	hs|3q25.32		N45983		chr3:158327244-158327185			Hs.46572
A_33_P3282325	-4.29785	-2.92556	2.58882	down	DAZ1	Homo sapiens deleted in azoospermia 1 (DAZ1), mRNA [NM_004081]	25281416	chrY	25281357	-	hs|Yq11.223	1617	NM_004081	deleted in azoospermia 1	chrY:25281416-25281357	GO:0005515|GO:0005737|GO:0000166|GO:0003723|GO:0045948|GO:0008494|GO:0007275|GO:0005634|GO:0007283|GO:0030154	NM_004081	Hs.522868
A_19_P00808379	-3.2546	-1.26211	3.97923	down			52493340	chr13	52493281	+	hs|13q14.3				chr13:052493281-052493340
A_23_P397308	-3.44629	-1.9441	2.83274	down	KLC4	Homo sapiens kinesin light chain 4 (KLC4), transcript variant 4, mRNA [NM_138343]	43029307	chr6	43029248	+	hs|6p21.1	89953	NM_138343	kinesin light chain 4	chr6:43029248-43029307	GO:0005871|GO:0005737|GO:0005874|GO:0003777	NM_138343	Hs.655123
A_24_P392632	-3.69968	-2.29871	2.6408	down	TRPM3	Homo sapiens transient receptor potential cation channel, subfamily M, member 3 (TRPM3), transcript variant 7, mRNA [NM_206948]	73477923	chr9	73477864	-	hs|9q21.12	80036	NM_206948	transient receptor potential cation channel, subfamily M, member 3	chr9:73477923-73477864	GO:0005262|GO:0005261|GO:0016021|GO:0006812	NM_206948	Hs.47288
A_33_P3370959	-5.54201	-4.52274	2.02689	down	BTN1A1	Homo sapiens butyrophilin, subfamily 1, member A1 (BTN1A1), mRNA [NM_001732]	26510149	chr6	26510090	+	hs|6p22.2	696	NM_001732	butyrophilin, subfamily 1, member A1	chr6:26510090-26510149	GO:0005887|GO:0005576|GO:0004872	NM_001732	Hs.153058
A_23_P416666	-6.34471	-4.90328	2.71589	down	GJA10	Homo sapiens gap junction protein, alpha 10, 62kDa (GJA10), mRNA [NM_032602]	90605097	chr6	90605038	+	hs|6q15	84694	NM_032602	gap junction protein, alpha 10, 62kDa	chr6:90605038-90605097	GO:0005243|GO:0005886|GO:0050908|GO:0007276|GO:0007268|GO:0005922|GO:0016021|GO:0007416	NM_032602	Hs.334499
A_33_P3328903	-4.815	-3.66882	2.21327	down			17197644	chr1	17197585	-	hs|1p36.13				chr1:017197644-017197585
A_24_P60680	-2.62223	-1.53617	2.12294	down	OR10C1	Homo sapiens olfactory receptor, family 10, subfamily C, member 1 (OR10C1), mRNA [NM_013941]	29408359	chr6	29408300	+	hs|6p22.1	442194	NM_013941	olfactory receptor, family 10, subfamily C, member 1	chr6:29408300-29408359	GO:0004984|GO:0005886|GO:0004930|GO:0016021	NM_013941	Hs.631997
A_24_P90900	-2.64629	-1.23511	2.65954	down	CTRL	Homo sapiens chymotrypsin-like (CTRL), mRNA [NM_001907]	67964417	chr16	67964358	-	hs|16q22.1	1506	NM_001907	chymotrypsin-like	chr16:67964417-67964358	GO:0004252|GO:0007586|GO:0006508|GO:0005615	NM_001907	Hs.654546
A_19_P00321731	-5.80367	-4.0984	3.26091	down			30517380	chr3	30517321	-	hs|3p24.1				chr3:030517380-030517321
A_19_P00802864	-3.78293	-2.51897	2.40155	down			17093057	chr17	17092998	-	hs|17p11.2				chr17:017093057-017092998
A_24_P315346	-5.08234	-2.77968	4.93368	down	POM121L8P	Homo sapiens POM121 transmembrane nucleoporin-like 8 pseudogene (POM121L8P), non-coding RNA [NR_024583]	21637901	chr22	21637842	+	hs|22q11.21	29797	NR_024583	POM121 transmembrane nucleoporin-like 8 pseudogene	chr22:21637842-21637901		NR_024583	Hs.396963
A_33_P3226142	-4.95486	-2.69162	4.80066	down		transmembrane protein 78 [Source:HGNC Symbol;Acc:32307] [ENST00000323223]	229387163	chr1	229387104	+	hs|1q42.13		AK097487		chr1:229387104-229387163			Hs.638407
A_33_P3388006	-4.94419	-2.57198	5.17736	down	SPICE1	Homo sapiens spindle and centriole associated protein 1 (SPICE1), mRNA [NM_144718]	113161839	chr3	113161780	-	hs|3q13.2	152185	NM_144718	spindle and centriole associated protein 1	chr3:113161839-113161780	GO:0005813|GO:0005814|GO:0005819|GO:0090307|GO:0046599|GO:0051310|GO:0051301	NM_144718	Hs.477144
A_23_P256948	-3.57847	-1.94746	3.09729	down	MSC	Homo sapiens musculin (MSC), mRNA [NM_005098]	72754906	chr8	72754847	-	hs|8q13.3	9242	NM_005098	musculin	chr8:72754906-72754847	GO:0003700|GO:0006366|GO:0003714|GO:0060539|GO:0046983|GO:0060021|GO:0005634|GO:0014707|GO:0003677	NM_005098	Hs.442619
A_32_P530933	-5.69858	-1.94341	13.5026	down	PYGO1	Homo sapiens pygopus family PHD finger 1 (PYGO1), mRNA [NM_015617]	55838894	chr15	55838835	-	hs|15q21.3	26108	NM_015617	pygopus family PHD finger 1	chr15:55838894-55838835	GO:0005515|GO:0034504|GO:0001822|GO:0045944|GO:0008270|GO:0005634|GO:0016055|GO:0009791	NM_015617	Hs.256587
A_23_P56146	-3.87829	-1.34586	5.78547	down	RAX2	Homo sapiens retina and anterior neural fold homeobox 2 (RAX2), mRNA [NM_032753]	3769464	chr19	3769405	-	hs|19p13.3	84839	NM_032753	retina and anterior neural fold homeobox 2	chr19:3769464-3769405	GO:0043565|GO:0003700|GO:0005634|GO:0007601|GO:0050896|GO:0006351	NM_032753	Hs.532691
A_19_P00319023	-6.39276	-4.26611	4.36702	down			58623663	chr15	58623604	+	hs|15q21.3				chr15:058623604-058623663
A_33_P3289401	-5.56227	-4.5204	2.05889	down	OR52J3	Homo sapiens olfactory receptor, family 52, subfamily J, member 3 (OR52J3), mRNA [NM_001001916]	5068691	chr11	5068632	+	hs|11p15.4	119679	NM_001001916	olfactory receptor, family 52, subfamily J, member 3	chr11:5068632-5068691	GO:0004984|GO:0005886|GO:0004930|GO:0016021	NM_001001916	Hs.553558
A_23_P398189	-3.91923	-1.64758	4.82875	down	IGSF11	Homo sapiens immunoglobulin superfamily, member 11 (IGSF11), transcript variant 1, mRNA [NM_152538]	118619969	chr3	118619910	-	hs|3q13.32	152404	NM_152538	immunoglobulin superfamily, member 11	chr3:118619969-118619910	GO:0005886|GO:0016021|GO:0007155|GO:0040008	NM_152538	Hs.112873
A_33_P3396008	-5.53234	-2.30644	9.35606	down	AGER	Homo sapiens advanced glycosylation end product-specific receptor (AGER), transcript variant 8, mRNA [NM_001206954]	32151757	chr6	32151698	-	hs|6p21.32	177	NM_001206954	advanced glycosylation end product-specific receptor	chr6:32151757-32151698	GO:0005515|GO:0005886|GO:0009611|GO:0005576|GO:0031175|GO:0050930|GO:0044548|GO:0051092|GO:0006954|GO:0005887|GO:0045087|GO:0004872|GO:0007166|GO:0004888	NM_001206954	Hs.534342
A_23_P361841	-1.54456	-0.365777	2.26386	down	RIMKLB	Homo sapiens ribosomal modification protein rimK-like family member B (RIMKLB), mRNA [NM_020734]	8929378	chr12	8929319	+	hs|12p13.31	57494	NM_020734	ribosomal modification protein rimK-like family member B	chr12:8929319-8929378	GO:0005737|GO:0016881|GO:0072591|GO:0072590|GO:0005524|GO:0046872|GO:0006464	NM_020734	Hs.504670
A_33_P3411980	-6.17666	-4.46568	3.27382	down	ABI3BP	Homo sapiens mRNA; cDNA DKFZp667H216 (from clone DKFZp667H216). [AL833204]	100535562	chr3	100535503	-	hs|3q12.2	25890	AL833204	ABI family, member 3 (NESH) binding protein	chr3:100535562-100535503	GO:0031012|GO:0030198|GO:0010811|GO:0005518|GO:0005614|GO:0008201|GO:0005615		Hs.477015
A_23_P158257	-5.05827	-2.41761	6.23618	down	DUX3	Homo sapiens double homeobox 3 (DUX3), mRNA [NM_012148]						26582	NM_012148	double homeobox 3		GO:0000976|GO:0003700|GO:0005634	NM_012148	Hs.274469
A_33_P3288614	-1.55339	0.282389	3.56963	down	LOC101927322	PREDICTED: Homo sapiens uncharacterized LOC101927322 (LOC101927322), misc_RNA [XR_245474]	56337300	chr18	56337241	-	hs|18q21.32	101927322	XR_245474	uncharacterized LOC101927322	chr18:56337300-56337241		XR_245474
A_33_P3268726	-6.38156	-4.63092	3.36506	down			139741176	chr4	139741117	-	hs|4q31.1		TCONS_00007857		chr4:139741176-139741117
A_24_P256404	-1.53532	0.765144	4.92615	down	LOC100133616	Homo sapiens cDNA FLJ35883 fis, clone TESTI2008929. [AK093202]	16864625	chr1	16864566	+	hs|1p36.13	100133616	AK093202	uncharacterized LOC100133616	chr1:16864566-16864625			Hs.722379
A_23_P380871	-6.39941	-3.84306	5.88215	down	DEFB105B	Homo sapiens defensin, beta 105B (DEFB105B), mRNA [NM_001040703]	7346996	chr8	7345688	+	hs|8p23.1	504180	NM_001040703	defensin, beta 105B	chr8:7345688-7346996	GO:0005576|GO:0042742	NM_001040703	Hs.381378
A_32_P101570	-6.39523	-4.12151	4.83567	down	TPTE2P5	Homo sapiens transmembrane phosphoinositide 3-phosphatase and tensin homolog 2 pseudogene 5 (TPTE2P5), transcript variant 1, non-coding RNA [NR_038258]	41371311	chr13	41371252	-	hs|13q14.11	100616668	NR_038258	transmembrane phosphoinositide 3-phosphatase and tensin homolog 2 pseudogene 5	chr13:41371311-41371252		NR_038258	Hs.660718
A_24_P917759	-4.96438	-1.92208	8.23803	down			20755117	chr16	20755058	-	hs|16p12.3				chr16:20755117-20755058
A_33_P3214570	-3.44725	-1.99395	2.73834	down			14142017	chr4	14141958	+	hs|4p15.33		TCONS_l2_00020436		chr4:14141958-14142017
A_19_P00324546	-2.60732	-1.16985	2.70845	down			22185900	chr6	22185841	+	hs|6p22.3				chr6:022185841-022185900
A_33_P3465703	-4.40836	-3.30951	2.14184	down	SNORA60	601888042F1 NIH_MGC_17 Homo sapiens cDNA clone IMAGE:4121819 5', mRNA sequence [BF304636]						677837	BF304636	small nucleolar RNA, H/ACA box 60				Hs.706159
A_33_P3335498	-4.63075	-1.23295	10.54	down	KLF8	Homo sapiens Kruppel-like factor 8 (KLF8), transcript variant 2, mRNA [NM_001159296]	56292051	chrX	56291992	+	hs|Xp11.21	11279	NM_001159296	Kruppel-like factor 8	chrX:56291992-56292051	GO:0006355|GO:0005634|GO:0003677|GO:0046872|GO:0006351	NM_001159296	Hs.646614
A_19_P00331182	-2.27987	-0.486342	3.46661	down			37341679	chr18	37341620	-	hs|18q12.3				chr18:037341679-037341620
A_19_P00330864	-4.92277	-1.37959	11.6574	down			139345852	chr2	139345793	+	hs|2q22.1				chr2:139345793-139345852
A_23_P371758	-6.16857	-1.36628	27.9017	down	SDR9C7	Homo sapiens short chain dehydrogenase/reductase family 9C, member 7 (SDR9C7), mRNA [NM_148897]	57323286	chr12	57323227	-	hs|12q13.3	121214	NM_148897	short chain dehydrogenase/reductase family 9C, member 7	chr12:57323286-57323227	GO:0005737|GO:0005730|GO:0004745|GO:0055114	NM_148897	Hs.380178
A_23_P64567	-1.43802	-0.0933733	2.53968	down	PPME1	Homo sapiens protein phosphatase methylesterase 1 (PPME1), transcript variant 1, mRNA [NM_016147]	73965059	chr11	73965000	+	hs|11q13.4	51400	NM_016147	protein phosphatase methylesterase 1	chr11:73965000-73965059	GO:0019901|GO:0019903|GO:0008601|GO:0006482|GO:0004864|GO:0051722|GO:0051721	NM_016147	Hs.503251
A_33_P3364929	-4.28816	-2.44447	3.58926	down			225097	chrX	225038	+	hs|Xp22.33				chrX:000225038-000225097
A_23_P32805	-5.46075	0.612686	67.342	down	GRID1	Homo sapiens glutamate receptor, ionotropic, delta 1 (GRID1), mRNA [NM_017551]	87361903	chr10	87361844	-	hs|10q23.1	2894	NM_017551	glutamate receptor, ionotropic, delta 1	chr10:87361903-87361844	GO:0030054|GO:0045211|GO:0005234|GO:0004970|GO:0016021	NM_017551	Hs.530653
A_33_P3305388	-6.38144	-3.08594	9.81852	down	OR8K5	Homo sapiens olfactory receptor, family 8, subfamily K, member 5 (OR8K5), mRNA [NM_001004058]	55926930	chr11	55926871	-	hs|11q12.1	219453	NM_001004058	olfactory receptor, family 8, subfamily K, member 5	chr11:55926930-55926871	GO:0004984|GO:0005886|GO:0004930|GO:0016021	NM_001004058	Hs.553626
A_19_P00805237	-4.13154	-0.664654	11.057	down			114041893	chr3	114041834	+	hs|3q13.31				chr3:114041834-114041893
A_19_P00332466	-3.69309	-1.20313	5.61764	down			114975637	chr9	114975578	+	hs|9q32				chr9:114975578-114975637
A_33_P3343175	-6.39413	-3.13196	9.59425	down	CXCL10	Homo sapiens chemokine (C-X-C motif) ligand 10 (CXCL10), mRNA [NM_001565]	76943579	chr4	76943520	-	hs|4q21.1	3627	NM_001565	chemokine (C-X-C motif) ligand 10	chr4:76943579-76943520	GO:0005515|GO:0008284|GO:0009306|GO:0008603|GO:0008015|GO:0010996|GO:0009409|GO:0007267|GO:0033280|GO:0005615|GO:0034605|GO:0051607|GO:0006955|GO:0006954|GO:0006935|GO:0032496|GO:0010332|GO:0008009|GO:0005102|GO:0005576|GO:0002690|GO:0007165|GO:0007517|GO:0016525|GO:0007166|GO:0009897	NM_001565	Hs.632586
A_19_P00812107	-6.32319	-5.27133	2.07319	down			37872520	chr1	37872461	-	hs|1p34.3				chr1:037872520-037872461
A_19_P00808519	-2.70354	-1.10657	3.02508	down			107055862	chr8	107055803	-	hs|8q23.1				chr8:107055862-107055803
A_19_P00811765	-6.32801	-4.66481	3.16718	down	BCYRN1	brain cytoplasmic RNA 1 [Source:HGNC Symbol;Acc:1022] [ENST00000418539]	47562718	chr2	47562659	+	hs|2p21	618		brain cytoplasmic RNA 1	chr2:47562659-47562718
A_23_P20172	-6.24701	-4.28275	3.90211	down	GPR22	Homo sapiens G protein-coupled receptor 22 (GPR22), mRNA [NM_005295]	107115802	chr7	107115743	+	hs|7q22.3	2845	NM_005295	G protein-coupled receptor 22	chr7:107115743-107115802	GO:0007186|GO:0005887|GO:0004930	NM_005295	Hs.657277
A_33_P3276217	-6.17061	-3.01234	8.92755	down			37046752	chr14	37046693	-	hs|14q13.3				chr14:037046752-037046693
A_23_P153964	-4.62173	-3.21415	2.65293	down	INHBB	Homo sapiens inhibin, beta B (INHBB), mRNA [NM_002193]	121108839	chr2	121108780	+	hs|2q14.2	3625	NM_002193	inhibin, beta B	chr2:121108780-121108839	GO:0005515|GO:0048471|GO:0048599|GO:0030154|GO:0042803|GO:0001541|GO:0044320|GO:0045444|GO:0046676|GO:0009267|GO:0032869|GO:0046882|GO:0006952|GO:0005576|GO:0042981|GO:0046881|GO:0032924|GO:0005125|GO:0009612|GO:0005179|GO:0046789|GO:0048178|GO:0040007|GO:0008083|GO:0060279	NM_002193	Hs.1735
A_33_P3420862	-5.23517	-2.29266	7.68745	down	PAGE2	Homo sapiens P antigen family, member 2 (prostate associated) (PAGE2), mRNA [NM_207339]	55117889	chrX	55117830	+	hs|Xp11.21	203569	NM_207339	P antigen family, member 2 (prostate associated)	chrX:55117830-55117889		NM_207339	Hs.662489
A_19_P00322116	-4.55475	-1.84046	6.56274	down			53152723	chrX	53152664	+	hs|Xp11.22				chrX:53152664-53152723
A_19_P00317900	-3.68555	-2.54738	2.20102	down			129003016	chr8	129002957	+	hs|8q24.21				chr8:129002957-129003016
A_33_P3262704	-6.21995	-2.4436	13.7024	down			89870090	chr7	89870031	+	hs|7q21.13				chr7:089870031-089870090
A_33_P3282624	-6.25122	-3.86078	5.24318	down			52552771	chr6	52552712	-	hs|6p12.2				chr6:052552771-052552712
A_23_P138137	-0.0337677	0.967319	2.00151	down	OMA1	Homo sapiens OMA1 zinc metallopeptidase (OMA1), mRNA [NM_145243]	58946826	chr1	58946767	-	hs|1p32.2	115209	NM_145243	OMA1 zinc metallopeptidase	chr1:58946826-58946767	GO:0006629|GO:0031966|GO:0034982|GO:0002024|GO:0005743|GO:0006950|GO:0046872|GO:0097009|GO:0010637|GO:0006006|GO:0006515|GO:0016021|GO:0004222|GO:0042407	NM_145243	Hs.425769
A_19_P00318366	-1.84418	0.052525	3.72362	down			197346678	chr3	197346619	+	hs|3q29				chr3:197346619-197346678
A_32_P489959	-5.00369	-1.35745	12.5207	down	ZNF546	Homo sapiens zinc finger protein 546 (ZNF546), mRNA [NM_178544]	40523136	chr19	40523077	+	hs|19q13.2	339327	NM_178544	zinc finger protein 546	chr19:40523077-40523136	GO:0006355|GO:0005634|GO:0003677|GO:0046872|GO:0006351	NM_178544	Hs.666807
A_33_P3247858	-3.31916	-2.27718	2.05905	down	MPP1	Homo sapiens membrane protein, palmitoylated 1, 55kDa (MPP1), transcript variant 3, mRNA [NM_001166461]	154019318	chrX	154019259	-	hs|Xq28	4354	NM_001166461	membrane protein, palmitoylated 1, 55kDa	chrX:154019318-154019259	GO:0005622|GO:0005515|GO:0007165|GO:0016020|GO:0005887|GO:0090022|GO:0032420|GO:0004385|GO:0030863	NM_001166461	Hs.496984
A_19_P00321636	-5.24222	-3.29699	3.85101	down			27122675	chr22	27122616	+	hs|22q12.1		TCONS_00029547		chr22:27122616-27122675
A_24_P401615	-5.11315	-3.45418	3.15792	down	PRAMEF10	Homo sapiens PRAME family member 10 (PRAMEF10), mRNA [NM_001039361]	12954605	chr1	12954546	-	hs|1p36.21	343071	NM_001039361	PRAME family member 10	chr1:12954605-12954546	GO:0043066|GO:0008284|GO:0048387|GO:0045596|GO:0042974|GO:0045892	NM_001039361	Hs.715459
A_32_P49199	-6.41345	-5.36656	2.06607	down	PGR	Homo sapiens progesterone receptor (PGR), transcript variant 2, mRNA [NM_000926]	100900917	chr11	100900858	-	hs|11q22.1	5241	NM_000926	progesterone receptor	chr11:100900917-100900858	GO:0060748|GO:0005515|GO:0050847|GO:0050678|GO:0010467|GO:0006367|GO:0007267|GO:0003707|GO:0005102|GO:0005730|GO:0001542|GO:0005634|GO:0005741|GO:0003677|GO:0043231|GO:0043565|GO:0007165|GO:0010629|GO:0008270|GO:0002070|GO:0005654|GO:0004879|GO:0019899|GO:0005496	NM_000926	Hs.32405
A_19_P00322215	-2.27843	-0.802737	2.78117	down	LOC221272	Homo sapiens cDNA: FLJ21659 fis, clone COL08743. [AK025312]	111599645	chr6	111599586	+	hs|6q21	221272	AK025312	uncharacterized LOC221272	chr6:111599586-111599645			Hs.586272
A_19_P00329997	-3.92117	-2.36432	2.9421	down			78269851	chr4	78269792	+	hs|4q21.1				chr4:078269792-078269851
A_24_P254084	-3.85805	-1.56764	4.89195	down	ZNF69	Homo sapiens zinc finger protein 69 (ZNF69), mRNA [NM_021915]	12024660	chr19	12024601	+	hs|19p13.2	7620	NM_021915	zinc finger protein 69	chr19:12024601-12024660	GO:0006355|GO:0003700|GO:0005634|GO:0003677|GO:0046872|GO:0006351	NM_021915	Hs.661955
A_19_P00322681	-5.90835	-0.769932	35.2223	down		PREDICTED: Homo sapiens uncharacterized LOC101929268 (LOC101929268), misc_RNA [XR_242464]	49611056	chr8	49610997	+	hs|8q11.21		XR_242464		chr8:49610997-49611056		XR_242464	Hs.683934
A_19_P00320384	0.0127101	1.89938	3.69782	down	CA5BP1	carbonic anhydrase VB pseudogene 1 [Source:HGNC Symbol;Acc:29544] [ENST00000380336]	15715819	chrX	15715760	+	hs|Xp22.2	340591	XR_110931	carbonic anhydrase VB pseudogene 1	chrX:15715760-15715819	GO:0005739|GO:0008270|GO:0004089		Hs.691047
A_19_P00805146	-4.80447	-3.05964	3.35155	down			66170767	chr12	66170708	+	hs|12q14.3				chr12:066170708-066170767
A_23_P349398	-2.77657	-0.793256	3.954	down	ZAR1	Homo sapiens zygote arrest 1 (ZAR1), mRNA [NM_175619]	48496258	chr4	48496199	+	hs|4p11	326340	NM_175619	zygote arrest 1	chr4:48496199-48496258	GO:0005737|GO:0007275	NM_175619	Hs.276457
A_33_P3346881	-5.6711	-2.30628	10.3018	down			113564853	chr13	113564794	+	hs|13q34				chr13:113564794-113564853
A_33_P3376546	-6.08703	-4.67042	2.66958	down	PTGFR	Homo sapiens prostaglandin F receptor (FP) (PTGFR), transcript variant 2, mRNA [NM_001039585]	79006355	chr1	79006296	+	hs|1p31.1	5737	NM_001039585	prostaglandin F receptor (FP)	chr1:79006296-79006355	GO:0043066|GO:0005737|GO:0007567|GO:0007186|GO:0005886|GO:0005887|GO:0032496|GO:0005576|GO:0004958	NM_001039585	Hs.654365
A_19_P00324632	-4.70022	-2.32281	5.19602	down			72188460	chr10	72188401	+	hs|10q22.1				chr10:072188401-072188460
A_33_P3366614	-5.35224	-3.16851	4.54327	down			147021860	chr2	147021801	+	hs|2q22.3				chr2:147021801-147021860
A_33_P3364028	-4.91705	-2.6645	4.76524	down		Synthetic construct DNA, clone: pF1KE0823, Homo sapiens OR9I1 gene for olfactory receptor, family 9, subfamily I, member 1, without stop codon, in Flexi system. [AB529254]	57876500	chr11	57876441	-	hs|11q12.1		AB529254		chr11:57876500-57876441
A_33_P3307535	-6.33454	-4.5275	3.49926	down	FAM230C	Homo sapiens family with sequence similarity 230, member C (FAM230C), long non-coding RNA [NR_027278]	58359	chrUn_gl000212	58300	+		26080	NR_027278	family with sequence similarity 230, member C	chrUn_gl000212:58300-58359		NR_027278	Hs.448583
A_33_P3259693	-5.19028	-3.45789	3.3228	down	OR6P1	Homo sapiens olfactory receptor, family 6, subfamily P, member 1 (OR6P1), mRNA [NM_001160325]	158532600	chr1	158532541	-	hs|1q23.1	128366	NM_001160325	olfactory receptor, family 6, subfamily P, member 1	chr1:158532600-158532541	GO:0004984|GO:0005886|GO:0004930|GO:0016021	NM_001160325	Hs.723122
A_33_P3250939	-1.61696	-0.405663	2.31545	down	RAB3C	Homo sapiens RAB3C, member RAS oncogene family (RAB3C), mRNA [NM_138453]	58147366	chr5	58147307	+	hs|5q11.2	115827	NM_138453	RAB3C, member RAS oncogene family	chr5:58147307-58147366	GO:0005886|GO:0007264|GO:0017157|GO:0015031|GO:0005525|GO:0008021|GO:0005829	NM_138453	Hs.482173
A_24_P844984	-6.21048	-4.86927	2.53364	down	PIGR	Homo sapiens polymeric immunoglobulin receptor (PIGR), mRNA [NM_002644]	207101994	chr1	207101935	-	hs|1q32.1	5284	NM_002644	polymeric immunoglobulin receptor	chr1:207101994-207101935	GO:0005887|GO:0005576	NM_002644	Hs.497589
A_33_P3382867	-6.16204	-2.18943	15.6991	down	LOC389834	Homo sapiens ankyrin repeat domain 57 pseudogene (LOC389834), non-coding RNA [NR_027420]	9915274	chr21	9915250	-	hs|21p11.2	389834	NR_027420	ankyrin repeat domain 57 pseudogene	chr21:9915274-9915250		NR_027420	Hs.720653
A_24_P148590	-6.25166	-4.30024	3.86757	down	TACR1	Homo sapiens tachykinin receptor 1 (TACR1), transcript variant short, mRNA [NM_015727]	75347719	chr2	75280843	-	hs|2p12	6869	NM_015727	tachykinin receptor 1	chr2:75347719-75280843	GO:0005515|GO:0009408|GO:0010996|GO:0004995|GO:0070474|GO:0002118|GO:0046887|GO:0007610|GO:0045760|GO:0032355|GO:0008306|GO:0050679|GO:0002526|GO:0009986|GO:0007616|GO:0010193|GO:0050671|GO:0007217|GO:0043278|GO:0032230|GO:0060083|GO:0032224|GO:0046878|GO:0005887|GO:0016496|GO:0035815|GO:0051496|GO:0032570|GO:0005886|GO:0045471|GO:0014910|GO:0007200|GO:0045777|GO:0007204|GO:0030425|GO:0005737|GO:…	NM_015727	Hs.633301
A_19_P00320498	-5.14077	-1.65487	11.2037	down	MIAT	Homo sapiens myocardial infarction associated transcript (non-protein coding) (MIAT), transcript variant 2, long non-coding RNA [NR_033319]	27061508	chr22	27061449	+	hs|22q12.1	440823	NR_033319	myocardial infarction associated transcript (non-protein coding)	chr22:27061449-27061508		NR_033319	Hs.517502
A_33_P3287731	-4.48778	-0.383931	17.1942	down	KAT6B	af84g01.s1 Soares_testis_NHT Homo sapiens cDNA clone IMAGE:1048752 3', mRNA sequence [AA626923]	76792522	chr10	76792462	+	hs|10q22.2	23522	AA626923	K(lysine) acetyltransferase 6B	chr10:76792462-76792522	GO:0005515|GO:0070776|GO:0006355|GO:0016573|GO:0006334|GO:0005634|GO:0003677|GO:0006351|GO:0043966|GO:0008270|GO:0016407|GO:0045893|GO:0000786|GO:0045892|GO:0004402|GO:0008134		Hs.599543
A_33_P3380196	-4.07379	-1.7129	5.13687	down	AKAP9	Homo sapiens A kinase (PRKA) anchor protein (yotiao) 9, mRNA (cDNA clone IMAGE:3914749), complete cds. [BC015533]	91625334	chr7	91625275	+	hs|7q21.2	10142	BC015533	A kinase (PRKA) anchor protein 9	chr7:91625275-91625334	GO:0005515|GO:0005813|GO:0005794|GO:0005102|GO:0007268|GO:0044325|GO:0043231|GO:0005829|GO:0007165|GO:0032947|GO:0000086|GO:0008076|GO:0006810|GO:0000278|GO:0005856|GO:0000242		Hs.651221
A_33_P3416376	-4.46315	-3.27022	2.28617	down		UI-H-FL1-bgt-o-17-0-UI.s1 NCI_CGAP_FL1 Homo sapiens cDNA clone UI-H-FL1-bgt-o-17-0-UI 3', mRNA sequence [BU633092]	51162715	chr19	51162656	+	hs|19q13.33		BU633092		chr19:51162656-51162715			Hs.621823
A_23_P154420	-6.38034	-5.28953	2.12995	down	HOXD12	Homo sapiens homeobox D12 (HOXD12), mRNA [NM_021193]	176965400	chr2	176965341	+	hs|2q31.1	3238	NM_021193	homeobox D12	chr2:176965341-176965400	GO:0043565|GO:0007389|GO:0005667|GO:0006355|GO:0001501|GO:0003700|GO:0007275|GO:0000228|GO:0042733|GO:0006351	NM_021193	Hs.450028
A_24_P286951	-6.37991	-5.16502	2.32124	down	PLEKHS1	Homo sapiens pleckstrin homology domain containing, family S member 1 (PLEKHS1), transcript variant 4, mRNA [NM_024889]	115542130	chr10	115542071	+	hs|10q25.3	79949	NM_024889	pleckstrin homology domain containing, family S member 1	chr10:115542071-115542130	GO:0005543	NM_024889	Hs.228320
A_33_P3245517	-4.83403	-2.34895	5.59866	down	LOC441666	Homo sapiens zinc finger protein 91 pseudogene (LOC441666), non-coding RNA [NR_024380]	42827945	chr10	42827886	-	hs|10q11.21	441666	NR_024380	zinc finger protein 91 pseudogene	chr10:42827945-42827886		NR_024380	Hs.255729
A_24_P193600	-2.54974	-1.50644	2.06094	down	ZNF174	Homo sapiens zinc finger protein 174 (ZNF174), transcript variant 1, mRNA [NM_003450]	3458485	chr16	3458426	+	hs|16p13.3	7727	NM_003450	zinc finger protein 174	chr16:3458426-3458485	GO:0005737|GO:0003700|GO:0044212|GO:0006366|GO:0000981|GO:0005730|GO:0005634|GO:0000122|GO:0015629|GO:0045892|GO:0046872|GO:0042803	NM_003450	Hs.155204
A_24_P361427	-5.73663	-2.10893	12.3608	down	TBC1D29	Homo sapiens TBC1 domain family, member 29 (TBC1D29), mRNA [NM_015594]	28890419	chr17	28890360	+	hs|17q11.2	26083	NM_015594	TBC1 domain family, member 29	chr17:28890360-28890419	GO:0005097	NM_015594	Hs.241421
A_19_P00320881	-6.2157	-2.12307	17.061	down	LOC100505474	Homo sapiens uncharacterized LOC100505474 (LOC100505474), long non-coding RNA [NR_040025]	53750652	chr18	53750593	-	hs|18q21.2	100505474	NR_040025	uncharacterized LOC100505474	chr18:53750652-53750593		NR_040025	Hs.662191
A_23_P161968	-6.21254	-2.53379	12.806	down	SLC22A10	Homo sapiens solute carrier family 22, member 10 (SLC22A10), mRNA [NM_001039752]	63072270	chr11	63072211	+	hs|11q12.3	387775	NM_001039752	solute carrier family 22, member 10	chr11:63072211-63072270	GO:0022857|GO:0016021	NM_001039752	Hs.188982
A_33_P3336018	-6.37659	-4.14296	4.70318	down			108306215	chr12	108306156	+	hs|12q23.3				chr12:108306156-108306215
A_33_P3365710	-3.96216	-2.45824	2.83613	down	ATP6V0D1	ATPase, H+ transporting, lysosomal 38kDa, V0 subunit d1 [Source:HGNC Symbol;Acc:13724] [ENST00000568298]	67491118	chr16	67491059	-	hs|16q22.1	9114	AK125522	ATPase, H+ transporting, lysosomal 38kDa, V0 subunit d1	chr16:67491118-67491059	GO:0008286|GO:0005515|GO:0005765|GO:0032403|GO:0030968|GO:0006879|GO:0033572|GO:0016324|GO:0008553|GO:0030670|GO:0043679|GO:0090382|GO:0033179|GO:0005813|GO:0051701|GO:0055085|GO:0008021|GO:0042384|GO:0016020|GO:0007420|GO:0015991|GO:0006987|GO:0044267|GO:0010008|GO:0005769|GO:0016471|GO:0015992
A_19_P00332517	-4.19515	-3.11415	2.11551	down			234833518	chr1	234833459	+	hs|1q42.3				chr1:234833459-234833518
A_33_P3386147	-4.68502	-2.09315	6.02879	down			92670836	chr11	92670777	+	hs|11q14.3				chr11:092670777-092670836
A_33_P3373243	-6.32262	-4.86462	2.74729	down	MGC34800	PREDICTED: Homo sapiens uncharacterized protein MGC34800 (MGC34800), misc_RNA [XR_110135]	34258558	chr16	34258499	+	hs|16p11.2	162137	XR_110135	uncharacterized protein MGC34800	chr16:34258499-34258558		XR_110135	Hs.617031
A_33_P3512350	-2.80296	-1.03755	3.3997	down	LOC339807	Homo sapiens uncharacterized LOC339807 (LOC339807), long non-coding RNA [NR_034023]	64843614	chr2	64843555	+	hs|2p14	339807	NR_034023	uncharacterized LOC339807	chr2:64843555-64843614		NR_034023	Hs.434736
A_33_P3394883	-5.04037	-2.155	7.38895	down		DA144367 BRAMY2 Homo sapiens cDNA clone BRAMY2000575 5', mRNA sequence [DA144367]	238337622	chr2	238337563	-	hs|2q37.3		TCONS_00003518		chr2:238337622-238337563			Hs.579975
A_24_P941922	-2.2428	-1.18548	2.08106	down	CNOT4	CCR4-NOT transcription complex, subunit 4 [Source:HGNC Symbol;Acc:7880] [ENST00000315544]	135071445	chr7	135071386	-	hs|7q33	4850	BC035590	CCR4-NOT transcription complex, subunit 4	chr7:135071445-135071386	GO:0005515|GO:0010467|GO:0004842|GO:0016070|GO:0016071|GO:0003723|GO:0005634|GO:0030014|GO:0051865|GO:0005829|GO:0000166|GO:0008270|GO:0000289|GO:0000288		Hs.490224
A_33_P3396591	-3.36546	-1.29279	4.20666	down	PCED1A	Homo sapiens PC-esterase domain containing 1A (PCED1A), transcript variant 2, mRNA [NM_001271168]	2819902	chr20	2819843	-	hs|20p13	64773	NM_001271168	PC-esterase domain containing 1A	chr20:2819902-2819843		NM_001271168	Hs.29341
A_33_P3271226	-5.69001	-4.40818	2.43147	down	OR5T3	Homo sapiens olfactory receptor, family 5, subfamily T, member 3 (OR5T3), mRNA [NM_001004747]	56020672	chr11	56020613	+	hs|11q12.1	390154	NM_001004747	olfactory receptor, family 5, subfamily T, member 3	chr11:56020613-56020672	GO:0004984|GO:0005886|GO:0004930|GO:0016021	NM_001004747	Hs.553746
A_23_P112260	1.00091	2.59241	3.01364	down	GNG10	Homo sapiens guanine nucleotide binding protein (G protein), gamma 10 (GNG10), transcript variant 1, mRNA [NM_001017998]	114431579	chr9	114429198	+	hs|9q31.3	2790	NM_001017998	guanine nucleotide binding protein (G protein), gamma 10	chr9:114429198-114431579	GO:0006184|GO:0007165|GO:0006112|GO:0007186|GO:0005886|GO:0071377|GO:0005834|GO:0003924|GO:0007268|GO:0044281|GO:0004871	NM_001017998	Hs.534196
A_33_P3283460	-6.08056	-3.93681	4.41912	down	MIER1	Homo sapiens mesoderm induction early response 1, transcriptional regulator (MIER1), transcript variant 11, mRNA [NM_001278215]	67413905	chr1	67413846	+	hs|1p31.3	57708	NM_001278215	mesoderm induction early response 1, transcriptional regulator	chr1:67413846-67413905	GO:0005515|GO:0007165|GO:0005737|GO:0017053|GO:0003682|GO:0005730|GO:0005634|GO:0004871|GO:0043123|GO:0003677|GO:0031937|GO:0006351	NM_001278215	Hs.605432
A_23_P367420	-6.27535	-3.41261	7.27396	down	ADAM21	Homo sapiens ADAM metallopeptidase domain 21 (ADAM21), mRNA [NM_003813]	70926322	chr14	70926263	+	hs|14q24.2	8747	NM_003813	ADAM metallopeptidase domain 21	chr14:70926263-70926322	GO:0007338|GO:0005886|GO:0006508|GO:0008270|GO:0016021|GO:0007339|GO:0004222|GO:0008237|GO:0032504	NM_003813	Hs.178748
A_19_P00327396	-6.29307	-5.24518	2.06751	down			102189739	chr5	102189680	+	hs|5q21.1				chr5:102189680-102189739
A_19_P00809001	-1.9215	-0.449769	2.77355	down			59737812	chr11	59737753	+	hs|11q12.1				chr11:059737753-059737812
A_19_P00809906	-5.56666	-1.06449	22.6614	down			71281917	chr14	71281858	-	hs|14q24.2				chr14:071281917-071281858
A_19_P00329557	-6.21185	-4.60048	3.05541	down	RPSA	Homo sapiens ribosomal protein SA, mRNA (cDNA clone IMAGE:3845335). [BC010054]	39447625	chr3	39447566	+	hs|3p22.1	3921	BC010054	ribosomal protein SA	chr3:39447566-39447625	GO:0005515|GO:0010467|GO:0000461|GO:0005886|GO:0019058|GO:0005634|GO:0006412|GO:0006413|GO:0005829|GO:0006414|GO:0006407|GO:0005737|GO:0000184|GO:0016032|GO:0007155|GO:0000028|GO:0003735|GO:0016070|GO:0016071|GO:0006614|GO:0019083|GO:0006415|GO:0022627|GO:0043236|GO:0043022|GO:0005055|GO:0000447|GO:0044267|GO:0030686		Hs.449909
A_23_P71757	-6.3895	-3.30095	8.50643	down	IFNA6	Homo sapiens interferon, alpha 6 (IFNA6), mRNA [NM_021002]	21350463	chr9	21350404	-	hs|9p21.3	3443	NM_021002	interferon, alpha 6	chr9:21350463-21350404	GO:0051607|GO:0060337|GO:0060338|GO:0007596|GO:0045087|GO:0019221|GO:0005576|GO:0005575|GO:0009615|GO:0005615|GO:0005125|GO:0005126	NM_021002	Hs.533470
A_23_P415974	-5.94441	-3.91449	4.08381	down	ALDOB	Homo sapiens aldolase B, fructose-bisphosphate (ALDOB), mRNA [NM_000035]	104183787	chr9	104183728	-	hs|9q31.1	229	NM_000035	aldolase B, fructose-bisphosphate	chr9:104183787-104183728	GO:0005515|GO:0008092|GO:0070072|GO:0005815|GO:0005975|GO:0034451|GO:0006094|GO:0044281|GO:0032781|GO:0006096|GO:0042802|GO:0005829|GO:0004332|GO:0030388|GO:0006116|GO:0051117|GO:0006006|GO:0070061|GO:0006001|GO:0006000	NM_000035	Hs.530274
A_33_P3749627	-4.44382	-3.37754	2.09402	down	KIAA0509	Homo sapiens mRNA, chromosome 1 specific transcript KIAA0509. [AB007978]	33466359	chr1	33466300	-	hs|1p35.1	57242	AB007978	uncharacterized LOC57242	chr1:33466359-33466300			Hs.554381
A_23_P57248	-6.39225	-3.89336	5.65249	down	C20orf173	Homo sapiens chromosome 20 open reading frame 173 (C20orf173), transcript variant 1, mRNA [NM_001145350]	34114905	chr20	34114846	-	hs|20q11.22	140873	NM_001145350	chromosome 20 open reading frame 173	chr20:34114905-34114846		NM_001145350	Hs.158680
A_33_P3399380	-5.75644	-4.52899	2.34151	down			4208520	chr12	4208461	+	hs|12p13.32		TCONS_l2_00005430		chr12:4208461-4208520
A_33_P3397545	-6.26673	-2.99172	9.68002	down	DEFB135	Homo sapiens defensin, beta 135 (DEFB135), mRNA [NM_001033017]	11842095	chr8	11842036	+	hs|8p23.1	613209	NM_001033017	defensin, beta 135	chr8:11842036-11842095	GO:0005576|GO:0042742	NM_001033017	Hs.558284
A_19_P00321449	-6.26826	-4.9004	2.58087	down			19970763	chr7	19970704	+	hs|7p21.1				chr7:019970704-019970763
A_33_P3409575	-6.26498	-5.24315	2.0305	down		Q8NEA3_HUMAN (Q8NEA3) LOC441476 protein, partial (54%) [THC2619216]	140147955	chr9	140147896	-	hs|9q34.3				chr9:140147955-140147896
A_33_P3414472	-5.81573	-4.28381	2.8917	down			9536080	chr18	9536021	-	hs|18p11.22				chr18:009536080-009536021
A_33_P3331172	-6.29442	-5.25438	2.05629	down		immunoglobulin heavy variable 1-58 [Source:HGNC Symbol;Acc:5555] [ENST00000390628]	107078581	chr14	107078522	-	hs|14q32.33		EF407827		chr14:107078581-107078522			Hs.737644
A_23_P307392	-4.05953	-2.32489	3.32796	down	DPF3	Homo sapiens cDNA FLJ14079 fis, clone HEMBB1002134, weakly similar to ZINC-FINGER PROTEIN NEURO-D4. [AK024141]	73075947	chr14	73075888	-	hs|14q24.2	8110	AK024141	D4, zinc and double PHD fingers, family 3	chr14:73075947-73075888	GO:0008150|GO:0071565|GO:0006355|GO:0008270|GO:0005634|GO:0006351|GO:0016568|GO:0007399		Hs.162868
A_19_P00810933	-5.50362	-3.98735	2.8605	down	POLR2M	polymerase (RNA) II (DNA directed) polypeptide M [Source:HGNC Symbol;Acc:14862] [ENST00000562260]	58043623	chr15	58043564	+	hs|15q21.3	81488	AK074767	polymerase (RNA) II (DNA directed) polypeptide M	chr15:58043564-58043623	GO:0003899|GO:0016591|GO:0043025|GO:0051685|GO:0005635		Hs.437256
A_23_P126582	-6.44145	-5.08741	2.55627	down	CASQ2	Homo sapiens calsequestrin 2 (cardiac muscle) (CASQ2), mRNA [NM_001232]	116243302	chr1	116243243	-	hs|1p13.1	845	NM_001232	calsequestrin 2 (cardiac muscle)	chr1:116243302-116243243	GO:0005515|GO:0005513|GO:0030018|GO:0051258|GO:0006941|GO:0043267|GO:0060306|GO:0060048|GO:0042803|GO:0005622|GO:0014701|GO:0010649|GO:0005737|GO:0034220|GO:0010880|GO:0060315|GO:0086029|GO:0051208|GO:0005509|GO:0033018|GO:0071313|GO:0010881|GO:0033017|GO:0034704|GO:0005891|GO:0055085|GO:0016529|GO:0002027	NM_001232	Hs.57975
A_33_P3350169	-5.03626	-3.50727	2.88583	down	CCDC178	Homo sapiens coiled-coil domain containing 178 (CCDC178), transcript variant 1, mRNA [NM_001105528]	30795574	chr18	30795515	-	hs|18q12.1	374864	NM_001105528	coiled-coil domain containing 178	chr18:30795574-30795515		NM_001105528	Hs.115461
A_23_P40956	-3.5422	-2.21469	2.50969	down	GHRL	Homo sapiens ghrelin/obestatin prepropeptide (GHRL), transcript variant 1, mRNA [NM_016362]	10327552	chr3	10327493	-	hs|3p25.3	51738	NM_016362	ghrelin/obestatin prepropeptide	chr3:10327552-10327493	GO:0008343|GO:0060124|GO:0030424|GO:0043627|GO:0051216|GO:0061098|GO:0032691|GO:0032100|GO:0060399|GO:0045409|GO:0007204|GO:0005615|GO:0001696|GO:0046697|GO:0000187|GO:0030296|GO:0042127|GO:0040013|GO:0006006|GO:0051461|GO:0030252|GO:0032024|GO:0040018|GO:0009725|GO:0031768|GO:0046676|GO:0046010|GO:0051464|GO:0043400|GO:0051965|GO:0043066|GO:0001664|GO:0060079|GO:0042536|GO:0005576|GO:0016358|GO:…	NM_016362	Hs.590080
A_33_P3423401	-3.15859	-1.85911	2.46141	down	ZNF790	zinc finger protein 790 [Source:HGNC Symbol;Acc:33114] [ENST00000356725]	37308486	chr19	37308427	-	hs|19q13.12	388536	W87749	zinc finger protein 790	chr19:37308486-37308427	GO:0006355|GO:0005634|GO:0003677|GO:0046872|GO:0006351		Hs.597761
A_19_P00324250	-2.92583	-1.80549	2.17397	down			130477494	chr11	130477435	+	hs|11q24.3				chr11:130477435-130477494
A_23_P71880	-5.19417	-2.84063	5.11074	down	SPINK4	Homo sapiens serine peptidase inhibitor, Kazal type 4 (SPINK4), mRNA [NM_014471]	33248476	chr9	33246720	+	hs|9p13.3	27290	NM_014471	serine peptidase inhibitor, Kazal type 4	chr9:33246720-33248476	GO:0004867|GO:0005576	NM_014471	Hs.555934
A_23_P500400	-6.02079	-3.41758	6.07635	down	ABCA6	Homo sapiens ATP-binding cassette, sub-family A (ABC1), member 6 (ABCA6), mRNA [NM_080284]	67074908	chr17	67074849	-	hs|17q24.2	23460	NM_080284	ATP-binding cassette, sub-family A (ABC1), member 6	chr17:67074908-67074849	GO:0006810|GO:0016021|GO:0016887|GO:0005524	NM_080284	Hs.709514
A_19_P00322780	-5.83277	-3.21445	6.14037	down			69964246	chr15	69964187	+	hs|15q23				chr15:69964187-69964246
A_19_P00318958	-6.38177	-5.11318	2.40926	down			16975017	chr4	16974958	-	hs|4p15.32				chr4:16975017-16974958
A_33_P3381183	-5.45366	-3.26258	4.56646	down	EGFEM1P	Homo sapiens EGF-like and EMI domain containing 1, pseudogene (EGFEM1P), non-coding RNA [NR_021485]	168237409	chr3	168237350	+	hs|3q26.2	93556	NR_021485	EGF-like and EMI domain containing 1, pseudogene	chr3:168237350-168237409		NR_021485	Hs.478158
A_19_P00320542	-6.27635	-4.93871	2.52737	down			39591659	chr15	39591600	-	hs|15q14				chr15:39591659-39591600
A_19_P00322546	-6.15281	-4.91308	2.36154	down			96743081	chr8	96743022	-	hs|8q22.1				chr8:096743081-096743022
A_19_P00319462	-5.81367	-4.72399	2.12826	down			80496354	chr4	80496295	-	hs|4q21.21				chr4:080496354-080496295
A_23_P143512	-4.97155	-3.44877	2.87344	down	HSF2BP	Homo sapiens heat shock transcription factor 2 binding protein (HSF2BP), mRNA [NM_007031]	45050290	chr21	45050231	-	hs|21q22.3	11077	NM_007031	heat shock transcription factor 2 binding protein	chr21:45050290-45050231	GO:0006366|GO:0007283|GO:0005829	NM_007031	Hs.406157
A_24_P173124	-3.03858	-1.87418	2.24139	down	FLCN	Homo sapiens folliculin (FLCN), transcript variant 1, mRNA [NM_144997]	17116193	chr17	17116134	-	hs|17p11.2	201163	NM_144997	folliculin	chr17:17116193-17116134	GO:0051898|GO:0005515|GO:0032006|GO:0030308|GO:0032007|GO:0032008|GO:0005886|GO:0035024|GO:0005634|GO:0035065|GO:1900181|GO:0032403|GO:0005737|GO:0045944|GO:0070373|GO:0030511|GO:2001170|GO:0030097|GO:0031929|GO:0030336|GO:0043065|GO:0032465|GO:0044291|GO:0030496|GO:0010823|GO:0000122|GO:0001701|GO:0045785|GO:0010628|GO:2000973|GO:0010629|GO:0007043|GO:0001934|GO:0001932|GO:2000506	NM_144997	Hs.31652
A_33_P3270826	-5.02757	-3.92878	2.14176	down	THEM5	Homo sapiens thioesterase superfamily member 5 (THEM5), mRNA [NM_182578]	151819642	chr1	151819583	-	hs|1q21.3	284486	NM_182578	thioesterase superfamily member 5	chr1:151819642-151819583	GO:0016290|GO:0005759|GO:0035965|GO:0006631|GO:0035336	NM_182578	Hs.132648
A_33_P3359408	-6.1181	-2.07954	16.4335	down
A_23_P65302	-6.11909	-2.17631	15.3778	down	SPACA7	Homo sapiens sperm acrosome associated 7 (SPACA7), mRNA [NM_145248]	113053460	chr13	113053401	+	hs|13q34	122258	NM_145248	sperm acrosome associated 7	chr13:113053401-113053460	GO:0001669|GO:0005576	NM_145248	Hs.97592
A_33_P3280114	-5.75245	-4.50651	2.37172	down	CACNA1B	calcium channel, voltage-dependent, N type, alpha 1B subunit [Source:HGNC Symbol;Acc:1389] [ENST00000371365]	140995629	chr9	140995570	+	hs|9q34.3	774		calcium channel, voltage-dependent, N type, alpha 1B subunit	chr9:140995570-140995629	GO:0005515|GO:0051899|GO:0005245|GO:0005886|GO:0005509|GO:0008016|GO:0007268|GO:0008022|GO:0005524|GO:0005891|GO:0030425|GO:0007269|GO:0051924|GO:0043025|GO:0006810|GO:0008217|GO:0048265|GO:0007626
A_33_P3797820	-6.38944	-5.31614	2.10425	down		long intergenic non-protein coding RNA 863 [Source:HGNC Symbol;Acc:45162] [ENST00000439559]	89117075	chr10	89117016	+	hs|10q23.2		XM_005270112		chr10:89117016-89117075		XM_005270112
A_33_P3249982	-6.14432	-3.08878	8.31403	down		zt99e08.r1 Soares_testis_NHT Homo sapiens cDNA clone IMAGE:730502 5', mRNA sequence [AA412392]	48199001	chr16	48198942	-	hs|16q12.1		AA412392		chr16:48199001-48198942			Hs.599530
A_33_P3238690	-5.60731	-4.59083	2.02298	down	TET2	Homo sapiens tet methylcytosine dioxygenase 2 (TET2), transcript variant 1, mRNA [NM_001127208]	106199677	chr4	106199618	+	hs|4q24	54790	NM_001127208	tet methylcytosine dioxygenase 2	chr4:106199618-106199677	GO:0005515|GO:0007049|GO:0006493|GO:0001822|GO:0045944|GO:0080182|GO:0030099|GO:0070579|GO:0009791|GO:0046872	NM_001127208	Hs.706276
A_23_P382794	-6.11606	-1.62517	22.485	down	TAS2R20	Homo sapiens taste receptor, type 2, member 20 (TAS2R20), mRNA [NM_176889]	11150054	chr12	11149995	-	hs|12p13.2	259295	NM_176889	taste receptor, type 2, member 20	chr12:11150054-11149995	GO:0050909|GO:0005886|GO:0004930|GO:0016021	NM_176889	Hs.686384
A_23_P211079	-6.26007	-4.85253	2.65285	down	OLIG2	Homo sapiens oligodendrocyte lineage transcription factor 2 (OLIG2), mRNA [NM_005806]	34400433	chr21	34400374	+	hs|21q22.11	10215	NM_005806	oligodendrocyte lineage transcription factor 2	chr21:34400374-34400433	GO:0021522|GO:0021530|GO:0003705|GO:0042552|GO:0005634|GO:0000122|GO:0048663|GO:0003677|GO:0042803|GO:0021794|GO:0005737|GO:0045665|GO:0048714|GO:0071837	NM_005806	Hs.176977
A_33_P3237150	-2.88252	-1.72139	2.23632	down	BMP2	Homo sapiens bone morphogenetic protein 2 (BMP2), mRNA [NM_001200]	6760869	chr20	6760810	+	hs|20p12.3	650	NM_001200	bone morphogenetic protein 2	chr20:6760810-6760869	GO:0005515|GO:0001658|GO:0003181|GO:0009790|GO:0005615|GO:0010894|GO:0003308|GO:0007507|GO:0007219|GO:0002062|GO:0030198|GO:0009887|GO:0033690|GO:0004745|GO:0030335|GO:0030501|GO:0009986|GO:0019211|GO:0000122|GO:0021978|GO:0030509|GO:0045786|GO:0005125|GO:0001701|GO:0001649|GO:0003130|GO:0001501|GO:0045165|GO:0045600|GO:0040007|GO:0035630|GO:0008083|GO:0008285|GO:0042482|GO:0007267|GO:0010718|GO:…	NM_001200	Hs.73853
A_19_P00318525	-5.51969	-3.92838	3.01324	down	SHANK2	SH3 and multiple ankyrin repeat domains 2 [Source:HGNC Symbol;Acc:14295] [ENST00000468619]	70514063	chr11	70514004	-	hs|11q13.4	22941	AK095088	SH3 and multiple ankyrin repeat domains 2	chr11:70514063-70514004	GO:0005515|GO:0043005|GO:0060170|GO:0017124|GO:0008328|GO:0030054|GO:0005886|GO:0005883|GO:0014069|GO:0031526|GO:0005575|GO:0030426|GO:0035556|GO:0001917|GO:0005737|GO:0016324|GO:0030160|GO:0043197|GO:0035255|GO:0045211|GO:0043025|GO:0001750		Hs.268726
A_33_P3302260	-6.14314	-2.27301	14.6227	down	MYRF	Homo sapiens myelin regulatory factor (MYRF), transcript variant 1, mRNA [NM_013279]	61545931	chr11	61545872	+	hs|11q12.2	745	NM_013279	myelin regulatory factor	chr11:61545872-61545931	GO:0003700|GO:0048709|GO:0022010|GO:0005634|GO:0003677|GO:0006351|GO:0032286|GO:0014003|GO:0005789|GO:0006508|GO:0008233|GO:0016021|GO:0045893|GO:0031643	NM_013279	Hs.473109
A_33_P3230239	-6.13732	-2.14961	15.8642	down	CSMD1	Homo sapiens CUB and Sushi multiple domains 1 (CSMD1), mRNA [NM_033225]	3855480	chr8	3611564	-	hs|8p23.2	64478	NM_033225	CUB and Sushi multiple domains 1	chr8:3855480-3611564	GO:0016021	NM_033225	Hs.571466
A_32_P461386	-6.13216	-4.60591	2.88037	down	LOC100131840	Homo sapiens cDNA FLJ32793 fis, clone TESTI2002415. [AK057355]	49237244	chr3	49237185	+	hs|3p21.31	100131840	AK057355	uncharacterized LOC100131840	chr3:49237185-49237244			Hs.631931
A_23_P355980	-6.30978	-5.15535	2.22597	down	P2RX6	purinergic receptor P2X, ligand-gated ion channel, 6 [Source:HGNC Symbol;Acc:8538] [ENST00000413302]	21382381	chr22	21382322	+	hs|22q11.21	9127	AB002058	purinergic receptor P2X, ligand-gated ion channel, 6	chr22:21382322-21382381	GO:0035590|GO:0030054|GO:0004931|GO:0014069|GO:0051291|GO:0005524|GO:0042802|GO:0007165|GO:0005737|GO:0006936|GO:0043197|GO:0005887|GO:0043025|GO:0006810|GO:0001614|GO:0051260|GO:0006812|GO:0004888|GO:0015267		Hs.113275
A_33_P3349646	-2.96781	-1.59262	2.59401	down	PCDH7	Homo sapiens protocadherin 7 (PCDH7), transcript variant a, mRNA [NM_002589]	30726218	chr4	30726159	+	hs|4p15.1	5099	NM_002589	protocadherin 7	chr4:30726159-30726218	GO:0005886|GO:0005887|GO:0005509|GO:0007156	NM_002589	Hs.479439
A_33_P3392374	-5.36234	-2.69545	6.35061	down	TTBK1	Homo sapiens tau tubulin kinase 1 (TTBK1), mRNA [NM_032538]	43230774	chr6	43230715	+	hs|6p21.1	84630	NM_032538	tau tubulin kinase 1	chr6:43230715-43230774	GO:0005737|GO:0030054|GO:0004674|GO:0005634|GO:0005524	NM_032538	Hs.485436
A_33_P3314081	-4.48302	-2.48673	3.98974	down		DA959652 SPLEN2 Homo sapiens cDNA clone SPLEN2039783 5', mRNA sequence [DA959652]	102899601	chr10	102899542	-	hs|10q24.31		DA959652		chr10:102899601-102899542			Hs.628713
A_19_P00807554	-6.25769	-4.57989	3.1994	down		UI-H-BI3-ake-b-06-0-UI.s1 NCI_CGAP_Sub5 Homo sapiens cDNA clone IMAGE:2734018 3', mRNA sequence [AW448973]	118592663	chr10	118592604	+	hs|10q25.3		AW448973		chr10:118592604-118592663			Hs.735397
A_33_P3371341	-5.28909	-1.66769	12.3069	down	FAM66C	Homo sapiens family with sequence similarity 66, member C (FAM66C), long non-coding RNA [NR_026788]	8353380	chr12	8353321	+	hs|12p13.31	440078	NR_026788	family with sequence similarity 66, member C	chr12:8353321-8353380		NR_026788	Hs.512257
A_19_P00812627	-5.5314	-2.12255	10.621	down			178245475	chr5	178245416	-	hs|5q35.3		TCONS_l2_00023282		chr5:178245475-178245416
A_33_P3368208	-5.03704	-2.55798	5.57535	down	ABRA	Homo sapiens actin-binding Rho activating protein (ABRA), mRNA [NM_139166]	107771790	chr8	107771731	-	hs|8q23.1	137735	NM_139166	actin-binding Rho activating protein	chr8:107771790-107771731	GO:0051091|GO:0005886|GO:0045944|GO:0035025|GO:0003713|GO:0003779|GO:0015629|GO:0030017|GO:0006351|GO:0000060	NM_139166	Hs.374668
A_32_P489986	-6.10734	-4.86509	2.36568	down	TMEM232	Homo sapiens transmembrane protein 232 (TMEM232), mRNA [NM_001039763]	109940830	chr5	109904288	-	hs|5q22.1	642987	NM_001039763	transmembrane protein 232	chr5:109940830-109904288	GO:0016021	NM_001039763	Hs.729154
A_33_P3419998	-2.87111	-1.58942	2.43123	down	SLC4A8	Homo sapiens solute carrier family 4, sodium bicarbonate cotransporter, member 8 (SLC4A8), transcript variant 1, mRNA [NM_001039960]	51902980	chr12	51902921	+	hs|12q13.13	9498	NM_001039960	solute carrier family 4, sodium bicarbonate cotransporter, member 8	chr12:51902921-51902980	GO:0005886|GO:0005452|GO:0015701|GO:0016021|GO:0006814|GO:0055085|GO:0006811	NM_001039960	Hs.4749
A_19_P00320685	-6.30055	-4.0684	4.69834	down		Homo sapiens full length insert cDNA clone YA80A03. [AF147305]	38364243	chr15	38364184	-	hs|15q14		TCONS_00023631		chr15:38364243-38364184			Hs.285193
A_19_P00800659	-5.86716	-4.07792	3.45633	down			173492315	chr2	173492256	+	hs|2q31.1				chr2:173492256-173492315
A_33_P3430391	-2.91319	-0.904493	4.02419	down	LOC389273	PREDICTED: Homo sapiens uncharacterized LOC389273 (LOC389273), misc_RNA [XR_241740]	10505167	chr5	10505108	-	hs|5p15.2	389273	XR_241740	uncharacterized LOC389273	chr5:10505167-10505108		XR_241740	Hs.519206
A_33_P3260572	-4.55448	-2.27667	4.84943	down	CLIP4	Homo sapiens CAP-GLY domain containing linker protein family, member 4 (CLIP4), mRNA [NM_024692]	29386819	chr2	29386760	+	hs|2p23.2	79745	NM_024692	CAP-GLY domain containing linker protein family, member 4	chr2:29386760-29386819		NM_024692	Hs.122927
A_33_P3238636	-6.31604	-3.05009	9.61939	down	CCDC173	Homo sapiens coiled-coil domain containing 173 (CCDC173), mRNA [NM_001085447]	170501995	chr2	170501936	-	hs|2q31.1	129881	NM_001085447	coiled-coil domain containing 173	chr2:170501995-170501936		NM_001085447	Hs.370111
A_24_P297480	-4.37767	-2.607	3.41211	down	RNF113B	Homo sapiens ring finger protein 113B (RNF113B), mRNA [NM_178861]	98828823	chr13	98828764	-	hs|13q32.2	140432	NM_178861	ring finger protein 113B	chr13:98828823-98828764	GO:0008270	NM_178861	Hs.296045
A_33_P3314511	-6.24906	-2.43108	14.1034	down	SNRPD3	small nuclear ribonucleoprotein D3 polypeptide 18kDa [Source:HGNC Symbol;Acc:11160] [ENST00000402849]	24978020	chr22	24977961	+	hs|22q11.23	6634	AK296173	small nuclear ribonucleoprotein D3 polypeptide 18kDa	chr22:24977961-24978020	GO:0005515|GO:0008380|GO:0006369|GO:0010467|GO:0016070|GO:0006366|GO:0008334|GO:0031124|GO:0034660|GO:0071013|GO:0000387|GO:0005829|GO:0000398|GO:0030532|GO:0005683|GO:0005654|GO:0005681|GO:0019899|GO:0005689|GO:0071208		Hs.356549
A_19_P00803085	-6.24603	-3.7453	5.65972	down			125280113	chr7	125280054	-	hs|7q31.33				chr7:125280113-125280054
A_19_P00323637	-6.2999	-5.1285	2.25229	down			92815052	chr5	92814993	-	hs|5q15				chr5:092815052-092814993
A_23_P24311	-4.98275	-3.64765	2.52293	down	ALDH3B2	Homo sapiens aldehyde dehydrogenase 3 family, member B2 (ALDH3B2), transcript variant 1, mRNA [NM_000695]	67430569	chr11	67430510	-	hs|11q13.2	222	NM_000695	aldehyde dehydrogenase 3 family, member B2	chr11:67430569-67430510	GO:0006629|GO:0006066|GO:0006068|GO:0006081|GO:0004028|GO:0004030	NM_000695	Hs.87539
A_23_P2258	-5.92902	-4.78709	2.20676	down	CCDC62	Homo sapiens coiled-coil domain containing 62 (CCDC62), transcript variant 2, mRNA [NM_201435]	123311047	chr12	123310988	+	hs|12q24.31	84660	NM_201435	coiled-coil domain containing 62	chr12:123310988-123311047	GO:0005737|GO:0005886|GO:0005730|GO:0005634	NM_201435	Hs.592008
A_19_P00316473	-6.36239	-4.42476	3.83075	down			11775282	chr4	11775223	-	hs|4p15.33				chr4:011775282-011775223
A_23_P384761	-5.07051	-4.01981	2.07154	down	GATA4	Homo sapiens GATA binding protein 4 (GATA4), mRNA [NM_002052]	11617139	chr8	11617080	+	hs|8p23.1	2626	NM_002052	GATA binding protein 4	chr8:11617080-11617139	GO:0060045|GO:0005515|GO:0003289|GO:0043627|GO:0003700|GO:0006366|GO:0044212|GO:0003181|GO:0003705|GO:0003281|GO:0007283|GO:0060575|GO:0001947|GO:0060008|GO:0061049|GO:0003229|GO:0001706|GO:0000977|GO:0023019|GO:0030509|GO:0001701|GO:0001702|GO:0072148|GO:0010507|GO:0005654|GO:0008270|GO:0045893|GO:0001158|GO:0008134|GO:0051525|GO:0007267|GO:0005634|GO:0003215|GO:0051891|GO:0060395|GO:0071372|GO:…	NM_002052	Hs.243987
A_19_P00317851	-5.71659	-3.01934	6.48565	down			11773488	chr4	11773429	+	hs|4p15.33		TCONS_00007473		chr4:11773429-11773488
A_19_P00800441	-6.11251	-4.52221	3.01112	down			71575353	chr4	71575294	-	hs|4q13.3				chr4:071575353-071575294
A_19_P00803657	-6.36044	-5.27118	2.12764	down			133743305	chr10	133743246	+	hs|10q26.3				chr10:133743246-133743305
A_23_P167872	-6.25875	-4.72836	2.88864	down	GPR111	Homo sapiens G protein-coupled receptor 111 (GPR111), mRNA [NM_153839]	47649742	chr6	47649683	+	hs|6p12.3	222611	NM_153839	G protein-coupled receptor 111	chr6:47649683-47649742	GO:0007186|GO:0005886|GO:0007218|GO:0004930|GO:0016021	NM_153839	Hs.724860
A_33_P3282522	-5.91467	-4.49065	2.68333	down	GCNT7	Homo sapiens glucosaminyl (N-acetyl) transferase family member 7 (GCNT7), mRNA [NM_080615]	55071796	chr20	55071737	-	hs|20q13.31	140687	NM_080615	glucosaminyl (N-acetyl) transferase family member 7	chr20:55071796-55071737	GO:0008375|GO:0000139|GO:0006486|GO:0016021	NM_080615	Hs.655916
A_23_P120588	-5.16703	-3.97976	2.27722	down	CST11	Homo sapiens cystatin 11 (CST11), transcript variant 1, mRNA [NM_130794]	23431212	chr20	23431153	-	hs|20p11.21	140880	NM_130794	cystatin 11	chr20:23431212-23431153	GO:0005737|GO:0004869|GO:0005634|GO:0042742	NM_130794	Hs.128100
A_33_P3374559	-2.38258	-1.30183	2.11513	down	GUSBP11	Homo sapiens glucuronidase, beta pseudogene 11 (GUSBP11), non-coding RNA [NR_024448]	24057258	chr22	24057199	-	hs|22q11.23	91316	NR_024448	glucuronidase, beta pseudogene 11	chr22:24057258-24057199		NR_024448	Hs.148656
A_19_P00801594	-5.54145	-4.1171	2.68394	down			57194178	chrX	57194119	-	hs|Xp11.21				chrX:057194178-057194119
A_32_P925529	-6.38464	-5.06562	2.49495	down		Q9BTU1_HUMAN (Q9BTU1) C1GALT1 protein (Fragment), partial (67%) [THC2771198]	69679184	chr12	69679125	+	hs|12q15				chr12:069679125-069679184
A_33_P3213874	-6.38328	-5.03144	2.55237	down	OR5T3	Homo sapiens olfactory receptor, family 5, subfamily T, member 3 (OR5T3), mRNA [NM_001004747]	56020538	chr11	56020479	+	hs|11q12.1	390154	NM_001004747	olfactory receptor, family 5, subfamily T, member 3	chr11:56020479-56020538	GO:0004984|GO:0005886|GO:0004930|GO:0016021	NM_001004747	Hs.553746
A_33_P3355618	-6.31721	-2.89713	10.704	down	LOC63930	Homo sapiens uncharacterized LOC63930 (LOC63930), long non-coding RNA [NR_033370]	61711845	chr20	61711786	+	hs|20q13.33	63930	NR_033370	uncharacterized LOC63930	chr20:61711786-61711845		NR_033370	Hs.640084
A_23_P305550	-6.2668	-5.00647	2.3955	down	GPR35	Homo sapiens G protein-coupled receptor 35 (GPR35), transcript variant 3, mRNA [NM_001195382]	241555916	chr2	241555857	+	hs|2q37.3	2859	NM_001195382	G protein-coupled receptor 35	chr2:241555857-241555916	GO:0007186|GO:0005887|GO:0004930	NM_001195382	Hs.112218
A_33_P3374778	-6.23337	-4.81661	2.66985	down	KCNJ2-AS1	Homo sapiens KCNJ2 antisense RNA 1 (head to head) (KCNJ2-AS1), long non-coding RNA [NR_036534]	68163170	chr17	68163111	-	hs|17q24.3	400617	NR_036534	KCNJ2 antisense RNA 1 (head to head)	chr17:68163170-68163111		NR_036534	Hs.225661
A_23_P306987	-6.27699	-5.00004	2.42326	down	SOX7	Homo sapiens SRY (sex determining region Y)-box 7 (SOX7), mRNA [NM_031439]	10582106	chr8	10582047	-	hs|8p23.1	83595	NM_031439	SRY (sex determining region Y)-box 7	chr8:10582106-10582047	GO:0043565|GO:0043280|GO:0005737|GO:0001706|GO:0008285|GO:0003700|GO:0044212|GO:0003705|GO:0005634|GO:0045893|GO:0045892|GO:0060828	NM_031439	Hs.709543
A_23_P312874	-4.6941	-3.1491	2.91804	down	SPATS1	Homo sapiens spermatogenesis associated, serine-rich 1 (SPATS1), mRNA [NM_145026]	44337808	chr6	44336198	+	hs|6p21.1	221409	NM_145026	spermatogenesis associated, serine-rich 1	chr6:44336198-44337808		NM_145026	Hs.135283
A_23_P258410	-6.46748	-5.24903	2.32696	down	WNT7A	Homo sapiens wingless-type MMTV integration site family, member 7A (WNT7A), mRNA [NM_004625]	13860910	chr3	13860851	-	hs|3p25.1	7476	NM_004625	wingless-type MMTV integration site family, member 7A	chr3:13860910-13860851	GO:0043627|GO:0070307|GO:0090263|GO:0046330|GO:0071560|GO:0030010|GO:0005615|GO:0005109|GO:0000578|GO:0002062|GO:0007548|GO:0014834|GO:0048018|GO:0051965|GO:0009986|GO:0014719|GO:0005796|GO:0031133|GO:0005125|GO:0045165|GO:0050808|GO:0001502|GO:0005788|GO:0045893|GO:0042733|GO:0035567|GO:0021846|GO:0048103|GO:0005886|GO:0060066|GO:0009953|GO:0048864|GO:0007269|GO:0021707|GO:0008105|GO:0050768|GO:…	NM_004625	Hs.72290
A_32_P488818	-6.36539	-4.41662	3.86044	down	YIPF7	Homo sapiens Yip1 domain family, member 7 (YIPF7), mRNA [NM_182592]	44638015	chr4	44637956	-	hs|4p12	285525	NM_182592	Yip1 domain family, member 7	chr4:44638015-44637956	GO:0005789|GO:0016021	NM_182592	Hs.596000
A_23_P253350	-6.11201	-4.81588	2.45569	down	C8orf4	Homo sapiens chromosome 8 open reading frame 4 (C8orf4), mRNA [NM_020130]	40012026	chr8	40011967	+	hs|8p11.21	56892	NM_020130	chromosome 8 open reading frame 4	chr8:40011967-40012026	GO:0006915	NM_020130	Hs.591849
A_24_P255471	-4.3356	-2.84306	2.81385	down	SYT9	Homo sapiens synaptotagmin IX (SYT9), mRNA [NM_175733]	7489598	chr11	7489539	+	hs|11p15.4	143425	NM_175733	synaptotagmin IX	chr11:7489539-7489598	GO:0017158|GO:0005215|GO:0030054|GO:0050796|GO:0031045|GO:0030672|GO:0016021|GO:0046872|GO:0042802|GO:0030667	NM_175733	Hs.177193
A_33_P3295173	-6.1262	-4.5297	3.02409	down	HSPB11	heat shock protein family B (small), member 11 [Source:HGNC Symbol;Acc:25019] [ENST00000371377]	54389279	chr1	54389220	-	hs|1p32.3	51668	AK225916	heat shock protein family B (small), member 11	chr1:54389279-54389220	GO:0005929|GO:0006950|GO:0030992|GO:0007155		Hs.525462
A_33_P3317453	-6.37718	-3.85582	5.74121	down		Q8N1G1_HUMAN (Q8N1G1) Transcription elongation factor B polypeptide 3 binding protein 1, partial (3%) [THC2636181]	1824782	chr19	1824723	+	hs|19p13.3				chr19:001824723-001824782
A_33_P3215282	-1.96735	-0.930112	2.05229	down	TTBK1	Homo sapiens tau tubulin kinase 1 (TTBK1), mRNA [NM_032538]	43255988	chr6	43255929	+	hs|6p21.1	84630	NM_032538	tau tubulin kinase 1	chr6:43255929-43255988	GO:0005737|GO:0030054|GO:0004674|GO:0005634|GO:0005524	NM_032538	Hs.485436
A_33_P3348509	-5.84205	-4.68572	2.2289	down			118514329	chrX	118514270	+	hs|Xq24				chrX:118514270-118514329
A_19_P00316880	-5.76895	-2.12578	12.494	down			235358821	chr2	235358762	-	hs|2q37.1				chr2:235358821-235358762
A_24_P277615	-6.36378	-4.23783	4.3649	down	TRIM7	Homo sapiens tripartite motif containing 7 (TRIM7), transcript variant 2, mRNA [NM_203297]	180621733	chr5	180621674	-	hs|5q35.3	81786	NM_203297	tripartite motif containing 7	chr5:180621733-180621674	GO:0005737|GO:0005730|GO:0008270|GO:0005634|GO:0043231	NM_203297	Hs.487412
A_19_P00326195	-6.38734	-4.9681	2.67445	down			3633942	chr4	3633883	+	hs|4p16.3				chr4:003633883-003633942
A_33_P3352004	-3.16317	-1.33133	3.55992	down			117244906	chr7	117244847	-	hs|7q31.2				chr7:117244906-117244847
A_33_P3392537	-5.94131	-4.91363	2.03874	down	TK2	Homo sapiens thymidine kinase 2, mitochondrial (TK2), transcript variant 1, mRNA [NM_004614]	66543411	chr16	66543352	-	hs|16q21	7084	NM_004614	thymidine kinase 2, mitochondrial	chr16:66543411-66543352	GO:0046092|GO:0005743|GO:0046104|GO:0055086|GO:0043097|GO:0044281|GO:0005524|GO:0006139|GO:0009262|GO:0005759|GO:0016773|GO:0004137|GO:0006264|GO:0006206|GO:0004797	NM_004614	Hs.512619
A_33_P3240328	-6.31958	-5.15168	2.24684	down	PITX1	Homo sapiens paired-like homeodomain 1 (PITX1), mRNA [NM_002653]	134363483	chr5	134363424	-	hs|5q31.1	5307	NM_002653	paired-like homeodomain 1	chr5:134363483-134363424	GO:0000988|GO:0005667|GO:0003700|GO:0051216|GO:0021983|GO:0005730|GO:0009653|GO:0006351|GO:0043565|GO:0001501|GO:0005737|GO:0045944|GO:0035116|GO:0014707|GO:0048625	NM_002653	Hs.84136
A_23_P157338	-3.33312	-1.1922	4.41046	down	VWC2	Homo sapiens von Willebrand factor C domain containing 2 (VWC2), mRNA [NM_198570]	49951899	chr7	49951840	+	hs|7p12.2	375567	NM_198570	von Willebrand factor C domain containing 2	chr7:49951840-49951899	GO:0030514|GO:0003674|GO:0030054|GO:0045666|GO:0032281|GO:0010811|GO:0045202|GO:0005614|GO:0005615|GO:0005604	NM_198570	Hs.629302
A_19_P00812378	-6.26913	-3.94436	5.00986	down			198424612	chr2	198424553	+	hs|2q33.1				chr2:198424553-198424612
A_33_P3227231	-6.26793	-4.58298	3.2153	down	ZNF783	zinc finger family member 783 [Source:HGNC Symbol;Acc:27222] [ENST00000418158]	148990857	chr7	148990798	+	hs|7q36.1	100289678	AK303492	zinc finger family member 783	chr7:148990798-148990857	GO:0006355|GO:0005634|GO:0003677|GO:0006351		Hs.490512
A_23_P300033	-4.46793	-3.41738	2.07132	down	PDGFRA	Homo sapiens platelet-derived growth factor receptor, alpha polypeptide (PDGFRA), mRNA [NM_006206]	55164048	chr4	55163989	+	hs|4q12	5156	NM_006206	platelet-derived growth factor receptor, alpha polypeptide	chr4:55163989-55164048	GO:0005515|GO:0001553|GO:0031226|GO:0048704|GO:0048701|GO:0042803|GO:2000249|GO:0030539|GO:0072277|GO:0046777|GO:0007173|GO:0043552|GO:0030198|GO:0035790|GO:0055003|GO:0070374|GO:0038085|GO:0030335|GO:0023019|GO:0048407|GO:0045740|GO:0018108|GO:0014068|GO:0005161|GO:0001701|GO:0008543|GO:0005887|GO:0045087|GO:0042060|GO:0038091|GO:0009897|GO:0038095|GO:0010544|GO:0008284|GO:0005018|GO:0005886|GO:…	NM_006206	Hs.74615
A_19_P00317269	-6.24958	-5.14244	2.15419	down	C14orf64	Homo sapiens chromosome 14 open reading frame 64 (C14orf64), long non-coding RNA [NR_015430]	98392706	chr14	98392647	-	hs|14q32.2	388011	NR_015430	chromosome 14 open reading frame 64	chr14:98392706-98392647		NR_015430	Hs.651477
A_23_P53329	-3.97237	-2.27333	3.24685	down	FLJ13224	Homo sapiens uncharacterized LOC79857 (FLJ13224), long non-coding RNA [NR_026806]	31478648	chr12	31478589	+	hs|12p11.21	79857	NR_026806	uncharacterized LOC79857	chr12:31478589-31478648		NR_026806	Hs.534485
A_32_P160561	-4.95199	-2.7932	4.46541	down	DOK6	Homo sapiens docking protein 6 (DOK6), mRNA [NM_152721]	67406329	chr18	67406270	+	hs|18q22.2	220164	NM_152721	docking protein 6	chr18:67406270-67406329	GO:0005515|GO:0005543|GO:0005158	NM_152721	Hs.278285
A_33_P3391132	-6.39236	-4.87754	2.85762	down	ARRDC3-AS1	Homo sapiens ARRDC3 antisense RNA 1 (ARRDC3-AS1), long non-coding RNA [NR_027435]	90714995	chr5	90714936	+	hs|5q14.3	100129716	NR_027435	ARRDC3 antisense RNA 1	chr5:90714936-90714995		NR_027435	Hs.116364
A_23_P13442	-5.83804	-3.09683	6.6863	down	MICAL2	Homo sapiens microtubule associated monooxygenase, calponin and LIM domain containing 2 (MICAL2), transcript variant 1, mRNA [NM_014632]	12265572	chr11	12264299	+	hs|11p15.3	9645	NM_014632	microtubule associated monooxygenase, calponin and LIM domain containing 2	chr11:12264299-12265572	GO:0071949|GO:0005737|GO:0019417|GO:0016709|GO:0030042|GO:0008270|GO:0003779|GO:0005856|GO:0055114	NM_014632	Hs.501928
A_33_P3249224	-6.3344	-4.47402	3.63103	down	BAAT	Homo sapiens bile acid CoA: amino acid N-acyltransferase (glycine N-choloyltransferase) (BAAT), transcript variant 1, mRNA [NM_001701]	104123129	chr9	104123070	-	hs|9q31.1	570	NM_001701	bile acid CoA: amino acid N-acyltransferase (glycine N-choloyltransferase)	chr9:104123129-104123070	GO:0052815|GO:0006637|GO:0052817|GO:0052816|GO:0016410|GO:0005782|GO:0019530|GO:0006699|GO:0002152|GO:0016290|GO:0031100|GO:0005102|GO:0044281|GO:0005829|GO:0001889|GO:0015721|GO:0006544|GO:0006631|GO:0008206|GO:0047963|GO:0005777	NM_001701	Hs.284712
A_33_P3390924	-4.03492	-0.505916	11.5435	down	HECW1-IT1	Homo sapiens cDNA FLJ35943 fis, clone TESTI2011750. [AK093262]	43158002	chr7	43157943	+	hs|7p14.1	100127950	AK093262	HECW1 intronic transcript 1 (non-protein coding)	chr7:43157943-43158002			Hs.666610
A_32_P206104	-5.66973	-2.3156	10.2257	down		PREDICTED: Homo sapiens uncharacterized LOC101929541 (LOC101929541), transcript variant X1, misc_RNA [XR_247054]	212398763	chr1	212398704	-	hs|1q32.3		XR_247054		chr1:212398763-212398704		XR_247054
A_19_P00805086	-6.28163	-0.920256	41.1087	down			120660934	chr5	120660875	-	hs|5q23.1				chr5:120660934-120660875
A_33_P3376419	-6.14762	-4.62728	2.8686	down		ik22g01.x6 HR85 islet Homo sapiens cDNA clone IMAGE:5781697 3', mRNA sequence [CK825693]	77544142	chr1	77544083	+	hs|1p31.1		TCONS_00000237		chr1:77544083-77544142			Hs.664313
A_19_P00322533	-0.0501499	1.06702	2.16921	down	CRNDE	Homo sapiens colorectal neoplasia differentially expressed (non-protein coding) (CRNDE), transcript variant 1, long non-coding RNA [NR_034105]	54954269	chr16	54954210	-	hs|16q12.2	643911	NR_034105	colorectal neoplasia differentially expressed (non-protein coding)	chr16:54954269-54954210		NR_034105	Hs.237396
A_33_P3412863	-6.27918	-1.26003	32.4276	down		phosphodiesterase 4D interacting protein [Source:HGNC Symbol;Acc:15580] [ENST00000534466]	144860048	chr1	144859989	-	hs|1q21.1		XM_005276096		chr1:144860048-144859989		XM_005276096
A_23_P6293	-6.42716	-5.16231	2.40302	down	UBASH3A	Homo sapiens ubiquitin associated and SH3 domain containing A (UBASH3A), transcript variant 1, mRNA [NM_018961]	43867438	chr21	43867379	+	hs|21q22.3	53347	NM_018961	ubiquitin associated and SH3 domain containing A	chr21:43867379-43867438	GO:0005634|GO:0003824|GO:0001817|GO:0050860|GO:0005829	NM_018961	Hs.473912
A_23_P408913	-1.69372	-0.648696	2.0634	down	TTC30B	Homo sapiens tetratricopeptide repeat domain 30B (TTC30B), mRNA [NM_152517]	178415631	chr2	178415572	-	hs|2q31.2	150737	NM_152517	tetratricopeptide repeat domain 30B	chr2:178415631-178415572	GO:0005515|GO:0005929|GO:0030030	NM_152517	Hs.447659
A_23_P121106	-0.605933	0.893445	2.82721	down	HESX1	Homo sapiens HESX homeobox 1 (HESX1), mRNA [NM_003865]	57232831	chr3	57232512	-	hs|3p14.3	8820	NM_003865	HESX homeobox 1	chr3:57232831-57232512	GO:0005515|GO:0003700|GO:0030916|GO:0005634|GO:0008022|GO:0003677|GO:0048853|GO:0006351|GO:0043565|GO:0047485|GO:0007420|GO:0003682|GO:0045892|GO:0043584	NM_003865	Hs.171980
A_33_P3399534	-6.06917	-4.25011	3.5285	down	RNU105B	Homo sapiens RNA, U105B small nucleolar (RNU105B), small nucleolar RNA [NR_004386]	8811975	chr20	8811916	+	hs|20p12.3	26767	NR_004386	RNA, U105B small nucleolar	chr20:8811916-8811975		NR_004386
A_33_P3300867	-1.29389	-0.208945	2.1213	down	LOC100506514	Homo sapiens cDNA FLJ42646 fis, clone BRACE3026075. [AK124637]	57289593	chr4	57289534	+	hs|4q12	100506514	AK124637	uncharacterized LOC100506514	chr4:57289534-57289593			Hs.652109
A_19_P00806072	-6.1785	-5.08291	2.137	down			67611695	chr5	67611636	+	hs|5q13.1				chr5:067611636-067611695
A_24_P286569	-6.15334	-5.08929	2.09079	down	LANCL2	Homo sapiens LanC lantibiotic synthetase component C-like 2 (bacterial) (LANCL2), mRNA [NM_018697]	55500578	chr7	55500519	+	hs|7p11.2	55915	NM_018697	LanC lantibiotic synthetase component C-like 2 (bacterial)	chr7:55500519-55500578	GO:0009789|GO:0005886|GO:0070273|GO:0005634|GO:0032266|GO:0003824|GO:0005525|GO:0005524|GO:0005829|GO:0005737|GO:0030864|GO:0010314|GO:0045892	NM_018697	Hs.706612
A_33_P3294172	-6.175	-3.02153	8.89794	down		OR7D4_HUMAN (Q8NG98) Olfactory receptor 7D4 (Olfactory receptor OR19-7), partial (98%) [THC2623242]	9346812	chr19	9346753	+	hs|19p13.2				chr19:009346753-009346812
A_24_P732099	-6.17804	-3.88318	4.90704	down	HBBP1	Homo sapiens hemoglobin, beta pseudogene 1 (HBBP1), non-coding RNA [NR_001589]	5263324	chr11	5263265	-	hs|11p15.4	3044	NR_001589	hemoglobin, beta pseudogene 1	chr11:5263324-5263265		NR_001589	Hs.20205
A_33_P3273777	-5.5972	-4.26933	2.51033	down	GJB7	Homo sapiens gap junction protein, beta 7, 25kDa (GJB7), mRNA [NM_198568]	87994055	chr6	87993996	-	hs|6q14.3	375519	NM_198568	gap junction protein, beta 7, 25kDa	chr6:87994055-87993996	GO:0007154|GO:0005922|GO:0016021	NM_198568	Hs.146727
A_33_P3390918	-6.20671	-4.8316	2.59387	down	FSD2	Homo sapiens fibronectin type III and SPRY domain containing 2 (FSD2), transcript variant 1, mRNA [NM_001007122]	83428119	chr15	83428060	-	hs|15q25.2	123722	NM_001007122	fibronectin type III and SPRY domain containing 2	chr15:83428119-83428060		NM_001007122	Hs.719372
A_19_P00321882	-2.00675	-1.00309	2.00508	down		qo16d04.x1 NCI_CGAP_Lu5 Homo sapiens cDNA clone IMAGE:1908679 3' similar to gb:K01506 HLA CLASS II HISTOCOMPATIBILITY ANTIGEN, DP(1) ALPHA CHAIN (HUMAN);, mRNA sequence [AI301070]	33098876	chr6	33098817	+	hs|6p21.32		AI301070		chr6:33098817-33098876			Hs.436054
A_33_P3242733	2.12912	3.36642	2.35758	down	PKDCC	Homo sapiens protein kinase domain containing, cytoplasmic (PKDCC), mRNA [NM_138370]	42284866	chr2	42284807	+	hs|2p21	91461	NM_138370	protein kinase domain containing, cytoplasmic	chr2:42284807-42284866	GO:0005794|GO:0030501|GO:0048286|GO:0042997|GO:0030282|GO:0048566|GO:0015031|GO:0005524|GO:0030154|GO:0001501|GO:0004672|GO:0035264|GO:0060021|GO:0032332	NM_138370	Hs.408542
A_23_P416821	-6.16697	-4.35265	3.51693	down	TMEM196	Homo sapiens transmembrane protein 196 (TMEM196), mRNA [NM_152774]	19761526	chr7	19761467	-	hs|7p21.1	256130	NM_152774	transmembrane protein 196	chr7:19761526-19761467	GO:0016021	NM_152774	Hs.487670
A_19_P00804592	-6.13853	-4.76056	2.59902	down			194203357	chr3	194203298	+	hs|3q29				chr3:194203298-194203357
A_19_P00319563	-5.95498	-4.54219	2.66251	down			164725726	chr2	164725667	-	hs|2q24.3				chr2:164725726-164725667
A_33_P3366195	-6.17514	-5.03797	2.19949	down	ARNT2	Homo sapiens aryl-hydrocarbon receptor nuclear translocator 2 (ARNT2), mRNA [NM_014862]	80873648	chr15	80873589	+	hs|15q25.1	9915	NM_014862	aryl-hydrocarbon receptor nuclear translocator 2	chr15:80873589-80873648	GO:0001666|GO:0005667|GO:0043066|GO:0006355|GO:0008284|GO:0003700|GO:0046982|GO:0005634|GO:0007417|GO:0001701|GO:0003677|GO:0006351|GO:0005737|GO:0045944|GO:0004871|GO:0017162|GO:0045893|GO:0032355	NM_014862	Hs.459070
A_23_P349025	-5.3273	-4.14449	2.27019	down	SAMD15	Homo sapiens sterile alpha motif domain containing 15 (SAMD15), mRNA [NM_001010860]	77857516	chr14	77857457	+	hs|14q24.3	161394	NM_001010860	sterile alpha motif domain containing 15	chr14:77857457-77857516		NM_001010860	Hs.421961
A_24_P169524	-6.38718	-4.94457	2.71812	down			153774257	chr1	153774198	+	hs|1q21.3				chr1:153774198-153774257
A_19_P00805682	-6.39299	-5.39083	2.00299	down		Homo sapiens PRO1808 mRNA, complete cds. [AF118077]	7924176	chrX	7924117	+	hs|Xp22.31		AF118077		chrX:7924117-7924176
A_19_P00319544	-6.40865	-4.56928	3.57856	down		BX335788 Homo sapiens PLACENTA COT 25-NORMALIZED Homo sapiens cDNA clone CS0DI020YI19 3-PRIME, mRNA sequence [BX335788]	64479083	chr2	64479024	-	hs|2p14		BX335788		chr2:64479083-64479024			Hs.442789
A_33_P3311711	-6.17197	-5.10545	2.09438	down			55365566	chr19	55365507	+	hs|19q13.42				chr19:055365507-055365566
A_33_P3408599	-6.17636	-4.46747	3.26911	down		Homo sapiens cDNA FLJ44641 fis, clone BRACE2030039. [AK126604]	50297455	chr22	50297396	+	hs|22q13.33		AK126604		chr22:50297396-50297455			Hs.526711
A_23_P105873	-3.27712	-2.16907	2.15555	down	TRPC4	Homo sapiens transient receptor potential cation channel, subfamily C, member 4 (TRPC4), transcript variant alpha, mRNA [NM_016179]	38211126	chr13	38211067	-	hs|13q13.3	7223	NM_016179	transient receptor potential cation channel, subfamily C, member 4	chr13:38211126-38211067	GO:0005515|GO:0045296|GO:0005886|GO:0008013|GO:0009986|GO:0014051|GO:0034704|GO:0070679|GO:0016323|GO:0070509|GO:0005911|GO:0007411|GO:0005901|GO:0006816|GO:0015279|GO:0030863	NM_016179	Hs.262960
A_19_P00813448	-2.94279	-1.28087	3.16439	down			3983909	chr6	3983850	-	hs|6p25.2				chr6:003983909-003983850
A_33_P3298810	-6.07484	-4.98315	2.13124	down	FFAR3	Homo sapiens free fatty acid receptor 3 (FFAR3), mRNA [NM_005304]	35851359	chr19	35851300	+	hs|19q13.12	2865	NM_005304	free fatty acid receptor 3	chr19:35851300-35851359	GO:0007186|GO:0005886|GO:0005887|GO:0004930|GO:0008289	NM_005304	Hs.248055
A_33_P3210119	-6.36676	-5.11871	2.3752	down	HLA-L	Homo sapiens major histocompatibility complex, class I, L (pseudogene) (HLA-L), non-coding RNA [NR_027822]	30234728	chr6	30234669	+	hs|6p22.1	3139	NR_027822	major histocompatibility complex, class I, L (pseudogene)	chr6:30234669-30234728		NR_027822	Hs.656020
A_24_P132383	-6.17061	-5.11385	2.08026	down	GIMAP8	Homo sapiens GTPase, IMAP family member 8 (GIMAP8), mRNA [NM_175571]	150176049	chr7	150175990	+	hs|7q36.1	155038	NM_175571	GTPase, IMAP family member 8	chr7:150175990-150176049	GO:0005739|GO:0005737|GO:0005794|GO:0005783|GO:0005730|GO:0005634|GO:0005525|GO:0005829	NM_175571	Hs.647121
A_23_P361495	-6.4844	-5.405	2.11315	down	ATF7	Homo sapiens activating transcription factor 7 (ATF7), transcript variant 2, mRNA [NM_006856]	53909992	chr12	53909933	-	hs|12q13.13	11016	NM_006856	activating transcription factor 7	chr12:53909992-53909933	GO:0005515|GO:0006355|GO:0003700|GO:0005634|GO:0006351|GO:0046872|GO:0043565|GO:0005737|GO:0034399|GO:0019048|GO:0005654|GO:0008134|GO:0051019	NM_006856	Hs.12286
A_19_P00316577	-6.17521	-3.62176	5.87038	down		DA175295 BRAMY2 Homo sapiens cDNA clone BRAMY2038617 5', mRNA sequence [DA175295]	7179215	chr5	7179156	+	hs|5p15.31		DA175295		chr5:7179156-7179215			Hs.582457
A_33_P3242503	-6.17996	-3.60053	5.97705	down	ZNF365	Homo sapiens zinc finger protein 365 (ZNF365), transcript variant C, mRNA [NM_199451]	64431771	chr10	64431712	+	hs|10q21.2	22891	NM_199451	zinc finger protein 365	chr10:64431712-64431771	GO:0005515|GO:0005737|GO:0005815	NM_199451	Hs.22653
A_33_P3301129	-6.35137	-3.81372	5.8064	down			13263280	chr19	13263221	-	hs|19p13.2				chr19:013263280-013263221
A_23_P125588	-4.50466	-3.32489	2.26542	down	TNMD	Homo sapiens tenomodulin (TNMD), mRNA [NM_022144]	99854019	chrX	99852602	+	hs|Xq22.1	64102	NM_022144	tenomodulin	chrX:99852602-99854019	GO:0071773|GO:0035990|GO:0001937|GO:0001886|GO:0016525|GO:0016021	NM_022144	Hs.132957
A_33_P3303444	-6.17872	-5.12605	2.07437	down	AFM	Homo sapiens afamin (AFM), mRNA [NM_001133]	74367635	chr4	74367576	+	hs|4q13.3	173	NM_001133	afamin	chr4:74367576-74367635	GO:0051180|GO:0005576|GO:0008431|GO:0005615	NM_001133	Hs.168718
A_23_P309198	-5.88357	-2.7946	8.50883	down	C21orf67	Homo sapiens chromosome 21 open reading frame 67 (C21orf67), transcript variant 1, long non-coding RNA [NR_027128]	46353414	chr21	46353355	-	hs|21q22.3	84536	NR_027128	chromosome 21 open reading frame 67	chr21:46353414-46353355	GO:0005783	NR_027128	Hs.534504
A_33_P3318272	-6.13602	-4.10323	4.09194	down	OR5M11	Homo sapiens olfactory receptor, family 5, subfamily M, member 11 (OR5M11), mRNA [NM_001005245]	56310432	chr11	56310373	-	hs|11q12.1	219487	NM_001005245	olfactory receptor, family 5, subfamily M, member 11	chr11:56310432-56310373	GO:0004984|GO:0005886|GO:0004930|GO:0016021	NM_001005245	Hs.553632
A_33_P3412087	-5.35901	-2.83983	5.73254	down	CCDC170	Homo sapiens coiled-coil domain containing 170 (CCDC170), mRNA [NM_025059]	151939860	chr6	151939801	+	hs|6q25.1	80129	NM_025059	coiled-coil domain containing 170	chr6:151939801-151939860		NM_025059	Hs.660044
A_23_P5460	-6.28646	-5.28025	2.00863	down	FEV	Homo sapiens FEV (ETS oncogene family) (FEV), mRNA [NM_017521]	219846261	chr2	219846202	-	hs|2q35	54738	NM_017521	FEV (ETS oncogene family)	chr2:219846261-219846202	GO:0043565|GO:0003700|GO:0003690|GO:0006366|GO:0042551|GO:0003714|GO:0048665|GO:0005634|GO:0045893	NM_017521	Hs.234759
A_24_P194278	-6.13487	-4.02479	4.31715	down	BPIFA4P	Homo sapiens BPI fold containing family A, member 4, pseudogene (BPIFA4P), non-coding RNA [NR_026760]	31790393	chr20	31790334	+	hs|20q11.21	317716	NR_026760	BPI fold containing family A, member 4, pseudogene	chr20:31790334-31790393		NR_026760	Hs.434194
A_19_P00810807	-6.28498	-5.16092	2.1796	down			126407377	chr5	126407318	+	hs|5q23.2				chr5:126407318-126407377
A_19_P00322919	-4.34453	-2.92603	2.67307	down			22194397	chr6	22194338	-	hs|6p22.3				chr6:022194397-022194338
A_33_P3688511	-6.26014	-2.599	12.6506	down	LOC100131174		61174520	chr20	61174461	+	hs|20q13.33	100131174	AK130404	uncharacterized LOC100131174	chr20:61174461-61174520			Hs.103146
A_23_P372988	-2.73838	-1.73102	2.01023	down	PRR22	Homo sapiens proline rich 22 (PRR22), mRNA [NM_001134316]	5783222	chr19	5783163	-	hs|19p13.3	163154	NM_001134316	proline rich 22	chr19:5783222-5783163		NM_001134316	Hs.631838
A_33_P3403693	-6.33713	-4.07944	4.78225	down	PCDHA1	Homo sapiens protocadherin alpha 1 (PCDHA1), transcript variant 2, mRNA [NM_031410]	140168299	chr5	140168240	+	hs|5q31.3	56147	NM_031410	protocadherin alpha 1	chr5:140168240-140168299	GO:0005887|GO:0005509|GO:0005576|GO:0007155|GO:0007156|GO:0007399	NM_031410	Hs.199343
A_33_P3897734	-6.1071	-4.31323	3.46744	down		Homo sapiens hypothetical protein LOC339894, mRNA (cDNA clone IMAGE:5269978). [BC038760]	156806336	chr3	156806277	+	hs|3q25.31		BC038760		chr3:156806277-156806336			Hs.634263
A_33_P3415321	-5.93593	-4.60939	2.508	down	ST7-OT4	Homo sapiens ST7 overlapping transcript 4 (ST7-OT4), long non-coding RNA [NR_002329]	116596768	chr7	116596709	+	hs|7q31.2	338069	NR_002329	ST7 overlapping transcript 4	chr7:116596709-116596768		NR_002329	Hs.662742
A_23_P258310	-5.69473	-1.55795	17.5912	down	PXDNL	Homo sapiens peroxidasin homolog (Drosophila)-like (PXDNL), mRNA [NM_144651]	52232460	chr8	52232401	-	hs|8q11.22	137902	NM_144651	peroxidasin homolog (Drosophila)-like	chr8:52232460-52232401	GO:0005737|GO:0004601|GO:0004519|GO:0042744|GO:0005615|GO:0046872|GO:0055114|GO:0020037	NM_144651	Hs.444882
A_32_P113066	-0.532254	0.524256	2.07989	down	LRAT	Homo sapiens lecithin retinol acyltransferase (phosphatidylcholine--retinol O-acyltransferase) (LRAT), mRNA [NM_004744]	155673844	chr4	155673785	+	hs|4q32.1	9227	NM_004744	lecithin retinol acyltransferase (phosphatidylcholine--retinol O-acyltransferase)	chr4:155673785-155673844	GO:0005791|GO:0047173|GO:0048471|GO:0016746|GO:0007603|GO:0005771|GO:0009790|GO:0001523|GO:0019841|GO:0042573|GO:0006776|GO:0001972|GO:0042572|GO:0005789|GO:0016021|GO:0007601	NM_004744	Hs.658427
A_33_P3310377	-5.90088	-4.66589	2.35379	down	OR2B11	Homo sapiens olfactory receptor, family 2, subfamily B, member 11 (OR2B11), mRNA [NM_001004492]	247614390	chr1	247614331	-	hs|1q44	127623	NM_001004492	olfactory receptor, family 2, subfamily B, member 11	chr1:247614390-247614331	GO:0004984|GO:0005886|GO:0004930|GO:0016021	NM_001004492	Hs.446999
A_19_P00801154	-6.01795	-4.84249	2.25865	down			28262868	chr19	28262809	+	hs|19q11				chr19:028262809-028262868
A_24_P42557	-6.42462	-4.71165	3.27834	down	TSHR	Homo sapiens thyroid stimulating hormone receptor (TSHR), transcript variant 2, mRNA [NM_001018036]	81558910	chr14	81557464	+	hs|14q31.1	7253	NM_001018036	thyroid stimulating hormone receptor	chr14:81557464-81558910	GO:0005515|GO:0008284|GO:0007186|GO:0005886|GO:0007187|GO:0005887|GO:0004996|GO:0007267	NM_001018036	Hs.160411
A_23_P332789	-5.31836	-4.28718	2.04369	down	CHRNB4	Homo sapiens cholinergic receptor, nicotinic, beta 4 (neuronal) (CHRNB4), transcript variant 1, mRNA [NM_000750]	78917216	chr15	78917157	-	hs|15q25.1	1143	NM_000750	cholinergic receptor, nicotinic, beta 4 (neuronal)	chr15:78917216-78917157	GO:0030054|GO:0005886|GO:0046928|GO:0007268|GO:0006940|GO:0060084|GO:0005892|GO:0007271|GO:0035095|GO:0006939|GO:0007165|GO:0005887|GO:0045211|GO:0015464|GO:0007626|GO:0016021|GO:0001508|GO:0004889|GO:0006811|GO:0015276	NM_000750	Hs.624178
A_19_P00807859	-6.18044	-4.72555	2.74136	down			134338367	chr8	134338308	-	hs|8q24.22				chr8:134338367-134338308
A_23_P12392	-6.21489	-5.08216	2.19274	down	PTPRC	Homo sapiens protein tyrosine phosphatase, receptor type, C (PTPRC), transcript variant 4, long non-coding RNA [NR_052021]	198662299	chr1	198662240	+	hs|1q31.3	5788	NR_052021	protein tyrosine phosphatase, receptor type, C	chr1:198662240-198662299	GO:0050853|GO:0005515|GO:0050852|GO:0050857|GO:0005886|GO:0030890|GO:0048539|GO:0048864|GO:0035335|GO:0002378|GO:0051607|GO:0006470|GO:0001960|GO:0005001|GO:0002244|GO:0007411|GO:0042100|GO:0006933|GO:0042102|GO:0045860|GO:0051726|GO:0004725|GO:0051209|GO:0019901|GO:2000648|GO:0030217|GO:0005887|GO:0016311|GO:0001915|GO:0045121|GO:0006469|GO:2000473|GO:0005925|GO:0007166|GO:0009897	NR_052021	Hs.654514
A_33_P3333762	-6.09353	-5.072	2.03008	down	LRRIQ4	Homo sapiens leucine-rich repeats and IQ motif containing 4 (LRRIQ4), mRNA [NM_001080460]	169555499	chr3	169555440	+	hs|3q26.2	344657	NM_001080460	leucine-rich repeats and IQ motif containing 4	chr3:169555440-169555499		NM_001080460	Hs.319484
A_19_P00322779	-1.57627	-0.542542	2.04731	down		Homo sapiens cDNA FLJ34761 fis, clone NT2NE2001923. [AK092080]	24248613	chr19	24248554	+	hs|19p12		AK092080		chr19:24248554-24248613			Hs.434406
A_24_P203298	-6.1073	-4.40744	3.24868	down	IQUB	Homo sapiens IQ motif and ubiquitin domain containing (IQUB), transcript variant 1, mRNA [NM_178827]	123097463	chr7	123092949	-	hs|7q31.32	154865	NM_178827	IQ motif and ubiquitin domain containing	chr7:123097463-123092949	GO:0001669|GO:0031514|GO:0060271	NM_178827	Hs.159650
A_19_P00331134	-5.56094	-3.24182	4.99029	down			70526304	chr11	70526245	-	hs|11q13.4				chr11:070526304-070526245
A_19_P00808586	-6.10233	-3.44352	6.31513	down	LINC01085	Homo sapiens long intergenic non-protein coding RNA 1085 (LINC01085), long non-coding RNA [NR_033931]	14141580	chr4	14141521	+	hs|4p15.33	152742	NR_033931	long intergenic non-protein coding RNA 1085	chr4:14141521-14141580		NR_033931	Hs.135435
A_32_P69802	-6.32221	-5.20596	2.16782	down	SLCO1A2	Homo sapiens solute carrier organic anion transporter family, member 1A2 (SLCO1A2), transcript variant 1, mRNA [NM_134431]	21418501	chr12	21418442	-	hs|12p12.1	6579	NM_134431	solute carrier organic anion transporter family, member 1A2	chr12:21418501-21418442	GO:0005886|GO:0015721|GO:0015711|GO:0043252|GO:0008514|GO:0008206|GO:0044281|GO:0016021|GO:0055085	NM_134431	Hs.46440
A_33_P3402931	-6.46184	-3.20739	9.54303	down	FEZF1	Homo sapiens FEZ family zinc finger 1 (FEZF1), transcript variant 1, mRNA [NM_001024613]	121942255	chr7	121942196	-	hs|7q31.32	389549	NM_001024613	FEZ family zinc finger 1	chr7:121942255-121942196	GO:0008285|GO:0021772|GO:0045666|GO:0021797|GO:0007411|GO:0005634|GO:0000122|GO:0045893|GO:0001764|GO:0000978|GO:0046872|GO:0006351	NM_001024613	Hs.553970
A_19_P00316675	-1.87032	-0.822955	2.06675	down	MEG3	Homo sapiens maternally expressed 3 (non-protein coding) (MEG3), transcript variant 5, long non-coding RNA [NR_033359]	101297419	chr14	101297360	+	hs|14q32.2	55384	NR_033359	maternally expressed 3 (non-protein coding)	chr14:101297360-101297419		NR_033359	Hs.654863
A_19_P00315774	-6.37093	-5.23833	2.19254	down			72525864	chr16	72525805	-	hs|16q22.2				chr16:72525864-72525805
A_23_P132079	-6.39141	-4.92987	2.75403	down	C21orf62	Homo sapiens chromosome 21 open reading frame 62 (C21orf62), transcript variant 2, mRNA [NM_019596]	34166159	chr21	34166100	-	hs|21q22.11	56245	NM_019596	chromosome 21 open reading frame 62	chr21:34166159-34166100	GO:0008150|GO:0003674|GO:0005575	NM_019596	Hs.517235
A_19_P00332568	-4.59416	-3.52468	2.09868	down			95189889	chr1	95189830	-	hs|1p21.3				chr1:095189889-095189830
A_23_P357760	-3.86124	-2.38324	2.78561	down	ARSD	arylsulfatase D [Source:HGNC Symbol;Acc:717] [ENST00000481340]	2832639	chrX	2832580	-	hs|Xp22.33	414	XM_005274516	arylsulfatase D	chrX:2832639-2832580	GO:0006665|GO:0006687|GO:0005788|GO:0004065|GO:0044281|GO:0044267|GO:0005764|GO:0046872|GO:0043687	XM_005274516	Hs.528631
A_24_P391574	-6.29247	-4.94263	2.54885	down	LDLRAD3	Homo sapiens low density lipoprotein receptor class A domain containing 3 (LDLRAD3), mRNA [NM_174902]	36252456	chr11	36252397	+	hs|11p13	143458	NM_174902	low density lipoprotein receptor class A domain containing 3	chr11:36252397-36252456	GO:0001540|GO:0005886|GO:0070613|GO:0016021|GO:0006898	NM_174902	Hs.745134
A_24_P297526	-6.05782	-3.72769	5.02851	down	C2orf50	chromosome 2 open reading frame 50 [Source:HGNC Symbol;Acc:26324] [ENST00000381585]	11286069	chr2	11286010	+	hs|2p25.1	130813	AK057872	chromosome 2 open reading frame 50	chr2:11286010-11286069			Hs.406894
A_33_P3330886	-6.36769	-4.49338	3.66628	down	OR6C65	Homo sapiens olfactory receptor, family 6, subfamily C, member 65 (OR6C65), mRNA [NM_001005518]	55795227	chr12	55795168	+	hs|12q13.2	403282	NM_001005518	olfactory receptor, family 6, subfamily C, member 65	chr12:55795168-55795227	GO:0004984|GO:0005886|GO:0004930|GO:0016021	NM_001005518	Hs.554553
A_23_P216966	-5.7735	-4.5424	2.34746	down	PTGS1	Homo sapiens prostaglandin-endoperoxide synthase 1 (prostaglandin G/H synthase and cyclooxygenase) (PTGS1), transcript variant 1, mRNA [NM_000962]	125155111	chr9	125155052	+	hs|9q33.2	5742	NM_000962	prostaglandin-endoperoxide synthase 1 (prostaglandin G/H synthase and cyclooxygenase)	chr9:125155052-125155111	GO:0006629|GO:0019369|GO:0019371|GO:0006805|GO:0004666|GO:0051213|GO:0005634|GO:0044281|GO:0046872|GO:0043231|GO:0005737|GO:0004601|GO:0001516|GO:0042127|GO:0005789|GO:0008217|GO:0006979|GO:0020037|GO:0001750	NM_000962	Hs.201978
A_19_P00330761	-5.45425	-4.12326	2.51575	down			66512244	chr8	66512185	+	hs|8q13.1				chr8:066512185-066512244
A_23_P43150	-5.58535	-4.19114	2.62845	down	ZHX1	Homo sapiens zinc fingers and homeoboxes 1 (ZHX1), transcript variant 1, mRNA [NM_001017926]	124260678	chr8	124260657	-	hs|8q24.13	11244	NM_001017926	zinc fingers and homeoboxes 1	chr8:124260678-124260657	GO:0043565|GO:0005515|GO:0003700|GO:0046982|GO:0003714|GO:0005634|GO:0000122|GO:0045892|GO:0046872|GO:0030154|GO:0006351	NM_001017926	Hs.521800
A_24_P587443	-6.11348	-4.33728	3.42523	down		AF396935 seven-span membrane protein FIRE {Mus musculus} (exp=-1; wgp=0; cg=0), partial (5%) [THC2662725]	6954725	chr19	6954666	+	hs|19p13.2				chr19:6954666-6954725
A_32_P216566	-4.21511	-3.0741	2.20535	down	RIPPLY2	Homo sapiens ripply transcriptional repressor 2 (RIPPLY2), transcript variant 1, mRNA [NM_001009994]	84567095	chr6	84567036	+	hs|6q14.2	134701	NM_001009994	ripply transcriptional repressor 2	chr6:84567036-84567095	GO:0007368|GO:0032525|GO:0001503|GO:0001756|GO:0005634	NM_001009994	Hs.149454
A_19_P00321052	-5.5492	-3.91356	3.10726	down		AGENCOURT_7560289 NIH_MGC_72 Homo sapiens cDNA clone IMAGE:6048273 5', mRNA sequence [BQ221302]	28383514	chr4	28383455	-	hs|4p15.1		BQ221302		chr4:028383514-028383455			Hs.570786
A_23_P42358	-5.79686	-4.22157	2.97994	down	FHL5	Homo sapiens four and a half LIM domains 5 (FHL5), transcript variant 1, mRNA [NM_020482]	97063905	chr6	97063846	+	hs|6q16.1	9457	NM_020482	four and a half LIM domains 5	chr6:97063846-97063905	GO:0005515|GO:0045944|GO:0003713|GO:0008270|GO:0005634	NM_020482	Hs.632608
A_33_P3312519	-6.28312	-4.70606	2.9836	down	KPRP	Homo sapiens keratinocyte proline-rich protein (KPRP), mRNA [NM_001025231]	152734527	chr1	152734468	+	hs|1q21.3	448834	NM_001025231	keratinocyte proline-rich protein	chr1:152734468-152734527	GO:0005737	NM_001025231	Hs.149386
A_19_P00805863	-6.03788	-3.53697	5.66041	down			71184877	chr1	71184818	+	hs|1p31.1				chr1:071184818-071184877
A_33_P3318439	-4.39445	-3.1073	2.44045	down	RNF212	Homo sapiens ring finger protein 212 (RNF212), transcript variant 1, mRNA [NM_001131034]	1065441	chr4	1065382	-	hs|4p16.3	285498	NM_001131034	ring finger protein 212	chr4:1065441-1065382	GO:0000795|GO:0016925|GO:0016874|GO:0008270|GO:0006311|GO:0007131	NM_001131034	Hs.248290
A_23_P305977	-6.47555	-4.96187	2.85537	down	GRAMD2	Homo sapiens GRAM domain containing 2 (GRAMD2), mRNA [NM_001012642]	72452885	chr15	72452826	-	hs|15q23	196996	NM_001012642	GRAM domain containing 2	chr15:72452885-72452826	GO:0016021	NM_001012642	Hs.596332
A_23_P131330	-5.27847	-4.15266	2.18223	down	LRRTM1	Homo sapiens leucine rich repeat transmembrane neuronal 1 (LRRTM1), mRNA [NM_178839]	80529291	chr2	80529232	-	hs|2p12	347730	NM_178839	leucine rich repeat transmembrane neuronal 1	chr2:80529291-80529232	GO:0030424|GO:0030054|GO:0009986|GO:0005783|GO:0035418|GO:0060076|GO:0030426|GO:0003674|GO:0008150|GO:0050808|GO:0045211|GO:0007610|GO:0016021	NM_178839	Hs.591580
A_19_P00807801	-6.04044	-4.96457	2.10798	down			2508946	chr18	2508887	+	hs|18p11.32				chr18:002508887-002508946
A_33_P3214939	-4.99029	-2.81908	4.50401	down	GOLGA6L5P	Homo sapiens golgin A6 family-like 5, pseudogene (GOLGA6L5P), non-coding RNA [NR_003246]	85048474	chr15	85048415	-	hs|15q25.2	374650	NR_003246	golgin A6 family-like 5, pseudogene	chr15:85048474-85048415		NR_003246	Hs.498345
A_23_P163455	-2.99625	-1.83864	2.23087	down	MAP1A	Homo sapiens microtubule-associated protein 1A (MAP1A), mRNA [NM_002373]	43823211	chr15	43823152	+	hs|15q15.3	4130	NM_002373	microtubule-associated protein 1A	chr15:43823152-43823211	GO:0008017|GO:0005515|GO:0016787|GO:0005198|GO:0007605|GO:0005875|GO:0005874|GO:0000226|GO:0005829	NM_002373	Hs.194301
A_23_P25150	-6.46443	-5.21758	2.37323	down	HOXC9	Homo sapiens homeobox C9 (HOXC9), mRNA [NM_006897]	54396671	chr12	54396612	+	hs|12q13.13	3225	NM_006897	homeobox C9	chr12:54396612-54396671	GO:0043565|GO:0003700|GO:0048704|GO:0005634|GO:0009952|GO:0006351	NM_006897	Hs.658823
A_24_P932594	-6.2951	-4.65179	3.12383	down	ULK2	Homo sapiens unc-51 like autophagy activating kinase 2 (ULK2), transcript variant 1, mRNA [NM_014683]	19674685	chr17	19674626	-	hs|17p11.2	9706	NM_014683	unc-51 like autophagy activating kinase 2	chr17:19674685-19674626	GO:0005515|GO:0007165|GO:0034045|GO:0046777|GO:0042594|GO:0004674|GO:0006914|GO:0010506|GO:0048675|GO:0005524|GO:0048671|GO:0030659	NM_014683	Hs.168762
A_19_P00330855	-6.09508	-4.96592	2.18732	down			168682810	chr6	168682751	+	hs|6q27				chr6:168682751-168682810
A_33_P3291662	-5.85665	-4.43899	2.67152	down			84811148	chr15	84811089	+	hs|15q25.2				chr15:084811089-084811148
A_33_P3607359	-4.96355	-3.00461	3.88777	down	LOC399815	Homo sapiens chromosome 10 open reading frame 88 pseudogene (LOC399815), non-coding RNA [NR_027282]	124648124	chr10	124648065	+	hs|10q26.13	399815	NR_027282	chromosome 10 open reading frame 88 pseudogene	chr10:124648065-124648124		NR_027282	Hs.113871
A_32_P423691	-6.48032	-5.08761	2.62572	down	ADIG	Homo sapiens adipogenin (ADIG), mRNA [NM_001018082]	37214703	chr20	37209990	+	hs|20q11.23	149685	NM_001018082	adipogenin	chr20:37209990-37214703	GO:0005737|GO:0050872|GO:0050873|GO:0045600|GO:0005634|GO:0016021|GO:0007283	NM_001018082	Hs.368028
A_19_P00810202	-3.63416	-2.19804	2.70594	down		ALU2_HUMAN (P39189) Alu subfamily SB sequence contamination warning entry, partial (5%) [THC2692845]	509978	chr11	509919	-	hs|11p15.5				chr11:000509978-000509919
A_23_P327605	-5.87676	-3.23585	6.23726	down	GPR123	Homo sapiens G protein-coupled receptor 123 (GPR123), mRNA [NM_001083909]	134944732	chr10	134944673	+	hs|10q26.3	84435	NM_001083909	G protein-coupled receptor 123	chr10:134944673-134944732	GO:0007165|GO:0005737|GO:0007186|GO:0005886|GO:0004930|GO:0016021	NM_001083909	Hs.435183
A_23_P47941	-6.46652	-5.03603	2.69539	down	HOXC11	Homo sapiens homeobox C11 (HOXC11), mRNA [NM_014212]	54369309	chr12	54369250	+	hs|12q13.13	3227	NM_014212	homeobox C11	chr12:54369250-54369309	GO:0001656|GO:0005730|GO:0005634|GO:0009954|GO:0001759|GO:0000978|GO:0009952|GO:0005739|GO:0001077|GO:0005737|GO:0007492|GO:0060272|GO:0045944|GO:0042733	NM_014212	Hs.127562
A_23_P51213	-6.50994	-4.47135	4.10842	down	MYOM3	Homo sapiens myomesin 3 (MYOM3), mRNA [NM_152372]	24383613	chr1	24383554	-	hs|1p36.11	127294	NM_152372	myomesin 3	chr1:24383613-24383554	GO:0031430|GO:0042803	NM_152372	Hs.523413
A_19_P00807523	-4.44841	-3.44404	2.00606	down			75623500	chr16	75623441	+	hs|16q23.1				chr16:075623441-075623500
A_19_P00808779	-5.54888	-4.48722	2.08732	down			102316161	chr10	102316102	-	hs|10q24.31				chr10:102316161-102316102
A_33_P3239487	-6.51587	-5.18495	2.51564	down	COL18A1-AS1	Homo sapiens COL18A1 antisense RNA 1 (COL18A1-AS1), transcript variant 1, long non-coding RNA [NR_028082]	46839700	chr21	46839641	-	hs|21q22.3	378832	NR_028082	COL18A1 antisense RNA 1	chr21:46839700-46839641		NR_028082	Hs.517353
A_33_P3773374	-6.51789	-4.69851	3.52928	down		Homo sapiens cDNA FLJ33573 fis, clone BRAMY2010798. [AK090892]	48104798	chr8	48104739	+	hs|8q11.21		AK090892		chr8:48104739-48104798			Hs.21550
A_33_P3390017	-6.44787	-4.73912	3.26877	down	C15orf54	Homo sapiens chromosome 15 open reading frame 54 (C15orf54), mRNA [NM_207445]	39547000	chr15	39546941	+	hs|15q14	400360	NM_207445	chromosome 15 open reading frame 54	chr15:39546941-39547000		NM_207445	Hs.376109
A_19_P00321247	-6.16091	-4.37693	3.44375	down			130724649	chr7	130724590	+	hs|7q32.3				chr7:130724590-130724649
A_33_P3424067	-5.33307	-4.0939	2.36063	down	SUV420H1	Homo sapiens suppressor of variegation 4-20 homolog 1 (Drosophila) (SUV420H1), transcript variant 1, mRNA [NM_017635]	67923566	chr11	67923507	-	hs|11q13.2	51111	NM_017635	suppressor of variegation 4-20 homolog 1 (Drosophila)	chr11:67923566-67923507	GO:0000780|GO:0006355|GO:0042799|GO:0006351|GO:0034773|GO:0018024	NM_017635	Hs.632120
A_23_P351	-5.79164	-4.75056	2.05778	down	EPB41	Homo sapiens erythrocyte membrane protein band 4.1 (elliptocytosis 1, RH-linked) (EPB41), transcript variant 4, mRNA [NM_203342]	29443527	chr1	29443468	+	hs|1p35.3	2035	NM_203342	erythrocyte membrane protein band 4.1 (elliptocytosis 1, RH-linked)	chr1:29443468-29443527	GO:0005515|GO:0005516|GO:0008091|GO:0005794|GO:0030036|GO:0005886|GO:0008015|GO:0030507|GO:0003779|GO:0005634|GO:0014731|GO:0043231|GO:0032092|GO:0043234|GO:0005545|GO:0030866|GO:0005200|GO:0030863|GO:0019898	NM_203342	Hs.175437
A_33_P3330084	-5.39634	-2.85789	5.80964	down			94439206	chr8	94439147	-	hs|8q22.1				chr8:094439206-094439147
A_23_P353667	-6.25518	-4.9755	2.42785	down	MIR7-3HG	Homo sapiens MIR7-3 host gene (non-protein coding) (MIR7-3HG), long non-coding RNA [NR_027148]	4772328	chr19	4772269	+	hs|19p13.3	284424	NR_027148	MIR7-3 host gene (non-protein coding)	chr19:4772269-4772328		NR_027148	Hs.326728
A_32_P226646	-6.04624	-4.97723	2.098	down	LOC100129781	PREDICTED: Homo sapiens uncharacterized LOC100129781 (LOC100129781), transcript variant X2, misc_RNA [XR_109259]	14420291	chr16	14420232	+	hs|16p13.12	100129781	XR_109259	uncharacterized LOC100129781	chr16:14420232-14420291		XR_109259	Hs.190748
A_33_P3417840	-6.45711	-3.59244	7.28367	down	C16orf47	Homo sapiens chromosome 16 open reading frame 47 (C16orf47), mRNA [NM_207385]	73160596	chr16	73160537	-	hs|16q22.3	388289	NM_207385	chromosome 16 open reading frame 47	chr16:73160596-73160537		NM_207385	Hs.371893
A_23_P163361	-5.45715	-4.26624	2.28297	down	RLBP1	Homo sapiens retinaldehyde binding protein 1 (RLBP1), mRNA [NM_000326]	89753316	chr15	89753257	-	hs|15q26.1	6017	NM_000326	retinaldehyde binding protein 1	chr15:89753316-89753257	GO:0005502|GO:0005215|GO:0007603|GO:0006776|GO:0005575|GO:0019841|GO:0007601|GO:0001523|GO:0044297|GO:0005829	NM_000326	Hs.1933
A_33_P3317589	-5.92496	-4.92334	2.00225	down	GFRA4	Homo sapiens GDNF family receptor alpha 4 (GFRA4), transcript variant 2, mRNA [NM_145762]	3640070	chr20	3640011	-	hs|20p13	64096	NM_145762	GDNF family receptor alpha 4	chr20:3640070-3640011	GO:0030279|GO:0016167|GO:0005886|GO:0031225|GO:0005615	NM_145762	Hs.302025
A_33_P3351999	-6.4624	-3.21829	9.4749	down		XM_363028 predicted protein {Magnaporthe grisea 70-15} (exp=0; wgp=1; cg=0), partial (4%) [THC2642375]	52043718	chr14	52043659	+	hs|14q22.1				chr14:052043659-052043718
A_23_P435649	-6.47982	-5.04917	2.69568	down	AQP4-AS1	Homo sapiens AQP4 antisense RNA 1 (AQP4-AS1), long non-coding RNA [NR_026908]	24515302	chr18	24515243	+	hs|18q11.2	147429	NR_026908	AQP4 antisense RNA 1	chr18:24515243-24515302		NR_026908	Hs.559280
A_32_P111306	-6.09609	-4.93942	2.22943	down	LINC00189	Homo sapiens long intergenic non-protein coding RNA 189 (LINC00189), long non-coding RNA [NR_027072]	30566569	chr21	30566510	+	hs|21q21.3	193629	NR_027072	long intergenic non-protein coding RNA 189	chr21:30566510-30566569		NR_027072	Hs.720711
A_23_P408175	-6.09554	-4.02566	4.19851	down	LINC00477	Homo sapiens long intergenic non-protein coding RNA 477 (LINC00477), long non-coding RNA [NR_029451]	24719966	chr12	24719907	-	hs|12p12.1	144360	NR_029451	long intergenic non-protein coding RNA 477	chr12:24719966-24719907	GO:0016021	NR_029451	Hs.350668
A_32_P228268	-6.43173	-4.31213	4.34574	down	DNAH10	Homo sapiens dynein, axonemal, heavy chain 10 (DNAH10), mRNA [NM_207437]	124420005	chr12	124419946	+	hs|12q24.31	196385	NM_207437	dynein, axonemal, heavy chain 10	chr12:124419946-124420005	GO:0030286|GO:0005874|GO:0035085|GO:0003777|GO:0016887|GO:0005524|GO:0007018	NM_207437	Hs.622654
A_23_P31739	-3.50761	-2.31313	2.28862	down	STMN4	Homo sapiens stathmin-like 4 (STMN4), transcript variant 1, mRNA [NM_030795]	27094248	chr8	27094189	-	hs|8p21.2	81551	NM_030795	stathmin-like 4	chr8:27094248-27094189	GO:0030424|GO:0005794|GO:0031110|GO:0030426	NM_030795	Hs.201058
A_33_P3259198	-6.50033	-5.16326	2.52639	down	TMEM255B	Homo sapiens transmembrane protein 255B (TMEM255B), mRNA [NM_182614]	114503884	chr13	114503825	+	hs|13q34	348013	NM_182614	transmembrane protein 255B	chr13:114503825-114503884	GO:0016021	NM_182614	Hs.280805
A_19_P00327126	-5.48763	-4.34855	2.2024	down	GALNT9	Homo sapiens UDP-N-acetyl-alpha-D-galactosamine:polypeptide N-acetylgalactosaminyltransferase 9 (GalNAc-T9) (GALNT9), transcript variant A, mRNA [NM_001122636]	132834289	chr12	132834230	-	hs|12q24.33	50614	NM_001122636	UDP-N-acetyl-alpha-D-galactosamine:polypeptide N-acetylgalactosaminyltransferase 9 (GalNAc-T9)	chr12:132834289-132834230	GO:0004653|GO:0016020|GO:0006493|GO:0000139|GO:0016266|GO:0016021|GO:0044267|GO:0043687	NM_001122636	Hs.301062
A_33_P3384730	-6.05879	-3.51378	5.83616	down		NADH dehydrogenase [ubiquinone] 1 beta subcomplex subunit 8, mitochondrial; Uncharacterized protein [Source:UniProtKB/TrEMBL;Acc:E9PIZ8] [ENST00000529568]	102265470	chr10	102265411	-	hs|10q24.31		XM_005269679		chr10:102265470-102265411		XM_005269679	Hs.18889
A_19_P00800522	-6.14109	-3.89194	4.75404	down		MUSLRCNA loricrin {Mus musculus} (exp=-1; wgp=0; cg=0), partial (5%) [THC2669257]	123947647	chr11	123947588	+	hs|11q24.2		TCONS_00019513		chr11:123947588-123947647
A_19_P00810048	-5.10544	-3.97428	2.19035	down			97364609	chr14	97364550	-	hs|14q32.2				chr14:097364609-097364550
A_33_P3252381	-3.29892	-2.21122	2.12534	down	PCA3	Homo sapiens prostate cancer antigen 3 (non-protein coding) (PCA3), long non-coding RNA [NR_015342]	79402345	chr9	79402286	+	hs|9q21.2	50652	NR_015342	prostate cancer antigen 3 (non-protein coding)	chr9:79402286-79402345		NR_015342	Hs.663766
A_33_P3311966	-5.87864	-3.98448	3.71704	down			153083111	chr7	153083052	-	hs|7q36.2				chr7:153083111-153083052
A_23_P81058	-6.48778	-5.27731	2.31413	down	BMP3	Homo sapiens bone morphogenetic protein 3 (BMP3), mRNA [NM_001201]	81974699	chr4	81974640	+	hs|4q21.21	651	NM_001201	bone morphogenetic protein 3	chr4:81974640-81974699	GO:0001501|GO:0001503|GO:0070700|GO:0051216|GO:0045944|GO:0007267|GO:0005102|GO:0040007|GO:0008083|GO:0005615|GO:0005125|GO:0030154	NM_001201	Hs.387411
A_24_P230563	-6.5437	-5.0351	2.84534	down	IL2RA	Homo sapiens interleukin 2 receptor, alpha (IL2RA), mRNA [NM_000417]	6067898	chr10	6067839	-	hs|10p15.1	3559	NM_000417	interleukin 2 receptor, alpha	chr10:6067898-6067839	GO:0002437|GO:0050687|GO:0004911|GO:0043065|GO:0005886|GO:0008283|GO:0006915|GO:0006924|GO:0019976|GO:0042130|GO:0042104|GO:0006955|GO:0050777|GO:0007219|GO:0050728|GO:0008144|GO:0046013|GO:0016021|GO:0045582|GO:0007166|GO:0009897	NM_000417	Hs.231367
A_33_P3400244	-6.0325	-4.845	2.27758	down	ZNF496	Homo sapiens zinc finger protein 496 (ZNF496), mRNA [NM_032752]	247493376	chr1	247493317	-	hs|1q44	84838	NM_032752	zinc finger protein 496	chr1:247493376-247493317	GO:0005515|GO:0016604|GO:0006366|GO:0000981|GO:0005634|GO:0000122|GO:0045893|GO:0043621|GO:0003677|GO:0046872	NM_032752	Hs.654803
A_33_P3323692	-6.44853	-4.97575	2.77556	down		PREDICTED: Homo sapiens uncharacterized LOC101929626 (LOC101929626), transcript variant X2, misc_RNA [XR_246319]	46604704	chr1	46604645	+	hs|1p34.1		XR_246319		chr1:46604645-46604704		XR_246319
A_33_P3274080	-3.40755	-1.21178	4.58134	down			24450634	chrY	24450575	-	hs|Yq11.223				chrY:024450634-024450575
A_33_P3330712	-6.52481	-3.64348	7.36833	down	LOC646813	Homo sapiens DEAH (Asp-Glu-Ala-His) box helicase 9 pseudogene (LOC646813), non-coding RNA [NR_024504]	50379472	chr11	50379413	+	hs|11p11.12	646813	NR_024504	DEAH (Asp-Glu-Ala-His) box helicase 9 pseudogene	chr11:50379413-50379472		NR_024504	Hs.684179
A_19_P00322557	-3.82451	-2.65954	2.24228	down		Homo sapiens cDNA clone IMAGE:40076172. [BC113096]	101326839	chr14	101326780	+	hs|14q32.2		BC113096		chr14:101326780-101326839			Hs.525589
A_23_P54996	-2.51685	-1.23504	2.43144	down	TEX14	Homo sapiens testis expressed 14 (TEX14), transcript variant 1, mRNA [NM_198393]	56634169	chr17	56634110	-	hs|17q22	56155	NM_198393	testis expressed 14	chr17:56634169-56634110	GO:0005515|GO:0032091|GO:0043063|GO:0007094|GO:0032466|GO:0019901|GO:0005623|GO:0030496|GO:0005524|GO:0045171|GO:0051306|GO:0005737|GO:0004672|GO:0000777|GO:0000776|GO:0008608|GO:0051301|GO:0007140	NM_198393	Hs.390221
A_33_P3771899	-4.02629	-1.88877	4.40007	down		AGENCOURT_6773311 NIH_MGC_128 Homo sapiens cDNA clone IMAGE:5811573 5', mRNA sequence [BQ278507]							BQ278507					Hs.632626
A_33_P3356230	-6.52869	-3.78591	6.6936	down	CCDC144NL	Homo sapiens coiled-coil domain containing 144 family, N-terminal like (CCDC144NL), mRNA [NM_001004306]	20766856	chr17	20766797	-	hs|17p11.2	339184	NM_001004306	coiled-coil domain containing 144 family, N-terminal like	chr17:20766856-20766797		NM_001004306	Hs.674830
A_33_P3409649	-5.75709	-3.70856	4.13685	down	ADAMTS2	Homo sapiens ADAM metallopeptidase with thrombospondin type 1 motif, 2 (ADAMTS2), transcript variant 2, mRNA [NM_021599]	178770981	chr5	178770922	-	hs|5q35.3	9509	NM_021599	ADAM metallopeptidase with thrombospondin type 1 motif, 2	chr5:178770981-178770922	GO:0030324|GO:0005578|GO:0005576|GO:0007283|GO:0016485|GO:0030198|GO:0030199|GO:0030574|GO:0006508|GO:0008270|GO:0043588|GO:0004222|GO:0008237	NM_021599	Hs.23871
A_23_P66050	-3.31038	-2.26363	2.06586	down	B3GNT9	Homo sapiens UDP-GlcNAc:betaGal beta-1,3-N-acetylglucosaminyltransferase 9 (B3GNT9), mRNA [NM_033309]	67182872	chr16	67182813	-	hs|16q22.1	84752	NM_033309	UDP-GlcNAc:betaGal beta-1,3-N-acetylglucosaminyltransferase 9	chr16:67182872-67182813	GO:0000139|GO:0006486|GO:0016021|GO:0008378	NM_033309	Hs.744158
A_32_P206050	-6.4483	-5.4145	2.04742	down	TBC1D30	Homo sapiens TBC1 domain family, member 30 (TBC1D30), mRNA [NM_015279]	65271281	chr12	65271222	+	hs|12q14.3	23329	NM_015279	TBC1 domain family, member 30	chr12:65271222-65271281	GO:0005886|GO:0005097	NM_015279	Hs.192492
A_19_P00331107	-6.2788	-5.24208	2.05156	down			118692454	chr8	118692395	-	hs|8q24.11				chr8:118692454-118692395
A_33_P3415623	-6.16652	-4.06232	4.29959	down	LRRIQ1	leucine-rich repeats and IQ motif containing 1 [Source:HGNC Symbol;Acc:25708] [ENST00000525971]	85518476	chr12	85518417	+	hs|12q21.31	84125	AB058704	leucine-rich repeats and IQ motif containing 1	chr12:85518417-85518476			Hs.402200
A_33_P3229487	-6.29836	-3.72345	5.95833	down	OR4X1	Homo sapiens olfactory receptor, family 4, subfamily X, member 1 (OR4X1), mRNA [NM_001004726]	48286330	chr11	48286271	+	hs|11p11.2	390113	NM_001004726	olfactory receptor, family 4, subfamily X, member 1	chr11:48286271-48286330	GO:0004984|GO:0005886|GO:0004930|GO:0016021	NM_001004726	Hs.553742
A_24_P365972	-6.24728	-3.96474	4.86531	down	LOC286359	Homo sapiens uncharacterized LOC286359 (LOC286359), long non-coding RNA [NR_026847]	100153712	chr9	100153653	-	hs|9q22.33	286359	NR_026847	uncharacterized LOC286359	chr9:100153712-100153653		NR_026847	Hs.132262
A_19_P00322058	-6.5596	-4.35247	4.61756	down	LINC01013	Homo sapiens long intergenic non-protein coding RNA 1013 (LINC01013), long non-coding RNA [NR_038981]	132490309	chr6	132490250	+	hs|6q23.2	100507254	NR_038981	long intergenic non-protein coding RNA 1013	chr6:132490250-132490309		NR_038981	Hs.103070
A_23_P435601	-6.27431	-5.27411	2.00027	down	ST8SIA4	Homo sapiens ST8 alpha-N-acetyl-neuraminide alpha-2,8-sialyltransferase 4 (ST8SIA4), transcript variant 2, mRNA [NM_175052]	100221721	chr5	100221662	-	hs|5q21.1	7903	NM_175052	ST8 alpha-N-acetyl-neuraminide alpha-2,8-sialyltransferase 4	chr5:100221721-100221662	GO:0003828|GO:0030173|GO:0009311|GO:0000139|GO:0007411|GO:0006491|GO:0001574|GO:0006486|GO:0033691|GO:0006464|GO:0007399	NM_175052	Hs.308628
A_19_P00811778	-6.22018	-4.99259	2.34176	down		Homo sapiens clone TCBAP0774 mRNA sequence. [AF283771]	31036746	chr13	31036688	+	hs|13q12.3		AF283771		chr13:31036688-31036746			Hs.434102
A_33_P3250740	-6.33781	-4.97471	2.57238	down	DCAF8L1	Homo sapiens DDB1 and CUL4 associated factor 8-like 1 (DCAF8L1), mRNA [NM_001017930]	27997856	chrX	27997797	-	hs|Xp21.3	139425	NM_001017930	DDB1 and CUL4 associated factor 8-like 1	chrX:27997856-27997797		NM_001017930	Hs.447365
A_23_P385017	-6.24133	-4.77579	2.76166	down	G6PC	Homo sapiens glucose-6-phosphatase, catalytic subunit (G6PC), transcript variant 1, mRNA [NM_000151]	41065248	chr17	41065189	+	hs|17q21.31	2538	NM_000151	glucose-6-phosphatase, catalytic subunit	chr17:41065189-41065248	GO:0042632|GO:0010468|GO:0005975|GO:0005977|GO:0006094|GO:0030176|GO:0015760|GO:0044281|GO:0042593|GO:0046415|GO:0055085|GO:0008645|GO:0035264|GO:0015758|GO:0042301|GO:0004346|GO:0016773|GO:0005789|GO:0006641|GO:0016021|GO:0051156|GO:0005980|GO:0008202	NM_000151	Hs.212293
A_33_P3801085	-6.56563	-5.3864	2.26456	down	LINC00616	Homo sapiens long intergenic non-protein coding RNA 616 (LINC00616), long non-coding RNA [NR_037866]	138948667	chr4	138948608	-	hs|4q28.3	641365	NR_037866	long intergenic non-protein coding RNA 616	chr4:138948667-138948608		NR_037866	Hs.435630
A_19_P00332301	-4.21561	-3.13595	2.11353	down			194200846	chr3	194200787	+	hs|3q29				chr3:194200787-194200846
A_33_P3328564	-6.39476	-2.8128	11.9751	down			13848125	chr11	13848066	-	hs|11p15.2				chr11:013848125-013848066
A_19_P00801720	-6.06709	-4.37866	3.22307	down			15401076	chr19	15401017	-	hs|19p13.12				chr19:015401076-015401017
A_33_P3334404	-5.88019	-3.77033	4.3165	down	CA6	carbonic anhydrase VI [Source:HGNC Symbol;Acc:1380] [ENST00000319474]	9011656	chr1	9011597	+	hs|1p36.23	765	JF432775	carbonic anhydrase VI	chr1:9011597-9011656	GO:0005737|GO:0015701|GO:0008270|GO:0005576|GO:0044281|GO:0004089|GO:0006730|GO:0005615		Hs.100322
A_24_P271696	-6.05089	-4.87982	2.25178	down	XAGE1A	Homo sapiens X antigen family, member 1A (XAGE1A), transcript variant a, mRNA [NM_001097592]	52241200	chrX	52241141	+	hs|Xp11.22	653219	NM_001097592	X antigen family, member 1A	chrX:52241141-52241200		NM_001097592	Hs.546096
A_33_P3795524	-6.05612	-3.50082	5.8779	down	LRRC2-AS1	Homo sapiens LRRC2 antisense RNA 1 (LRRC2-AS1), long non-coding RNA [NR_073385]	46601175	chr3	46601116	+	hs|3p21.31	83598	NR_073385	LRRC2 antisense RNA 1	chr3:46601116-46601175		NR_073385
A_33_P3400728	-4.25948	-2.76483	2.81796	down	RIPK4	Homo sapiens receptor-interacting serine-threonine kinase 4 (RIPK4), mRNA [NM_020639]	43161413	chr21	43161354	-	hs|21q22.3	54101	NM_020639	receptor-interacting serine-threonine kinase 4	chr21:43161413-43161354	GO:0005515|GO:0005737|GO:0016020|GO:0004674|GO:0005524|GO:0002009	NM_020639	Hs.517310
A_33_P3610771	-6.16555	-4.59469	2.97081	down	ARHGEF38	Homo sapiens Rho guanine nucleotide exchange factor (GEF) 38 (ARHGEF38), transcript variant 1, mRNA [NM_001242729]	106602053	chr4	106601994	+	hs|4q24	54848	NM_001242729	Rho guanine nucleotide exchange factor (GEF) 38	chr4:106601994-106602053	GO:0035023|GO:0005089	NM_001242729	Hs.585224
A_33_P3352522	-4.29877	-3.08	2.32747	down	GAS6-AS1	Homo sapiens cDNA FLJ35543 fis, clone SPLEN2002957. [AK092862]	114548642	chr13	114548583	+	hs|13q34	650669	AK092862	GAS6 antisense RNA 1	chr13:114548583-114548642			Hs.369201
A_19_P00322315	-5.95013	-4.81397	2.19796	down	AOX2P	Homo sapiens aldehyde oxidase 2 pseudogene (AOX2P), non-coding RNA [NR_001557]	201626980	chr2	201626921	+	hs|2q33.1	344454	NR_001557	aldehyde oxidase 2 pseudogene	chr2:201626921-201626980		NR_001557	Hs.148269
A_33_P3314710	-5.34954	-3.42074	3.80739	down			35723533	chr19	35723474	-	hs|19q13.12				chr19:035723533-035723474
A_33_P3213149	-4.02983	-2.54151	2.80561	down	TPTEP1	transmembrane phosphatase with tensin homology pseudogene 1 [Source:HGNC Symbol;Acc:43648] [ENST00000545818]	17131243	chr22	17131184	+	hs|22q11.1	387590	TCONS_l2_00017550	transmembrane phosphatase with tensin homology pseudogene 1	chr22:17131184-17131243			Hs.474116
A_19_P00804735	-6.05775	-4.19995	3.62454	down			140426042	chr7	140425983	+	hs|7q34				chr7:140425983-140426042
A_33_P3378318	-6.55483	-4.98003	2.97893	down			43050964	chr10	43050905	+	hs|10q11.21				chr10:043050905-043050964
A_19_P00803490	-6.27658	-2.86793	10.6196	down			85263067	chr11	85263008	-	hs|11q14.1				chr11:085263067-085263008
A_19_P00327549	-6.45574	-5.43493	2.02905	down			136792495	chr3	136792436	-	hs|3q22.3				chr3:136792495-136792436
A_24_P6467	-5.88058	-4.41564	2.76052	down	DENND2C	Homo sapiens DENN/MADD domain containing 2C (DENND2C), transcript variant 2, mRNA [NM_198459]	115138469	chr1	115137157	-	hs|1p13.2	163259	NM_198459	DENN/MADD domain containing 2C	chr1:115138469-115137157	GO:0017112	NM_198459	Hs.654928
A_33_P3246413	-6.43712	-4.65666	3.43536	down			19825346	chr14	19825287	-	hs|14q11.2				chr14:019825346-019825287
A_33_P3273802	-6.23114	-4.28386	3.85645	down			59623092	chr3	59623033	-	hs|3p14.2				chr3:059623092-059623033
A_33_P3254727	-6.08525	-4.45861	3.08794	down			42722510	chr2	42722451	+	hs|2p21				chr2:042722451-042722510
A_33_P3246970	-6.55448	-4.16838	5.22745	down			82445588	chr8	82445529	+	hs|8q21.13				chr8:082445529-082445588
A_24_P366644	-5.97414	-3.67757	4.91288	down			197658685	chr1	197658626	+	hs|1q31.3				chr1:197658626-197658685
A_32_P21255	-5.59375	-4.4547	2.20235	down	SLC30A4	Homo sapiens solute carrier family 30 (zinc transporter), member 4 (SLC30A4), mRNA [NM_013309]	45775354	chr15	45775295	-	hs|15q21.1	7782	NM_013309	solute carrier family 30 (zinc transporter), member 4	chr15:45775354-45775295	GO:0071577|GO:0005737|GO:0055069|GO:0005385|GO:0061088|GO:0005770|GO:0009636|GO:0016021|GO:0010008	NM_013309	Hs.162989
A_33_P3294078	-5.42637	-4.33492	2.13089	down			39764062	chr12	39764003	+	hs|12q12				chr12:039764003-039764062
A_24_P279870	-4.34064	-3.07783	2.39963	down	PDYN	Homo sapiens prodynorphin (PDYN), transcript variant 1, mRNA [NM_024411]	1960062	chr20	1960003	-	hs|20p13	5173	NM_024411	prodynorphin	chr20:1960062-1960003	GO:0008219|GO:0005886|GO:0007218|GO:0001515|GO:0007268|GO:0005576	NM_024411	Hs.22584
A_33_P3402313	-6.57994	-4.69125	3.70298	down	SLC9A4	Homo sapiens solute carrier family 9, subfamily A (NHE4, cation proton antiporter 4), member 4 (SLC9A4), mRNA [NM_001011552]	103149949	chr2	103149890	+	hs|2q12.1	389015	NM_001011552	solute carrier family 9, subfamily A (NHE4, cation proton antiporter 4), member 4	chr2:103149890-103149949	GO:0016323|GO:0016324|GO:0015385|GO:0005886|GO:0016021|GO:0055085|GO:0006885|GO:0006811	NM_001011552	Hs.447686
A_33_P3379116	-6.07617	-4.84395	2.34928	down		Q5SQU0_HUMAN (Q5SQU0) SAR1a gene homolog 1 (S. cerevisiae) (Fragment), partial (49%) [THC2537731]	29044241	chr6	29044182	-	hs|6p22.1				chr6:029044241-029044182
A_33_P3214550	-3.48737	-2.4489	2.05405	down	CXCR2	Homo sapiens chemokine (C-X-C motif) receptor 2 (CXCR2), transcript variant 1, mRNA [NM_001557]	219001934	chr2	219001875	+	hs|2q35	3579	NM_001557	chemokine (C-X-C motif) receptor 2	chr2:219001875-219001934	GO:0005515|GO:0008284|GO:0005886|GO:0007200|GO:0019959|GO:0007204|GO:0042629|GO:0005622|GO:0031623|GO:0006954|GO:0006935|GO:0038112|GO:0004871|GO:0009986|GO:0030593|GO:0002407|GO:0006915|GO:0004918|GO:0007165|GO:0006968|GO:0016020|GO:0005887|GO:0016494|GO:0042119|GO:0007166	NM_001557	Hs.846
A_33_P3388800	-4.84002	-3.56661	2.41733	down		AB208941 TNNI3 interacting kinase variant {Homo sapiens} (exp=-1; wgp=0; cg=0), partial (16%) [THC2695866]	74706308	chr1	74706249	+	hs|1p31.1				chr1:074706249-074706308
A_33_P3415156	-6.39324	-4.24254	4.44041	down		DA938875 SPLEN2 Homo sapiens cDNA clone SPLEN2012237 5', mRNA sequence [DA938875]	102048367	chr7	102048308	-	hs|7q22.1		DA938875		chr7:102048367-102048308			Hs.691111
A_33_P3281695	-6.26989	-3.66411	6.08722	down	NLRP3	Homo sapiens NLR family, pyrin domain containing 3 (NLRP3), transcript variant 6, mRNA [NM_001243133]	247611806	chr1	247611747	+	hs|1q44	114548	NM_001243133	NLR family, pyrin domain containing 3	chr1:247611747-247611806	GO:0005515|GO:0042347|GO:0050713|GO:0051259|GO:0035872|GO:0005829|GO:0005737|GO:0051607|GO:0006954|GO:0051092|GO:0050718|GO:0009595|GO:0032621|GO:0072559|GO:0050701|GO:0006919|GO:0042834|GO:0006915|GO:0032088|GO:0006952|GO:0002674|GO:0005524|GO:0043280|GO:0007165|GO:0071222|GO:0045087|GO:0050728	NM_001243133	Hs.159483
A_24_P68991	-6.20425	-3.78717	5.3409	down	NKX6-1	Homo sapiens NK6 homeobox 1 (NKX6-1), mRNA [NM_006168]	85418721	chr4	85416948	-	hs|4q21.23	4825	NM_006168	NK6 homeobox 1	chr4:85418721-85416948	GO:0003700|GO:0006366|GO:0008283|GO:0048709|GO:0005634|GO:0072560|GO:0007224|GO:0051091|GO:0045944|GO:0071375|GO:0009887|GO:0032024|GO:0000976|GO:0042493|GO:0005730|GO:0045686|GO:0000122|GO:0045687|GO:0051594|GO:0031016|GO:0045666|GO:0071345|GO:0003682|GO:0031018|GO:2000078|GO:0021912|GO:0021913|GO:0035094	NM_006168	Hs.546270
A_33_P3385471	-6.52824	-4.29207	4.71145	down	OR4A47	Homo sapiens olfactory receptor, family 4, subfamily A, member 47 (OR4A47), mRNA [NM_001005512]	48511274	chr11	48511215	+	hs|11p11.2	403253	NM_001005512	olfactory receptor, family 4, subfamily A, member 47	chr11:48511215-48511274	GO:0004984|GO:0005886|GO:0004930|GO:0016021	NM_001005512	Hs.554532
A_19_P00330721	-6.23798	-5.19933	2.05431	down			167320599	chr6	167320540	+	hs|6q27				chr6:167320540-167320599
A_19_P00321009	-6.051	-4.73628	2.48753	down	LOC100505633	Homo sapiens uncharacterized LOC100505633 (LOC100505633), long non-coding RNA [NR_038849]	159946518	chr1	159946459	+	hs|1q23.2	100505633	NR_038849	uncharacterized LOC100505633	chr1:159946459-159946518		NR_038849	Hs.445045
A_33_P3535523	-6.48164	-3.58012	7.47216	down	LOC286068	Homo sapiens, clone IMAGE:3909165, mRNA. [BC015720]	49340900	chr8	49340841	-	hs|8q11.21	286068	BC015720	uncharacterized LOC286068	chr8:49340900-49340841			Hs.555244
A_33_P3272808	-4.65681	-3.54329	2.16372	down	PTCD3	Homo sapiens pentatricopeptide repeat domain 3 (PTCD3), mRNA [NM_017952]	86369257	chr2	86369198	+	hs|2p11.2	55037	NM_017952	pentatricopeptide repeat domain 3	chr2:86369198-86369257	GO:0005739|GO:0032543|GO:0043024|GO:0019843|GO:0006417	NM_017952	Hs.323489
A_33_P3233025	-6.56879	-4.91197	3.15321	down	ATXN3L	Homo sapiens ataxin 3-like (ATXN3L), mRNA [NM_001135995]	13337048	chrX	13336989	-	hs|Xp22.2	92552	NM_001135995	ataxin 3-like	chrX:13337048-13336989	GO:0016579|GO:0006355|GO:0004843|GO:0006508|GO:0005634|GO:0008242|GO:0006351	NM_001135995	Hs.382641
A_19_P00810310	-6.27152	-5.176	2.1369	down			186489509	chr1	186489450	-	hs|1q31.1				chr1:186489509-186489450
A_33_P3308774	-5.19177	-3.72339	2.7671	down		DB066855 TESTI4 Homo sapiens cDNA clone TESTI4008311 5', mRNA sequence [DB066855]	40429298	chr1	40429239	+	hs|1p34.2		DB066855		chr1:40429239-40429298			Hs.75668
A_33_P3297651	-6.34676	-2.88736	10.9998	down	LOC100130540	Homo sapiens cDNA FLJ43078 fis, clone BRTHA3016845. [AK125068]	128702545	chr3	128702486	-	hs|3q21.3	100130540	AK125068	uncharacterized LOC100130540	chr3:128702545-128702486			Hs.689563
A_33_P3276107	-6.55881	-4.89978	3.15805	down	LOC101928426	PREDICTED: Homo sapiens basic salivary proline-rich protein 2-like (LOC101928426), transcript variant X2, mRNA [XM_005262504]	123468895	chrX	123468836	+	hs|Xq25	101928426	XM_005262504	basic salivary proline-rich protein 2-like	chrX:123468836-123468895		XM_005262504
A_23_P153301	-6.04474	-5.00875	2.05053	down	CEACAM5	Homo sapiens carcinoembryonic antigen-related cell adhesion molecule 5 (CEACAM5), mRNA [NM_004363]	42225043	chr19	42224984	+	hs|19q13.2	1048	NM_004363	carcinoembryonic antigen-related cell adhesion molecule 5	chr19:42224984-42225043	GO:0016323|GO:0005887|GO:0031225|GO:0042802	NM_004363	Hs.709196
A_24_P156748	-4.3126	-3.14691	2.2434	down	SLC30A2	Homo sapiens solute carrier family 30 (zinc transporter), member 2 (SLC30A2), transcript variant 1, mRNA [NM_001004434]	26364697	chr1	26364638	-	hs|1p36.11	7780	NM_001004434	solute carrier family 30 (zinc transporter), member 2	chr1:26364697-26364638	GO:0005737|GO:0005770|GO:0008324|GO:0006829|GO:0016021|GO:0005765|GO:0061090|GO:0055085	NM_001004434	Hs.143545
A_19_P00323137	-6.4852	-3.13129	10.2242	down			133236062	chr9	133236003	+	hs|9q34.11				chr9:133236003-133236062
A_19_P00802720	-5.74175	-4.2966	2.72292	down			225240359	chr1	225240300	+	hs|1q42.12				chr1:225240300-225240359
A_23_P345725	-6.23205	-4.53251	3.24797	down	HOXD4	Homo sapiens homeobox D4 (HOXD4), mRNA [NM_014621]	177016376	chr2	177016317	+	hs|2q31.1	3233	NM_014621	homeobox D4	chr2:177016317-177016376	GO:0043565|GO:0006355|GO:0003700|GO:0007275|GO:0005634|GO:0006351	NM_014621	Hs.591609
A_33_P3265159	-4.49379	-3.47272	2.02943	down	GAPVD1	Homo sapiens cDNA clone IMAGE:5203707, containing frame-shift errors. [BC110990]	128071560	chr9	128071501	+	hs|9q33.3	26130	BC110990	GTPase activating protein and VPS9 domains 1	chr9:128071501-128071560	GO:0032794|GO:0005085|GO:0051056|GO:0007165|GO:0016020|GO:0051223|GO:0006897|GO:0005829|GO:0005768|GO:0005096		Hs.495134
A_33_P3374273	-6.51075	-4.39253	4.34156	down	LINC01104	Homo sapiens long intergenic non-protein coding RNA 1104 (LINC01104), long non-coding RNA [NR_103730]	100867681	chr2	100867622	+	hs|2q11.2	150577	NR_103730	long intergenic non-protein coding RNA 1104	chr2:100867622-100867681		NR_103730	Hs.434127
A_19_P00318528	-6.09124	-4.91532	2.25938	down			46463505	chr22	46463446	-	hs|22q13.31				chr22:46463505-46463446
A_33_P3262969	-5.44406	-4.21867	2.33819	down	COL4A6	collagen, type IV, alpha 6 [Source:HGNC Symbol;Acc:2208] [ENST00000461897]	107512369	chrX	107512310	-	hs|Xq22.3	1288	BT007228	collagen, type IV, alpha 6	chrX:107512369-107512310	GO:0071230|GO:0022617|GO:0030198|GO:0030574|GO:0005587|GO:0005788|GO:0005576|GO:0007155|GO:0005201		Hs.145586
A_24_P61490	-6.20308	-5.17099	2.04499	down	NKX2-1	Homo sapiens NK2 homeobox 1 (NKX2-1), transcript variant 2, mRNA [NM_003317]	36985777	chr14	36985718	-	hs|14q13.3	7080	NM_003317	NK2 homeobox 1	chr14:36985777-36985718	GO:0005515|GO:0003700|GO:0044212|GO:0048709|GO:0030324|GO:0003705|GO:0021983|GO:0005634|GO:0030878|GO:0010719|GO:0042696|GO:0031128|GO:0060430|GO:0048646|GO:0021795|GO:0021798|GO:0007411|GO:0045944|GO:0007626|GO:0009725|GO:0021892|GO:0030512|GO:0005667|GO:0030336|GO:0021877|GO:0000122|GO:0003677|GO:0043565|GO:0010628|GO:0021766|GO:0060441|GO:0007492|GO:0007420|GO:0060486|GO:0033327|GO:0005654|GO:…	NM_003317	Hs.94367
A_33_P3213962	-6.05593	-4.27177	3.4442	down	OR13A1	Homo sapiens olfactory receptor, family 13, subfamily A, member 1 (OR13A1), mRNA [NM_001004297]	45798161	chr10	45798102	-	hs|10q11.21	79290	NM_001004297	olfactory receptor, family 13, subfamily A, member 1	chr10:45798161-45798102	GO:0004984|GO:0005886|GO:0004930|GO:0016021	NM_001004297	Hs.532435
A_19_P00329814	-4.31248	-3.08389	2.34338	down			3911515	chr6	3911456	+	hs|6p25.2				chr6:003911456-003911515
A_24_P187614	-5.93992	-4.62714	2.48418	down	LOC100129648	Homo sapiens cDNA FLJ40318 fis, clone TESTI2030556. [AK097637]	41768715	chr22	41768656	-	hs|22q13.2	100129648	AK097637	uncharacterized LOC100129648	chr22:41768715-41768656			Hs.711285
A_23_P13772	-6.05734	-3.5693	5.61018	down	TBX3	Homo sapiens T-box 3 (TBX3), transcript variant 2, mRNA [NM_016569]	115109713	chr12	115109654	-	hs|12q24.21	6926	NM_016569	T-box 3	chr12:115109713-115109654	GO:0005515|GO:0035136|GO:0008284|GO:0060596|GO:0003700|GO:0003167|GO:0005634|GO:0030879|GO:0060931|GO:0045662|GO:0001947|GO:0030539|GO:0046884|GO:0030857|GO:0001085|GO:0060021|GO:0009887|GO:0048332|GO:0008595|GO:0010159|GO:0001102|GO:0043066|GO:0001568|GO:0006357|GO:0060412|GO:0007569|GO:2000648|GO:0000122|GO:0045787|GO:0001701|GO:0060923|GO:0006351|GO:0003151|GO:0043565|GO:0001501|GO:0032275|GO:…	NM_016569	Hs.744016
A_24_P111147	-5.13402	-2.53873	6.04309	down	PCDH15	Homo sapiens mRNA; cDNA DKFZp667A1711 (from clone DKFZp667A1711). [AL834134]	55754718	chr10	55754659	-	hs|10q21.1	65217	AL834134	protocadherin-related 15	chr10:55754718-55754659	GO:0005886|GO:0007605|GO:0005509|GO:0032420|GO:0045202|GO:0005576|GO:0045494|GO:0005615|GO:0050957|GO:0016021|GO:0007156|GO:0050953|GO:0001750		Hs.280209
A_19_P00332518	-6.59681	-4.05118	5.83865	down			86421723	chr5	86421664	+	hs|5q14.3				chr5:086421664-086421723
A_32_P104772	-6.58498	-2.63411	15.4644	down		AF079557 poly(ADP-ribose) glycohydrolase {Mus musculus} (exp=-1; wgp=0; cg=0), partial (3%) [THC2553947]	44125576	chr9	44125517	-	hs|9p11.2		TCONS_l2_00029295		chr9:44125576-44125517
A_19_P00806896	-4.64646	-3.52026	2.18284	down			90043904	chr16	90043845	-	hs|16q24.3				chr16:090043904-090043845
A_32_P227605	-6.15868	-2.88538	9.66858	down	RGS9BP	Homo sapiens regulator of G protein signaling 9 binding protein (RGS9BP), mRNA [NM_207391]	33169070	chr19	33169011	+	hs|19q13.11	388531	NM_207391	regulator of G protein signaling 9 binding protein	chr19:33169011-33169070	GO:0007603|GO:0050908|GO:0022400|GO:0016021|GO:0009968|GO:0016056	NM_207391	Hs.528491
A_19_P00326825	-5.8594	-3.15242	6.52951	down			130870481	chrX	130870422	+	hs|Xq26.2				chrX:130870422-130870481
A_19_P00324053	-5.85144	-3.83362	4.04971	down			192962816	chr1	192962757	-	hs|1q31.2				chr1:192962816-192962757
A_33_P3279526	-2.60287	-1.37939	2.3351	down			21260402	chr7	21260343	-	hs|7p15.3				chr7:021260402-021260343
A_19_P00328462	-6.11721	-4.1998	3.77744	down			102052361	chr14	102052302	-	hs|14q32.31				chr14:102052361-102052302
A_33_P3396010	-4.31108	-2.70347	3.04747	down	AGER	Homo sapiens advanced glycosylation end product-specific receptor (AGER), transcript variant 9, mRNA [NM_001206966]	32149366	chr6	32149307	-	hs|6p21.32	177	NM_001206966	advanced glycosylation end product-specific receptor	chr6:32149366-32149307	GO:0005515|GO:0005886|GO:0009611|GO:0005576|GO:0031175|GO:0050930|GO:0044548|GO:0051092|GO:0006954|GO:0005887|GO:0045087|GO:0004872|GO:0007166|GO:0004888	NM_001206966	Hs.534342
A_32_P449380	-5.78379	-1.60018	18.1716	down	WDR38	Homo sapiens WD repeat domain 38 (WDR38), transcript variant 2, mRNA [NM_001045476]	127619129	chr9	127619070	+	hs|9q33.3	401551	NM_001045476	WD repeat domain 38	chr9:127619070-127619129		NM_001045476	Hs.343383
A_33_P3414107	-5.92232	-4.52956	2.62582	down	LOC729040	PREDICTED: Homo sapiens uncharacterized LOC729040 (LOC729040), misc_RNA [XR_241838]	90575973	chr5	90575914	-	hs|5q14.3	729040	XR_241838	uncharacterized LOC729040	chr5:90575973-90575914		XR_241838	Hs.678658
A_19_P00326844	-6.52865	-4.21359	4.97627	down			67669825	chr18	67669766	+	hs|18q22.2				chr18:067669766-067669825
A_33_P3269166	-4.15479	-2.94932	2.30613	down	NALCN	sodium leak channel, non-selective [Source:HGNC Symbol;Acc:19082] [ENST00000467264]	101768854	chr13	101768795	-	hs|13q33.1	259232		sodium leak channel, non-selective	chr13:101768854-101768795	GO:0005515|GO:0034220|GO:0005244|GO:0005886|GO:0005272|GO:0035725|GO:0016021|GO:0055085
A_19_P00807207	-6.37137	-4.5529	3.52707	down			37183752	chr8	37183693	-	hs|8p11.23		TCONS_00014970		chr8:37183752-37183693
A_33_P3248629	-3.56251	-1.61126	3.86709	down	DENND2A	DENN/MADD domain containing 2A [Source:HGNC Symbol;Acc:22212] [ENST00000492720]	140244416	chr7	140244357	-	hs|7q34	27147	BC115004	DENN/MADD domain containing 2A	chr7:140244416-140244357	GO:0017112|GO:0005737|GO:0042147|GO:0015629|GO:0015031		Hs.6385
A_19_P00805489	-6.35418	-3.51391	7.16155	down			27738953	chr5	27738894	+	hs|5p14.1				chr5:027738894-027738953
A_19_P00320483	-6.24969	-5.124	2.18206	down		Homo sapiens cDNA: FLJ23488 fis, clone LNG00589, highly similar to AF064019 Homo sapiens DNA fragmentation factor 40 kDa subunit (DFF40) mRNA. [AK027141]	3794357	chr1	3794298	+	hs|1p36.32		AK027141		chr1:3794298-3794357			Hs.133089
A_33_P3416142	-6.02401	-4.009	4.04184	down	MIR181A1HG	MIR181A1 host gene (non-protein coding) [Source:HGNC Symbol;Acc:48659] [ENST00000436880]	198868184	chr1	198868125	-	hs|1q32.1	100131234	TCONS_00000111	MIR181A1 host gene (non-protein coding)	chr1:198868184-198868125			Hs.711077
A_33_P3209170	-6.38688	-4.90754	2.78821	down	CXorf51A	Homo sapiens chromosome X open reading frame 51A (CXorf51A), mRNA [NM_001144064]	145891929	chrX	145891870	+	hs|Xq27.3	100129239	NM_001144064	chromosome X open reading frame 51A	chrX:145891870-145891929		NM_001144064	Hs.592233
A_33_P3275035	-6.55594	-5.01635	2.90711	down	MUC21	Homo sapiens mucin 21, cell surface associated (MUC21), mRNA [NM_001010909]	30957675	chr6	30957616	+	hs|6p21.33	394263	NM_001010909	mucin 21, cell surface associated	chr6:30957616-30957675	GO:0005886|GO:0005796|GO:0016266|GO:0016021|GO:0044267|GO:0043687	NM_001010909	Hs.448277
A_33_P3338494	-6.26462	-4.14436	4.3477	down	RTCA	RNA 3'-terminal phosphate cyclase [Source:HGNC Symbol;Acc:17981] [ENST00000370126]	100732485	chr1	100732426	+	hs|1p21.2	8634		RNA 3'-terminal phosphate cyclase	chr1:100732426-100732485	GO:0006396|GO:0003963|GO:0003723|GO:0005654|GO:0005634|GO:0005524
A_19_P00321058	-2.30927	-1.24037	2.09783	down			64436762	chr2	64436703	-	hs|2p14				chr2:064436762-064436703
A_33_P3273580	-5.08652	-3.96491	2.17589	down		Homo sapiens clone pp6750 unknown mRNA. [AF289570]	233509192	chr2	233509133	+	hs|2q37.1		AF289570		chr2:233509133-233509192			Hs.684475
A_32_P84369	-6.35313	-4.67251	3.20565	down	FAM153C	Homo sapiens family with sequence similarity 153, member C (FAM153C), non-coding RNA [NR_038353]	177475775	chr5	177475716	+	hs|5q35.3	653316	NR_038353	family with sequence similarity 153, member C, pseudogene	chr5:177475716-177475775		NR_038353	Hs.652193
A_33_P3383816	-5.95354	-4.66207	2.44778	down	LINC00909	Homo sapiens long intergenic non-protein coding RNA 909 (LINC00909), long non-coding RNA [NR_024484]	72259124	chr18	72259065	-	hs|18q22.3	400657	NR_024484	long intergenic non-protein coding RNA 909	chr18:72259124-72259065		NR_024484	Hs.61508
A_23_P348253	-4.98216	-3.54377	2.71018	down	CDHR3	Homo sapiens cadherin-related family member 3 (CDHR3), mRNA [NM_152750]	105673451	chr7	105673392	+	hs|7q22.3	222256	NM_152750	cadherin-related family member 3	chr7:105673392-105673451	GO:0005886|GO:0005509|GO:0016021|GO:0007156	NM_152750	Hs.150120
A_33_P3375026	-6.40558	-4.33198	4.20935	down			89739078	chr15	89739019	-	hs|15q26.1				chr15:089739078-089739019
A_19_P00805049	-6.46512	-4.23954	4.67699	down			79690006	chr16	79689947	-	hs|16q23.2				chr16:079690006-079689947
A_23_P344578	-5.48777	-4.23123	2.38922	down	FAM154A	Homo sapiens family with sequence similarity 154, member A (FAM154A), transcript variant 1, mRNA [NM_153707]	18927974	chr9	18927915	-	hs|9p22.1	158297	NM_153707	family with sequence similarity 154, member A	chr9:18927974-18927915	GO:0005515	NM_153707	Hs.731593
A_33_P3358712	-6.3714	-5.26091	2.15919	down	POLR2M	polymerase (RNA) II (DNA directed) polypeptide M [Source:HGNC Symbol;Acc:14862] [ENST00000464277]	57999307	chr15	57999248	+	hs|15q21.3	81488	AY341344	polymerase (RNA) II (DNA directed) polypeptide M	chr15:57999248-57999307	GO:0003899|GO:0016591|GO:0043025|GO:0051685|GO:0005635		Hs.437256
A_33_P3248231	-6.07391	-4.07039	4.00977	down	LOC283028	PREDICTED: Homo sapiens uncharacterized LOC283028 (LOC283028), misc_RNA [XR_171099]	43248938	chr10	43248879	-	hs|10q11.21	283028	XR_171099	uncharacterized LOC283028	chr10:43248938-43248879		XR_171099	Hs.448616
A_33_P3246528	-5.70552	-3.89462	3.50862	down	CCDC114	Homo sapiens coiled-coil domain containing 114 (CCDC114), mRNA [NM_144577]	48806967	chr19	48806908	-	hs|19q13.33	93233	NM_144577	coiled-coil domain containing 114	chr19:48806967-48806908	GO:0005929|GO:0036157|GO:0036158	NM_144577	Hs.112645
A_19_P00808655	-5.02821	-3.36683	3.1632	down			18449580	chr22	18449521	-	hs|22q11.21				chr22:018449580-018449521
A_23_P46947	-5.21922	-1.72843	11.2418	down	CNNM1	Homo sapiens cyclin M1 (CNNM1), mRNA [NM_020348]	101153611	chr10	101153552	+	hs|10q24.2	26507	NM_020348	cyclin M1	chr10:101153552-101153611	GO:0005886|GO:0030554|GO:0016021|GO:0006811	NM_020348	Hs.274579
A_23_P90925	-6.53809	-5.32945	2.3112	down	IL36B	Homo sapiens interleukin 36, beta (IL36B), transcript variant 2, mRNA [NM_173178]	113786581	chr2	113786522	-	hs|2q13	27177	NM_173178	interleukin 36, beta	chr2:113786581-113786522	GO:0032755|GO:0006955|GO:0005149|GO:0006954|GO:0005576|GO:0005615|GO:0005125|GO:0045582	NM_173178	Hs.278909
A_33_P3303380	-5.97447	-4.55536	2.6742	down	PARD3	par-3 partitioning defective 3 homolog (C. elegans) [Source:HGNC Symbol;Acc:16051] [ENST00000374768]	34635185	chr10	34635126	-	hs|10p11.21	56288	XM_005252536	par-3 family cell polarity regulator	chr10:34635185-34635126	GO:0090162|GO:0044319|GO:0005515|GO:0030054|GO:0005886|GO:0007409|GO:0007205|GO:0005829|GO:0051642|GO:0032970|GO:0005913|GO:0070830|GO:0005911|GO:0006612|GO:0005080|GO:0043025|GO:0007179|GO:0005938|GO:0008356|GO:0003383|GO:0034329|GO:0019903|GO:0005819|GO:0005547|GO:0045177|GO:0005546|GO:0000226|GO:0032266|GO:0044295|GO:0045216|GO:0012505|GO:0007049|GO:0006461|GO:0007163|GO:0005923|GO:0060341	XM_005252536
A_32_P224525	-6.18981	-3.78362	5.30072	down	COL6A6	Homo sapiens collagen, type VI, alpha 6 (COL6A6), mRNA [NM_001102608]	130395824	chr3	130395765	+	hs|3q22.1	131873	NM_001102608	collagen, type VI, alpha 6	chr3:130395765-130395824	GO:0031012|GO:0005581|GO:0022617|GO:0030198|GO:0030574|GO:0005576|GO:0007155	NM_001102608	Hs.591282
A_33_P3237905	-6.37001	-4.48908	3.68311	down			29372601	chr7	29372542	+	hs|7p14.3				chr7:029372542-029372601
A_19_P00315862	-5.93758	-4.73041	2.30885	down	LOC100507651	Q9K756_BACHD (Q9K756) BH3517 protein, partial (8%) [THC2737635]	58133297	chr8	58133238	+	hs|8q12.1	100507651		uncharacterized LOC100507651	chr8:58133238-58133297
A_19_P00327020	-5.02212	-3.78732	2.35348	down			113036303	chrX	113036244	+	hs|Xq23				chrX:113036244-113036303
A_23_P312610	-2.20727	-0.846293	2.56859	down	DNAJC4	Homo sapiens DnaJ (Hsp40) homolog, subfamily C, member 4, mRNA (cDNA clone IMAGE:4309314), complete cds. [BC010145]	64001390	chr11	63999402	+	hs|11q13.1	3338	BC010145	DnaJ (Hsp40) homolog, subfamily C, member 4	chr11:63999402-64001390	GO:0006986|GO:0005739|GO:0016020|GO:0006457|GO:0051082|GO:0016021		Hs.172847
A_24_P99175	-2.25306	-1.12214	2.18998	down	ZDHHC22	Homo sapiens zinc finger, DHHC-type containing 22 (ZDHHC22), mRNA [NM_174976]	77605764	chr14	77605705	-	hs|14q24.3	283576	NM_174976	zinc finger, DHHC-type containing 22	chr14:77605764-77605705	GO:0018345|GO:0008270|GO:0016021|GO:0072659|GO:0019706	NM_174976	Hs.525485
A_19_P00319302	-6.40836	-5.15816	2.37874	down			39472138	chr15	39472079	-	hs|15q14				chr15:039472138-039472079
A_23_P311640	-2.38357	-1.36834	2.02124	down	AGFG2	Homo sapiens ArfGAP with FG repeats 2 (AGFG2), mRNA [NM_006076]	100163264	chr7	100163205	+	hs|7q22.1	3268	NM_006076	ArfGAP with FG repeats 2	chr7:100163205-100163264	GO:0008150|GO:0008060|GO:0003674|GO:0032312|GO:0008270|GO:0005575	NM_006076	Hs.521083
A_33_P3380076	-6.60495	-3.21622	10.4739	down			164889	chr6	164830	-	hs|6p25.3				chr6:000164889-000164830
A_23_P382682	-6.53368	-5.34905	2.27305	down	NOXRED1	Homo sapiens NADP-dependent oxidoreductase domain containing 1 (NOXRED1), mRNA [NM_001113475]	77889087	chr14	77880421	-	hs|14q24.3	122945	NM_001113475	NADP-dependent oxidoreductase domain containing 1	chr14:77889087-77880421	GO:0008150|GO:0003674|GO:0006561|GO:0005575|GO:0004735	NM_001113475	Hs.97556
A_19_P00322122	-6.39848	-4.29913	4.28516	down			179283834	chr2	179283775	+	hs|2q31.2				chr2:179283775-179283834
A_33_P3235048	-6.29882	-3.98248	4.98068	down	TRIM77	Homo sapiens tripartite motif containing 77 (TRIM77), transcript variant 1, mRNA [NM_001146162]	89451031	chr11	89450972	+	hs|11q14.3	390231	NM_001146162	tripartite motif containing 77	chr11:89450972-89451031	GO:0005622|GO:0008270	NM_001146162	Hs.723112
A_23_P312999	-6.19214	-4.04065	4.44286	down	C4orf22	Homo sapiens chromosome 4 open reading frame 22 (C4orf22), transcript variant 2, mRNA [NM_152770]	81504299	chr4	81284032	+	hs|4q21.21	255119	NM_152770	chromosome 4 open reading frame 22	chr4:81284032-81504299		NM_152770	Hs.527104
A_33_P3370881	-3.74844	-2.52949	2.32778	down		PREDICTED: Homo sapiens Ets2 repressor factor-like (LOC390937), mRNA [XM_005259448]	42413272	chr19	42413213	-	hs|19q13.2		XM_005259448		chr19:42413272-42413213		XM_005259448	Hs.590950
A_19_P00323857	-5.75895	-4.71772	2.05799	down			67615913	chr2	67615854	-	hs|2p14				chr2:067615913-067615854
A_19_P00317383	-6.04959	-3.3308	6.58323	down		ALU5_HUMAN (P39192) Alu subfamily SC sequence contamination warning entry, partial (5%) [THC2541155]	107220174	chr6	107220115	+	hs|6q21				chr6:107220115-107220174
A_24_P383478	-3.58272	-2.5281	2.07718	down	ESR1	Homo sapiens estrogen receptor 1 (ESR1), transcript variant 1, mRNA [NM_000125]	152129107	chr6	152129048	+	hs|6q25.1	2099	NM_000125	estrogen receptor 1	chr6:152129048-152129107	GO:0005515|GO:0010467|GO:0043627|GO:0006367|GO:0003700|GO:0008013|GO:0060750|GO:0003707|GO:0042802|GO:0071392|GO:0002064|GO:0005496|GO:0032355|GO:0043124|GO:0005794|GO:0060687|GO:0001547|GO:0048386|GO:0051000|GO:0008270|GO:0005654|GO:0019899|GO:0008134|GO:0060065|GO:0005886|GO:0060068|GO:0007200|GO:0030284|GO:0005634|GO:0038052|GO:0048146|GO:0007204|GO:0043433|GO:0045429|GO:0034056|GO:0051091|GO:…	NM_000125	Hs.208124
A_19_P00321462	-6.61593	-5.38261	2.35108	down			60475633	chr5	60475574	-	hs|5q12.1				chr5:060475633-060475574
A_19_P00316530	-6.13838	-3.68598	5.47328	down			178175568	chr2	178175509	-	hs|2q31.2				chr2:178175568-178175509
A_33_P3245415	-5.11108	-4.0428	2.09692	down	N4BP2L1	Homo sapiens NEDD4 binding protein 2-like 1 (N4BP2L1), transcript variant 3, mRNA [NM_001286459]	32977136	chr13	32977077	-	hs|13q13.1	90634	NM_001286459	NEDD4 binding protein 2-like 1	chr13:32977136-32977077		NM_001286459	Hs.732118
A_19_P00811577	-5.62342	-4.49757	2.1823	down			57256691	chr4	57256632	-	hs|4q12				chr4:057256691-057256632
A_33_P3238032	-6.14142	-4.16701	3.92968	down	CCDC158	Homo sapiens coiled-coil domain containing 158 (CCDC158), mRNA [NM_001042784]	77305347	chr4	77305288	-	hs|4q21.1	339965	NM_001042784	coiled-coil domain containing 158	chr4:77305347-77305288		NM_001042784	Hs.529680
A_23_P210807	-6.26822	-4.68691	2.9924	down	CSTL1	Homo sapiens cystatin-like 1 (CSTL1), mRNA [NM_138283]	23425465	chr20	23424680	+	hs|20p11.21	128817	NM_138283	cystatin-like 1	chr20:23424680-23425465	GO:0004869|GO:0005576	NM_138283	Hs.352134
A_19_P00804070	-5.66748	-3.67807	3.97073	down			94817241	chr15	94817182	+	hs|15q26.2				chr15:094817182-094817241
A_33_P3338698	-6.1776	-4.7026	2.77985	down	IHH	Homo sapiens indian hedgehog (IHH), mRNA [NM_002181]	219919220	chr2	219919161	-	hs|2q35	3549	NM_002181	indian hedgehog	chr2:219919220-219919161	GO:0046638|GO:0033088|GO:0033089|GO:0005886|GO:0051216|GO:0033085|GO:0045453|GO:0060220|GO:0007267|GO:0035988|GO:0005615|GO:0048596|GO:0005113|GO:0046639|GO:0007224|GO:0001947|GO:0009880|GO:0045880|GO:0035264|GO:0048666|GO:0048745|GO:0045944|GO:0006508|GO:0048469|GO:0016539|GO:0090136|GO:0003406|GO:0003382|GO:0001569|GO:0072498|GO:0001708|GO:0005509|GO:0005576|GO:0002053|GO:0006029|GO:0001701|GO:…	NM_002181	Hs.654504
A_24_P6674	-5.97267	-4.45165	2.86995	down	WDR31	Homo sapiens WD repeat domain 31 (WDR31), transcript variant 1, mRNA [NM_001012361]	116078607	chr9	116078548	-	hs|9q32	114987	NM_001012361	WD repeat domain 31	chr9:116078607-116078548		NM_001012361	Hs.133331
A_33_P3355926	-5.70608	-4.59997	2.15265	down	VAC14-AS1	Homo sapiens VAC14 antisense RNA 1 (VAC14-AS1), long non-coding RNA [NR_034083]	70800458	chr16	70800399	+	hs|16q22.2	100130894	NR_034083	VAC14 antisense RNA 1	chr16:70800399-70800458		NR_034083	Hs.678899
A_19_P00329474	-5.26086	-3.95307	2.47562	down			59886056	chr14	59885997	-	hs|14q23.1				chr14:059886056-059885997
A_33_P3323945	0.755171	1.80098	2.06452	down	CEND1	Homo sapiens cell cycle exit and neuronal differentiation 1 (CEND1), mRNA [NM_016564]	787170	chr11	787111	-	hs|11p15.5	51286	NM_016564	cell cycle exit and neuronal differentiation 1	chr11:787170-787111	GO:0021933|GO:0021702|GO:0021686|GO:0021941|GO:0007628|GO:0016021	NM_016564	Hs.22140
A_33_P3259878	-5.89722	-3.58296	4.9735	down	DDB1	damage-specific DNA binding protein 1, 127kDa [Source:HGNC Symbol;Acc:2717] [ENST00000545894]	61069694	chr11	61069635	-	hs|11q12.2	1642		damage-specific DNA binding protein 1, 127kDa	chr11:61069694-61069635	GO:0005515|GO:0005634|GO:0080008|GO:0003677|GO:0003684|GO:0005737|GO:0006281|GO:0042787|GO:0019048|GO:0043161|GO:0005654|GO:0031465|GO:0006289|GO:0031464|GO:0000718|GO:0016055
A_19_P00812404	-6.56249	-4.37718	4.54824	down			22978635	chr11	22978576	-	hs|11p14.3				chr11:022978635-022978576
A_23_P49181	-6.36075	-4.24895	4.32232	down	LRRC29	Homo sapiens leucine rich repeat containing 29 (LRRC29), transcript variant 1, mRNA [NM_012163]	67241825	chr16	67241667	-	hs|16q22.1	26231	NM_012163	leucine rich repeat containing 29	chr16:67241825-67241667		NM_012163	Hs.461000
A_24_P417352	-6.59012	-4.3148	4.84107	down		immunoglobulin heavy constant mu [Source:HGNC Symbol;Acc:5541] [ENST00000390559]	106321243	chr14	106321184	-	hs|14q32.33		BX161420		chr14:106321243-106321184			Hs.510635
A_23_P155786	-6.213	-4.93907	2.4182	down	SULT1E1	Homo sapiens sulfotransferase family 1E, estrogen-preferring, member 1 (SULT1E1), mRNA [NM_005420]	70707794	chr4	70707735	-	hs|4q13.3	6783	NM_005420	sulfotransferase family 1E, estrogen-preferring, member 1	chr4:70707794-70707735	GO:0050294|GO:0007565|GO:0031965|GO:0047894|GO:0004304|GO:0006805|GO:0050427|GO:0005634|GO:0044281|GO:0005829|GO:0008210|GO:0005737|GO:0051923|GO:0005496|GO:0008202	NM_005420	Hs.479898
A_19_P00318847	-6.30568	-5.21646	2.12759	down		Human oral cancer candidate gene mRNA, clone G15, 3' end. [U55055]	4284720	chr10	4284661	-	hs|10p15.1		U55055		chr10:4284720-4284661			Hs.538635
A_23_P93141	-6.14649	-4.46714	3.20283	down	GSTA5	Homo sapiens glutathione S-transferase alpha 5 (GSTA5), mRNA [NM_153699]	52697736	chr6	52697677	-	hs|6p12.2	221357	NM_153699	glutathione S-transferase alpha 5	chr6:52697736-52697677	GO:0005737|GO:0006749|GO:0004364	NM_153699	Hs.646984
A_23_P425990	-6.323	-4.02759	4.90895	down	MTUS2	Homo sapiens microtubule associated tumor suppressor candidate 2 (MTUS2), transcript variant 1, mRNA [NM_001033602]	30066844	chr13	30066785	+	hs|13q12.3	23281	NM_001033602	microtubule associated tumor suppressor candidate 2	chr13:30066785-30066844	GO:0008017|GO:0005515|GO:0005881|GO:0005813|GO:0042803	NM_001033602	Hs.22287
A_33_P3348156	-6.27652	-4.87419	2.64328	down	PTCH2	patched 2 [Source:HGNC Symbol;Acc:9586] [ENST00000438067]	45287574	chr1	45287515	-	hs|1p34.1	8643	XM_005271301	patched 2	chr1:45287574-45287515	GO:0042633|GO:0005119|GO:0008544|GO:0008158|GO:0045879|GO:0016021|GO:0097108	XM_005271301
A_19_P00809486	-5.81143	-3.24298	5.93171	down		ALU1_HUMAN (P39188) Alu subfamily J sequence contamination warning entry, partial (13%) [THC2623039]	70214053	chr2	70213994	-	hs|2p13.3				chr2:070214053-070213994
A_33_P3349424	-6.59731	-4.68452	3.76537	down	LINC01124	Homo sapiens long intergenic non-protein coding RNA 1124 (LINC01124), long non-coding RNA [NR_027433]	171569008	chr2	171568949	-	hs|2q31.1	440925	NR_027433	long intergenic non-protein coding RNA 1124	chr2:171569008-171568949		NR_027433	Hs.668461
A_33_P3350420	-6.54467	-5.39885	2.21271	down	SATL1	Homo sapiens spermidine/spermine N1-acetyl transferase-like 1 (SATL1), mRNA [NM_001012980]	84347359	chrX	84347300	-	hs|Xq21.1	340562	NM_001012980	spermidine/spermine N1-acetyl transferase-like 1	chrX:84347359-84347300	GO:0008080	NM_001012980	Hs.640783
A_33_P3396746	-2.52394	-1.43501	2.12716	down	KIF26B	kinesin family member 26B [Source:HGNC Symbol;Acc:25484] [ENST00000479506]	245535017	chr1	245534958	+	hs|1q44	55083	BC042481	kinesin family member 26B	chr1:245534958-245535017	GO:0008017|GO:0072092|GO:0005871|GO:0005737|GO:0022409|GO:0005874|GO:0030010|GO:0003777|GO:0005524|GO:0007018		Hs.368096
A_19_P00806138	-6.14339	-3.82137	5.00029	down			165537697	chr2	165537638	+	hs|2q24.3				chr2:165537638-165537697
A_19_P00331671	-4.42344	-2.80284	3.07502	down			110673774	chr13	110673715	+	hs|13q34				chr13:110673715-110673774
A_19_P00328747	-4.44107	-2.832	3.05056	down			106974479	chr3	106974420	+	hs|3q13.12				chr3:106974420-106974479
A_33_P3340682	-3.64084	-2.17434	2.76351	down	ZNF276	Homo sapiens zinc finger protein 276 (ZNF276), transcript variant a, mRNA [NM_001113525]	89806310	chr16	89806251	+	hs|16q24.3	92822	NM_001113525	zinc finger protein 276	chr16:89806251-89806310	GO:0006355|GO:0008270|GO:0005634|GO:0003677|GO:0006351	NM_001113525	Hs.290154
A_19_P00812557	-6.55929	-4.34094	4.6536	down			36494974	chr11	36494915	-	hs|11p12				chr11:036494974-036494915
A_23_P402123	-6.62131	-5.57306	2.06802	down	TAS2R1	Homo sapiens taste receptor, type 2, member 1 (TAS2R1), mRNA [NM_019599]	9629956	chr5	9629897	-	hs|5p15.31	50834	NM_019599	taste receptor, type 2, member 1	chr5:9629956-9629897	GO:0050912|GO:0007186|GO:0005886|GO:0007635|GO:0008527|GO:0016021	NM_019599	Hs.567492
A_19_P00319004	-6.59241	-4.54158	4.14345	down			58655079	chr2	58655020	+	hs|2p16.1				chr2:58655020-58655079
A_19_P00323558	-6.52092	-4.50206	4.05262	down			86422082	chr5	86422023	-	hs|5q14.3				chr5:086422082-086422023
A_33_P3222233	-5.42607	-3.54725	3.67775	down	CC2D2B	Homo sapiens coiled-coil and C2 domain containing 2B (CC2D2B), transcript variant 1, mRNA [NM_001159747]	97792140	chr10	97792081	+	hs|10q24.1	387707	NM_001159747	coiled-coil and C2 domain containing 2B	chr10:97792081-97792140		NM_001159747	Hs.652240
A_33_P3405514	-6.228	-4.99122	2.35672	down	MAGEA10-MAGEA5	Homo sapiens MAGEA10-MAGEA5 readthrough (MAGEA10-MAGEA5), mRNA [NM_001204811]	151282723	chrX	151282664	-	hs|Xq28	100533997	NM_001204811	MAGEA10-MAGEA5 readthrough	chrX:151282723-151282664	GO:0008150|GO:0003674|GO:0005575	NM_001204811	Hs.18048
A_19_P00810358	-3.48753	-2.39261	2.13601	down			54908810	chr17	54908751	-	hs|17q22				chr17:054908810-054908751
A_19_P00323490	-3.51114	-2.31874	2.28533	down			138931071	chrX	138931012	-	hs|Xq27.1				chrX:138931071-138931012
A_24_P944756	-6.11368	-4.00728	4.30615	down	NECAB1	Homo sapiens N-terminal EF-hand calcium binding protein 1 (NECAB1), mRNA [NM_022351]	91971477	chr8	91971418	+	hs|8q21.3	64168	NM_022351	N-terminal EF-hand calcium binding protein 1	chr8:91971418-91971477	GO:0005737|GO:0005509|GO:0005730|GO:0005634|GO:0043231	NM_022351	Hs.719466
A_33_P3212360	-6.17633	-3.08388	8.52941	down			136443225	chr9	136443166	-	hs|9q34.2				chr9:136443225-136443166
A_33_P3383561	-4.67578	-3.15622	2.86703	down	POLR2F	polymerase (RNA) II (DNA directed) polypeptide F [Source:HGNC Symbol;Acc:9193] [ENST00000443002]	38383367	chr22	38383308	+	hs|22q13.1	5435	XR_109712	polymerase (RNA) II (DNA directed) polypeptide F	chr22:38383308-38383367	GO:0008380|GO:0010467|GO:0006368|GO:0006386|GO:0006367|GO:0006385|GO:0006366|GO:0005634|GO:0006360|GO:0006383|GO:0005829|GO:0005736|GO:0005665|GO:0016032|GO:0005666|GO:0032481|GO:0005730|GO:0006370|GO:0003677|GO:0050434|GO:0006281|GO:0001056|GO:0000398|GO:0006283|GO:0045087|GO:0001055|GO:0001054|GO:0005654|GO:0006289	XR_109712	Hs.436578
A_33_P3253394	-5.87653	-4.58147	2.45387	down	LAIR1	Homo sapiens leukocyte-associated immunoglobulin-like receptor 1 (LAIR1), transcript variant a, mRNA [NM_002287]	54865294	chr19	54865235	-	hs|19q13.42	3903	NM_002287	leukocyte-associated immunoglobulin-like receptor 1	chr19:54865294-54865235	GO:0005515|GO:0005886|GO:0016021	NM_002287	Hs.572535
A_33_P3307663	-6.60231	-5.14928	2.73782	down	DKFZp566F0947	Homo sapiens uncharacterized LOC94023 (DKFZp566F0947), long non-coding RNA [NR_026894]	31641043	chr19	31640984	+	hs|19q12	94023	NR_026894	uncharacterized LOC94023	chr19:31640984-31641043		NR_026894	Hs.220597
A_23_P23869	-3.14238	-1.35699	3.44712	down	LHX4	Homo sapiens LIM homeobox 4 (LHX4), mRNA [NM_033343]	180243812	chr1	180243753	+	hs|1q25.2	89884	NM_033343	LIM homeobox 4	chr1:180243753-180243812	GO:0043565|GO:0043066|GO:0008045|GO:0003700|GO:0009887|GO:0008270|GO:0005634|GO:0001890|GO:0006351|GO:0021526	NM_033343	Hs.658487
A_23_P57474	-4.76527	-3.60811	2.23018	down	OSBP2	Homo sapiens oxysterol binding protein 2 (OSBP2), transcript variant 1, mRNA [NM_030758]	31302907	chr22	31302848	+	hs|22q12.2	23762	NM_030758	oxysterol binding protein 2	chr22:31302848-31302907	GO:0005543|GO:0016020|GO:0015485|GO:0006869	NM_030758	Hs.517546
A_23_P302302	-4.89945	-2.82487	4.21222	down	LINC00917	Homo sapiens long intergenic non-protein coding RNA 917 (LINC00917), long non-coding RNA [NR_024406]	86366080	chr16	86366021	-	hs|16q24.1	732275	NR_024406	long intergenic non-protein coding RNA 917	chr16:86366080-86366021		NR_024406	Hs.558087
A_33_P3261586	-6.32261	-5.16198	2.23554	down	CCDC108	Homo sapiens coiled-coil domain containing 108 (CCDC108), transcript variant 1, mRNA [NM_194302]	219868756	chr2	219868697	-	hs|2q35	255101	NM_194302	coiled-coil domain containing 108	chr2:219868756-219868697	GO:0005198|GO:0016021	NM_194302	Hs.147762
A_33_P3282018	-5.45324	-4.33431	2.17185	down	MCF2L	Homo sapiens MCF.2 cell line derived transforming sequence-like (MCF2L), transcript variant 2, mRNA [NM_024979]	113740499	chr13	113740440	+	hs|13q34	23263	NM_024979	MCF.2 cell line derived transforming sequence-like	chr13:113740440-113740499	GO:0051056|GO:0048011|GO:0043065|GO:0005886|GO:0007264|GO:0035023|GO:0007266|GO:0097190|GO:0030027|GO:0005829|GO:0005545|GO:0045944|GO:0005089	NM_024979	Hs.170422
A_33_P3267410	-4.97188	-3.82919	2.20792	down	KLLN	Homo sapiens killin, p53-regulated DNA replication inhibitor (KLLN), mRNA [NM_001126049]	89619015	chr10	89618956	-	hs|10q23.31	100144748	NM_001126049	killin, p53-regulated DNA replication inhibitor	chr10:89619015-89618956	GO:0007049|GO:0006915|GO:0005634|GO:0003677	NM_001126049	Hs.559820
A_33_P3391370	-6.07046	-4.48409	3.00294	down	OR10AG1	Homo sapiens olfactory receptor, family 10, subfamily AG, member 1 (OR10AG1), mRNA [NM_001005491]	55735094	chr11	55735035	-	hs|11q12.1	282770	NM_001005491	olfactory receptor, family 10, subfamily AG, member 1	chr11:55735094-55735035	GO:0004984|GO:0005886|GO:0004930|GO:0016021	NM_001005491	Hs.554525
A_33_P3414494	-4.9798	-3.81788	2.23756	down			68855070	chr17	68855011	+	hs|17q24.3				chr17:068855011-068855070
A_32_P3534	-6.29004	-2.23597	16.6109	down	PGPEP1L	Homo sapiens pyroglutamyl-peptidase I-like (PGPEP1L), transcript variant 2, mRNA [NM_001167902]	99511923	chr15	99511864	-	hs|15q26.3	145814	NM_001167902	pyroglutamyl-peptidase I-like	chr15:99511923-99511864	GO:0006508|GO:0008234	NM_001167902	Hs.592021
A_24_P51855	-6.00746	-4.91845	2.12728	down	DUSP7	Homo sapiens dual specificity phosphatase 7 (DUSP7), mRNA [NM_001947]	52089886	chr3	52088352	-	hs|3p21.2	1849	NM_001947	dual specificity phosphatase 7	chr3:52089886-52088352	GO:0005515|GO:0048011|GO:0038124|GO:0034142|GO:0038123|GO:0034134|GO:0002224|GO:0051403|GO:0035335|GO:0005829|GO:0000188|GO:0002756|GO:0045087|GO:0043407|GO:0002755|GO:0035666|GO:0034166|GO:0005654|GO:0034146|GO:0034138|GO:0034162|GO:0004725|GO:0017017	NM_001947	Hs.591664
A_23_P150555	-6.56806	-5.06745	2.82962	down	SCGB1D2	Homo sapiens secretoglobin, family 1D, member 2 (SCGB1D2), mRNA [NM_006551]	62012208	chr11	62012149	+	hs|11q12.3	10647	NM_006551	secretoglobin, family 1D, member 2	chr11:62012149-62012208	GO:0005615	NM_006551	Hs.204096
A_19_P00802297	-6.5979	-5.32598	2.41482	down		PREDICTED: Homo sapiens uncharacterized LOC101928190 (LOC101928190), misc_RNA [XR_241602]	154960891	chr3	154960832	+	hs|3q25.2		XR_241602		chr3:154960832-154960891		XR_241602
A_33_P3332337	-6.37948	-3.17478	9.21956	down	FOLH1	Homo sapiens folate hydrolase (prostate-specific membrane antigen) 1 (FOLH1), transcript variant 4, mRNA [NM_001193472]	49204761	chr11	49204702	-	hs|11p11.12	2346	NM_001193472	folate hydrolase (prostate-specific membrane antigen) 1	chr11:49204761-49204702	GO:0005737|GO:0006760|GO:0016020|GO:0005887|GO:0006508|GO:0004180|GO:0008233|GO:0005634|GO:0016805|GO:0046872|GO:0008237	NM_001193472	Hs.654487
A_19_P00812525	-6.27231	-5.10651	2.24357	down			134357567	chr8	134357508	-	hs|8q24.22				chr8:134357567-134357508
A_19_P00803209	-6.20094	-4.79699	2.64625	down		Homo sapiens cDNA FLJ31922 fis, clone NT2RP7005219. [AK056484]	26537414	chr7	26537355	+	hs|7p15.2		TCONS_l2_00025735		chr7:26537355-26537414			Hs.587432
A_33_P3236748	-6.07241	-3.88169	4.56533	down		PREDICTED: Homo sapiens IFMQ9370 (UNQ9370), misc_RNA [XR_111551]	93749957	chr15	93749898	+	hs|15q26.1		XR_111551		chr15:93749898-93749957		XR_111551	Hs.531264
A_23_P424689	-6.62225	-4.43895	4.54192	down	RBMY2FP	Homo sapiens RNA binding motif protein, Y-linked, family 2, member F pseudogene (RBMY2FP), non-coding RNA [NR_002193]	24461423	chrY	24461364	+	hs|Yq11.223	159162	NR_002193	RNA binding motif protein, Y-linked, family 2, member F pseudogene	chrY:24461364-24461423		NR_002193	Hs.711527
A_33_P3424328	-5.56663	-3.88067	3.21754	down	RAB44	Homo sapiens RAB44, member RAS oncogene family (RAB44), mRNA [NM_001257357]	36696561	chr6	36696502	+	hs|6p21.2	401258	NM_001257357	RAB44, member RAS oncogene family	chr6:36696502-36696561	GO:0005886|GO:0007264|GO:0015031|GO:0005525	NM_001257357	Hs.485258
A_19_P00318677	-5.55695	-4.26281	2.45231	down	LOC100505474		53772396	chr18	53772337	-	hs|18q21.2	100505474		uncharacterized LOC100505474	chr18:53772396-53772337
A_24_P118884	-6.02997	-3.80952	4.66038	down			78041	chr1_gl000191_random	77982	-					chr1_gl000191_random:000078041-000077982
A_33_P3270104	-4.92043	-3.42682	2.81591	down	FAM26D	Homo sapiens family with sequence similarity 26, member D (FAM26D), transcript variant 1, mRNA [NM_001256887]	116879736	chr6	116879677	+	hs|6q22.1	221301	NM_001256887	family with sequence similarity 26, member D	chr6:116879677-116879736	GO:0016021|GO:0006811	NM_001256887	Hs.350750
A_33_P3339741	-6.25253	-4.75729	2.81912	down
A_33_P3367894	-6.57062	-4.02343	5.84495	down	LOC100131657	Homo sapiens cDNA FLJ45078 fis, clone BRAWH3027616. [AK127022]	39787208	chr6	39787149	+	hs|6p21.2	100131657	AK127022	uncharacterized LOC100131657	chr6:39787149-39787208			Hs.734949
A_33_P3328958	-6.311	-4.36467	3.85393	down			65963468	chr2	65963409	+	hs|2p14				chr2:065963409-065963468
A_19_P00811222	-5.60692	-4.19703	2.65716	down			25851745	chr22	25851686	-	hs|22q11.23				chr22:025851745-025851686
A_19_P00809313	-5.50078	-4.35795	2.20815	down		nuclear paraspeckle assembly transcript 1 (non-protein coding) [Source:HGNC Symbol;Acc:30815] [ENST00000501122]	65213000	chr11	65212941	+	hs|11q13.1		GQ859162		chr11:65212941-65213000			Hs.523789
A_19_P00318900	-6.60082	-3.7269	7.33051	down			129001467	chr8	129001408	-	hs|8q24.21				chr8:129001467-129001408
A_33_P3366589	-5.97483	-4.56403	2.65886	down	OR56B4	Homo sapiens olfactory receptor, family 56, subfamily B, member 4 (OR56B4), mRNA [NM_001005181]	6129876	chr11	6129817	+	hs|11p15.4	196335	NM_001005181	olfactory receptor, family 56, subfamily B, member 4	chr11:6129817-6129876	GO:0004984|GO:0005886|GO:0004930|GO:0016021	NM_001005181	Hs.632154
A_19_P00316396	-2.17066	-1.07308	2.13996	down	MEG3	Homo sapiens maternally expressed 3 (non-protein coding) (MEG3), transcript variant 16, long non-coding RNA [NR_046473]	101312936	chr14	101312877	+	hs|14q32.2	55384	NR_046473	maternally expressed 3 (non-protein coding)	chr14:101312877-101312936		NR_046473	Hs.654863
A_19_P00805616	-6.22933	-4.55678	3.18777	down			52978345	chr6	52978286	+	hs|6p12.1				chr6:052978286-052978345
A_24_P246636	-5.99606	-4.41485	2.9922	down			53536200	chr12	53536141	+	hs|12q13.13				chr12:053536141-053536200
A_33_P3245623	-5.86969	-4.47446	2.6303	down			9477884	chrY	9477825	-	hs|Yp11.2				chrY:009477884-009477825
A_33_P3360157	-6.03537	-3.89991	4.39377	down	OR5AS1	Homo sapiens olfactory receptor, family 5, subfamily AS, member 1 (OR5AS1), mRNA [NM_001001921]	55798760	chr11	55798701	+	hs|11q12.1	219447	NM_001001921	olfactory receptor, family 5, subfamily AS, member 1	chr11:55798701-55798760	GO:0004984|GO:0005886|GO:0004930|GO:0016021	NM_001001921	Hs.553625
A_24_P235756	-6.03681	-4.45432	2.99485	down	OR51E2	Homo sapiens olfactory receptor, family 51, subfamily E, member 2 (OR51E2), mRNA [NM_030774]	4701498	chr11	4701439	-	hs|11p15.4	81285	NM_030774	olfactory receptor, family 51, subfamily E, member 2	chr11:4701498-4701439	GO:0050911|GO:0007608|GO:0004984|GO:0005886|GO:0004930|GO:0016021	NM_030774	Hs.501758
A_19_P00331417	-6.02747	-4.80872	2.32744	down			167314041	chr6	167313982	-	hs|6q27				chr6:167314041-167313982
A_24_P187086	-6.61918	-4.18471	5.40566	down			175014776	chr1	175014717	-	hs|1q25.1				chr1:175014776-175014717
A_19_P00330262	-6.62467	-3.84921	6.84697	down			171275313	chr5	171275254	-	hs|5q35.1				chr5:171275313-171275254
A_19_P00318751	-5.20256	-3.49924	3.25649	down			66504146	chr8	66504087	-	hs|8q13.1				chr8:66504146-66504087
A_33_P3295415	-2.22748	-1.04513	2.26946	down	ZBTB3	Homo sapiens zinc finger and BTB domain containing 3 (ZBTB3), mRNA [NM_024784]	62519488	chr11	62519429	-	hs|11q12.3	79842	NM_024784	zinc finger and BTB domain containing 3	chr11:62519488-62519429	GO:0006355|GO:0005634|GO:0003677|GO:0046872|GO:0006351	NM_024784	Hs.147554
A_24_P314583	-6.56713	-5.54496	2.03097	down	LINC00303	Homo sapiens long intergenic non-protein coding RNA 303 (LINC00303), long non-coding RNA [NR_027902]	204001906	chr1	204001847	-	hs|1q32.1	284573	NR_027902	long intergenic non-protein coding RNA 303	chr1:204001906-204001847		NR_027902	Hs.406979
A_23_P84705	-5.66125	-4.62622	2.04916	down	TNFRSF13B	Homo sapiens tumor necrosis factor receptor superfamily, member 13B (TNFRSF13B), mRNA [NM_012452]	16852130	chr17	16852071	-	hs|17p11.2	23495	NM_012452	tumor necrosis factor receptor superfamily, member 13B	chr17:16852130-16852071	GO:0005515|GO:0001782|GO:0005887|GO:0030889|GO:0004872|GO:0009897|GO:0007166	NM_012452	Hs.158341
A_23_P214011	-4.98081	-3.74347	2.35762	down	CDH6	Homo sapiens cadherin 6, type 2, K-cadherin (fetal kidney) (CDH6), mRNA [NM_004932]	31324266	chr5	31324207	+	hs|5p13.3	1004	NM_004932	cadherin 6, type 2, K-cadherin (fetal kidney)	chr5:31324207-31324266	GO:0005737|GO:0005886|GO:0034329|GO:0005509|GO:0005730|GO:0005634|GO:0016021|GO:0007155|GO:0007156|GO:0045216|GO:0034332	NM_004932	Hs.124776
A_33_P3238529	-6.25923	-3.80192	5.49193	down		AF106680 RNA helicase {Homo sapiens} (exp=-1; wgp=0; cg=0), partial (4%) [THC2566752]	134102540	chr5	134102481	-	hs|5q31.1				chr5:134102540-134102481
A_23_P77756	-6.07221	-4.809	2.40029	down	GALR2	Homo sapiens galanin receptor 2 (GALR2), mRNA [NM_003857]	74071193	chr17	74071134	+	hs|17q25.1	8811	NM_003857	galanin receptor 2	chr17:74071134-74071193	GO:0005515|GO:0007631|GO:0005886|GO:0007586|GO:0004966|GO:0007268|GO:0007275|GO:0007194|GO:0007204|GO:0031175|GO:0006936|GO:0007611|GO:0007188|GO:0016021|GO:0007166	NM_003857	Hs.666366
A_33_P3263994	-6.23885	-5.10634	2.1924	down			55655986	chr7	55655927	+	hs|7p11.2		TCONS_00013014		chr7:55655927-55655986
A_33_P3243008	-6.62146	-4.35823	4.80066	down	KCNU1	Homo sapiens potassium channel, subfamily U, member 1 (KCNU1), mRNA [NM_001031836]	36793641	chr8	36793582	+	hs|8p11.23	157855	NM_001031836	potassium channel, subfamily U, member 1	chr8:36793582-36793641	GO:0007338|GO:0035036|GO:0005886|GO:0008076|GO:0005249|GO:0005267|GO:0071805|GO:0060072|GO:0032504	NM_001031836	Hs.13861
A_33_P3352088	-5.46084	-3.7209	3.3402	down	JAKMIP3	Homo sapiens Janus kinase and microtubule interacting protein 3 (JAKMIP3), mRNA [NM_001105521]	133978238	chr10	133978179	+	hs|10q26.3	282973	NM_001105521	Janus kinase and microtubule interacting protein 3	chr10:133978179-133978238	GO:0008017|GO:0005794|GO:0019900	NM_001105521	Hs.106254
A_33_P3398693	-4.3356	-3.27364	2.08777	down	MFSD2B	Homo sapiens major facilitator superfamily domain containing 2B (MFSD2B), mRNA [NM_001080473]	24247035	chr2	24246976	+	hs|2p23.3	388931	NM_001080473	major facilitator superfamily domain containing 2B	chr2:24246976-24247035	GO:0006810|GO:0016021	NM_001080473	Hs.407482
A_23_P92650	-5.65914	-4.58116	2.11109	down	SLC25A2	Homo sapiens solute carrier family 25 (mitochondrial carrier; ornithine transporter) member 2 (SLC25A2), mRNA [NM_031947]	140682338	chr5	140682279	-	hs|5q31.3	83884	NM_031947	solute carrier family 25 (mitochondrial carrier; ornithine transporter) member 2	chr5:140682338-140682279	GO:0034641|GO:0005743|GO:0000050|GO:0000066|GO:0044281|GO:0016021|GO:0000064	NM_031947	Hs.97647
A_33_P3353921	-5.77487	-3.33849	5.41281	down	GNLY	granulysin [Source:HGNC Symbol;Acc:4414] [ENST00000489214]	85923509	chr2	85923450	+	hs|2p11.2	10578	AK310057	granulysin	chr2:85923450-85923509	GO:0006968|GO:0050832|GO:0031640|GO:0005615|GO:0042742		Hs.105806
A_32_P232411	-5.37163	-3.36086	4.02997	down	PTCHD2	Homo sapiens patched domain containing 2 (PTCHD2), mRNA [NM_020780]	11596561	chr1	11596502	+	hs|1p36.22	57540	NM_020780	patched domain containing 2	chr1:11596502-11596561	GO:0042632|GO:0003674|GO:0031965|GO:0005783|GO:0032368|GO:0008158|GO:0016021|GO:0007224	NM_020780	Hs.202355
A_33_P3343616	-4.4742	-3.46879	2.00751	down	PHF12	PHD finger protein 12 [Source:HGNC Symbol;Acc:20816] [ENST00000378879]	27237154	chr17	27237095	-	hs|17q11.2	57649	AK160370	PHD finger protein 12	chr17:27237154-27237095	GO:0005515|GO:0001222|GO:0016580|GO:0001106|GO:0017053|GO:0005730|GO:0008270|GO:0005634|GO:0000122|GO:0035091|GO:0045892		Hs.444173
A_23_P255876	-5.92542	-4.7439	2.26816	down	DNAI1	Homo sapiens dynein, axonemal, intermediate chain 1 (DNAI1), transcript variant 1, mRNA [NM_012144]	34520657	chr9	34517408	+	hs|9p13.3	27019	NM_012144	dynein, axonemal, intermediate chain 1	chr9:34517408-34520657	GO:0005515|GO:0005929|GO:0003774|GO:0030286|GO:0003351|GO:0030030|GO:0005874|GO:0035085|GO:0005856	NM_012144	Hs.112667
A_33_P3336242	-4.69714	-3.65514	2.05908	down	USP17L7	Homo sapiens ubiquitin specific peptidase 17-like family member 7 (USP17L7), mRNA [NM_001256869]	11990099	chr8	11990040	-	hs|8p23.1	392197	NM_001256869	ubiquitin specific peptidase 17-like family member 7	chr8:11990099-11990040	GO:0006511|GO:0005783|GO:0005634|GO:0004221	NM_001256869	Hs.741132
A_19_P00327801	-5.00918	-1.79933	9.25253	down			96523283	chr14	96523224	+	hs|14q32.2				chr14:096523224-096523283
A_23_P74205	-5.89633	-4.14997	3.35511	down		Homo sapiens clone HQ0650 PRO0650 mRNA, complete cds. [AF090941]	225601449	chr1	225601390	+	hs|1q42.12		AF090941		chr1:225601390-225601449
A_19_P00325498	-6.11956	-4.3962	3.30205	down	HAR1A	Homo sapiens highly accelerated region 1A (non-protein coding) (HAR1A), long non-coding RNA [NR_003244]	61733194	chr20	61733135	+	hs|20q13.33	768096	NR_003244	highly accelerated region 1A (non-protein coding)	chr20:61733135-61733194		NR_003244	Hs.549606
A_19_P00809955	-6.24085	-5.20774	2.04643	down			35475135	chr15	35475076	+	hs|15q14				chr15:035475076-035475135
A_33_P3227798	-6.21642	-4.41494	3.48578	down	LOC100129995	Homo sapiens cDNA FLJ42448 fis, clone BRACE2003639. [AK124439]	27930221	chr2	27930162	-	hs|2p23.2	100129995	AK124439	uncharacterized LOC100129995	chr2:27930221-27930162			Hs.515878
A_33_P3233304	-5.25167	-3.63778	3.06076	down	MROH2A	PREDICTED: Homo sapiens maestro heat-like repeat family member 2A (MROH2A), mRNA [XM_003960312]	234731609	chr2	234731550	+	hs|2q37.1	339766	XM_003960312	maestro heat-like repeat family member 2A	chr2:234731550-234731609		XM_003960312
A_23_P67103	-6.10882	-4.11037	3.99571	down	ZIM3	Homo sapiens zinc finger, imprinted 3 (ZIM3), mRNA [NM_052882]	57646226	chr19	57646167	-	hs|19q13.43	114026	NM_052882	zinc finger, imprinted 3	chr19:57646226-57646167	GO:0006355|GO:0005634|GO:0003677|GO:0046872|GO:0006351	NM_052882	Hs.348622
A_33_P3342830	-6.41978	-5.25293	2.24521	down	ATP2A1	Homo sapiens ATPase, Ca++ transporting, cardiac muscle, fast twitch 1 (ATP2A1), transcript variant b, mRNA [NM_173201]	28914165	chr16	28914106	+	hs|16p11.2	487	NM_173201	ATPase, Ca++ transporting, cardiac muscle, fast twitch 1	chr16:28914106-28914165	GO:0005515|GO:0048471|GO:0034976|GO:0006200|GO:0006942|GO:0042803|GO:0008637|GO:0034220|GO:0051561|GO:0045988|GO:0006816|GO:0031095|GO:0005793|GO:0090076|GO:0005509|GO:0033017|GO:0034704|GO:0055085|GO:0005524|GO:0005388|GO:0070509|GO:0016529|GO:0016020|GO:0070059|GO:0007596|GO:0031448|GO:0005789|GO:0051659|GO:0016021|GO:0032470|GO:0032471|GO:0031673|GO:0031674	NM_173201	Hs.657344
A_23_P167129	-5.69688	-3.78991	3.7502	down	HHIP	Homo sapiens hedgehog interacting protein (HHIP), mRNA [NM_022475]	145658988	chr4	145658929	+	hs|4q31.21	64399	NM_022475	hedgehog interacting protein	chr4:145658929-145658988	GO:0005515|GO:0048038|GO:0009986|GO:0016901|GO:0005975|GO:0048705|GO:0045879|GO:0005576|GO:0009953|GO:0007224|GO:0007405|GO:0005737|GO:0060441|GO:0040036|GO:0005887|GO:0008270|GO:0009968|GO:0097108	NM_022475	Hs.507991
A_33_P3301897	-6.28668	-4.21508	4.20351	down		T cell receptor beta variable 6-9 [Source:HGNC Symbol;Acc:12234] [ENST00000390379]	142104245	chr7	142104186	-	hs|7q34		AY124781		chr7:142104245-142104186			Hs.449373
A_24_P41706	-5.84412	-3.32037	5.75075	down	OFCC1	orofacial cleft 1 candidate 1 [Source:HGNC Symbol;Acc:21017] [ENST00000460066]	9933013	chr6	9908789	-	hs|6p24.3	266553	XM_003118558	orofacial cleft 1 candidate 1	chr6:9933013-9908789	GO:0005515	XM_003118558	Hs.532138
A_19_P00321971	-6.6253	-4.11951	5.6796	down		Homo sapiens cDNA clone IMAGE:4824089. [BC032041]	14090758	chr18	14090699	+	hs|18p11.21		BC032041		chr18:14090699-14090758			Hs.662290
A_19_P00802270	-5.61134	-3.83474	3.42617	down			121832907	chr2	121832848	+	hs|2q14.2				chr2:121832848-121832907
A_23_P142096	-6.60202	-4.44923	4.44687	down	GPR32	Homo sapiens G protein-coupled receptor 32 (GPR32), mRNA [NM_001506]	51274723	chr19	51274664	+	hs|19q13.33	2854	NM_001506	G protein-coupled receptor 32	chr19:51274664-51274723	GO:0004982|GO:0007186|GO:0005887|GO:0004930	NM_001506	Hs.515555
A_19_P00320270	-6.15694	-4.04359	4.32693	down			21625827	chr2	21625768	-	hs|2p24.1				chr2:021625827-021625768
A_33_P3332671	-5.90558	-4.52492	2.60388	down	PKD1L3	Homo sapiens polycystic kidney disease 1-like 3 (PKD1L3), mRNA [NM_181536]	71963542	chr16	71963483	-	hs|16q22.2	342372	NM_181536	polycystic kidney disease 1-like 3	chr16:71963542-71963483	GO:0005261|GO:0009986|GO:0007218|GO:0008324|GO:0030246|GO:0033040|GO:0016021|GO:0071468|GO:0006812|GO:0001581	NM_181536	Hs.675286
A_24_P401830	-6.07394	-4.59526	2.78694	down	MATN1-AS1	Homo sapiens MATN1 antisense RNA 1 (MATN1-AS1), long non-coding RNA [NR_034182]	31199586	chr1	31199527	+	hs|1p35.2	100129196	NR_034182	MATN1 antisense RNA 1	chr1:31199527-31199586		NR_034182	Hs.659751
A_33_P3246523	-6.35389	-4.98866	2.57618	down	OR2T1	Homo sapiens olfactory receptor, family 2, subfamily T, member 1 (OR2T1), mRNA [NM_030904]	248570405	chr1	248570346	+	hs|1q44	26696	NM_030904	olfactory receptor, family 2, subfamily T, member 1	chr1:248570346-248570405	GO:0004984|GO:0005886|GO:0004930|GO:0016021	NM_030904	Hs.626885
A_33_P3266863	-6.58547	-5.16312	2.6802	down	TMEM53	Homo sapiens transmembrane protein 53 (TMEM53), mRNA [NM_024587]	45119563	chr1	45119504	-	hs|1p34.1	79639	NM_024587	transmembrane protein 53	chr1:45119563-45119504	GO:0016021	NM_024587	Hs.22157
A_33_P3232643	-6.51454	-5.37892	2.19713	down			12846291	chrX	12846232	+	hs|Xp22.2				chrX:012846232-012846291
A_33_P3383246	-5.48787	-4.31963	2.24737	down	OR52R1	Homo sapiens olfactory receptor, family 52, subfamily R, member 1 (OR52R1), mRNA [NM_001005177]	4824764	chr11	4824705	-	hs|11p15.4	119695	NM_001005177	olfactory receptor, family 52, subfamily R, member 1	chr11:4824764-4824705	GO:0004984|GO:0005886|GO:0004930|GO:0016021	NM_001005177	Hs.553563
A_23_P319783	-5.60643	-3.6475	3.88773	down	SPAG17	Homo sapiens sperm associated antigen 17 (SPAG17), mRNA [NM_206996]	118496308	chr1	118496288	-	hs|1p12	200162	NM_206996	sperm associated antigen 17	chr1:118496308-118496288	GO:0005737|GO:0005874|GO:0005730|GO:0036126|GO:0005634	NM_206996	Hs.528821
A_19_P00323382	-4.55689	-3.24309	2.48595	down			55161146	chr13	55161087	-	hs|13q14.3				chr13:055161146-055161087
A_33_P3223116	-4.04978	-2.26972	3.43441	down	HIPK2	homeodomain interacting protein kinase 2 [Source:HGNC Symbol;Acc:14402] [ENST00000342645]	139268530	chr7	139268471	-	hs|7q34	28996	AF207702	homeodomain interacting protein kinase 2	chr7:139268530-139268471	GO:0005515|GO:0001654|GO:0046330|GO:0046332|GO:0048596|GO:0007224|GO:0043524|GO:0030578|GO:0018105|GO:0050882|GO:0018107|GO:0007179|GO:0006978|GO:0001102|GO:0001105|GO:0005813|GO:0031965|GO:0060235|GO:0003714|GO:0046790|GO:0010842|GO:0000122|GO:0042771|GO:0043388|GO:0045893|GO:0008284|GO:0005634|GO:0061072|GO:0009952|GO:0060395|GO:0032092|GO:0030514|GO:0005737|GO:0051091|GO:0030182|GO:0045944|GO:…		Hs.731417
A_19_P00325872	-4.74924	-3.50813	2.3638	down			9787213	chr11	9787154	-	hs|11p15.4				chr11:009787213-009787154
A_32_P161751	-5.41278	-3.42936	3.95429	down	FLJ33534	Homo sapiens uncharacterized LOC285150 (FLJ33534), long non-coding RNA [NR_040080]	11264882	chr2	11264823	-	hs|2p25.1	285150	NR_040080	uncharacterized LOC285150	chr2:11264882-11264823		NR_040080	Hs.329841
A_33_P3508160	-4.91191	-3.32607	3.00182	down	LOC219690	Homo sapiens cDNA FLJ30461 fis, clone BRACE2009437. [AK055023]	72690205	chr10	72690146	-	hs|10q22.1	219690	AK055023	uncharacterized LOC219690	chr10:72690205-72690146			Hs.434134
A_33_P3352073	-6.63604	-5.42353	2.31741	down	MBNL1-AS1	Homo sapiens MBNL1 antisense RNA 1 (MBNL1-AS1), transcript variant 1, long non-coding RNA [NR_027038]	151980488	chr3	151980429	-	hs|3q25.1	401093	NR_027038	MBNL1 antisense RNA 1	chr3:151980488-151980429		NR_027038	Hs.725347
A_23_P64980	-6.36487	-5.29324	2.10182	down	SLC6A13	Homo sapiens solute carrier family 6 (neurotransmitter transporter), member 13 (SLC6A13), transcript variant 1, mRNA [NM_016615]	330018	chr12	329959	-	hs|12p13.33	6540	NM_016615	solute carrier family 6 (neurotransmitter transporter), member 13	chr12:330018-329959	GO:0005886|GO:0005887|GO:0005328|GO:0042165|GO:0007268|GO:0055085|GO:0005332|GO:0007269	NM_016615	Hs.504398
A_19_P00811958	-5.04689	-3.19123	3.61919	down			232253824	chr2	232253765	-	hs|2q37.1				chr2:232253824-232253765
A_33_P3394170	-6.22218	-4.75229	2.77	down	LINC00710	Homo sapiens long intergenic non-protein coding RNA 710 (LINC00710), transcript variant 1, long non-coding RNA [NR_015413]	10976973	chr10	10976914	-	hs|10p14	254312	NR_015413	long intergenic non-protein coding RNA 710	chr10:10976973-10976914		NR_015413	Hs.498620
A_19_P00810401	-5.87102	-4.21743	3.14616	down			180933764	chr1	180933705	-	hs|1q25.3				chr1:180933764-180933705
A_19_P00811169	-5.88465	-4.43037	2.7402	down			211565012	chr1	211564953	-	hs|1q32.3				chr1:211565012-211564953
A_33_P3380252	-6.63685	-4.2527	5.22039	down			110610936	chr3	110610877	-	hs|3q13.13				chr3:110610936-110610877
A_19_P00806647	-6.18764	-5.0115	2.2597	down			125528741	chr4	125528682	+	hs|4q28.1				chr4:125528682-125528741
A_24_P246196	-5.65722	-4.4412	2.32304	down	CLEC4M	Homo sapiens C-type lectin domain family 4, member M (CLEC4M), transcript variant 3, mRNA [NM_001144911]	7831092	chr19	7831033	+	hs|19p13.2	10332	NM_001144911	C-type lectin domain family 4, member M	chr19:7831033-7831092	GO:0019062|GO:0009988|GO:0046790|GO:0005576|GO:0005537|GO:0019079|GO:0046872|GO:0006897|GO:0035556|GO:0046968|GO:0005737|GO:0030369|GO:0016020|GO:0005887|GO:0019882|GO:0045087|GO:0019048|GO:0042605|GO:0007159|GO:0030246|GO:0004872	NM_001144911	Hs.421437
A_19_P00320334	-6.27669	-4.88655	2.62104	down		PREDICTED: Homo sapiens uncharacterized LOC101929061 (LOC101929061), misc_RNA [XR_246127]	72703898	chr10	72703839	+	hs|10q22.1		XR_246127		chr10:72703839-72703898		XR_246127
A_19_P00319111	-6.30488	-4.71748	3.00506	down			20046834	chr7	20046775	+	hs|7p21.1				chr7:020046775-020046834
A_23_P155236	-6.18219	-4.6625	2.8673	down	MUC13	Homo sapiens mucin 13, cell surface associated (MUC13), mRNA [NM_033049]	124625315	chr3	124625256	-	hs|3q21.2	56667	NM_033049	mucin 13, cell surface associated	chr3:124625315-124625256	GO:0016324|GO:0005796|GO:0016266|GO:0005576|GO:0016021|GO:0044267|GO:0043687	NM_033049	Hs.5940
A_19_P00329960	-5.82972	-4.33887	2.81054	down			224631015	chr1	224630956	-	hs|1q42.12				chr1:224631015-224630956
A_19_P00323609	-5.29237	-3.65079	3.12007	down		DB462743 RIKEN full-length enriched human cDNA library, testis Homo sapiens cDNA clone H013099M14 5', mRNA sequence [DB462743]	128225278	chr2	128225219	+	hs|2q14.3		TCONS_00003865		chr2:128225219-128225278			Hs.678883
A_32_P901770	-6.5175	-5.37175	2.2126	down	ESPN	Homo sapiens espin (ESPN), mRNA [NM_031475]	6505783	chr1	6505724	+	hs|1p36.31	83715	NM_031475	espin	chr1:6505724-6505783	GO:0005903|GO:0017124|GO:0005737|GO:0051015|GO:0031941|GO:0051494|GO:0030046|GO:0007605|GO:0051491|GO:0032420|GO:0007626|GO:0032426	NM_031475	Hs.744222
A_19_P00318670	-5.3511	-3.20506	4.42613	down		602592584F1 NIH_MGC_79 Homo sapiens cDNA clone IMAGE:4719812 5', mRNA sequence [BG572108]	118718829	chr9	118718770	+	hs|9q33.1		BG572108		chr9:118718770-118718829			Hs.571652
A_33_P3384272	-5.49526	-4.22764	2.40763	down	ATP1A1	ATPase, Na+/K+ transporting, alpha 1 polypeptide [Source:HGNC Symbol;Acc:799] [ENST00000369494]	116925214	chr1	116925155	+	hs|1p13.1	476		ATPase, Na+/K+ transporting, alpha 1 polypeptide	chr1:116925155-116925214	GO:0005515|GO:0005886|GO:0005783|GO:0051087|GO:0031402|GO:0016323|GO:0006754|GO:0034220|GO:0045989|GO:0045822|GO:0086004|GO:0045823|GO:0005391|GO:0042470|GO:0005794|GO:0019901|GO:0042493|GO:0019904|GO:0030506|GO:0010107|GO:0030315|GO:0030955|GO:0005890|GO:0055085|GO:0005524|GO:0060081|GO:0043531|GO:0016020|GO:0002026|GO:0005901|GO:0002028|GO:0008217|GO:0031947|GO:0016021|GO:0071260|GO:0043548|GO:…
A_33_P3255924	-6.63104	-5.61289	2.02533	down	ACCSL	Homo sapiens 1-aminocyclopropane-1-carboxylate synthase homolog (Arabidopsis)(non-functional)-like (ACCSL), mRNA [NM_001031854]	44080194	chr11	44080135	+	hs|11p11.2	390110	NM_001031854	1-aminocyclopropane-1-carboxylate synthase homolog (Arabidopsis)(non-functional)-like	chr11:44080135-44080194	GO:0009058|GO:0030170|GO:0003824	NM_001031854	Hs.558851
A_24_P495367	-6.63541	-4.77044	3.6426	down	GRXCR1	Homo sapiens glutaredoxin, cysteine rich 1 (GRXCR1), mRNA [NM_001080476]	43032524	chr4	43032465	+	hs|4p13	389207	NM_001080476	glutaredoxin, cysteine rich 1	chr4:43032465-43032524	GO:0060122|GO:0042491|GO:0007605|GO:0015035|GO:0048563|GO:0060118|GO:0009055|GO:0032420|GO:0060119|GO:0003674|GO:0060091|GO:0010923|GO:0045454	NM_001080476	Hs.162559
A_33_P3309456	-5.86608	-4.78233	2.11953	down	DNAH8	Homo sapiens dynein, axonemal, heavy chain 8 (DNAH8), mRNA [NM_001206927]	38838266	chr6	38838207	+	hs|6p21.2	1769	NM_001206927	dynein, axonemal, heavy chain 8	chr6:38838207-38838266	GO:0001539|GO:0005874|GO:0005858|GO:0035085|GO:0003777|GO:0016887|GO:0005524|GO:0007018	NM_001206927	Hs.520106
A_23_P18213	-5.56426	-4.15807	2.65035	down	DNAH1	Homo sapiens dynein, axonemal, heavy chain 1 (DNAH1), mRNA [NM_015512]	52433139	chr3	52433080	+	hs|3p21.1	25981	NM_015512	dynein, axonemal, heavy chain 1	chr3:52433080-52433139	GO:0030286|GO:0001539|GO:0005874|GO:0005858|GO:0035085|GO:0003777|GO:0016887|GO:0005524|GO:0009612|GO:0007018	NM_015512	Hs.655469
A_33_P3401169	-4.88182	-3.56372	2.49337	down		T cell receptor beta variable 21/OR9-2 (pseudogene) [Source:HGNC Symbol;Acc:12199] [ENST00000331828]	33629532	chr9	33629473	+	hs|9p13.3				chr9:33629473-33629532
A_33_P3303956	-6.54574	-4.65775	3.7012	down	HOXA-AS3	Homo sapiens HOXA cluster antisense RNA 3 (HOXA-AS3), transcript variant 1, long non-coding RNA [NR_038831]	27192333	chr7	27192274	+	hs|7p15.2	100133311	NR_038831	HOXA cluster antisense RNA 3	chr7:27192274-27192333		NR_038831	Hs.610216
A_33_P3282175	-6.25701	-3.53641	6.59147	down			77232276	chr6	77232217	-	hs|6q14.1				chr6:77232276-77232217
A_33_P3408177	-6.19049	-4.63102	2.94745	down	BCL2L15	Homo sapiens BCL2-like 15 (BCL2L15), mRNA [NM_001010922]	114423568	chr1	114423509	-	hs|1p13.2	440603	NM_001010922	BCL2-like 15	chr1:114423568-114423509	GO:0006915|GO:0005634|GO:0005829	NM_001010922	Hs.123106
A_23_P27197	-6.30825	-4.35343	3.87669	down	KRTAP4-5	Homo sapiens keratin associated protein 4-5 (KRTAP4-5), mRNA [NM_033188]	39305305	chr17	39305246	-	hs|17q21.2	85289	NM_033188	keratin associated protein 4-5	chr17:39305305-39305246	GO:0045095	NM_033188	Hs.514863
A_19_P00330468	-4.46124	-3.2525	2.31135	down			132097082	chr9	132097023	-	hs|9q34.11				chr9:132097082-132097023
A_32_P150645	-5.74326	-4.64925	2.13465	down		EST00381 Fetal Brain, Bento Soares Homo sapiens cDNA clone HEFBA04, mRNA sequence [M78233]	9497204	chr4	9497145	+	hs|4p16.1		M78233		chr4:9497145-9497204			Hs.449232
A_23_P71368	-5.62611	-4.50845	2.16994	down	RP1	Homo sapiens retinitis pigmentosa 1 (autosomal dominant) (RP1), mRNA [NM_006269]	55543054	chr8	55542995	+	hs|8q12.1	6101	NM_006269	retinitis pigmentosa 1 (autosomal dominant)	chr8:55542995-55543054	GO:0005515|GO:0008017|GO:0042461|GO:0035082|GO:0046549|GO:0007603|GO:0005875|GO:0046548|GO:0005874|GO:0071482|GO:0045494|GO:0035085|GO:0035556|GO:0001917|GO:0035845|GO:0032391|GO:0007601|GO:0001750	NM_006269	Hs.732820
A_23_P33881	-6.29399	-5.09074	2.30257	down	SSX4B	Homo sapiens synovial sarcoma, X breakpoint 4B (SSX4B), transcript variant 1, mRNA [NM_001034832]	48252372	chrX	48252313	+	hs|Xp11.23	548313	NM_001034832	synovial sarcoma, X breakpoint 4B	chrX:48252313-48252372	GO:0006355|GO:0005634|GO:0003676|GO:0006351	NM_001034832	Hs.648298
A_19_P00317839	-6.14565	-5.10862	2.05201	down		PPNK_PYRFU (Q8U1V2) Probable inorganic polyphosphate/ATP-NAD kinase (Poly(P)/ATP NAD kinase) , partial (8%) [THC2674393]	86263339	chr5	86263280	+	hs|5q14.3				chr5:86263280-86263339
A_19_P00809432	-5.92058	-4.44935	2.77258	down			207538319	chr1	207538260	+	hs|1q32.2				chr1:207538260-207538319
A_19_P00332157	-5.2687	-4.09266	2.25956	down			65935860	chr18	65935801	+	hs|18q22.1				chr18:065935801-065935860
A_33_P3270267	-5.84547	-3.67867	4.49025	down	LOC645030	Homo sapiens uncharacterized LOC645030 (LOC645030), long non-coding RNA [NR_104180]	61714676	chr1	61714617	-	hs|1p31.3	645030	NR_104180	uncharacterized LOC645030	chr1:61714676-61714617		NR_104180
A_19_P00802441	-5.2977	-3.15535	4.41481	down			105847156	chr12	105847097	+	hs|12q23.3				chr12:105847097-105847156
A_33_P3405504	-6.30993	-3.89675	5.32647	down			43228628	chr21	43228569	-	hs|21q22.3				chr21:043228628-043228569
A_33_P3343976	-5.83293	-4.05042	3.44026	down	ZNRD1-AS1	Homo sapiens ZNRD1 antisense RNA 1 (ZNRD1-AS1), long non-coding RNA [NR_026751]	29969614	chr6	29969555	-	hs|6p22.1	80862	NR_026751	ZNRD1 antisense RNA 1	chr6:29969614-29969555		NR_026751	Hs.653168
A_33_P3304655	-3.66746	-2.64915	2.02556	down	LTBP1	Homo sapiens latent transforming growth factor beta binding protein 1 (LTBP1), transcript variant 1, mRNA [NM_206943]	33590472	chr2	33590413	+	hs|2p22.3	4052	NM_206943	latent transforming growth factor beta binding protein 1	chr2:33590413-33590472	GO:0031012|GO:0005515|GO:0035583|GO:0019838|GO:0030198|GO:0005509|GO:0005578|GO:0005024|GO:0005576	NM_206943	Hs.619315
A_33_P3352652	-6.31586	-3.03178	9.7411	down	OR56A3	Homo sapiens olfactory receptor, family 56, subfamily A, member 3 (OR56A3), mRNA [NM_001003443]	5969519	chr11	5969460	+	hs|11p15.4	390083	NM_001003443	olfactory receptor, family 56, subfamily A, member 3	chr11:5969460-5969519	GO:0004984|GO:0005886|GO:0004930|GO:0016021	NM_001003443	Hs.553741
A_19_P00801170	-5.25045	-3.83486	2.66769	down			49303583	chr20	49303524	+	hs|20q13.13				chr20:049303524-049303583
A_23_P8083	-4.34018	-2.66328	3.1974	down	LY6G6C	Homo sapiens lymphocyte antigen 6 complex, locus G6C (LY6G6C), mRNA [NM_025261]	31686608	chr6	31686549	-	hs|6p21.33	80740	NM_025261	lymphocyte antigen 6 complex, locus G6C	chr6:31686608-31686549	GO:0005886|GO:0031225	NM_025261	Hs.732272
A_19_P00319765	-5.82568	-3.50465	4.99689	down	LINC00870	long intergenic non-protein coding RNA 870 [Source:HGNC Symbol;Acc:27319] [ENST00000469178]	72202069	chr3	72202010	+	hs|3p13	201617	TCONS_l2_00019818	long intergenic non-protein coding RNA 870	chr3:72202010-72202069
A_33_P3278490	-6.45171	-5.30656	2.21169	down	LOC286238	Homo sapiens uncharacterized LOC286238 (LOC286238), mRNA [NM_001100111]	91262153	chr9	91262094	-	hs|9q22.1	286238	NM_001100111	uncharacterized LOC286238	chr9:91262153-91262094		NM_001100111	Hs.434185
A_19_P00800570	-5.80102	-4.42156	2.6017	down			94817234	chr15	94817175	-	hs|15q26.2				chr15:094817234-094817175
A_19_P00809108	-5.42096	-4.10062	2.49726	down			34674686	chr9	34674627	-	hs|9p13.3				chr9:034674686-034674627
A_33_P3280631	-6.3067	-4.56635	3.34118	down	OR52E6	Homo sapiens olfactory receptor, family 52, subfamily E, member 6 (OR52E6), mRNA [NM_001005167]	5862245	chr11	5862186	-	hs|11p15.4	390078	NM_001005167	olfactory receptor, family 52, subfamily E, member 6	chr11:5862245-5862186	GO:0004984|GO:0005886|GO:0004930|GO:0016021	NM_001005167	Hs.534693
A_24_P928473	-5.80399	-4.75269	2.0724	down	LOC728543	Homo sapiens cDNA FLJ35513 fis, clone SPLEN2000516. [AK092832]	112449278	chr12	112449219	-	hs|12q24.13	728543	AK092832	uncharacterized LOC728543	chr12:112449278-112449219			Hs.506815
A_32_P68942	-4.10747	-2.90117	2.30745	down	ANKRD20A5P	Homo sapiens ankyrin repeat domain 20 family, member A5, pseudogene (ANKRD20A5P), non-coding RNA [NR_040113]	14179438	chr18	14179379	+	hs|18p11.21	440482	NR_040113	ankyrin repeat domain 20 family, member A5, pseudogene	chr18:14179379-14179438		NR_040113	Hs.632352
A_24_P211849	-6.4327	-5.32419	2.15622	down	TBX20	Homo sapiens T-box 20 (TBX20), transcript variant 2, mRNA [NM_001166220]	35280577	chr7	35280518	-	hs|7p14.2	57057	NM_001166220	T-box 20	chr7:35280577-35280518	GO:0060045|GO:0035922|GO:0060577|GO:0010991|GO:0003700|GO:0003180|GO:0008283|GO:0008015|GO:0003215|GO:0005634|GO:0009953|GO:0003143|GO:0001947|GO:0005737|GO:0006936|GO:0001085|GO:0048370|GO:0055008|GO:0021524|GO:0001102|GO:0003279|GO:0001706|GO:0001569|GO:0001105|GO:0000977|GO:0060413|GO:0003272|GO:0003175|GO:0003193|GO:0003203|GO:0000122|GO:0003207|GO:0003344|GO:0003148|GO:0001764|GO:0045892	NM_001166220	Hs.404167
A_24_P144439	-6.30861	-4.2694	4.11022	down	EFHB	Homo sapiens EF-hand domain family, member B (EFHB), mRNA [NM_144715]	19947235	chr3	19947176	-	hs|3p24.3	151651	NM_144715	EF-hand domain family, member B	chr3:19947235-19947176	GO:0005509	NM_144715	Hs.733920
A_23_P151637	-6.04372	-5.0021	2.05854	down	RNASE2	Homo sapiens ribonuclease, RNase A family, 2 (liver, eosinophil-derived neurotoxin) (RNASE2), mRNA [NM_002934]	21424234	chr14	21424175	+	hs|14q11.2	6036	NM_002934	ribonuclease, RNase A family, 2 (liver, eosinophil-derived neurotoxin)	chr14:21424175-21424234	GO:0006935|GO:0005576|GO:0004540|GO:0004522|GO:0003676|GO:0005764|GO:0006401	NM_002934	Hs.728
A_32_P198990	-3.48435	-1.75859	3.30755	down	LOC100131929	Homo sapiens cDNA FLJ44475 fis, clone UTERU2031521. [AK126439]	104641977	chr7	104641920	-	hs|7q22.3	100131929	AK126439	uncharacterized LOC100131929	chr7:104641977-104641920			Hs.651436
A_33_P3397573	-5.12803	-2.9957	4.38424	down			25177882	chr12	25177823	+	hs|12p12.1				chr12:025177823-025177882
A_19_P00805015	-5.52067	-2.34533	9.03381	down			149222136	chrX	149222077	+	hs|Xq28				chrX:149222077-149222136
A_24_P169634	-5.74678	-4.36315	2.60925	down	MBL1P	Homo sapiens mannose-binding lectin (protein A) 1, pseudogene (MBL1P), non-coding RNA [NR_002724]	81682735	chr10	81682676	+	hs|10q22.3	8512	NR_002724	mannose-binding lectin (protein A) 1, pseudogene	chr10:81682676-81682735		NR_002724	Hs.733579
A_33_P3351681	-6.64068	-5.38687	2.3847	down	CCDC67	Homo sapiens coiled-coil domain containing 67 (CCDC67), mRNA [NM_181645]	93171325	chr11	93171266	+	hs|11q21	159989	NM_181645	coiled-coil domain containing 67	chr11:93171266-93171325		NM_181645	Hs.436625
A_33_P3366376	-6.13084	-4.21737	3.76715	down	KRTAP27-1	Homo sapiens keratin associated protein 27-1 (KRTAP27-1), mRNA [NM_001077711]	31709390	chr21	31709331	-	hs|21q22.11	643812	NM_001077711	keratin associated protein 27-1	chr21:31709390-31709331	GO:0005882	NM_001077711	Hs.580881
A_33_P3314086	-5.10902	-3.50474	3.04044	down	SUPT20HL2	Homo sapiens suppressor of Ty 20 homolog (S. cerevisiae)-like 2 (SUPT20HL2), mRNA [NM_001136233]	24329069	chrX	24329010	-	hs|Xp22.11	170067	NM_001136233	suppressor of Ty 20 homolog (S. cerevisiae)-like 2	chrX:24329069-24329010	GO:0003712|GO:0000124	NM_001136233	Hs.716893
A_23_P14667	-5.84673	-4.17816	3.17899	down	SLC28A1	Homo sapiens solute carrier family 28 (concentrative nucleoside transporter), member 1 (SLC28A1), transcript variant 1, mRNA [NM_004213]	85486715	chr15	85478730	+	hs|15q25.3	9154	NM_004213	solute carrier family 28 (concentrative nucleoside transporter), member 1	chr15:85478730-85486715	GO:0006139|GO:0016020|GO:0005886|GO:0005887|GO:0005337|GO:0001882|GO:0005415|GO:0015858|GO:0055085	NM_004213	Hs.459187
A_33_P3288814	-6.10317	-3.97081	4.38435	down			72350004	chr7	72349945	-	hs|7q11.23				chr7:072350004-072349945
A_19_P00812476	-6.31518	-2.68276	12.4013	down			81969357	chr5	81969298	-	hs|5q14.2				chr5:081969357-081969298
A_24_P409830	-5.13381	-3.82089	2.48444	down	GUSBP10	Homo sapiens glucuronidase, beta pseudogene 10 (GUSBP10), non-coding RNA [NR_030766]	57233410	chr7	57233377	-	hs|7p11.2	642006	NR_030766	glucuronidase, beta pseudogene 10	chr7:57233410-57233377		NR_030766	Hs.562648
A_19_P00809043	-6.45736	-5.21507	2.36573	down			160035624	chr6	160035565	-	hs|6q25.3				chr6:160035624-160035565
A_19_P00317885	-5.93675	-4.69745	2.36085	down		DA963975 STOMA2 Homo sapiens cDNA clone STOMA2001973 5', mRNA sequence [DA963975]	34310004	chr3	34309945	+	hs|3p22.3		TCONS_00005983		chr3:34309945-34310004			Hs.650797
A_33_P3374165	-6.11835	-3.93561	4.54016	down	LOC728145	Homo sapiens cDNA FLJ33675 fis, clone BRAWH2002060. [AK090994]	170733121	chr5	170733062	-	hs|5q35.1	728145	AK090994	uncharacterized LOC728145	chr5:170733121-170733062			Hs.638538
A_23_P368154	-6.25795	-4.11953	4.4028	down	PODN	Homo sapiens podocan (PODN), transcript variant 1, mRNA [NM_153703]	53547770	chr1	53547711	+	hs|1p32.3	127435	NM_153703	podocan	chr1:53547711-53547770	GO:0030336|GO:0005737|GO:0008285|GO:0005518|GO:0005578|GO:0005615	NM_153703	Hs.586141
A_33_P3221916	-5.50419	-4.32669	2.26185	down		Q6UWH6_HUMAN (Q6UWH6) Tex261, partial (9%) [THC2676157]	71230056	chr2	71229997	+	hs|2p13.3				chr2:071229997-071230056
A_19_P00802508	-4.80659	-3.80004	2.00909	down			12465903	chr2	12465844	+	hs|2p24.3				chr2:012465844-012465903
A_23_P13271	-5.87131	-2.86284	8.04706	down		GB	56739090	chr11	56739031	+	hs|11q12.1				chr11:056739031-056739090
A_23_P32722	-3.46582	-2.44906	2.02337	down	ZNF408	Homo sapiens zinc finger protein 408 (ZNF408), transcript variant 1, mRNA [NM_024741]	46726383	chr11	46726324	+	hs|11p11.2	79797	NM_024741	zinc finger protein 408	chr11:46726324-46726383	GO:0005515|GO:0006355|GO:0005634|GO:0003677|GO:0046872|GO:0006351|GO:0042802	NM_024741	Hs.656931
A_19_P00330364	-6.31632	-4.68228	3.1038	down			112872429	chrX	112872370	+	hs|Xq23				chrX:112872370-112872429
A_23_P388301	-6.61444	-5.55142	2.0893	down	PRR14L	Homo sapiens chromosome 22 open reading frame 30, mRNA (cDNA clone MGC:50372 IMAGE:5535580), complete cds. [BC040859]	32072492	chr22	32072433	-	hs|22q12.2	253143	BC040859	proline rich 14-like	chr22:32072492-32072433			Hs.438906
A_33_P3233459	-3.8595	-2.65567	2.3035	down	LINC00994	Homo sapiens long intergenic non-protein coding RNA 994 (LINC00994), long non-coding RNA [NR_033978]	64064096	chr3	64064037	-	hs|3p14.1	100287879	NR_033978	long intergenic non-protein coding RNA 994	chr3:64064096-64064037		NR_033978	Hs.452789
A_33_P3359253	-5.4813	-4.3426	2.20183	down	MAD2L2	MAD2 mitotic arrest deficient-like 2 (yeast) [Source:HGNC Symbol;Acc:6764] [ENST00000376655]	11737208	chr1	11737149	-	hs|1p36.22	10459		MAD2 mitotic arrest deficient-like 2 (yeast)	chr1:11737208-11737149	GO:0005515|GO:0007094|GO:0005634|GO:2000048|GO:0010719|GO:2000678|GO:0001558|GO:0043433|GO:0006302|GO:0005737|GO:0033138|GO:0010944|GO:0005680|GO:0007015|GO:0016035|GO:0008432|GO:0090090|GO:0001102|GO:0042177|GO:0005819|GO:0060564|GO:0000122|GO:0006351|GO:0007067|GO:0042772|GO:0006281|GO:0005654|GO:0045893|GO:0051301
A_19_P00315789	-5.89999	-4.08294	3.52358	down	LINC00880	Homo sapiens long intergenic non-protein coding RNA 880 (LINC00880), long non-coding RNA [NR_034007]	156800793	chr3	156800734	-	hs|3q25.31	339894	NR_034007	long intergenic non-protein coding RNA 880	chr3:156800793-156800734		NR_034007	Hs.478050
A_33_P3388636	-5.42775	-4.09354	2.52136	down	FLJ40606	Homo sapiens cDNA FLJ40606 fis, clone THYMU2011939. [AK097925]	44562798	chr20	44562739	-	hs|20q13.12	643549	AK097925	uncharacterized LOC643549	chr20:44562798-44562739			Hs.472856
A_23_P133739	-3.99073	-1.94668	4.124	down	HUS1B	Homo sapiens HUS1 checkpoint homolog b (S. pombe) (HUS1B), mRNA [NM_148959]	656192	chr6	656133	-	hs|6p25.3	135458	NM_148959	HUS1 checkpoint homolog b (S. pombe)	chr6:656192-656133	GO:0030896|GO:0006281|GO:0005730|GO:0000077	NM_148959	Hs.669039
A_32_P100641	-3.87051	-2.8081	2.08842	down	LOC100128139	PREDICTED: Homo sapiens uncharacterized LOC100128139 (LOC100128139), misc_RNA [XR_111841]	22716277	chr19	22716218	+	hs|19p12	100128139	XR_111841	uncharacterized LOC100128139	chr19:22716218-22716277		XR_111841	Hs.550683
A_23_P17316	-1.62776	-0.595772	2.04484	down	NKAIN4	Homo sapiens Na+/K+ transporting ATPase interacting 4 (NKAIN4), mRNA [NM_152864]	61873965	chr20	61873906	-	hs|20q13.33	128414	NM_152864	Na+/K+ transporting ATPase interacting 4	chr20:61873965-61873906	GO:0005886|GO:0016021	NM_152864	Hs.46627
A_19_P00324446	-5.68202	-4.47324	2.31143	down			89918240	chr10	89918181	+	hs|10q23.31				chr10:089918181-089918240
A_23_P94186	-5.46485	-3.73779	3.31053	down	LYPD2	Homo sapiens LY6/PLAUR domain containing 2 (LYPD2), mRNA [NM_205545]	143832477	chr8	143831850	-	hs|8q24.3	137797	NM_205545	LY6/PLAUR domain containing 2	chr8:143832477-143831850	GO:0005886|GO:0031225	NM_205545	Hs.441280
A_23_P404059	-6.5405	-5.34448	2.29107	down	PASD1	Homo sapiens PAS domain containing 1 (PASD1), mRNA [NM_173493]	150844788	chrX	150844729	+	hs|Xq28	139135	NM_173493	PAS domain containing 1	chrX:150844729-150844788	GO:0005634|GO:0004871	NM_173493	Hs.160594
A_33_P3287058	-5.22555	-4.19497	2.04284	down		Homo sapiens cDNA FLJ30719 fis, clone FCBBF2001718. [AK055281]	125312068	chr11	125312009	-	hs|11q24.2		AK055281		chr11:125312068-125312009			Hs.554395
A_33_P3691168	-6.43125	-5.31161	2.17292	down	IL31RA	Homo sapiens interleukin 31 receptor A (IL31RA), transcript variant 4, mRNA [NM_001242638]	55195959	chr5	55195900	+	hs|5q11.2	133396	NM_001242638	interleukin 31 receptor A	chr5:55195900-55195959	GO:0043066|GO:0008284|GO:0004896|GO:0005886|GO:0019901|GO:0043031|GO:0042517|GO:0003713|GO:0019221|GO:0042523|GO:0042592|GO:0006952|GO:0007259|GO:0019955|GO:0000165|GO:0030225|GO:0030224|GO:0016021|GO:0045893|GO:0007169	NM_001242638	Hs.55378
A_33_P3341519	-6.25083	-5.01403	2.35676	down	LOC100130507	Homo sapiens cDNA FLJ30908 fis, clone FEBRA2006150. [AK055470]	134208594	chr11	134208535	-	hs|11q25	100130507	AK055470	uncharacterized LOC100130507	chr11:134208594-134208535			Hs.680596
A_33_P3262128	-6.22118	-3.57416	6.26374	down			57985130	chr19	57985071	+	hs|19q13.43				chr19:057985071-057985130
A_19_P00809100	-3.78576	-2.71188	2.10509	down		Synthetic construct Homo sapiens gateway clone IMAGE:100017130 3' read TMEM183A mRNA. [CU680487]	202987618	chr1	202985219	-	hs|1q32.1		CU680487		chr1:202987618-202985219
A_33_P3376806	-6.36979	-4.65817	3.27527	down	C10orf67	Homo sapiens chromosome 10 open reading frame 67 (C10orf67), mRNA [NM_153714]	23605725	chr10	23605666	-	hs|10p12.2	256815	NM_153714	chromosome 10 open reading frame 67	chr10:23605725-23605666		NM_153714	Hs.522360
A_19_P00810083	-2.06281	-0.819542	2.36733	down			142134893	chr8	142134834	-	hs|8q24.3				chr8:142134893-142134834
A_19_P00319057	-4.65151	-3.51812	2.19373	down		ALU5_HUMAN (P39192) Alu subfamily SC sequence contamination warning entry, partial (4%) [THC2545150]	28283983	chr19	28283924	+	hs|19q11		TCONS_l2_00012432		chr19:28283924-28283983
A_23_P92999	-5.27629	-3.95296	2.50243	down	CDH9	Homo sapiens cadherin 9, type 2 (T1-cadherin) (CDH9), mRNA [NM_016279]	26881049	chr5	26880990	-	hs|5p14.1	1007	NM_016279	cadherin 9, type 2 (T1-cadherin)	chr5:26881049-26880990	GO:0003674|GO:0016337|GO:0005886|GO:0034329|GO:0005509|GO:0016021|GO:0007156|GO:0045216|GO:0034332	NM_016279	Hs.272212
A_33_P3250851	-5.68764	-3.68942	3.99505	down	HELZ2	Homo sapiens helicase with zinc finger 2, transcriptional coactivator (HELZ2), transcript variant 1, mRNA [NM_001037335]	62204062	chr20	62204003	-	hs|20q13.33	85441	NM_001037335	helicase with zinc finger 2, transcriptional coactivator	chr20:62204062-62204003	GO:0005515|GO:0030374|GO:0045944|GO:0003713|GO:0004386|GO:0005654|GO:0044281|GO:0005524|GO:0003677|GO:0046872|GO:0044255|GO:0006351	NM_001037335	Hs.517180
A_24_P357726	-5.15391	-3.74481	2.65572	down	PSG8	Homo sapiens pregnancy specific beta-1-glycoprotein 8 (PSG8), transcript variant 1, mRNA [NM_182707]	43259206	chr19	43259147	-	hs|19q13.2	440533	NM_182707	pregnancy specific beta-1-glycoprotein 8	chr19:43259206-43259147	GO:0005576	NM_182707	Hs.466843
A_24_P9833	-3.9694	-2.52043	2.73013	down	PRDM11	Homo sapiens PR domain containing 11 (PRDM11), transcript variant 2, mRNA [NM_001256696]	45246290	chr11	45246231	+	hs|11p11.2	56981	NM_001256696	PR domain containing 11	chr11:45246231-45246290	GO:0008168	NM_001256696	Hs.178715
A_24_P236251	-3.24125	-2.20584	2.04969	down	DLK1	Homo sapiens delta-like 1 homolog (Drosophila) (DLK1), mRNA [NM_003836]	101201107	chr14	101201048	+	hs|14q32.2	8788	NM_003836	delta-like 1 homolog (Drosophila)	chr14:101201048-101201107	GO:0045746|GO:0003674|GO:0007219|GO:0048706|GO:0007275|GO:0016021|GO:0009791|GO:0005615|GO:0009897	NM_003836	Hs.533717
A_19_P00328056	-5.22774	-3.70395	2.87546	down			22055720	chr9	22055661	+	hs|9p21.3				chr9:022055661-022055720
A_33_P3363341	-5.86821	-4.16392	3.25867	down	TMEM212	Homo sapiens transmembrane protein 212 (TMEM212), mRNA [NM_001164436]	171571639	chr3	171571580	+	hs|3q26.31	389177	NM_001164436	transmembrane protein 212	chr3:171571580-171571639	GO:0016021	NM_001164436	Hs.642307
A_19_P00804420	-6.13603	-3.1505	7.92015	down			39838885	chr14	39838826	+	hs|14q21.1				chr14:039838826-039838885
A_19_P00327094	-3.93508	-2.53292	2.64296	down			93287093	chr7	93287034	+	hs|7q21.3				chr7:093287034-093287093
A_33_P3253892	-6.48489	-3.94938	5.79782	down			143304196	chr7	143304137	-	hs|7q35				chr7:143304196-143304137
A_23_P49559	-6.09057	-5.03888	2.07297	down	GPR142	Homo sapiens G protein-coupled receptor 142 (GPR142), mRNA [NM_181790]	72368357	chr17	72368298	+	hs|17q25.1	350383	NM_181790	G protein-coupled receptor 142	chr17:72368298-72368357	GO:0005737|GO:0030054|GO:0005886|GO:0004930|GO:0016021	NM_181790	Hs.574368
A_19_P00321216	-6.42839	-5.12875	2.46167	down			8029681	chr2	8029622	+	hs|2p25.1				chr2:008029622-008029681
A_19_P00320467	-6.49542	-5.29379	2.29998	down			101460031	chr14	101459972	-	hs|14q32.31				chr14:101460031-101459972
A_32_P56604	-5.39621	-3.59255	3.49105	down	SPERT	Homo sapiens spermatid associated (SPERT), transcript variant 1, mRNA [NM_152719]	46288678	chr13	46288619	+	hs|13q14.13	220082	NM_152719	spermatid associated	chr13:46288619-46288678	GO:0016023	NM_152719	Hs.186363
A_33_P3219821	-5.82009	-3.1809	6.22981	down	FMN2	Homo sapiens formin 2 (FMN2), mRNA [NM_020066]	240601509	chr1	240601450	+	hs|1q43	56776	NM_020066	formin 2	chr1:240601450-240601509	GO:0048471|GO:0043066|GO:0048477|GO:0005886|GO:0042177|GO:0070649|GO:0005730|GO:0071456|GO:0046907|GO:0003779|GO:0007275|GO:0005575|GO:0015031|GO:0015629|GO:0006974|GO:0005829|GO:0035556|GO:0003674|GO:0051295|GO:0040038|GO:0016192|GO:0005938|GO:0030659|GO:0051758	NM_020066	Hs.24889
A_19_P00325801	-6.08613	-4.27291	3.51426	down			44633	chr4	44574	+	hs|4p16.3				chr4:000044574-000044633
A_19_P00811211	-4.05028	-2.79622	2.38511	down			56120687	chr13	56120628	+	hs|13q21.1				chr13:056120628-056120687
A_33_P3259725	-5.44743	-3.17238	4.84014	down	MED12L	mediator complex subunit 12-like [Source:HGNC Symbol;Acc:16050] [ENST00000309237]	150910436	chr3	150910377	+	hs|3q25.1	116931	XM_005247096	mediator complex subunit 12-like	chr3:150910377-150910436	GO:0001104|GO:0008013|GO:0016592	XM_005247096	Hs.744234
A_33_P3271166	-5.41722	-3.77758	3.11587	down	OR6C74	Homo sapiens olfactory receptor, family 6, subfamily C, member 74 (OR6C74), mRNA [NM_001005490]	55641965	chr12	55641906	+	hs|12q13.2	254783	NM_001005490	olfactory receptor, family 6, subfamily C, member 74	chr12:55641906-55641965	GO:0004984|GO:0005886|GO:0004930|GO:0016021	NM_001005490	Hs.554556
A_32_P46603	-6.3382	-4.82967	2.84522	down	VWA3B	Homo sapiens von Willebrand factor A domain containing 3B (VWA3B), mRNA [NM_144992]	98920232	chr2	98920173	+	hs|2q11.2	200403	NM_144992	von Willebrand factor A domain containing 3B	chr2:98920173-98920232		NM_144992	Hs.269977
A_33_P3347911	-6.63357	-3.34875	9.74601	down	ESR2	Homo sapiens estrogen receptor 2 (ER beta) (ESR2), transcript variant g, mRNA [NM_001271877]	64735617	chr14	64735558	-	hs|14q23.2	2100	NM_001271877	estrogen receptor 2 (ER beta)	chr14:64735617-64735558	GO:0005515|GO:0010467|GO:0060065|GO:0030308|GO:0003700|GO:0006367|GO:0060068|GO:0050680|GO:0003707|GO:0007267|GO:0030284|GO:0005634|GO:0034056|GO:0005739|GO:0051091|GO:0001541|GO:0004879|GO:0001046|GO:0048019|GO:0005496|GO:0006355|GO:0043065|GO:0060743|GO:0003713|GO:0060740|GO:0060766|GO:0005576|GO:0000122|GO:0003677|GO:0007165|GO:1900116|GO:0007420|GO:0005654|GO:0008270|GO:0001764|GO:0019899|GO:…	NM_001271877	Hs.660607
A_24_P120907	-6.55499	-5.19624	2.56461	down	PGM5	Homo sapiens phosphoglucomutase 5 (PGM5), mRNA [NM_021965]	71145418	chr9	71145359	+	hs|9q21.11	5239	NM_021965	phosphoglucomutase 5	chr9:71145359-71145418	GO:0030018|GO:0001725|GO:0000287|GO:0005978|GO:0019388|GO:0005829|GO:0042383|GO:0005914|GO:0005913|GO:0016010|GO:0014704|GO:0005198|GO:0004614|GO:0043034|GO:0005992|GO:0006006|GO:0009898|GO:0007155|GO:0005925	NM_021965	Hs.307835
A_33_P3315375	-6.23312	-5.22469	2.01172	down	SLFN11	Homo sapiens schlafen family member 11 (SLFN11), transcript variant 1, mRNA [NM_001104587]	33677430	chr17	33677371	-	hs|17q12	91607	NM_001104587	schlafen family member 11	chr17:33677430-33677371	GO:0051607|GO:0000049|GO:2000134|GO:0005634|GO:0005524	NM_001104587	Hs.745059
A_19_P00321941	-5.6304	-3.05179	5.97365	down	LINC00704	Homo sapiens long intergenic non-protein coding RNA 704 (LINC00704), long non-coding RNA [NR_024475]	4692437	chr10	4692378	-	hs|10p15.1	100216001	NR_024475	long intergenic non-protein coding RNA 704	chr10:4692437-4692378		NR_024475	Hs.634869
A_24_P488202	-4.36594	-3.34165	2.03396	down		human full-length cDNA clone CS0DA005YA22 of Neuroblastoma of Homo sapiens (human). [BX247957]	64803136	chr14	64803077	-	hs|14q23.3		BX247957		chr14:64803136-64803077
A_33_P3381443	-5.75189	-3.631	4.34961	down			29986874	chr7	29986815	-	hs|7p14.3				chr7:029986874-029986815
A_33_P3329461	-6.29627	-5.24101	2.0781	down			40155345	chr7	40155286	+	hs|7p14.1				chr7:040155286-040155345
A_33_P3216758	-6.27973	-4.97995	2.4619	down	CEACAM16	Homo sapiens carcinoembryonic antigen-related cell adhesion molecule 16 (CEACAM16), mRNA [NM_001039213]	45211452	chr19	45211393	+	hs|19q13.32	388551	NM_001039213	carcinoembryonic antigen-related cell adhesion molecule 16	chr19:45211393-45211452	GO:0007605|GO:0005576|GO:0032426	NM_001039213	Hs.456381
A_33_P3414037	-6.24896	-4.83243	2.66942	down		PREDICTED: Homo sapiens uncharacterized LOC101929574 (LOC101929574), misc_RNA [XR_246147]	82289412	chr10	82289353	-	hs|10q23.1		XR_246147		chr10:82289412-82289353		XR_246147
A_19_P00809675	-5.86261	-3.68274	4.53112	down			48553778	chr18	48553719	-	hs|18q21.2				chr18:048553778-048553719
A_23_P77852	-6.11506	-4.10604	4.0251	down	ZPBP2	Homo sapiens zona pellucida binding protein 2 (ZPBP2), transcript variant 2, mRNA [NM_199321]	38033096	chr17	38033037	+	hs|17q12	124626	NM_199321	zona pellucida binding protein 2	chr17:38033037-38033096	GO:0001675|GO:0001669|GO:0005576|GO:0002199|GO:0007339	NM_199321	Hs.367245
A_24_P813550	-6.47807	-5.11343	2.57511	down		immunoglobulin heavy variable 4-59 [Source:HGNC Symbol;Acc:5654] [ENST00000390629]	107083360	chr14	107083301	-	hs|14q32.33		XM_001716834		chr14:107083360-107083301		XM_001716834	Hs.610137
A_33_P3243787	-5.15493	-3.76488	2.62089	down	COL28A1	Homo sapiens collagen, type XXVIII, alpha 1 (COL28A1), mRNA [NM_001037763]	7398303	chr7	7398244	-	hs|7p21.3	340267	NM_001037763	collagen, type XXVIII, alpha 1	chr7:7398303-7398244	GO:0005581|GO:0030198|GO:0004867|GO:0005788|GO:0005576|GO:0007155|GO:0005604	NM_001037763	Hs.491104
A_33_P3334185	-1.74091	-0.709431	2.04412	down	AGTPBP1	Homo sapiens ATP/GTP binding protein 1 (AGTPBP1), transcript variant 2, mRNA [NM_015239]	88284464	chr9	88284405	-	hs|9q21.33	23287	NM_015239	ATP/GTP binding protein 1	chr9:88284464-88284405	GO:0001754|GO:0060041|GO:0035610|GO:0005634|GO:0035609|GO:0005829|GO:0050905|GO:0005739|GO:0015631|GO:0021772|GO:0021702|GO:0006508|GO:0007628|GO:0008270|GO:0007005|GO:0042133|GO:0004181	NM_015239	Hs.719980
A_24_P205252	-6.59941	-4.12754	5.54763	down	FAM13C	Homo sapiens family with sequence similarity 13, member C (FAM13C), transcript variant 2, mRNA [NM_001001971]	61006363	chr10	61006304	-	hs|10q21.1	220965	NM_001001971	family with sequence similarity 13, member C	chr10:61006363-61006304		NM_001001971	Hs.607594
A_33_P3411682	-6.63947	-5.45705	2.26957	down	TRIM49C	tripartite motif containing 49C [Source:HGNC Symbol;Acc:38877] [ENST00000432771]	89806207	chr11	89806148	+	hs|11q14.3	642612	AB231720	tripartite motif containing 49C	chr11:89806148-89806207	GO:0005622|GO:0008270		Hs.591978
A_33_P3329339	-5.9749	-4.87533	2.14291	down	THRB-AS1	Homo sapiens THRB antisense RNA 1 (THRB-AS1), long non-coding RNA [NR_046244]	24541498	chr3	24541439	+	hs|3p24.2	644990	NR_046244	THRB antisense RNA 1	chr3:24541439-24541498		NR_046244	Hs.631912
A_33_P3304769	-6.42552	-4.79585	3.09443	down			90231437	chr16	90231378	+	hs|16q24.3				chr16:090231378-090231437
A_19_P00326768	-6.16789	-4.91877	2.37696	down			32575665	chr12	32575606	-	hs|12p11.21				chr12:032575665-032575606
A_23_P23669	-5.02382	-3.74826	2.42092	down	PALMD	Homo sapiens palmdelphin (PALMD), mRNA [NM_017734]	100155321	chr1	100155262	+	hs|1p21.2	54873	NM_017734	palmdelphin	chr1:100155262-100155321	GO:0005737|GO:0043197|GO:0016020|GO:0008360	NM_017734	Hs.483993
A_33_P3366261	-6.13339	-3.99926	4.38973	down	LOC649133	Homo sapiens uncharacterized LOC649133 (LOC649133), long non-coding RNA [NR_038829]	120127379	chr11	120127320	-	hs|11q23.3	649133	NR_038829	uncharacterized LOC649133	chr11:120127379-120127320		NR_038829	Hs.568902
A_24_P224116	-5.85006	-4.84008	2.01389	down	PLA2G1B	Homo sapiens phospholipase A2, group IB (pancreas) (PLA2G1B), mRNA [NM_000928]	120760012	chr12	120759953	-	hs|12q24.31	5319	NM_000928	phospholipase A2, group IB (pancreas)	chr12:120760012-120759953	GO:0032052|GO:0010524|GO:0044240|GO:0050714|GO:0048146|GO:0044281|GO:0005615|GO:0007243|GO:0032431|GO:0000187|GO:0051092|GO:0015758|GO:0045944|GO:0047498|GO:0004623|GO:0007015|GO:0006633|GO:0030141|GO:0006654|GO:0050482|GO:0019370|GO:0032869|GO:0002446|GO:0009986|GO:0036149|GO:0045740|GO:0005509|GO:0030593|GO:0036148|GO:0005102|GO:0005576|GO:0032637|GO:0036150|GO:0007165|GO:0050778|GO:0046470|GO:…	NM_000928	Hs.992
A_19_P00330797	-5.25519	-3.88936	2.57725	down			27173750	chr22	27173691	+	hs|22q12.1				chr22:027173691-027173750
A_23_P431912	-6.33077	-4.7525	2.98613	down	ZNF645	Homo sapiens zinc finger protein 645 (ZNF645), mRNA [NM_152577]	22292290	chrX	22292231	+	hs|Xp22.11	158506	NM_152577	zinc finger protein 645	chrX:22292231-22292290	GO:0005737|GO:0016567|GO:0016874|GO:0008270	NM_152577	Hs.132485
A_33_P3279181	-3.19791	-2.08275	2.16618	down			148340545	chr1	148340486	-	hs|1q21.2				chr1:148340545-148340486
A_33_P3397348	-4.9677	-3.65963	2.4761	down	LOC149134	Homo sapiens uncharacterized LOC149134 (LOC149134), long non-coding RNA [NR_015422]	246954558	chr1	246954499	+	hs|1q44	149134	NR_015422	uncharacterized LOC149134	chr1:246954499-246954558		NR_015422	Hs.720494
A_23_P339652	-6.11475	-3.4958	6.14305	down	TAS2R40	Homo sapiens taste receptor, type 2, member 40 (TAS2R40), mRNA [NM_176882]	142919669	chr7	142919610	+	hs|7q34	259286	NM_176882	taste receptor, type 2, member 40	chr7:142919610-142919669	GO:0050909|GO:0005886|GO:0004930|GO:0016021	NM_176882	Hs.352241
A_19_P00317420	-6.12111	-3.77218	5.09448	down	LOC100506373		46783045	chr17	46782986	+	hs|17q21.32	100506373	TCONS_00025176	uncharacterized LOC100506373	chr17:46782986-46783045
A_33_P3322870	-5.75177	-4.28553	2.76301	down	SYT9	Homo sapiens synaptotagmin IX (SYT9), mRNA [NM_175733]	7335091	chr11	7335032	+	hs|11p15.4	143425	NM_175733	synaptotagmin IX	chr11:7335032-7335091	GO:0017158|GO:0005215|GO:0030054|GO:0050796|GO:0031045|GO:0030672|GO:0016021|GO:0046872|GO:0042802|GO:0030667	NM_175733	Hs.177193
A_19_P00809860	-6.59039	-5.09588	2.81768	down			129469956	chr7	129469897	-	hs|7q32.2				chr7:129469956-129469897
A_23_P259707	-6.10314	-4.52924	2.97709	down	LPPR1	Homo sapiens lipid phosphate phosphatase-related protein type 1 (LPPR1), transcript variant 1, mRNA [NM_207299]	104086969	chr9	104086910	+	hs|9q31.1	54886	NM_207299	lipid phosphate phosphatase-related protein type 1	chr9:104086910-104086969	GO:0016021|GO:0003824	NM_207299	Hs.382683
A_33_P3367780	-6.19531	-4.18455	4.02995	down	TMEM215	Homo sapiens transmembrane protein 215 (TMEM215), mRNA [NM_212558]	32789185	chr9	32789126	+	hs|9p21.1	401498	NM_212558	transmembrane protein 215	chr9:32789126-32789185	GO:0016021	NM_212558	Hs.522063
A_19_P00316521	-6.35358	-5.18657	2.24546	down		chromosome 1 open reading frame 132 [Source:HGNC Symbol;Acc:32018] [ENST00000487977]	207987393	chr1	207987334	-	hs|1q32.2		AK092969		chr1:207987393-207987334
A_19_P00327169	-4.00591	-2.69663	2.47817	down			14404854	chr3	14404795	-	hs|3p25.1				chr3:014404854-014404795
A_19_P00316012	-4.12159	-2.93243	2.28018	down	C17orf51	Homo sapiens chromosome 17 open reading frame 51 (C17orf51), mRNA [NM_001113434]	21435799	chr17	21435740	-	hs|17p11.2	339263	NM_001113434	chromosome 17 open reading frame 51	chr17:21435799-21435740		NM_001113434	Hs.514016
A_19_P00803440	-6.51008	-3.41306	8.55646	down			130128136	chr8	130128077	+	hs|8q24.21				chr8:130128077-130128136
A_33_P3217743	-5.92928	-3.94014	3.97001	down	LINC01061	Homo sapiens long intergenic non-protein coding RNA 1061 (LINC01061), long non-coding RNA [NR_037596]	120328879	chr4	120328820	-	hs|4q26	401149	NR_037596	long intergenic non-protein coding RNA 1061	chr4:120328879-120328820		NR_037596	Hs.531400
A_23_P417821	-5.13583	-3.90606	2.34529	down	DMRTB1	Homo sapiens DMRT-like family B with proline-rich C-terminal, 1 (DMRTB1), mRNA [NM_033067]	53933147	chr1	53933088	+	hs|1p32.3	63948	NM_033067	DMRT-like family B with proline-rich C-terminal, 1	chr1:53933088-53933147	GO:0043565|GO:0003700|GO:0005634|GO:0046872|GO:0006351	NM_033067	Hs.131654
A_33_P3383626	-5.84424	-4.51021	2.52106	down	ZSCAN5D	zinc finger and SCAN domain containing 5D [Source:HGNC Symbol;Acc:37706] [ENST00000600684]	56758863	chr19	56758807	+	hs|19q13.43	646698	XM_003403711	zinc finger and SCAN domain containing 5D	chr19:56758807-56758863	GO:0003700|GO:0005634|GO:0003676|GO:0046872|GO:0006351	XM_003403711
A_33_P3295985	-6.02738	-4.34869	3.20136	down			16862804	chr1	16862743	-	hs|1p36.13				chr1:016862804-016862743
A_33_P3259548	-4.87611	-3.85121	2.03481	down	WDR5B	Homo sapiens WD repeat domain 5B (WDR5B), mRNA [NM_019069]	122133688	chr3	122133629	-	hs|3q21.1	54554	NM_019069	WD repeat domain 5B	chr3:122133688-122133629		NM_019069	Hs.567513
A_24_P187859	-5.99918	-4.89663	2.14733	down	MRPS27	Homo sapiens cDNA FLJ38645 fis, clone HHDPC2005794. [AK095964]	71601826	chr5	71601767	-	hs|5q13.2	23107	AK095964	mitochondrial ribosomal protein S27	chr5:71601826-71601767	GO:0005739|GO:0005515|GO:0005840
A_19_P00801764	-3.6138	-1.72255	3.70955	down			109885770	chr13	109885711	+	hs|13q33.3				chr13:109885711-109885770
A_23_P95851	-6.54863	-3.63908	7.51381	down	TUBAL3	Homo sapiens tubulin, alpha-like 3 (TUBAL3), transcript variant 1, mRNA [NM_024803]	5435268	chr10	5435209	-	hs|10p15.1	79861	NM_024803	tubulin, alpha-like 3	chr10:5435268-5435209	GO:0051258|GO:0005737|GO:0005874|GO:0005200|GO:0003924|GO:0007017|GO:0005525	NM_024803	Hs.163079
A_32_P61480	-6.64152	-4.95904	3.2098	down	CASC2	Homo sapiens cancer susceptibility candidate 2 (non-protein coding) (CASC2), transcript variant 3, long non-coding RNA [NR_026941]	119859289	chr10	119859230	+	hs|10q26.11	255082	NR_026941	cancer susceptibility candidate 2 (non-protein coding)	chr10:119859230-119859289		NR_026941	Hs.89387
A_33_P3423595	-6.16041	-3.96101	4.59287	down	DKFZp434J0226	Homo sapiens cDNA FLJ45615 fis, clone BRTHA3026180. [AK127522]	46710364	chr19	46710305	+	hs|19q13.32	93429	AK127522	uncharacterized LOC93429	chr19:46710305-46710364			Hs.736469
A_32_P888644	-5.65383	-4.57545	2.11166	down	MGC32805	Homo sapiens uncharacterized LOC153163 (MGC32805), long non-coding RNA [NR_051996]	121772527	chr5	121772468	-	hs|5q23.2	153163	NR_051996	uncharacterized LOC153163	chr5:121772527-121772468		NR_051996	Hs.679757
A_23_P127697	-6.37424	-4.17151	4.60349	down		Synthetic construct DNA, clone: pF1KE0813, Homo sapiens OLFR1110 gene for olfactory receptor 1110, without stop codon, in Flexi system. [AB529247]	55822612	chr11	55822553	+	hs|11q12.1		AB529247		chr11:55822553-55822612
A_23_P16722	-4.53193	-3.39154	2.2044	down	DOCK10	Homo sapiens dedicator of cytokinesis 10 (DOCK10), mRNA [NM_014689]	225630183	chr2	225630124	-	hs|2q36.2	55619	NM_014689	dedicator of cytokinesis 10	chr2:225630183-225630124	GO:0005543|GO:0007264|GO:0017048|GO:0005089	NM_014689	Hs.46578
A_33_P3243929	-5.96611	-4.80151	2.24171	down	FLJ42022	Homo sapiens cDNA FLJ42022 fis, clone SPLEN2034678. [AK124016]	74937780	chr15	74937721	+	hs|15q24.1	646748	AK124016	uncharacterized LOC646748	chr15:74937721-74937780
A_19_P00319043	-4.70065	-3.65681	2.06171	down			52808908	chr8	52808849	+	hs|8q11.23				chr8:052808849-052808908
A_33_P3369401	-5.94917	-4.22994	3.29262	down	CYP24A1	Homo sapiens cytochrome P450, family 24, subfamily A, polypeptide 1 (CYP24A1), transcript variant 1, mRNA [NM_000782]	52773988	chr20	52773929	-	hs|20q13.2	1591	NM_000782	cytochrome P450, family 24, subfamily A, polypeptide 1	chr20:52773988-52773929	GO:0006805|GO:0005506|GO:0030342|GO:0042359|GO:0042369|GO:0005743|GO:0033280|GO:0044281|GO:0001649|GO:0070561|GO:0006766|GO:0016491|GO:0008202|GO:0008403|GO:0055114|GO:0020037	NM_000782	Hs.89663
A_33_P3350913	-4.75291	-3.52212	2.34696	down	TSEN2	Homo sapiens TSEN2 tRNA splicing endonuclease subunit (TSEN2), transcript variant 5, mRNA [NM_001145395]	12572299	chr3	12572240	+	hs|3p25.2	80746	NM_001145395	TSEN2 tRNA splicing endonuclease subunit	chr3:12572240-12572299	GO:0006397|GO:0006388|GO:0005813|GO:0005737|GO:0005730|GO:0005634|GO:0003676|GO:0000214|GO:0000213	NM_001145395	Hs.335550
A_19_P00809075	-5.0429	-3.54273	2.82877	down			17385352	chr22	17385293	+	hs|22q11.1				chr22:017385293-017385352
A_19_P00319048	-4.26526	-3.17509	2.12899	down			233446754	chr2	233446695	-	hs|2q37.1				chr2:233446754-233446695
A_24_P57993	-6.47006	-4.70806	3.39168	down	KIAA1644	Homo sapiens KIAA1644 (KIAA1644), mRNA [NM_001099294]	44681571	chr22	44681512	-	hs|22q13.31	85352	NM_001099294	KIAA1644	chr22:44681571-44681512	GO:0016021	NM_001099294	Hs.6829
A_33_P3349265	-6.4717	-4.28119	4.56469	down	GLYATL3	Homo sapiens glycine-N-acyltransferase-like 3 (GLYATL3), mRNA [NM_001010904]	49494601	chr6	49494542	+	hs|6p12.3	389396	NM_001010904	glycine-N-acyltransferase-like 3	chr6:49494542-49494601	GO:0005739|GO:0047961	NM_001010904	Hs.585172
A_33_P3217933	-5.51968	-4.13311	2.61455	down		DB461001 RIKEN full-length enriched human cDNA library, testis Homo sapiens cDNA clone H013092F08 5', mRNA sequence [DB461001]	118416635	chr6	118416576	+	hs|6q22.2		DB461001		chr6:118416576-118416635			Hs.692865
A_23_P320862	-5.26561	-3.79235	2.77648	down	C9orf43	Homo sapiens chromosome 9 open reading frame 43 (C9orf43), transcript variant 1, mRNA [NM_152786]	116191588	chr9	116191529	+	hs|9q32	257169	NM_152786	chromosome 9 open reading frame 43	chr9:116191529-116191588		NM_152786	Hs.632691
A_19_P00807759	-5.52548	-3.95495	2.97015	down			60471555	chr5	60471496	+	hs|5q12.1				chr5:060471496-060471555
A_33_P3286864	-3.47749	-2.3248	2.22327	down	ATP8A2	Homo sapiens ATPase, aminophospholipid transporter, class I, type 8A, member 2 (ATP8A2), mRNA [NM_016529]	26104797	chr13	26104738	+	hs|13q12.13	51761	NM_016529	ATPase, aminophospholipid transporter, class I, type 8A, member 2	chr13:26104738-26104797	GO:0000287|GO:0008285|GO:0007568|GO:0003011|GO:0007409|GO:0005524|GO:0019829|GO:0004012|GO:0050884|GO:0042755|GO:0043588|GO:0016021|GO:0040018	NM_016529	Hs.444957
A_33_P3278659	-6.52088	-5.45876	2.08799	down		Homo sapiens mRNA, endogenous retrovirus. [AB128832]	68598273	chr6	68598214	-	hs|6q12		AB128832		chr6:68598273-68598214			Hs.289232
A_32_P112493	2.83519	4.04711	2.31646	down	PKDCC	Homo sapiens protein kinase domain containing, cytoplasmic (PKDCC), mRNA [NM_138370]	42285065	chr2	42285006	+	hs|2p21	91461	NM_138370	protein kinase domain containing, cytoplasmic	chr2:42285006-42285065	GO:0005794|GO:0030501|GO:0048286|GO:0042997|GO:0030282|GO:0048566|GO:0015031|GO:0005524|GO:0030154|GO:0001501|GO:0004672|GO:0035264|GO:0060021|GO:0032332	NM_138370	Hs.408542
A_33_P3321070	-4.2293	-3.04524	2.27215	down	WNT4	wingless-type MMTV integration site family, member 4 [Source:HGNC Symbol;Acc:12783] [ENST00000415567]	22453872	chr1	22453813	-	hs|1p36.12	54361		wingless-type MMTV integration site family, member 4	chr1:22453872-22453813	GO:0018345|GO:0001658|GO:0072034|GO:0072033|GO:0006702|GO:0038030|GO:0033080|GO:0071560|GO:0010894|GO:0005615|GO:0048599|GO:0005109|GO:0061045|GO:0072273|GO:0061184|GO:0048018|GO:0022407|GO:0030336|GO:0030501|GO:0009986|GO:0005796|GO:0061369|GO:0003714|GO:0060231|GO:0001889|GO:0045836|GO:0045165|GO:0032967|GO:0032321|GO:0051496|GO:0005788|GO:0045596|GO:0045893|GO:0045892|GO:0051145|GO:0005886|GO:…
A_33_P3274189	-5.22049	-4.18133	2.05503	down			234744773	chr1	234744714	+	hs|1q42.3				chr1:234744714-234744773
A_33_P3419988	-6.07588	-4.78893	2.44012	down		ceruloplasmin and hephaestin-like 1 pseudogene [Source:HGNC Symbol;Acc:31714] [ENST00000471823]	148947277	chr3	148947218	-	hs|3q25.1		TCONS_l2_00020216		chr3:148947277-148947218			Hs.144894
A_33_P3397995	-5.43982	-3.91027	2.88696	down	IPCEF1	Homo sapiens interaction protein for cytohesin exchange factors 1 (IPCEF1), transcript variant 1, mRNA [NM_001130699]	154480871	chr6	154480812	-	hs|6q25.2	26034	NM_001130699	interaction protein for cytohesin exchange factors 1	chr6:154480871-154480812	GO:0005737|GO:0005543|GO:0004601|GO:0005886|GO:0005344|GO:0006979|GO:0015671	NM_001130699	Hs.146100
A_33_P3286552	-6.42395	-3.8494	5.95684	down	NOX1	Homo sapiens NADPH oxidase 1 (NOX1), transcript variant 2, mRNA [NM_013955]	100117731	chrX	100117672	-	hs|Xq22.1	27035	NM_013955	NADPH oxidase 1	chrX:100117731-100117672	GO:0050661|GO:0005515|GO:0045730|GO:0008284|GO:0030054|GO:0006801|GO:0071468|GO:0006746|GO:0046872|GO:0003081|GO:0006954|GO:0016175|GO:0030198|GO:0071438|GO:0042743|GO:0009268|GO:0042554|GO:0072592|GO:0006739|GO:0001525|GO:0045726|GO:0048661|GO:0010575|GO:0030171|GO:0048365|GO:0007165|GO:0016477|GO:0051454|GO:0008217|GO:0016021|GO:0043020|GO:0005769|GO:0055114|GO:0015992	NM_013955	Hs.592227
A_19_P00808158	-5.38537	-4.23465	2.22024	down			134984712	chr2	134984653	+	hs|2q21.2				chr2:134984653-134984712
A_23_P140760	-6.12468	-4.68932	2.70449	down	GPR97	Homo sapiens G protein-coupled receptor 97 (GPR97), mRNA [NM_170776]	57722310	chr16	57719826	+	hs|16q21	222487	NM_170776	G protein-coupled receptor 97	chr16:57719826-57722310	GO:0005886|GO:0007218|GO:0004930|GO:0016021	NM_170776	Hs.383403
A_19_P00806407	-6.58495	-4.97776	3.04658	down			109622046	chr4	109621987	+	hs|4q25				chr4:109621987-109622046
A_32_P199884	-6.58675	-4.35353	4.70183	down	HORMAD1	Homo sapiens HORMA domain containing 1 (HORMAD1), transcript variant 1, mRNA [NM_032132]	150676635	chr1	150675852	-	hs|1q21.3	84072	NM_032132	HORMA domain containing 1	chr1:150676635-150675852	GO:0060629|GO:0048477|GO:0005694|GO:0001824|GO:0005634|GO:0007283|GO:0030154|GO:0005737|GO:0007126|GO:0051598|GO:0042138|GO:0051177|GO:0045111|GO:0007130	NM_032132	Hs.298312
A_24_P53595	-4.10737	-2.92171	2.27466	down	GNAS	Homo sapiens GNAS complex locus (GNAS), transcript variant 4, mRNA [NM_016592]	57415522	chr20	57415463	+	hs|20q13.32	2778	NM_016592	GNAS complex locus	chr20:57415463-57415522	GO:0005515|GO:0007608|GO:0009306|GO:0051216|GO:0007606|GO:0031224|GO:0048701|GO:0001894|GO:0007610|GO:0006833|GO:0007565|GO:0031683|GO:0031234|GO:0001958|GO:0032320|GO:0071870|GO:0043588|GO:0030133|GO:0005886|GO:0031852|GO:0030819|GO:0003924|GO:0044281|GO:0071380|GO:0030425|GO:0046872|GO:0007191|GO:0005829|GO:0007190|GO:0003674|GO:0005737|GO:0035264|GO:0071377|GO:0071514|GO:0071880|GO:0006171|GO:…	NM_016592	Hs.125898
A_33_P3285195	-5.74711	-4.61734	2.18824	down	LOC100507012	PREDICTED: Homo sapiens uncharacterized LOC100507012 (LOC100507012), transcript variant 1, misc_RNA [XR_109821]	95665017	chr4	95664958	-	hs|4q22.3	100507012	XR_109821	uncharacterized LOC100507012	chr4:95665017-95664958		XR_109821	Hs.128612
A_33_P3482249	-5.64609	-4.62352	2.03154	down	C8orf66	Homo sapiens mRNA; cDNA DKFZp434O0331 (from clone DKFZp434O0331). [AL834492]	145021670	chr8	145021611	+	hs|8q24.3	619427	AL834492	chromosome 8 open reading frame 66	chr8:145021611-145021670			Hs.638555
A_24_P300302	-6.5892	-5.57986	2.01299	down	ZNF300P1	Homo sapiens zinc finger protein 300 pseudogene 1 (ZNF300P1), non-coding RNA [NR_026867]	150310286	chr5	150310227	-	hs|5q33.1	134466	NR_026867	zinc finger protein 300 pseudogene 1	chr5:150310286-150310227	GO:0005622|GO:0006355|GO:0003676	NR_026867	Hs.661876
A_23_P207879	-5.88707	-3.94474	3.84325	down	CARD14	Homo sapiens caspase recruitment domain family, member 14 (CARD14), transcript variant 1, mRNA [NM_024110]	78182692	chr17	78182633	+	hs|17q25.3	79092	NM_024110	caspase recruitment domain family, member 14	chr17:78182633-78182692	GO:0050700|GO:0043066|GO:0005737|GO:0051092|GO:0016235|GO:0007250|GO:0005886|GO:0001934|GO:0006915|GO:0033209	NM_024110	Hs.696253
A_33_P3278774	-6.12018	-5.0193	2.14486	down		zinc finger protein 44 [Source:HGNC Symbol;Acc:13110] [ENST00000483826]	12402029	chr19	12401970	-	hs|19p13.2		BC001868		chr19:12402029-12401970			Hs.675712
A_24_P84396	-6.32499	-5.24681	2.11136	down	KIAA1199	Homo sapiens KIAA1199 (KIAA1199), mRNA [NM_018689]	81224247	chr15	81221504	+	hs|15q25.1	57214	NM_018689	KIAA1199	chr15:81221504-81224247	GO:0005737	NM_018689	Hs.459088
A_33_P3418234	-6.58577	-5.13282	2.73767	down		Homo sapiens beclin 2 (BECN2) mRNA, complete cds. [HM031116]	242122364	chr1	242122305	+	hs|1q43		HM031116		chr1:242122305-242122364			Hs.731347
A_23_P17481	-6.30941	-4.9239	2.61263	down	SIGLEC1	Homo sapiens sialic acid binding Ig-like lectin 1, sialoadhesin (SIGLEC1), mRNA [NM_023068]	3668277	chr20	3668218	-	hs|20p13	6614	NM_023068	sialic acid binding Ig-like lectin 1, sialoadhesin	chr20:3668277-3668218	GO:0016337|GO:0006954|GO:0007160|GO:0005886|GO:0030246|GO:0005576|GO:0016021|GO:0006897	NM_023068	Hs.31869
A_23_P128351	-4.29895	-2.59974	3.24722	down	EFCAB4B	Homo sapiens EF-hand calcium binding domain 4B (EFCAB4B), transcript variant 3, mRNA [NM_032680]	3782664	chr12	3768814	-	hs|12p13.32	84766	NM_032680	EF-hand calcium binding domain 4B	chr12:3782664-3768814	GO:0005515|GO:0032237|GO:0005737|GO:0005794|GO:0002115|GO:0051928|GO:0005509|GO:0005730|GO:0005634	NM_032680	Hs.504534
A_32_P78623	-6.62578	-4.43627	4.56151	down	LOC401098	PREDICTED: Homo sapiens uncharacterized LOC401098 (LOC401098), misc_RNA [XR_241645]	160169572	chr3	160169513	+	hs|3q25.33	401098	XR_241645	uncharacterized LOC401098	chr3:160169513-160169572		XR_241645	Hs.638605
A_33_P3262351	-6.58087	-4.5854	3.98746	down	C5orf49	Homo sapiens chromosome 5 open reading frame 49 (C5orf49), mRNA [NM_001089584]	7831637	chr5	7831578	-	hs|5p15.31	134121	NM_001089584	chromosome 5 open reading frame 49	chr5:7831637-7831578		NM_001089584	Hs.709979
A_33_P3362128	-6.2528	-3.84237	5.31631	down		Homo sapiens cDNA FLJ44380 fis, clone TRACH3035482. [AK126351]	159516651	chr2	159516592	-	hs|2q24.1		AK126351		chr2:159516651-159516592			Hs.630724
A_32_P113566	-4.74553	-3.43112	2.48701	down	BTBD9	Homo sapiens BTB (POZ) domain containing 9 (BTBD9), transcript variant 3, mRNA [NM_152733]	38545442	chr6	38545383	-	hs|6p21.2	114781	NM_152733	BTB (POZ) domain containing 9	chr6:38545442-38545383	GO:0042748|GO:0042428|GO:0008344|GO:0007616|GO:1900242|GO:0050951|GO:0007155|GO:0060586	NM_152733	Hs.603858
A_19_P00323243	-6.17701	-2.89743	9.71073	down			125235763	chr12	125235704	+	hs|12q24.31				chr12:125235704-125235763
A_33_P3225357	-6.08887	-4.46903	3.07341	down	TMEM30C	Homo sapiens transmembrane protein 30C (TMEM30C), transcript variant 1, non-coding RNA [NR_028357]	99912922	chr3	99912863	+	hs|3q12.1	644444	NR_028357	transmembrane protein 30C	chr3:99912863-99912922	GO:0016021	NR_028357	Hs.652353
A_24_P299663	-5.88187	-4.56594	2.48964	down	ZBTB18	Homo sapiens zinc finger and BTB domain containing 18 (ZBTB18), transcript variant 2, mRNA [NM_006352]	244219805	chr1	244219746	+	hs|1q44	10472	NM_006352	zinc finger and BTB domain containing 18	chr1:244219746-244219805	GO:0003700|GO:0021987|GO:0005634|GO:0021549|GO:0000122|GO:0000228|GO:0001701|GO:0003677|GO:0046872|GO:0006351|GO:0048872|GO:0043565|GO:0021766|GO:0048666|GO:0007519|GO:0045892|GO:0051302	NM_006352	Hs.69997
A_33_P3405571	-6.53211	-5.31188	2.32984	down			44069594	chr10	44069535	+	hs|10q11.21				chr10:044069535-044069594
A_19_P00326713	-6.08432	-4.641	2.71946	down			3719657	chr6	3719598	+	hs|6p25.2				chr6:003719598-003719657
A_19_P00331700	-5.94378	-2.78386	8.93783	down			24245560	chr22	24245501	+	hs|22q11.23				chr22:024245501-024245560
A_33_P3371247	-6.10037	-5.06597	2.04826	down			127527774	chr11	127527715	+	hs|11q24.2				chr11:127527715-127527774
A_33_P3266192	-6.61929	-3.75225	7.29567	down	GAS6-AS1	Homo sapiens hypothetical LOC650669, mRNA (cDNA clone MGC:169000 IMAGE:9021377), complete cds. [BC137379]	114546103	chr13	114546044	+	hs|13q34	650669	BC137379	GAS6 antisense RNA 1	chr13:114546044-114546103			Hs.369201
A_19_P00315667	-6.58633	-5.17739	2.65542	down		Sequence 63 from Patent WO0220754. [AX721103]	28083864	chr6	28083805	-	hs|6p22.1		AX721103		chr6:28083864-28083805			Hs.145437
A_19_P00317428	-6.51422	-5.36725	2.21448	down			149116326	chrX	149116267	-	hs|Xq28				chrX:149116326-149116267
A_33_P3332052	-5.10743	-3.96261	2.2112	down	SLC26A11	Homo sapiens solute carrier family 26 (anion exchanger), member 11 (SLC26A11), transcript variant 1, mRNA [NM_001166347]	78199711	chr17	78199652	+	hs|17q25.3	284129	NM_001166347	solute carrier family 26 (anion exchanger), member 11	chr17:78199652-78199711	GO:0008509|GO:0005794|GO:0005886|GO:0015301|GO:0005783|GO:0008272|GO:0008271|GO:0016021|GO:0005765	NM_001166347	Hs.4866
A_33_P3216277	-5.43272	-4.40321	2.04133	down	LOC101059976	PREDICTED: Homo sapiens arf-GAP with GTPase, ANK repeat and PH domain-containing protein 2-like (LOC101059976), mRNA [XM_003959913]	205784347	chr1	205784288	+	hs|1q32.1	101059976	XM_003959913	arf-GAP with GTPase, ANK repeat and PH domain-containing protein 2-like	chr1:205784288-205784347		XM_003959913	Hs.712115
A_33_P3310104	-5.63172	-4.60329	2.0398	down	SERPINB5	Homo sapiens serpin peptidase inhibitor, clade B (ovalbumin), member 5 (SERPINB5), mRNA [NM_002639]	61172277	chr18	61172218	+	hs|18q21.33	5268	NM_002639	serpin peptidase inhibitor, clade B (ovalbumin), member 5	chr18:61172218-61172277	GO:0030162|GO:0010951|GO:0005515|GO:0050678|GO:0005737|GO:0030198|GO:0004867|GO:0060512|GO:0006928|GO:0005615|GO:0002009	NM_002639	Hs.55279
A_33_P3328274	-6.0707	-5.06756	2.00436	down			32758899	chr22	32758840	-	hs|22q12.3				chr22:032758899-032758840
A_33_P3314500	-6.28351	-5.17296	2.15929	down	MUC6	Homo sapiens mucin 6, oligomeric mucus/gel-forming (MUC6), mRNA [NM_005961]	1016885	chr11	1016826	-	hs|11p15.5	4588	NM_005961	mucin 6, oligomeric mucus/gel-forming	chr11:1016885-1016826	GO:0030277|GO:0005796|GO:0016266|GO:0005576|GO:0044267|GO:0043687|GO:0005201	NM_005961	Hs.528432
A_33_P3325097	-6.58692	-4.89155	3.23859	down			103474789	chr12	103474730	-	hs|12q23.2				chr12:103474789-103474730
A_33_P3218053	-6.49532	-5.1712	2.50381	down	TLX1NB	Homo sapiens TLX1 neighbor (TLX1NB), mRNA [NM_001085398]	102849140	chr10	102849081	-	hs|10q24.31	100038246	NM_001085398	TLX1 neighbor	chr10:102849140-102849081		NM_001085398	Hs.662323
A_19_P00317782	-6.30563	-3.75387	5.86348	down	LOC100505474		53754711	chr18	53754652	-	hs|18q21.2	100505474		uncharacterized LOC100505474	chr18:53754711-53754652
A_33_P3308874	-6.59252	-4.89289	3.24817	down		phosphatidylinositol glycan anchor biosynthesis, class C [Source:HGNC Symbol;Acc:8960] [ENST00000465374]	172345449	chr1	172345390	-	hs|1q24.3				chr1:172345449-172345390
A_23_P396917	-6.61801	-5.4877	2.18906	down	C11orf63	Homo sapiens chromosome 11 open reading frame 63 (C11orf63), transcript variant 2, mRNA [NM_199124]	122776237	chr11	122776178	+	hs|11q24.1	79864	NM_199124	chromosome 11 open reading frame 63	chr11:122776178-122776237		NM_199124	Hs.164705
A_33_P3853394	-6.59341	-5.27863	2.48765	down	NTRK3-AS1	Homo sapiens NTRK3 antisense RNA 1 (NTRK3-AS1), long non-coding RNA [NR_038229]	88814284	chr15	88814225	+	hs|15q25.3	283738	NR_038229	NTRK3 antisense RNA 1	chr15:88814225-88814284		NR_038229	Hs.578429
A_33_P3256490	-5.10873	-3.71664	2.62458	down	ZYG11A	Homo sapiens zyg-11 family member A, cell cycle regulator (ZYG11A), mRNA [NM_001004339]	53352724	chr1	53352665	+	hs|1p32.3	440590	NM_001004339	zyg-11 family member A, cell cycle regulator	chr1:53352665-53352724		NM_001004339	Hs.658458
A_19_P00801733	-6.61653	-4.92467	3.23073	down			48298559	chr2	48298500	-	hs|2p16.3				chr2:048298559-048298500
A_33_P3610138	-6.13138	-4.86767	2.40113	down		Homo sapiens cDNA clone IMAGE:5176687. [BC043554]	4520932	chr17	4520873	+	hs|17p13.2		BC043554		chr17:4520873-4520932			Hs.434312
A_19_P00803697	-6.03034	-4.54179	2.80607	down			119250252	chr10	119250193	+	hs|10q26.11		TCONS_00018347		chr10:119250193-119250252
A_23_P356139	-2.62492	-1.61227	2.01761	down	FAM178A	Homo sapiens family with sequence similarity 178, member A (FAM178A), transcript variant 1, mRNA [NM_018121]	102724428	chr10	102724369	+	hs|10q24.31	55719	NM_018121	family with sequence similarity 178, member A	chr10:102724369-102724428		NM_018121	Hs.447458
A_33_P3213685	-5.88623	-4.24819	3.11243	down	CAB39L	calcium binding protein 39-like [Source:HGNC Symbol;Acc:20290] [ENST00000409082]	49987167	chr13	49987108	-	hs|13q14.2	81617	XM_005266561	calcium binding protein 39-like	chr13:49987167-49987108	GO:0008286|GO:0007050|GO:0005829	XM_005266561	Hs.742971
A_33_P3231715	-6.54537	-5.26787	2.42418	down	OR4A47	Homo sapiens olfactory receptor, family 4, subfamily A, member 47 (OR4A47), mRNA [NM_001005512]	48511264	chr11	48511205	+	hs|11p11.2	403253	NM_001005512	olfactory receptor, family 4, subfamily A, member 47	chr11:48511205-48511264	GO:0004984|GO:0005886|GO:0004930|GO:0016021	NM_001005512	Hs.554532
A_33_P3335077	-6.3663	-5.13729	2.34406	down		Homo sapiens, clone IMAGE:4890344, mRNA. [BC023640]	98269914	chr9	98269855	+	hs|9q22.32		BC023640		chr9:98269855-98269914			Hs.638946
A_23_P9340	-6.45465	-4.53432	3.78508	down	BARHL1	Homo sapiens BarH-like homeobox 1 (BARHL1), mRNA [NM_020064]	135465474	chr9	135465415	+	hs|9q34.13	56751	NM_020064	BarH-like homeobox 1	chr9:135465415-135465474	GO:0043565|GO:0043524|GO:0001077|GO:0007605|GO:0030901|GO:0005634|GO:0001764	NM_020064	Hs.283809
A_24_P283591	-6.4831	-4.61362	3.65399	down	OR1Q1	Homo sapiens olfactory receptor, family 1, subfamily Q, member 1 (OR1Q1), mRNA [NM_012364]	125377533	chr9	125377474	+	hs|9q33.2	158131	NM_012364	olfactory receptor, family 1, subfamily Q, member 1	chr9:125377474-125377533	GO:0050911|GO:0007608|GO:0005737|GO:0004984|GO:0005886|GO:0004930|GO:0016021	NM_012364	Hs.684864
A_19_P00327569	-5.78873	-4.64458	2.21016	down			147236997	chr6	147236938	+	hs|6q24.3				chr6:147236938-147236997
A_33_P3244073	-5.9151	-4.60276	2.48345	down	LOC100132146	Homo sapiens uncharacterized LOC100132146 (LOC100132146), mRNA [NM_001195442]	46667652	chr3	46667593	+	hs|3p21.31	100132146	NM_001195442	uncharacterized LOC100132146	chr3:46667593-46667652		NM_001195442	Hs.679623
A_23_P305198	-6.59836	-5.28315	2.48839	down	STAT4	Homo sapiens signal transducer and activator of transcription 4 (STAT4), transcript variant 1, mRNA [NM_003151]	192011440	chr2	192011381	-	hs|2q32.3	6775	NM_003151	signal transducer and activator of transcription 4	chr2:192011440-192011381	GO:0003700|GO:0008283|GO:0005509|GO:0019221|GO:0005730|GO:0005634|GO:0007259|GO:0006351|GO:0043565|GO:0005737|GO:0045944|GO:0006468|GO:0004871	NM_003151	Hs.80642
A_33_P3323368	-6.29831	-4.51848	3.43385	down	LINC00921	Homo sapiens long intergenic non-protein coding RNA 921 (LINC00921), long non-coding RNA [NR_033904]	3317567	chr16	3317508	+	hs|16p13.3	283876	NR_033904	long intergenic non-protein coding RNA 921	chr16:3317508-3317567		NR_033904	Hs.592092
A_23_P145555	-6.0787	-4.73663	2.53515	down	MLIP	Homo sapiens muscular LMNA-interacting protein (MLIP), transcript variant 3, mRNA [NM_138569]	54131032	chr6	54130973	+	hs|6p12.1	90523	NM_138569	muscular LMNA-interacting protein	chr6:54130973-54131032	GO:0016605|GO:0005635|GO:0031981	NM_138569	Hs.591803
A_23_P101905	-3.9823	-2.82694	2.22741	down	APC2	Homo sapiens adenomatosis polyposis coli 2 (APC2), mRNA [NM_005883]	1473240	chr19	1473181	+	hs|19p13.3	10297	NM_005883	adenomatosis polyposis coli 2	chr19:1473181-1473240	GO:0005515|GO:0008017|GO:0005881|GO:0048471|GO:0005794|GO:0008013|GO:0031258|GO:0005884|GO:0016342|GO:0035414|GO:0005737|GO:0000139|GO:0016055|GO:0090090	NM_005883	Hs.446376
A_23_P434430	-5.94257	-4.71971	2.33408	down	ZNF439	Homo sapiens zinc finger protein 439 (ZNF439), mRNA [NM_152262]	11979970	chr19	11979911	+	hs|19p13.2	90594	NM_152262	zinc finger protein 439	chr19:11979911-11979970	GO:0006355|GO:0005634|GO:0003677|GO:0046872|GO:0006351	NM_152262	Hs.528731
A_19_P00807707	-5.85513	-4.85453	2.00084	down			107071270	chr8	107071211	+	hs|8q23.1				chr8:107071211-107071270
A_33_P3782529	-6.31371	-4.83188	2.79302	down	LOC553103	Homo sapiens uncharacterized LOC553103 (LOC553103), long non-coding RNA [NR_037898]	131647062	chr5	131647003	-	hs|5q31.1	553103	NR_037898	uncharacterized LOC553103	chr5:131647062-131647003		NR_037898	Hs.570908
A_23_P252566	-6.53132	-5.27865	2.38281	down	LINC00588	Homo sapiens long intergenic non-protein coding RNA 588 (LINC00588), long non-coding RNA [NR_026772]	58196804	chr8	58196745	+	hs|8q12.1	26138	NR_026772	long intergenic non-protein coding RNA 588	chr8:58196745-58196804		NR_026772	Hs.159352
A_19_P00805150	-6.50449	-4.38135	4.35642	down			9549269	chr5	9549210	-	hs|5p15.31				chr5:009549269-009549210
A_33_P3219835	-6.25397	-3.60271	6.28216	down	LINC00111	Homo sapiens long intergenic non-protein coding RNA 111 (LINC00111), long non-coding RNA [NR_024367]	43117495	chr21	43117436	+	hs|21q22.3	54090	NR_024367	long intergenic non-protein coding RNA 111	chr21:43117436-43117495		NR_024367	Hs.570442
A_19_P00317761	-6.16508	-4.92447	2.36298	down	ARAP2	ArfGAP with RhoGAP domain, ankyrin repeat and PH domain 2 [Source:HGNC Symbol;Acc:16924] [ENST00000513032]	36008407	chr4	36008348	-	hs|4p14	116984	XR_244603	ArfGAP with RhoGAP domain, ankyrin repeat and PH domain 2	chr4:36008407-36008348	GO:0051056|GO:0008060|GO:0032312|GO:0007264|GO:0005547|GO:0008270|GO:0005829	XR_244603
A_33_P3293321	-6.49946	-4.20479	4.90642	down	OR6C70	Homo sapiens olfactory receptor, family 6, subfamily C, member 70 (OR6C70), mRNA [NM_001005499]	55863046	chr12	55862987	-	hs|12q13.2	390327	NM_001005499	olfactory receptor, family 6, subfamily C, member 70	chr12:55863046-55862987	GO:0004984|GO:0005886|GO:0004930|GO:0016021	NM_001005499	Hs.632718
A_23_P394972	-5.61934	-4.14985	2.76925	down	TSPEAR	Homo sapiens thrombospondin-type laminin G domain and EAR repeats (TSPEAR), transcript variant 1, mRNA [NM_144991]	45918575	chr21	45918516	-	hs|21q22.3	54084	NM_144991	thrombospondin-type laminin G domain and EAR repeats	chr21:45918575-45918516	GO:0003674|GO:0060170|GO:0009986|GO:0007605|GO:0032420|GO:0005576	NM_144991	Hs.660703
A_19_P00800349	-6.22894	-5.21036	2.02593	down			42783635	chr5	42783576	-	hs|5p12				chr5:042783635-042783576
A_33_P3402993	-6.32529	-4.55765	3.40497	down			36545728	chr1	36545669	-	hs|1p34.3		TCONS_l2_00001144		chr1:36545728-36545669
A_33_P3412463	-6.18059	-4.62983	2.92971	down	PLEKHS1	Homo sapiens pleckstrin homology domain containing, family S member 1 (PLEKHS1), transcript variant 2, mRNA [NM_001193434]	115540739	chr10	115540680	+	hs|10q25.3	79949	NM_001193434	pleckstrin homology domain containing, family S member 1	chr10:115540680-115540739	GO:0005543	NM_001193434	Hs.228320
A_33_P3302125	-6.41296	-4.75674	3.1519	down	LCE2A	Homo sapiens late cornified envelope 2A (LCE2A), mRNA [NM_178428]	152671918	chr1	152671859	+	hs|1q21.3	353139	NM_178428	late cornified envelope 2A	chr1:152671859-152671918	GO:0031424	NM_178428	Hs.334054
A_19_P00329941	-6.43529	-4.66532	3.41046	down			125862156	chr8	125862097	-	hs|8q24.13				chr8:125862156-125862097
A_23_P391764	-5.2854	-4.26925	2.02251	down	RAPGEF1	Homo sapiens Rap guanine nucleotide exchange factor (GEF) 1 (RAPGEF1), transcript variant 2, mRNA [NM_198679]	134454649	chr9	134454590	-	hs|9q34.13	2889	NM_198679	Rap guanine nucleotide exchange factor (GEF) 1	chr9:134454649-134454590	GO:0005515|GO:0048011|GO:0017124|GO:0001568|GO:0032486|GO:0032854|GO:0005829|GO:0007165|GO:0000186|GO:0016337|GO:0061028|GO:0010976|GO:0048008|GO:0071320|GO:0007169|GO:0017034|GO:0005769|GO:0005768	NM_198679	Hs.127897
A_24_P11100	-6.58615	-5.52144	2.09176	down	ZMAT1	Homo sapiens zinc finger, matrin-type 1 (ZMAT1), transcript variant 2, mRNA [NM_001282400]	101138198	chrX	101138139	-	hs|Xq22.1	84460	NM_001282400	zinc finger, matrin-type 1	chrX:101138198-101138139	GO:0005730|GO:0008270|GO:0005634|GO:0003677	NM_001282400	Hs.496512
A_33_P3247325	-6.3117	-4.78195	2.88736	down	PKD2L2	Homo sapiens polycystic kidney disease 2-like 2 (PKD2L2), transcript variant 2, mRNA [NM_001258448]	137272099	chr5	137272040	+	hs|5q31.2	27039	NM_001258448	polycystic kidney disease 2-like 2	chr5:137272040-137272099	GO:0008150|GO:0005262|GO:0050982|GO:0005509|GO:0070588|GO:0016021	NM_001258448	Hs.716884
A_32_P108254	-4.33112	-2.74071	3.01135	down	FAM20A	Homo sapiens family with sequence similarity 20, member A (FAM20A), transcript variant 1, mRNA [NM_017565]	66533427	chr17	66533368	-	hs|17q24.2	54757	NM_017565	family with sequence similarity 20, member A	chr17:66533427-66533368	GO:0070166|GO:0005576	NM_017565	Hs.268874
A_24_P98161	-5.39408	-4.37722	2.0235	down	KRIT1	Homo sapiens KRIT1, ankyrin repeat containing (KRIT1), transcript variant 4, mRNA [NM_194455]	91828674	chr7	91828615	-	hs|7q21.2	889	NM_194455	KRIT1, ankyrin repeat containing	chr7:91828674-91828615	GO:0005515|GO:0008017|GO:0005886|GO:0007264|GO:0005874|GO:2000114|GO:0005546|GO:0001525|GO:0032403|GO:0032092|GO:0010596|GO:0005083|GO:0005737|GO:0001937|GO:0005911|GO:0016525|GO:0045454|GO:2000352	NM_194455	Hs.531987
A_33_P3316475	-6.58586	-5.38817	2.29371	down	DEFB132	Homo sapiens defensin, beta 132 (DEFB132), mRNA [NM_207469]	241727	chr20	241668	+	hs|20p13	400830	NM_207469	defensin, beta 132	chr20:241668-241727	GO:0005576|GO:0042742	NM_207469	Hs.516819
A_19_P00321562	-6.0538	-4.86911	2.27314	down	C7orf71	Homo sapiens chromosome 7 open reading frame 71 (C7orf71), mRNA [NM_001145531]	26686889	chr7	26686830	+	hs|7p15.2	285941	NM_001145531	chromosome 7 open reading frame 71	chr7:26686830-26686889		NM_001145531	Hs.413394
A_33_P3398965	-5.59703	-4.03607	2.95051	down	CALML4	Homo sapiens calmodulin-like 4 (CALML4), transcript variant 1, mRNA [NM_033429]	68483166	chr15	68483107	-	hs|15q23	91860	NM_033429	calmodulin-like 4	chr15:68483166-68483107	GO:0005509	NM_033429	Hs.709550
A_33_P3211977	-6.50623	-5.49603	2.0142	down		Homo sapiens cDNA FLJ43798 fis, clone TESTI4000250. [AK125786]	74365422	chr8	74365363	+	hs|8q21.11		AK125786		chr8:74365363-74365422
A_33_P3417422	-6.42542	-5.20249	2.3342	down	ST8SIA6-AS1	ST8SIA6 antisense RNA 1 [Source:HGNC Symbol;Acc:44880] [ENST00000377597]	17452626	chr10	17452567	+	hs|10p12.33	100128098	AK127982	ST8SIA6 antisense RNA 1	chr10:17452567-17452626			Hs.530588
A_33_P3469658	-6.50019	-3.85855	6.2404	down	LOC284570	Homo sapiens, clone IMAGE:4941949, mRNA. [BC040156]						284570	BC040156	uncharacterized LOC284570				Hs.554030
A_24_P938433	-6.28218	-4.66797	3.06144	down			142831192	chr3	142831133	+	hs|3q24		TCONS_00005602		chr3:142831133-142831192
A_24_P87458	-6.02616	-3.71677	4.95675	down	FBF1	Homo sapiens Fas (TNFRSF6) binding factor 1 (FBF1), mRNA [NM_001080542]	73918111	chr17	73918052	-	hs|17q25.1	85302	NM_001080542	Fas (TNFRSF6) binding factor 1	chr17:73918111-73918052	GO:0090162|GO:0043297|GO:0005515|GO:0043296|GO:0042384|GO:0000922|GO:0005814|GO:0045095	NM_001080542	Hs.720068
A_23_P334246	-6.13691	-5.0048	2.19179	down	APLF	Homo sapiens aprataxin and PNKP like factor (APLF), mRNA [NM_173545]	68806300	chr2	68806241	+	hs|2p13.3	200558	NM_173545	aprataxin and PNKP like factor	chr2:68806241-68806300	GO:0005515|GO:0003906|GO:0000012|GO:0008408|GO:0000166|GO:0004520|GO:0005634|GO:0046872|GO:0006974|GO:0006302|GO:0005829	NM_173545	Hs.720369
A_24_P292253	-6.56142	-4.18075	5.20778	down	ITIH5	Homo sapiens inter-alpha-trypsin inhibitor heavy chain family, member 5 (ITIH5), transcript variant 1, mRNA [NM_030569]	7602674	chr10	7602615	-	hs|10p14	80760	NM_030569	inter-alpha-trypsin inhibitor heavy chain family, member 5	chr10:7602674-7602615	GO:0004867|GO:0030212|GO:0005576	NM_030569	Hs.498586
A_19_P00805192	-5.88607	-4.77747	2.15636	down			75085572	chr17	75085513	-	hs|17q25.2				chr17:075085572-075085513
A_19_P00803882	-6.18129	-5.09093	2.12927	down			1627015	chr4	1626956	-	hs|4p16.3				chr4:001627015-001626956
A_33_P3366431	-6.19063	-4.76569	2.68505	down	LCN1	Homo sapiens lipocalin 1 (LCN1), transcript variant 4, mRNA [NM_001252619]	138415823	chr9	138415765	+	hs|9q34.3	3933	NM_001252619	lipocalin 1	chr9:138415765-138415823	GO:0004869|GO:0050909|GO:0006810|GO:0006508|GO:0005576|GO:0050896	NM_001252619	Hs.530311
A_23_P36985	-3.94087	-2.1818	3.38479	down	PCDH8	Homo sapiens protocadherin 8 (PCDH8), transcript variant 1, mRNA [NM_002590]	53418264	chr13	53418205	-	hs|13q14.3	5100	NM_002590	protocadherin 8	chr13:53418264-53418205	GO:0042734|GO:0030054|GO:0016331|GO:0005886|GO:0005887|GO:0045211|GO:0001756|GO:0005509|GO:0007267|GO:0007268|GO:0007156|GO:0030425	NM_002590	Hs.19492
A_33_P3263955	-6.56294	-4.92115	3.12054	down	LCN10	Homo sapiens lipocalin 10 (LCN10), mRNA [NM_001001712]	139634499	chr9	139634440	-	hs|9q34.3	414332	NM_001001712	lipocalin 10	chr9:139634499-139634440	GO:0006810|GO:0005576	NM_001001712	Hs.98132
A_33_P3216557	-6.56364	-5.30056	2.40007	down		MMU41465 BCL-6 {Mus musculus} (exp=-1; wgp=0; cg=0), partial (7%) [THC2647179]	187451637	chr3	187451578	+	hs|3q27.3				chr3:187451578-187451637
A_19_P00318453	-6.51309	-4.99451	2.8651	down		Homo sapiens cDNA FLJ43604 fis, clone SPLEN2005838. [AK125592]	95824252	chr15	95824193	-	hs|15q26.2		AK125592		chr15:95824252-95824193			Hs.672112
A_19_P00316891	-6.03301	-4.8889	2.2101	down			27172898	chr22	27172839	-	hs|22q12.1				chr22:027172898-027172839
A_33_P3417113	-6.13694	-4.84991	2.44026	down	NPSR1	Homo sapiens neuropeptide S receptor 1 (NPSR1), transcript variant 2, mRNA [NM_207173]	34724235	chr7	34724176	+	hs|7p14.3	387129	NM_207173	neuropeptide S receptor 1	chr7:34724176-34724235	GO:0005737|GO:0005886|GO:0005000|GO:0016021|GO:0008188	NM_207173	Hs.652373
A_33_P3228510	-4.77652	-3.44741	2.51248	down	EPB41L1	Homo sapiens erythrocyte membrane protein band 4.1-like 1 (EPB41L1), transcript variant 4, mRNA [NM_001258330]	34773256	chr20	34773197	+	hs|20q11.23	2036	NM_001258330	erythrocyte membrane protein band 4.1-like 1	chr20:34773197-34773256	GO:0005886|GO:0030866|GO:0005198|GO:0007268|GO:0003779|GO:0005856|GO:0019898|GO:0005829	NM_001258330	Hs.437422
A_24_P494943	-5.91791	-4.20209	3.28482	down	LOC100128682	Homo sapiens uncharacterized LOC100128682 (LOC100128682), long non-coding RNA [NR_040046]	35900369	chr19	35900310	+	hs|19q13.12	100128682	NR_040046	uncharacterized LOC100128682	chr19:35900310-35900369		NR_040046	Hs.570008
A_33_P3372752	-4.34366	-2.18408	4.46786	down	LOC400682	PREDICTED: Homo sapiens zinc finger protein 100-like (LOC400682), mRNA [XM_003846486]	21841287	chr19	21841228	+	hs|19p12	400682	XM_003846486	zinc finger protein 100-like	chr19:21841228-21841287		XM_003846486	Hs.568075
A_33_P3397835	-6.04776	-5.02816	2.02736	down	RFPL4B	Homo sapiens ret finger protein-like 4B (RFPL4B), mRNA [NM_001013734]	112672374	chr6	112672315	+	hs|6q21	442247	NM_001013734	ret finger protein-like 4B	chr6:112672315-112672374	GO:0008270	NM_001013734	Hs.448264
A_24_P706327	-6.41773	-4.6444	3.41843	down		T cell receptor alpha variable 34 [Source:HGNC Symbol;Acc:12133] [ENST00000390461]	22675888	chr14	22675829	+	hs|14q11.2		X58739		chr14:22675829-22675888			Hs.508887
A_19_P00802458	-6.34503	-4.72029	3.08386	down			54824306	chr12	54824247	-	hs|12q13.13				chr12:054824306-054824247
A_33_P3215347	-5.696	-4.6916	2.00611	down		Q9JLD3_MOUSE (Q9JLD3) KRAB-zinc finger protein KID3 (Zinc finger protein 354C), partial (24%) [THC2625435]	145933665	chr8	145933606	+	hs|8q24.3		TCONS_l2_00028035		chr8:145933606-145933665
A_33_P3373194	-6.40367	-4.98083	2.68113	down			40929691	chr12	40929632	+	hs|12q12				chr12:040929632-040929691
A_23_P252462	-3.52729	-2.30027	2.34082	down	GALNT9	Homo sapiens UDP-N-acetyl-alpha-D-galactosamine:polypeptide N-acetylgalactosaminyltransferase 9 (GalNAc-T9) (GALNT9), transcript variant B, mRNA [NM_021808]	132681726	chr12	132681667	-	hs|12q24.33	50614	NM_021808	UDP-N-acetyl-alpha-D-galactosamine:polypeptide N-acetylgalactosaminyltransferase 9 (GalNAc-T9)	chr12:132681726-132681667	GO:0004653|GO:0016020|GO:0006493|GO:0000139|GO:0016266|GO:0016021|GO:0044267|GO:0043687	NM_021808	Hs.301062
A_33_P3348061	-4.54009	-2.80573	3.32733	down	CABP7	Homo sapiens calcium binding protein 7 (CABP7), mRNA [NM_182527]	30127736	chr22	30127677	+	hs|22q12.2	164633	NM_182527	calcium binding protein 7	chr22:30127677-30127736	GO:0048471|GO:0005794|GO:0005886|GO:0005509|GO:0016021|GO:0032588	NM_182527	Hs.643608
A_33_P3361472	-6.30741	-5.2884	2.02654	down	PSME4	proteasome (prosome, macropain) activator subunit 4 [Source:HGNC Symbol;Acc:20635] [ENST00000488687]	54093242	chr2	54093183	-	hs|2p16.2	23198	AK124923	proteasome (prosome, macropain) activator subunit 4	chr2:54093242-54093183	GO:0010467|GO:0002474|GO:0005634|GO:0044281|GO:0031145|GO:0005829|GO:0034641|GO:0016032|GO:0070577|GO:0006977|GO:0000209|GO:0043066|GO:0016070|GO:0016071|GO:0006521|GO:0051437|GO:0042590|GO:0006915|GO:0007275|GO:0042981|GO:0051439|GO:0006974|GO:0016504|GO:0010952|GO:0006281|GO:0016607|GO:0002479|GO:0000278|GO:0035093|GO:0010499		Hs.413801
A_33_P3350056	0.873404	2.03891	2.24312	down	MT1X	Homo sapiens metallothionein 1X (MT1X), mRNA [NM_005952]	56717141	chr16	56717082	+	hs|16q13	4501	NM_005952	metallothionein 1X	chr16:56717082-56717141	GO:0071294|GO:0048471|GO:0005737|GO:0010038|GO:0008270|GO:0005634|GO:0071276|GO:0046872|GO:0045926|GO:0036018	NM_005952	Hs.374950
A_33_P3363650	-6.09335	-3.68157	5.32133	down			11536224	chr19	11536165	+	hs|19p13.2				chr19:011536165-011536224
A_33_P3218089	-6.42356	-5.34593	2.11057	down	CLDN24	Homo sapiens claudin 24 (CLDN24), mRNA [NM_001185149]	184243080	chr4	184243021	-	hs|4q35.1	100132463	NM_001185149	claudin 24	chr4:184243080-184243021	GO:0005886|GO:0005198|GO:0016021|GO:0005923	NM_001185149	Hs.727475
A_19_P00321995	-6.52519	-5.40341	2.17615	down		long intergenic non-protein coding RNA 511 [Source:HGNC Symbol;Acc:43564] [ENST00000580175]	70466460	chr17	70466401	-	hs|17q24.3				chr17:70466460-70466401
A_23_P356717	-6.28346	-5.16003	2.17865	down	ANKS1B	Homo sapiens ankyrin repeat and sterile alpha motif domain containing 1B (ANKS1B), transcript variant 2, mRNA [NM_181670]	99138237	chr12	99138178	-	hs|12q23.1	56899	NM_181670	ankyrin repeat and sterile alpha motif domain containing 1B	chr12:99138237-99138178	GO:0005737|GO:0030054|GO:0015030|GO:0046875|GO:0043197|GO:0045211|GO:0014069	NM_181670	Hs.506458
A_19_P00316934	-6.50063	-5.03617	2.7596	down	LOC100507651	BC025020 Oact2 protein {Mus musculus} (exp=-1; wgp=0; cg=0), partial (4%) [THC2648003]	58055406	chr8	58055347	+	hs|8q12.1	100507651	TCONS_00014707	uncharacterized LOC100507651	chr8:58055347-58055406
A_33_P3723600	-5.92405	-4.71406	2.31336	down	TYRO3P	Homo sapiens TYRO3P protein tyrosine kinase pseudogene (TYRO3P), non-coding RNA [NR_028510]	76551749	chr15	76551690	-	hs|15q24.2	7302	NR_028510	TYRO3P protein tyrosine kinase pseudogene	chr15:76551749-76551690		NR_028510	Hs.684881
A_33_P3233814	-6.4588	-5.16447	2.45263	down	PRAMEF20	Homo sapiens PRAME family member 20 (PRAMEF20), mRNA [NM_001099852]	13747799	chr1	13747740	+	hs|1p36.21	645425	NM_001099852	PRAME family member 20	chr1:13747740-13747799	GO:0043066|GO:0008284|GO:0048387|GO:0045596|GO:0042974|GO:0045892	NM_001099852	Hs.700561
A_33_P3640106	-6.0405	-4.26352	3.42708	down	LOC400685	Homo sapiens uncharacterized LOC400685 (LOC400685), long non-coding RNA [NR_033982]	35307290	chr19	35307231	-	hs|19q13.11	400685	NR_033982	uncharacterized LOC400685	chr19:35307290-35307231		NR_033982	Hs.730118
A_33_P3777165	-6.098	-4.70064	2.63418	down		Homo sapiens cDNA clone IMAGE:3831619. [BC022164]	37283771	chr3	37283712	-	hs|3p22.2		BC022164		chr3:37283771-37283712			Hs.596176
A_23_P141092	-5.60536	-3.75941	3.5949	down	TFAP4	Homo sapiens transcription factor AP-4 (activating enhancer binding protein 4) (TFAP4), mRNA [NM_003223]	4307948	chr16	4307889	-	hs|16p13.3	7023	NM_003223	transcription factor AP-4 (activating enhancer binding protein 4)	chr16:4307948-4307889	GO:0005515|GO:0071157|GO:0008285|GO:0042826|GO:0044212|GO:0003705|GO:0045736|GO:0005634|GO:0042803|GO:0017053|GO:0006978|GO:0043066|GO:0043065|GO:0046982|GO:0003713|GO:0070888|GO:0003677|GO:0043923|GO:0043392|GO:0043922|GO:0043565|GO:0006461|GO:0045893|GO:0045892|GO:0071549	NM_003223	Hs.513305
A_33_P3237257	-6.10693	-4.89788	2.31186	down	AGBL1-AS1	Homo sapiens AGBL1 antisense RNA 1 (AGBL1-AS1), long non-coding RNA [NR_046012]	86860021	chr15	86859962	-	hs|15q25.3	727915	NR_046012	AGBL1 antisense RNA 1	chr15:86860021-86859962		NR_046012	Hs.451281
A_19_P00328814	-5.95581	-3.07296	7.37606	down			128225311	chr2	128225252	-	hs|2q14.3				chr2:128225311-128225252
A_19_P00318923	-6.278	-5.25573	2.03111	down		Homo sapiens clone FLB6914 PRO1821 mRNA, complete cds. [AF130061]	52581390	chr3	52581331	-	hs|3p21.1		AF130061		chr3:52581390-52581331
A_19_P00329169	-6.30299	-5.18206	2.17488	down			129136009	chr11	129135950	-	hs|11q24.3				chr11:129136009-129135950
A_32_P499005	-6.1063	-4.90804	2.29463	down	LOC388882	PREDICTED: Homo sapiens uncharacterized LOC388882 (LOC388882), misc_RNA [XR_109751]	23813243	chr22	23813184	-	hs|22q11.23	388882	XR_109751	uncharacterized LOC388882	chr22:23813243-23813184		XR_109751	Hs.542766
A_23_P133712	-4.57383	-2.87038	3.2568	down	CYP39A1	Homo sapiens cytochrome P450, family 39, subfamily A, polypeptide 1 (CYP39A1), transcript variant 1, mRNA [NM_016593]	46593164	chr6	46563808	-	hs|6p12.3	51302	NM_016593	cytochrome P450, family 39, subfamily A, polypeptide 1	chr6:46593164-46563808	GO:0006707|GO:0006805|GO:0005506|GO:0006699|GO:0008396|GO:0007586|GO:0008387|GO:0044281|GO:0033782|GO:0043231|GO:0030573|GO:0005789|GO:0008206|GO:0016125|GO:0020037	NM_016593	Hs.387367
A_33_P3314828	-6.26677	-4.85169	2.66675	down			52630131	chr6	52630072	-	hs|6p12.2				chr6:052630131-052630072
A_33_P3278968	-5.20772	0.817007	65.1064	down	HLA-DOA	Homo sapiens major histocompatibility complex, class II, DO alpha (HLA-DOA), mRNA [NM_002119]	32977336	chr6	32977277	-	hs|6p21.32	3111	NM_002119	major histocompatibility complex, class II, DO alpha	chr6:32977336-32977277	GO:0019886|GO:0006955|GO:0005886|GO:0045580|GO:0042613|GO:0016021|GO:0005765|GO:0032395|GO:0010008	NM_002119	Hs.631991
A_32_P475513	-5.08351	-3.04817	4.09921	down	MYO15B	Homo sapiens myosin XVB pseudogene (MYO15B), non-coding RNA [NR_003587]	73622307	chr17	73622248	+	hs|17q25.1	80022	NR_003587	myosin XVB pseudogene	chr17:73622248-73622307		NR_003587	Hs.390817
A_33_P3236035	-6.11707	-4.96156	2.22763	down	KDM4C	Homo sapiens cDNA clone IMAGE:6165770, partial cds. [BC053678]	6815126	chr9	6815067	+	hs|9p24.1	23081	BC053678	lysine (K)-specific demethylase 4C	chr9:6815067-6815126	GO:0032454|GO:0008284|GO:0000790|GO:0006357|GO:0051213|GO:0008270|GO:0050681|GO:0019899|GO:0006351|GO:0033169		Hs.709425
A_23_P152620	-5.38191	-4.13694	2.37013	down	TNFSF13	Homo sapiens tumor necrosis factor (ligand) superfamily, member 13 (TNFSF13), transcript variant gamma, mRNA [NM_172088]	7463709	chr17	7463468	+	hs|17p13.1	8741	NM_172088	tumor necrosis factor (ligand) superfamily, member 13	chr17:7463468-7463709	GO:0005164|GO:0010467|GO:0008284|GO:0016070|GO:0016071|GO:0048298|GO:0005102|GO:0005125|GO:0005615|GO:0005829|GO:0007165|GO:0006955|GO:0016020|GO:0005654	NM_172088	Hs.54673
A_33_P3220872	-6.14541	-4.98903	2.22898	down	LOC1720	Homo sapiens dihydrofolate reductase pseudogene (LOC1720), non-coding RNA [NR_033423]	83084246	chr2	83084187	+	hs|2p12	1720	NR_033423	dihydrofolate reductase pseudogene	chr2:83084187-83084246		NR_033423	Hs.169235
A_19_P00330750	-6.03245	-4.09865	3.8206	down			110243677	chr8	110243618	+	hs|8q23.1				chr8:110243618-110243677
A_33_P3413726	-5.81161	-4.78393	2.03874	down			34352931	chr16	34352872	-	hs|16p11.2				chr16:034352931-034352872
A_33_P3361217	-6.20788	-4.38162	3.54616	down			92923207	chr5	92923148	-	hs|5q15				chr5:092923207-092923148
A_33_P3300232	-5.94809	-4.53502	2.66302	down	HYDIN	Homo sapiens HYDIN, axonemal central pair apparatus protein (HYDIN), transcript variant 1, mRNA [NM_001270974]	71007306	chr16	71007247	-	hs|16q22.2	54768	NM_001270974	HYDIN, axonemal central pair apparatus protein	chr16:71007306-71007247		NM_001270974	Hs.461229
A_19_P00319007	-6.14418	-4.65082	2.81544	down	LOC401320	Homo sapiens uncharacterized LOC401320 (LOC401320), long non-coding RNA [NR_038889]	30591784	chr7	30591725	-	hs|7p14.3	401320	NR_038889	uncharacterized LOC401320	chr7:30591784-30591725		NR_038889	Hs.561708
A_33_P3372389	-6.05761	-5.04061	2.0237	down	NPHP4	Homo sapiens nephronophthisis 4 (NPHP4), mRNA [NM_015102]	5964844	chr1	5964785	-	hs|1p36.31	261734	NM_015102	nephronophthisis 4	chr1:5964844-5964785	GO:0005515|GO:0005813|GO:0030036|GO:0060041|GO:0007632|GO:0035329|GO:0005829|GO:0005929|GO:0007165|GO:0016337|GO:0016020|GO:0005198|GO:0005911|GO:0005923|GO:0005932	NM_015102	Hs.462348
A_24_P331779	-5.8323	-4.31613	2.86032	down	RSPH4A	Homo sapiens radial spoke head 4 homolog A (Chlamydomonas) (RSPH4A), transcript variant 1, mRNA [NM_001010892]	116949475	chr6	116949416	+	hs|6q22.1	345895	NM_001010892	radial spoke head 4 homolog A (Chlamydomonas)	chr6:116949416-116949475	GO:0003674|GO:0035083|GO:0031514|GO:0005730|GO:0005634|GO:0003341|GO:0035085|GO:0005856|GO:0001534	NM_001010892	Hs.160380
A_33_P3212849	-6.10148	-4.87365	2.34214	down	FAM170B-AS1	Homo sapiens FAM170B antisense RNA 1 (FAM170B-AS1), long non-coding RNA [NR_038973]	50359592	chr10	50359533	+	hs|10q11.23	100506733	NR_038973	FAM170B antisense RNA 1	chr10:50359533-50359592		NR_038973	Hs.404175
A_23_P68234	-5.7219	-4.04213	3.20377	down	GPR75	Homo sapiens G protein-coupled receptor 75 (GPR75), mRNA [NM_006794]	54080631	chr2	54080572	-	hs|2p16.2	10936	NM_006794	G protein-coupled receptor 75	chr2:54080631-54080572	GO:0007186|GO:0005887|GO:0004930	NM_006794	Hs.40763
A_19_P00812943	-6.10303	-4.15216	3.86609	down			13357203	chr4	13357144	+	hs|4p15.33				chr4:013357144-013357203
A_19_P00806155	-6.10464	-5.02009	2.12071	down			233444331	chr2	233444272	-	hs|2q37.1				chr2:233444331-233444272
A_33_P3406072	-6.4771	-5.17697	2.46251	down	FRMD3	Homo sapiens FERM domain containing 3 (FRMD3), transcript variant 2, mRNA [NM_001244959]	85863178	chr9	85863119	-	hs|9q21.32	257019	NM_001244959	FERM domain containing 3	chr9:85863178-85863119	GO:0008092|GO:0005737|GO:0016021|GO:0005856|GO:0019898	NM_001244959	Hs.127535
A_33_P3344690	-6.12691	-4.96368	2.23959	down	PTGER4P2-CDK2AP2P2	Homo sapiens PTGER4P2-CDK2AP2P2 readthrough transcribed pseudogene (PTGER4P2-CDK2AP2P2), non-coding RNA [NR_024496]	66502891	chr9	66502832	+	hs|9q13	442421	NR_024496	PTGER4P2-CDK2AP2P2 readthrough transcribed pseudogene	chr9:66502832-66502891		NR_024496	Hs.745371
A_24_P85537	-6.10276	-4.59861	2.83657	down	MAP3K13	Homo sapiens mitogen-activated protein kinase kinase kinase 13 (MAP3K13), transcript variant 1, mRNA [NM_004721]	185165590	chr3	185161379	+	hs|3q27.2	9175	NM_004721	mitogen-activated protein kinase kinase kinase 13	chr3:185161379-185165590	GO:0005515|GO:0019901|GO:0008385|GO:0007254|GO:0005524|GO:0046872|GO:0042803|GO:0042802|GO:0000186|GO:0051092|GO:0046777|GO:0016020|GO:0004674|GO:0006468|GO:0004709	NM_004721	Hs.634586
A_33_P3397955	-5.666	-4.53344	2.19249	down	ITPK1-AS1	Homo sapiens ITPK1 antisense RNA 1 (ITPK1-AS1), long non-coding RNA [NR_002808]	93538275	chr14	93538216	+	hs|14q32.12	319085	NR_002808	ITPK1 antisense RNA 1	chr14:93538216-93538275		NR_002808	Hs.612888
A_33_P3626360	-4.69555	-3.41049	2.43692	down	LOC280665	Homo sapiens putative anti-CNG alpha 1 cation channel translation product mRNA, complete cds. [AF547222]	47939775	chr4	47939716	+	hs|4p12	280665	AF547222	anti-CNG alpha 1 cation channel translation product-like	chr4:47939716-47939775			Hs.686897
A_19_P00809730	-6.43844	-5.33364	2.15069	down			878786	chr2	878727	-	hs|2p25.3				chr2:000878786-000878727
A_24_P21507	-6.04333	-4.84694	2.29164	down	SPAG6	Homo sapiens sperm associated antigen 6 (SPAG6), transcript variant 2, mRNA [NM_172242]	22705837	chr10	22705778	+	hs|10p12.2	9576	NM_172242	sperm associated antigen 6	chr10:22705778-22705837	GO:0005929|GO:0005737|GO:0005930|GO:0030030|GO:0015630|GO:0005874|GO:0007286	NM_172242	Hs.655170
A_33_P3236568	-6.15428	-4.17077	3.95453	down	LCE2D	Homo sapiens late cornified envelope 2D (LCE2D), mRNA [NM_178430]	152636972	chr1	152636913	+	hs|1q21.3	353141	NM_178430	late cornified envelope 2D	chr1:152636913-152636972	GO:0031424	NM_178430	Hs.490225
A_19_P00316135	-6.1676	-5.07728	2.1292	down	CYP1B1-AS1	Homo sapiens CYP1B1 antisense RNA 1 (CYP1B1-AS1), long non-coding RNA [NR_027252]	38408989	chr2	38408930	+	hs|2p22.2	285154	NR_027252	CYP1B1 antisense RNA 1	chr2:38408930-38408989		NR_027252	Hs.353894
A_19_P00329214	-5.39917	-4.28755	2.16088	down			130270627	chr11	130270568	-	hs|11q24.3				chr11:130270627-130270568
A_19_P00805698	-4.08025	-2.69338	2.61511	down			108362701	chr2	108362642	+	hs|2q12.3				chr2:108362642-108362701
A_23_P91035	-6.14082	-4.55924	2.99297	down	TSPYL6	Homo sapiens TSPY-like 6 (TSPYL6), mRNA [NM_001003937]	54482464	chr2	54482405	-	hs|2p16.2	388951	NM_001003937	TSPY-like 6	chr2:54482464-54482405	GO:0006334|GO:0005634	NM_001003937	Hs.620508
A_32_P19519	-6.096	-5.08557	2.0145	down	LOC728175	BC020886 MGC24125 protein {Homo sapiens} (exp=-1; wgp=0; cg=0), complete [THC2629103]	185268946	chr4	185268887	-	hs|4q35.1	728175	TCONS_00007923	uncharacterized LOC728175	chr4:185268946-185268887
A_23_P96633	-6.14321	-4.766	2.59765	down	CXorf48	Homo sapiens chromosome X open reading frame 48 (CXorf48), transcript variant 1, mRNA [NM_001031705]	134290762	chrX	134290704	-	hs|Xq26.3	54967	NM_001031705	chromosome X open reading frame 48	chrX:134290762-134290704		NM_001031705	Hs.272804
A_33_P3342156	-6.14813	-4.91571	2.34961	down		T cell receptor alpha variable 36/delta variable 7 [Source:HGNC Symbol;Acc:12135] [ENST00000390463]	22695122	chr14	22695063	+	hs|14q11.2		AB305786		chr14:22695063-22695122			Hs.121492
A_33_P3280694	-6.03984	-4.41314	3.08806	down	GSAP	gamma-secretase activating protein [Source:HGNC Symbol;Acc:28042] [ENST00000334003]	76958930	chr7	76958871	-	hs|7q11.23	54103	AL834358	gamma-secretase activating protein	chr7:76958930-76958871	GO:0030162|GO:0005802|GO:0005794|GO:0001540|GO:0034205		Hs.186649
A_24_P751247	-6.13423	-4.53935	3.02069	down		BX117289 Soares_NFL_T_GBC_S1 Homo sapiens cDNA clone IMAGp998D244001, mRNA sequence [BX117289]	129734321	chr10	129734262	+	hs|10q26.2		BX117289		chr10:129734262-129734321			Hs.722533
A_33_P3210620	-6.15176	-5.11648	2.04951	down	LOC100131497	human full-length cDNA 5-PRIME end of clone CS0CAP002YE20 of Thymus of Homo sapiens (human). [BX248745]	79208457	chr14	79208398	-	hs|14q24.3	100131497	BX248745	uncharacterized LOC100131497	chr14:79208457-79208398			Hs.658877
A_24_P399083	-3.12038	-2.0986	2.03041	down	TXNL4B	Homo sapiens thioredoxin-like 4B (TXNL4B), transcript variant 1, mRNA [NM_017853]	72119436	chr16	72119377	-	hs|16q22.2	54957	NM_017853	thioredoxin-like 4B	chr16:72119436-72119377	GO:0008380|GO:0006397|GO:0007067|GO:0005681	NM_017853	Hs.134406
A_19_P00324561	-5.16602	-4.14077	2.03532	down			95971674	chr8	95971615	-	hs|8q22.1				chr8:095971674-095971615
A_33_P3279505	-6.04194	-4.98928	2.07435	down			126880792	chr3	126880733	+	hs|3q21.3				chr3:126880733-126880792
A_19_P00319961	-6.09129	-4.7059	2.61243	down			14589615	chr9	14589556	+	hs|9p22.3				chr9:014589556-014589615
A_33_P3354203	-4.41993	-3.40512	2.02065	down	NELL1	NEL-like 1 (chicken) [Source:HGNC Symbol;Acc:7750] [ENST00000534263]	21305659	chr11	21305600	+	hs|11p15.1	4745	AB085898	NEL-like 1 (chicken)	chr11:21305600-21305659	GO:0005515|GO:0010468|GO:0048471|GO:0030501|GO:0033689|GO:0005509|GO:0005576|GO:0005635|GO:0030154|GO:0007399|GO:0045669|GO:2000599|GO:0005737		Hs.657172
A_33_P3239765	-6.32182	-5.21224	2.15784	down		Homo sapiens cDNA FLJ42830 fis, clone BRCAN2017905. [AK124820]	27067926	chr22	27067867	-	hs|22q12.1		AK124820		chr22:27067926-27067867			Hs.731681
A_33_P3384202	-6.36114	-4.76741	3.01829	down	OR8D4	Homo sapiens olfactory receptor, family 8, subfamily D, member 4 (OR8D4), mRNA [NM_001005197]	123778049	chr11	123777990	+	hs|11q24.1	338662	NM_001005197	olfactory receptor, family 8, subfamily D, member 4	chr11:123777990-123778049	GO:0004984|GO:0005886|GO:0004930|GO:0016021	NM_001005197	Hs.449688
A_33_P3288219	-1.98462	-0.957831	2.03748	down	FLJ45684	Homo sapiens cDNA FLJ45684 fis, clone FCBBF3005160. [AK127589]	644430	chr19	644371	-	hs|19p13.3	400666	AK127589	FLJ45684 locus	chr19:644430-644371
A_23_P46812	-5.2371	-4.08507	2.22227	down	CPEB3	Homo sapiens cytoplasmic polyadenylation element binding protein 3 (CPEB3), transcript variant 1, mRNA [NM_014912]	93809440	chr10	93809381	-	hs|10q23.32	22849	NM_014912	cytoplasmic polyadenylation element binding protein 3	chr10:93809440-93809381	GO:0017148|GO:0005515|GO:0035613|GO:0043005|GO:1900365|GO:0003723|GO:0045202|GO:0005634|GO:0035925|GO:0030425|GO:0030014|GO:0005737|GO:0000166|GO:0071230|GO:0048167|GO:0003730|GO:0060998|GO:0060999|GO:0007616|GO:0060213|GO:0045727|GO:0000122|GO:0061158|GO:1900153|GO:0008135	NM_014912	Hs.131683
A_33_P3340055	-6.30912	-4.78479	2.87653	down		chromosome 1 open reading frame 167 [Source:HGNC Symbol;Acc:25262] [ENST00000435090]	11826165	chr1	11826106	+	hs|1p36.22		XM_003118845		chr1:11826106-11826165		XM_003118845	Hs.730573
A_19_P00805882	-5.16298	-3.60825	2.93779	down	MEG3	maternally expressed 3 (non-protein coding) [Source:HGNC Symbol;Acc:14575] [ENST00000398460]	101323836	chr14	101323777	+	hs|14q32.2	55384	AK123878	maternally expressed 3 (non-protein coding)	chr14:101323777-101323836			Hs.654863
A_19_P00317195	-6.1035	-4.91624	2.27719	down	LOC101927697	PREDICTED: Homo sapiens uncharacterized LOC101927697 (LOC101927697), misc_RNA [XR_249907]	157747977	chr5	157747918	-	hs|5q33.3	101927697	XR_249907	uncharacterized LOC101927697	chr5:157747977-157747918		XR_249907	Hs.483960
A_33_P3264349	-5.68383	-4.67195	2.01653	down	LINC00895	Homo sapiens long intergenic non-protein coding RNA 895 (LINC00895), long non-coding RNA [NR_024381]	19553713	chr22	19553654	-	hs|22q11.21	150185	NR_024381	long intergenic non-protein coding RNA 895	chr22:19553713-19553654		NR_024381	Hs.719752
A_33_P3334250	-6.10485	-4.00831	4.27681	down		AGENCOURT_15623726 NIH_MGC_147 Homo sapiens cDNA clone IMAGE:30531684 5', mRNA sequence [CF593606]	38843682	chr5	38843623	-	hs|5p13.1		TCONS_l2_00022860		chr5:38843682-38843623			Hs.546623
A_33_P3235098	-4.67319	-3.32977	2.53752	down	NUTM2D	Homo sapiens NUT family member 2D (NUTM2D), non-coding RNA [NR_075100]	89127677	chr10	89127618	+	hs|10q23.2	728130	NR_075100	NUT family member 2D	chr10:89127618-89127677		NR_075100	Hs.701044
A_33_P3225562	-6.10406	-4.22026	3.69046	down	CYP2G1P	Homo sapiens cytochrome P450, family 2, subfamily G, polypeptide 1 pseudogene (CYP2G1P), non-coding RNA [NR_040249]	41406413	chr19	41406354	+	hs|19q13.2	22952	NR_040249	cytochrome P450, family 2, subfamily G, polypeptide 1 pseudogene	chr19:41406354-41406413	GO:0005506|GO:0016705|GO:0020037	NR_040249	Hs.738699
A_33_P3233368	-6.10909	-5.10119	2.01098	down	LOC645434	Homo sapiens uncharacterized LOC645434 (LOC645434), long non-coding RNA [NR_033919]	139790321	chr6	139790262	-	hs|6q24.1	645434	NR_033919	uncharacterized LOC645434	chr6:139790321-139790262		NR_033919	Hs.666240
A_33_P3344277	-4.28655	-3.25529	2.04382	down	HS1BP3	Homo sapiens HCLS1 binding protein 3, mRNA (cDNA clone IMAGE:5574764), with apparent retained intron. [BC057389]	20834599	chr2	20834540	-	hs|2p24.1	64342	BC057389	HCLS1 binding protein 3	chr2:20834599-20834540	GO:0007154|GO:0035091
A_19_P00322741	-5.2039	-4.1153	2.12668	down		za48h12.s1 Soares fetal liver spleen 1NFLS Homo sapiens cDNA clone IMAGE:295847 3', mRNA sequence [N66959]	15687817	chr4	15687800	-	hs|4p15.32		N66959		chr4:15687817-15687800			Hs.597231
A_23_P303548	-5.74268	-4.20044	2.91246	down	C20orf112	Homo sapiens chromosome 20 open reading frame 112 (C20orf112), transcript variant 1, mRNA [NM_001256798]	31108678	chr20	31108619	-	hs|20q11.21	140688	NM_001256798	chromosome 20 open reading frame 112	chr20:31108678-31108619		NM_001256798	Hs.516978
A_23_P419786	-6.0941	-4.53924	2.93804	down	ZNF781	Homo sapiens zinc finger protein 781 (ZNF781), mRNA [NM_152605]	38159449	chr19	38159390	-	hs|19q13.12	163115	NM_152605	zinc finger protein 781	chr19:38159449-38159390	GO:0006355|GO:0005634|GO:0003677|GO:0046872|GO:0006351	NM_152605	Hs.722657
A_19_P00801503	-6.18777	-5.11083	2.10955	down			61766454	chr14	61766395	-	hs|14q23.1				chr14:061766454-061766395
A_19_P00321159	-6.19446	-4.80555	2.6188	down		PREDICTED: Homo sapiens uncharacterized LOC101928857 (LOC101928857), misc_RNA [XR_241721]	1176329	chr5	1176270	-	hs|5p15.33		XR_241721		chr5:1176329-1176270		XR_241721	Hs.593732
A_33_P3222529	-6.19275	-5.15457	2.05364	down			123848474	chr12	123848415	-	hs|12q24.31				chr12:123848474-123848415
A_33_P3256725	-6.34413	-5.08931	2.38637	down	PIP5K1B	Homo sapiens phosphatidylinositol-4-phosphate 5-kinase, type I, beta (PIP5K1B), transcript variant 3, mRNA [NM_001278253]	71491703	chr9	71491644	+	hs|9q21.11	8395	NM_001278253	phosphatidylinositol-4-phosphate 5-kinase, type I, beta	chr9:71491644-71491703	GO:0005515|GO:0016310|GO:0016020|GO:0006661|GO:0044281|GO:0001931|GO:0006644|GO:0005524|GO:0016308|GO:0012505|GO:0005829	NM_001278253	Hs.534371
A_19_P00330495	-5.03668	-3.77112	2.4042	down			98269471	chr5	98269412	+	hs|5q21.1				chr5:098269412-098269471
A_33_P3231820	-5.87727	-4.8193	2.082	down	ASTL	Homo sapiens astacin-like metallo-endopeptidase (M12 family) (ASTL), mRNA [NM_001002036]	96789648	chr2	96789589	-	hs|2q11.1	431705	NM_001002036	astacin-like metallo-endopeptidase (M12 family)	chr2:96789648-96789589	GO:2000360|GO:0030133|GO:0005886|GO:0009566|GO:0005737|GO:0010954|GO:0070002|GO:0070001|GO:0006508|GO:0060468|GO:0060473|GO:0008233|GO:0008270|GO:0004222|GO:0007155	NM_001002036	Hs.447993
A_33_P3412603	-6.31307	-5.15965	2.22441	down		Homo sapiens cDNA FLJ43215 fis, clone FEBRA2021908. [AK125205]	204193552	chr2	204193493	-	hs|2q33.2		AK125205		chr2:204193552-204193493			Hs.471156
A_33_P3331853	-5.39327	-3.82658	2.96225	down	PDE1C	Homo sapiens phosphodiesterase 1C, calmodulin-dependent 70kDa (PDE1C), transcript variant 2, mRNA [NM_001191057]	31855668	chr7	31855609	-	hs|7p14.3	5137	NM_001191057	phosphodiesterase 1C, calmodulin-dependent 70kDa	chr7:31855668-31855609	GO:0007165|GO:0005516|GO:0048011|GO:0007173|GO:0008543|GO:0045087|GO:0004117|GO:0007202|GO:0046872|GO:0005829	NM_001191057	Hs.728862
A_33_P3373134	-6.02642	-5.01994	2.009	down	SZT2	Homo sapiens seizure threshold 2 homolog (mouse) (SZT2), mRNA [NM_015284]	43888540	chr1	43888481	+	hs|1p34.2	23334	NM_015284	seizure threshold 2 homolog (mouse)	chr1:43888481-43888540	GO:0003674|GO:0043473|GO:0005575|GO:0009791|GO:0007417|GO:0005777	NM_015284	Hs.643560
A_23_P407654	-6.1106	-3.74298	5.16089	down	NYAP1	Homo sapiens neuronal tyrosine-phosphorylated phosphoinositide-3-kinase adaptor 1 (NYAP1), mRNA [NM_173564]	100091970	chr7	100091911	+	hs|7q22.1	222950	NM_173564	neuronal tyrosine-phosphorylated phosphoinositide-3-kinase adaptor 1	chr7:100091911-100091970	GO:0048812|GO:0014065	NM_173564	Hs.320086
A_19_P00812492	-6.01474	-4.74441	2.41217	down			2503174	chr9	2503115	+	hs|9p24.2				chr9:002503115-002503174
A_19_P00813490	-6.10875	-4.40261	3.26286	down			42423398	chr19	42423339	-	hs|19q13.2				chr19:042423398-042423339
A_33_P3239332	-6.11011	-2.65657	10.9552	down	LINC00907	Homo sapiens long intergenic non-protein coding RNA 907 (LINC00907), transcript variant 2, long non-coding RNA [NR_046454]	40113303	chr18	40113244	+	hs|18q12.3	284260	NR_046454	long intergenic non-protein coding RNA 907	chr18:40113244-40113303		NR_046454	Hs.652819
A_19_P00316897	-6.09999	-5.07156	2.0398	down		PREDICTED: Homo sapiens uncharacterized LOC101928857 (LOC101928857), misc_RNA [XR_241721]	1176339	chr5	1176280	-	hs|5p15.33		XR_241721		chr5:1176339-1176280		XR_241721	Hs.593732
A_19_P00322627	-6.11167	-3.63911	5.55028	down	LOC100505718	Homo sapiens uncharacterized LOC100505718 (LOC100505718), long non-coding RNA [NR_039986]	69824330	chr8	69824271	-	hs|8q13.2	100505718	NR_039986	uncharacterized LOC100505718	chr8:69824330-69824271		NR_039986	Hs.122386
A_33_P3393013	-5.8202	-4.41137	2.65521	down	PKDCC	protein kinase domain containing, cytoplasmic [Source:HGNC Symbol;Acc:25123] [ENST00000485578]	42280681	chr2	42280622	+	hs|2p21	91461		protein kinase domain containing, cytoplasmic	chr2:42280622-42280681	GO:0005794|GO:0030501|GO:0048286|GO:0042997|GO:0030282|GO:0048566|GO:0015031|GO:0005524|GO:0030154|GO:0001501|GO:0004672|GO:0035264|GO:0060021|GO:0032332
A_33_P3361227	-6.10226	-4.6245	2.78515	down	RAD9B	RAD9 homolog B (S. pombe) [Source:HGNC Symbol;Acc:21700] [ENST00000409461]	110945943	chr12	110945884	+	hs|12q24.11	144715		RAD9 homolog B (S. pombe)	chr12:110945884-110945943	GO:0006260|GO:0005515|GO:0030896|GO:0006281|GO:0005654|GO:0000077
A_33_P3294103	-6.35319	-5.32157	2.04432	down			18913951	chrX	18913892	+	hs|Xp22.13				chrX:018913892-018913951
A_33_P3227452	-6.1459	-5.09216	2.07592	down		Homo sapiens pRbBP-39 mRNA, complete cds. [AF204269]	6755383	chr16	6755324	+	hs|16p13.3		AF204269		chr16:6755324-6755383			Hs.654714
A_23_P510	-5.84398	-4.25526	3.00782	down	PLD5	Homo sapiens phospholipase D family, member 5 (PLD5), transcript variant 1, mRNA [NM_152666]	242252958	chr1	242252899	-	hs|1q43	200150	NM_152666	phospholipase D family, member 5	chr1:242252958-242252899	GO:0016021|GO:0003824	NM_152666	Hs.672452
A_23_P18342	-6.37748	-4.49186	3.69512	down	EPHA6	Homo sapiens EPH receptor A6 (EPHA6), transcript variant 3, mRNA [NM_001278300]	97367383	chr3	97367324	+	hs|3q11.2	285220	NM_001278300	EPH receptor A6	chr3:97367324-97367383	GO:0008150|GO:0003674|GO:0005003|GO:0005887|GO:0005575|GO:0005524	NM_001278300	Hs.653244
A_33_P3218664	-6.11527	-4.53083	2.99892	down	OR4N5	Homo sapiens olfactory receptor, family 4, subfamily N, member 5 (OR4N5), mRNA [NM_001004724]	20612821	chr14	20612762	+	hs|14q11.2	390437	NM_001004724	olfactory receptor, family 4, subfamily N, member 5	chr14:20612762-20612821	GO:0004984|GO:0005886|GO:0004930|GO:0016021	NM_001004724	Hs.553766
A_23_P15832	-6.36944	-5.06578	2.46855	down	OR1D5	Homo sapiens olfactory receptor, family 1, subfamily D, member 5 (OR1D5), mRNA [NM_014566]	2966397	chr17	2966338	-	hs|17p13.3	8386	NM_014566	olfactory receptor, family 1, subfamily D, member 5	chr17:2966397-2966338	GO:0050911|GO:0007608|GO:0004984|GO:0007186|GO:0005886|GO:0004930|GO:0016021	NM_014566	Hs.553508
A_33_P3267740	-4.28284	-3.17733	2.15175	down	ZNF546	Homo sapiens zinc finger protein 546 (ZNF546), mRNA [NM_178544]	40521577	chr19	40521518	+	hs|19q13.2	339327	NM_178544	zinc finger protein 546	chr19:40521518-40521577	GO:0006355|GO:0005634|GO:0003677|GO:0046872|GO:0006351	NM_178544	Hs.666807
A_33_P3216568	-4.80506	-3.40603	2.63725	down	MUC5AC	mucin 5AC, oligomeric mucus/gel-forming [Source:HGNC Symbol;Acc:7515] [ENST00000356191]	1161886	chr11	1161827	+	hs|11p15.5	4586	XM_003403450	mucin 5AC, oligomeric mucus/gel-forming	chr11:1161827-1161886	GO:0005796|GO:0007586|GO:0016266|GO:0043205|GO:0043206|GO:0007155|GO:0044267|GO:0043687|GO:0005201	XM_003403450	Hs.721515
A_33_P3224181	-6.12178	-4.50377	3.06953	down			18061443	chr16	18061384	-	hs|16p12.3				chr16:18061443-18061384
A_19_P00330793	-6.21558	-5.03274	2.27023	down			82171072	chr16	82171013	+	hs|16q23.3				chr16:082171013-082171072
A_23_P366936	-6.02919	-4.73311	2.4556	down	KRT6C	Homo sapiens keratin 6C (KRT6C), mRNA [NM_173086]	52864324	chr12	52863651	-	hs|12q13.13	286887	NM_173086	keratin 6C	chr12:52864324-52863651	GO:0005882|GO:0005198|GO:0007010|GO:0045095	NM_173086	Hs.709234
A_24_P313180	-5.4947	-4.38005	2.16543	down	C14orf1	chromosome 14 open reading frame 1 [Source:HGNC Symbol;Acc:1187] [ENST00000256319]	76117049	chr14	76116990	-	hs|14q24.3	11161	AF134159	chromosome 14 open reading frame 1	chr14:76117049-76116990	GO:0030133|GO:0008150|GO:0003674|GO:0016126|GO:0005789|GO:0016021		Hs.15106
A_33_P3254431	-5.83526	-4.76393	2.10137	down	C1orf86	Homo sapiens cDNA FLJ30256 fis, clone BRACE2002458. [AK054818]	2120848	chr1	2120789	-	hs|1p36.33	199990	AK054818	chromosome 1 open reading frame 86	chr1:2120848-2120789	GO:0005515|GO:0043130|GO:0005694|GO:0019985|GO:0070530|GO:0046872|GO:0006974|GO:0043240|GO:0031593		Hs.107101
A_19_P00810855	-6.04312	-5.03176	2.01582	down			1175775	chr5	1175716	+	hs|5p15.33				chr5:001175716-001175775
A_33_P3390723	-5.48628	-4.46603	2.02828	down		Q8NBP6_HUMAN (Q8NBP6) CDNA PSEC0058 fis, clone NT2RP2000636, partial (20%) [THC2661718]	74314188	chr9	74314129	-	hs|9q21.13				chr9:074314188-074314129
A_19_P00329724	-5.91301	-4.45574	2.74587	down			28446698	chr4	28446639	+	hs|4p15.1				chr4:028446639-028446698
A_32_P231617	-4.76196	-3.74516	2.02342	down	TM4SF1	Homo sapiens transmembrane 4 L six family member 1 (TM4SF1), mRNA [NM_014220]	149093493	chr3	149093343	-	hs|3q25.1	4071	NM_014220	transmembrane 4 L six family member 1	chr3:149093493-149093343	GO:0008150|GO:0003674|GO:0005887	NM_014220	Hs.351316
A_19_P00317883	-5.67105	-4.624	2.0663	down			177286939	chr3	177286880	-	hs|3q26.32				chr3:177286939-177286880
A_24_P407259	-3.96859	-2.84504	2.17883	down	SOX21	Homo sapiens SRY (sex determining region Y)-box 21 (SOX21), mRNA [NM_007084]	95362901	chr13	95362842	-	hs|13q32.1	11166	NM_007084	SRY (sex determining region Y)-box 21	chr13:95362901-95362842	GO:0048863|GO:0006355|GO:0003700|GO:0006366|GO:0006357|GO:0000981|GO:0005634|GO:0005575|GO:0003677|GO:0001942	NM_007084	Hs.187577
A_33_P3424302	-6.16208	-5.14147	2.02878	down	SPINT4	Homo sapiens serine peptidase inhibitor, Kunitz type 4 (SPINT4), mRNA [NM_178455]	44354335	chr20	44354276	+	hs|20q13.12	391253	NM_178455	serine peptidase inhibitor, Kunitz type 4	chr20:44354276-44354335	GO:0004867|GO:0005576	NM_178455	Hs.677891
A_23_P357929	-5.0646	-3.93707	2.18485	down	SLC35D1	Homo sapiens solute carrier family 35 (UDP-GlcA/UDP-GalNAc transporter), member D1 (SLC35D1), mRNA [NM_015139]	67474829	chr1	67474770	-	hs|1p31.3	23169	NM_015139	solute carrier family 35 (UDP-GlcA/UDP-GalNAc transporter), member D1	chr1:67474829-67474770	GO:0006805|GO:0052695|GO:0048706|GO:0008643|GO:0006065|GO:0030176|GO:0044281|GO:0055085|GO:0015787|GO:0015789|GO:0030206|GO:0005461|GO:0005463|GO:0005789	NM_015139	Hs.213642
A_24_P113287	-6.29043	-3.53639	6.746	down	ZNF229	Homo sapiens zinc finger protein 229 (ZNF229), transcript variant 1, mRNA [NM_014518]	44931541	chr19	44931482	-	hs|19q13.31	7772	NM_014518	zinc finger protein 229	chr19:44931541-44931482	GO:0006355|GO:0005634|GO:0003677|GO:0046872|GO:0006351	NM_014518	Hs.709348
A_19_P00325473	-6.17652	-4.72596	2.73314	down			30786202	chr21	30786143	-	hs|21q21.3				chr21:030786202-030786143
A_19_P00322708	-6.33216	-5.12784	2.30429	down		Homo sapiens full length insert cDNA clone YW20C06. [AF086018]	92764281	chr5	92764222	-	hs|5q15		AF086018		chr5:92764281-92764222			Hs.652488
