# Supplementary material for: A Stable Chimeric Fibroblast Growth Factor (FGF) Can Successfully Replace Basic FGF in Human Pluripotent Stem Cell Culture
Source: PLoS One. 2015 Apr 7;10(4):e0118931. doi: 10.1371/journal.pone.0118931 (PMC4388338; doi:10.1371/journal.pone.0118931)
Supplement: S11 Table — 253G1 iPSCs were cultured in E8 Medium with either bFGF or FGFC for 36 days through 9 passages. The full array data set was deposited in the GEO databank (GSE55428). (XLSX) [file pone.0118931.s014.xlsx]

## Sheet: TableS11
Table S11. List of 2,119 probes exhibiting reduced expression (by 2-fold or more) under FGFC culture conditions compared with bFGF culture conditions.
ProbeName	Average value of 253G1_p52_36_bFGF	Average value of 253G1_p52_36_FGFC	Fold change	GeneSymbol	Description	Chromosome End Index_Avadis_	Chromosome Number_Avadis_	Chromosome Start Index_Avadis_	Chromosome Strand_Avadis_	Cytoband	EntrezGeneID	GenbankAccession	GeneName	GenomicCoordinates	Go	RefSeqAccession	UniGeneID
A_33_P3344521	-4.3068	-6.08574	3.43173			26411698	chr7	26411639	-	hs|7p15.2				chr7:026411698-026411639
A_19_P00803910	-4.73189	-6.23719	2.83884			63107638	chr3	63107579	-	hs|3p14.2				chr3:063107638-063107579
A_33_P3293913	-5.17834	-6.26167	2.11892	BICC1	Homo sapiens bicaudal C homolog 1 (Drosophila) (BICC1), mRNA [NM_001080512]	60588845	chr10	60588786	+	hs|10q21.1	80114	NM_001080512	bicaudal C homolog 1 (Drosophila)	chr10:60588786-60588845	GO:0005737|GO:0003723|GO:0007275|GO:0090090	NM_001080512	Hs.158745
A_23_P141802	-4.97773	-6.267	2.44405	SERPINB7	Homo sapiens serpin peptidase inhibitor, clade B (ovalbumin), member 7 (SERPINB7), transcript variant 2, mRNA [NM_001040147]	61471835	chr18	61471776	+	hs|18q21.33	8710	NM_001040147	serpin peptidase inhibitor, clade B (ovalbumin), member 7	chr18:61471776-61471835	GO:0030162|GO:0010951|GO:0005737|GO:0004867|GO:0005615	NM_001040147	Hs.138202
A_19_P00322761	-4.05363	-5.36719	2.48554			132104093	chr9	132104034	-	hs|9q34.11				chr9:132104093-132104034
A_33_P3329038	-4.94314	-6.23147	2.44244			193710839	chr3	193710780	-	hs|3q29				chr3:193710839-193710780
A_33_P3289501	-5.10397	-6.10484	2.00121			33851191	chr6	33851132	+	hs|6p21.31				chr6:033851132-033851191
A_23_P89132	-5.23712	-6.36244	2.18151	ZP2	Homo sapiens zona pellucida glycoprotein 2 (sperm receptor) (ZP2), mRNA [NM_003460]	21212819	chr16	21212760	-	hs|16p12.2	7783	NM_003460	zona pellucida glycoprotein 2 (sperm receptor)	chr16:21212819-21212760	GO:0060046|GO:0005794|GO:0005886|GO:0005783|GO:0005771|GO:0005578|GO:0005576|GO:0032190|GO:0007339|GO:0015026|GO:0006886|GO:0031012|GO:0007338|GO:0060468|GO:0006828|GO:0016021|GO:0030141|GO:0032504	NM_003460	Hs.73982
A_24_P11506	-4.7402	-6.04203	2.46541	KYNU	Homo sapiens kynureninase (KYNU), transcript variant 2, mRNA [NM_001032998]	143715278	chr2	143715219	+	hs|2q22.2	8942	NM_001032998	kynureninase	chr2:143715219-143715278	GO:0006569|GO:0005730|GO:0005634|GO:0030429|GO:0044281|GO:0034516|GO:0043420|GO:0042803|GO:0005829|GO:0005739|GO:0097053|GO:0034641|GO:0005737|GO:0019805|GO:0019441|GO:0030170|GO:0009435|GO:0019442|GO:0034341	NM_001032998	Hs.470126
A_33_P3851346	-2.97096	-4.70195	3.31957	LINC00928	Homo sapiens long intergenic non-protein coding RNA 928 (LINC00928), transcript variant 1, long non-coding RNA [NR_027074]	90048243	chr15	90048184	-	hs|15q26.1	283761	NR_027074	long intergenic non-protein coding RNA 928	chr15:90048243-90048184		NR_027074	Hs.459288
A_19_P00320715	-3.79355	-5.86608	4.20623	LINC00882	long intergenic non-protein coding RNA 882 [Source:HGNC Symbol;Acc:48568] [ENST00000479612]	106830701	chr3	106830642	-	hs|3q13.12	100302640	TCONS_00005803	long intergenic non-protein coding RNA 882	chr3:106830701-106830642			Hs.648607
A_33_P3369029	-4.58811	-5.88365	2.45469	CSPG4P8	Homo sapiens chondroitin sulfate proteoglycan 4 pseudogene 8 (CSPG4P8), non-coding RNA [NR_033579]	82756862	chr15	82756803	+	hs|15q25.2	440297	NR_033579	chondroitin sulfate proteoglycan 4 pseudogene 8	chr15:82756803-82756862		NR_033579	Hs.498322
A_33_P3329133	-4.67823	-6.00233	2.50377			83469438	chr1	83469379	-	hs|1p31.1				chr1:083469438-083469379
A_19_P00807882	-4.32428	-5.39504	2.10055			111872796	chr5	111872737	+	hs|5q22.2				chr5:111872737-111872796
A_33_P3300332	-1.46169	-4.37153	7.51533	LOC644093	PREDICTED: Homo sapiens hCG2040054 (LOC644093), misc_RNA [XR_133298]	47756303	chr2	47756244	+	hs|2p21	644093	XR_133298	hCG2040054	chr2:47756244-47756303			Hs.734158
A_19_P00800990	-1.86742	-5.51932	12.57			133030286	chr2	133030227	-	hs|2q21.2				chr2:133030286-133030227
A_33_P3350863	-3.77882	-5.23479	2.7434	RETN	Homo sapiens resistin (RETN), transcript variant 1, mRNA [NM_020415]	7735333	chr19	7735274	+	hs|19p13.2	56729	NM_020415	resistin	chr19:7735274-7735333	GO:0032868|GO:0008150|GO:0005179|GO:0045444|GO:0005634|GO:0005576|GO:0005615	NM_020415	Hs.283091
A_33_P3671729	-4.92042	-5.95674	2.05099	FLJ44715	Homo sapiens cDNA FLJ44715 fis, clone BRACE3021430. [AK126671]	75529242	chr10	75529183	-	hs|10q22.2	386671	AK126671	uncharacterized LOC386671	chr10:75529242-75529183			Hs.81964
A_23_P125278	-4.63651	-6.12342	2.80288	CXCL11	Homo sapiens chemokine (C-X-C motif) ligand 11 (CXCL11), mRNA [NM_005409]	76955674	chr4	76955615	-	hs|4q21.1	6373	NM_005409	chemokine (C-X-C motif) ligand 11	chr4:76955674-76955615	GO:0005515|GO:0008009|GO:0007165|GO:0008284|GO:0006955|GO:0006954|GO:0006935|GO:0007267|GO:0005576|GO:0005615|GO:0002690	NM_005409	Hs.632592
A_23_P140716	-2.206	-6.11541	15.0263	TPSD1	Homo sapiens tryptase delta 1 (TPSD1), mRNA [NM_012217]	1308218	chr16	1308159	+	hs|16p13.3	23430	NM_012217	tryptase delta 1	chr16:1308159-1308218	GO:0004252|GO:0006508|GO:0008236|GO:0005576	NM_012217	Hs.677789
A_19_P00809088	-2.68782	-3.6909	2.00427			11762637	chr19	11762578	-	hs|19p13.2				chr19:011762637-011762578
A_32_P509677	-3.21954	-6.1857	7.81451	C20orf203	Homo sapiens chromosome 20 open reading frame 203 (C20orf203), mRNA [NM_182584]	31221188	chr20	31221129	-	hs|20q11.21	284805	NM_182584	chromosome 20 open reading frame 203	chr20:31221188-31221129	GO:0005737	NM_182584	Hs.353262
A_33_P3264569	-1.21966	-3.23861	4.05289		T cell receptor beta variable 10-2 [Source:HGNC Symbol;Acc:12178] [ENST00000426318]	142206635	chr7	142206576	-	hs|7q34		AB306184		chr7:142206635-142206576			Hs.511714
A_33_P3399480	-4.19257	-5.58154	2.61891		PREDICTED: Homo sapiens uncharacterized LOC101928307 (LOC101928307), transcript variant X1, misc_RNA [XR_250013]	69344248	chr6	69344189	-	hs|6q12		XR_250013		chr6:69344248-69344189		XR_250013	Hs.535825
A_33_P3301291	-5.10655	-6.26547	2.2329	FOXB2	Homo sapiens forkhead box B2 (FOXB2), mRNA [NM_001013735]	79635428	chr9	79635369	+	hs|9q21.2	442425	NM_001013735	forkhead box B2	chr9:79635369-79635428	GO:0005667|GO:0007389|GO:0008301|GO:0003705|GO:0005634|GO:0000122|GO:0009790|GO:0048513|GO:0043565|GO:0051090|GO:0003690|GO:0009888|GO:0008134	NM_001013735	Hs.553843
A_19_P00803908	-3.2603	-5.06622	3.49651			62816254	chr2	62816195	-	hs|2p15				chr2:062816254-062816195
A_23_P160567	-4.3594	-6.18884	3.554	ZMYND12	Homo sapiens zinc finger, MYND-type containing 12 (ZMYND12), transcript variant 1, mRNA [NM_032257]	42896355	chr1	42896296	-	hs|1p34.2	84217	NM_032257	zinc finger, MYND-type containing 12	chr1:42896355-42896296	GO:0005622|GO:0046872	NM_032257	Hs.294009
A_33_P3238606	-3.19697	-6.20754	8.05882	CD99P1	CD99 molecule pseudogene 1 [Source:HGNC Symbol;Acc:7083] [ENST00000431582]	2534212	chrX	2534153	+	hs|Xp22.33	401577	TCONS_l2_00030654	CD99 molecule pseudogene 1	chrX:2534153-2534212
A_19_P00318846	-2.6217	-5.08143	5.50112		Human oral cancer candidate gene mRNA, clone G15, 3' end. [U55055]	4284660	chr10	4284601	-	hs|10p15.1		U55055		chr10:4284660-4284601			Hs.538635
A_32_P110872	-0.0383987	-1.19376	2.2274	GGACT	Homo sapiens gamma-glutamylamine cyclotransferase (GGACT), transcript variant 1, mRNA [NM_033110]	101183916	chr13	101183857	-	hs|13q32.3	87769	NM_033110	gamma-glutamylamine cyclotransferase	chr13:101183916-101183857	GO:0003839|GO:0042219	NM_033110	Hs.350868
A_19_P00801153	-3.80953	-5.74947	3.83691			171527076	chr3	171527017	+	hs|3q26.31				chr3:171527017-171527076
A_19_P00803334	-4.04609	-5.58745	2.91068			11657122	chr11	11657063	-	hs|11p15.3		TCONS_00019576		chr11:11657122-11657063
A_33_P3262133	-2.83032	-4.23076	2.63982	GFM1	G elongation factor, mitochondrial 1 [Source:HGNC Symbol;Acc:13780] [ENST00000312756]	158373743	chr3	158373684	+	hs|3q25.32	85476	AK022724	G elongation factor, mitochondrial 1	chr3:158373684-158373743	GO:0006184|GO:0005739|GO:0005515|GO:0070125|GO:0003924|GO:0005525|GO:0003746
A_32_P150142	-1.63334	-5.30924	12.7807	DKFZp434L192	Homo sapiens uncharacterized protein DKFZp434L192 (DKFZp434L192), long non-coding RNA [NR_026929]	56564689	chr7	56564630	+	hs|7p11.2	222029	NR_026929	uncharacterized protein DKFZp434L192	chr7:56564630-56564689		NR_026929	Hs.568108
A_19_P00328265	0.0277004	-1.47806	2.83975			115406145	chr4	115406086	-	hs|4q26				chr4:115406145-115406086
A_33_P3333787	-2.54512	-6.14652	12.1375		Homo sapiens PRO2259 mRNA, complete cds. [AF132204]	144163026	chr3	144162967	+	hs|3q24		AF132204		chr3:144162967-144163026
A_19_P00802450	-3.79307	-5.70651	3.76708			132271228	chr9	132271169	+	hs|9q34.11		TCONS_l2_00029068		chr9:132271169-132271228
A_33_P3301884	-1.92307	-6.19744	19.3515	LOC116437	Homo sapiens uncharacterized LOC116437 (LOC116437), long non-coding RNA [NR_026670]	131692292	chr12	131692233	+	hs|12q24.33	116437	NR_026670	uncharacterized LOC116437	chr12:131692233-131692292		NR_026670	Hs.675497
A_24_P185945	-3.19392	-4.87921	3.21605	MAGEA4	Homo sapiens melanoma antigen family A, 4 (MAGEA4), transcript variant 2, mRNA [NM_002362]	151092533	chrX	151092474	+	hs|Xq28	4103	NM_002362	melanoma antigen family A, 4	chrX:151092474-151092533	GO:0005515|GO:0008150|GO:0003674|GO:0005575	NM_002362	Hs.37107
A_23_P150467	-3.99791	-5.67543	3.19878	OR5I1	Homo sapiens olfactory receptor, family 5, subfamily I, member 1 (OR5I1), mRNA [NM_006637]	55703231	chr11	55703172	-	hs|11q12.1	10798	NM_006637	olfactory receptor, family 5, subfamily I, member 1	chr11:55703231-55703172	GO:0007165|GO:0004984|GO:0005886|GO:0004930|GO:0016021	NM_006637	Hs.533706
A_33_P3398406	-4.4704	-6.25448	3.44398	GLP2R	Homo sapiens glucagon-like peptide 2 receptor (GLP2R), mRNA [NM_004246]	9765406	chr17	9765347	+	hs|17p13.1	9340	NM_004246	glucagon-like peptide 2 receptor	chr17:9765347-9765406	GO:0008284|GO:0005886|GO:0004930|GO:0007188|GO:0016021|GO:0004967	NM_004246	Hs.248202
A_23_P329962	-1.15187	-4.85684	13.0409	SUN3	Homo sapiens Sad1 and UNC84 domain containing 3 (SUN3), transcript variant 1, mRNA [NM_001030019]	48026942	chr7	48026883	-	hs|7p12.3	256979	NM_001030019	Sad1 and UNC84 domain containing 3	chr7:48026942-48026883	GO:0034993|GO:0016021	NM_001030019	Hs.406741
A_33_P3351276	-2.68052	-4.16382	2.79589			32822588	chr16	32822529	-	hs|16p11.2				chr16:032822588-032822529
A_33_P3240492	-2.06053	-5.66718	12.1817	PHYHIPL	Homo sapiens phytanoyl-CoA 2-hydroxylase interacting protein-like (PHYHIPL), transcript variant 1, mRNA [NM_032439]	61007050	chr10	61006991	+	hs|10q21.1	84457	NM_032439	phytanoyl-CoA 2-hydroxylase interacting protein-like	chr10:61006991-61007050	GO:0005739|GO:0005737	NM_032439	Hs.499704
A_23_P80718	-3.04028	-6.19082	8.87987	SYNPR	Homo sapiens synaptoporin (SYNPR), transcript variant 2, mRNA [NM_144642]	63602544	chr3	63602485	+	hs|3p14.2	132204	NM_144642	synaptoporin	chr3:63602485-63602544	GO:0043005|GO:0005215|GO:0030054|GO:0030672|GO:0016021	NM_144642	Hs.648668
A_23_P25720	-4.68122	-6.24762	2.96164	SERPINA4	Homo sapiens serpin peptidase inhibitor, clade A (alpha-1 antiproteinase, antitrypsin), member 4 (SERPINA4), mRNA [NM_006215]	95033512	chr14	95033453	+	hs|14q32.13	5267	NM_006215	serpin peptidase inhibitor, clade A (alpha-1 antiproteinase, antitrypsin), member 4	chr14:95033453-95033512	GO:0030162|GO:0010951|GO:0004867|GO:0005615	NM_006215	Hs.719893
A_19_P00808367	-3.7275	-4.96661	2.36054	PPP4R1L	Homo sapiens protein phosphatase 4, regulatory subunit 1-like (PPP4R1L), non-coding RNA [NR_003505]	56847884	chr20	56847825	-	hs|20q13.32	55370	NR_003505	protein phosphatase 4, regulatory subunit 1-like	chr20:56847884-56847825	GO:0008150|GO:0003674|GO:0005575	NR_003505	Hs.473179
A_19_P00329408	-3.34963	-4.57201	2.33331			49018944	chr15	49018885	-	hs|15q21.1				chr15:049018944-049018885
A_19_P00808747	-4.7648	-6.15806	2.62673			139227854	chr2	139227795	-	hs|2q22.1				chr2:139227854-139227795
A_23_P132027	-1.96677	-3.765	3.47795	SPAG4	Homo sapiens sperm associated antigen 4 (SPAG4), mRNA [NM_003116]	34208649	chr20	34207653	+	hs|20q11.22	6676	NM_003116	sperm associated antigen 4	chr20:34207653-34208649	GO:0005929|GO:0005737|GO:0005198|GO:0016021|GO:0007283|GO:0005856	NM_003116	Hs.123159
A_19_P00322411	-2.7703	-5.12895	5.12891			6799089	chr6	6799030	-	hs|6p25.1				chr6:006799089-006799030
A_19_P00320173	-1.17367	-4.23285	8.33503		Homo sapiens cDNA FLJ45966 fis, clone PLACE7015647. [AK127863]	8512712	chr4	8512653	+	hs|4p16.1		TCONS_l2_00020399		chr4:8512653-8512712			Hs.518622
A_23_P324419	-0.920352	-3.98082	8.34245	C2orf57	Homo sapiens chromosome 2 open reading frame 57 (C2orf57), mRNA [NM_152614]	232458048	chr2	232457989	+	hs|2q37.1	165100	NM_152614	chromosome 2 open reading frame 57	chr2:232457989-232458048		NM_152614	Hs.98104
A_33_P3287233	-4.61584	-6.10886	2.81477		PREDICTED: Homo sapiens uncharacterized LOC101928969 (LOC101928969), mRNA [XM_005262506]	119255772	chrX	119255713	+	hs|Xq24		XM_005262506		chrX:119255713-119255772		XM_005262506
A_33_P3316052	-1.40783	-2.62734	2.32868	CA5B	carbonic anhydrase VB, mitochondrial [Source:HGNC Symbol;Acc:1378] [ENST00000380319]	15783034	chrX	15782975	+	hs|Xp22.2	11238		carbonic anhydrase VB, mitochondrial	chrX:15782975-15783034	GO:0005739|GO:0005759|GO:0015701|GO:0008270|GO:0044281|GO:0004089|GO:0006730
A_19_P00327448	0.0255096	-3.85509	14.7291		AF250348 heterodisulfide reductase subunit A {Carboxydothermus hydrogenoformans} (exp=-1; wgp=0; cg=0), partial (4%) [THC2684598]	238634053	chr1	238633994	-	hs|1q43				chr1:238634053-238633994
A_23_P311885	0.479685	-0.974345	2.73972	L3MBTL3	Homo sapiens l(3)mbt-like 3 (Drosophila) (L3MBTL3), transcript variant 1, mRNA [NM_032438]	130462115	chr6	130462056	+	hs|6q23.1	84456	NM_032438	l(3)mbt-like 3 (Drosophila)	chr6:130462056-130462115	GO:0003674|GO:0006355|GO:0005634|GO:0006351|GO:0016568	NM_032438	Hs.658051
A_19_P00812904	-2.60488	-4.94449	5.06166	LOC101928600	PREDICTED: Homo sapiens uncharacterized LOC101928600 (LOC101928600), misc_RNA [XR_241800]	57841983	chr5	57841924	-	hs|5q11.2	101928600	XR_241800	uncharacterized LOC101928600	chr5:57841983-57841924		XR_241800	Hs.694699
A_33_P3308476	-2.20721	-6.14716	15.3476	POM121L2	Homo sapiens POM121 transmembrane nucleoporin-like 2 (POM121L2), mRNA [NM_033482]	27276923	chr6	27276864	-	hs|6p22.1	94026	NM_033482	POM121 transmembrane nucleoporin-like 2	chr6:27276923-27276864		NM_033482	Hs.729955
A_19_P00326174	-1.54374	-3.57885	4.09852			10710028	chr2	10709969	+	hs|2p25.1				chr2:010709969-010710028
A_19_P00807483	-0.164647	-2.8004	6.21501			242830429	chr2	242830370	-	hs|2q37.3				chr2:242830429-242830370
A_23_P96497	-3.7915	-5.81959	4.07865	HSFX1	Homo sapiens heat shock transcription factor family, X linked 1 (HSFX1), mRNA [NM_016153]	148856881	chrX	148856822	+	hs|Xq28	100506164	NM_016153	heat shock transcription factor family, X linked 1	chrX:148856822-148856881	GO:0043565|GO:0005515|GO:0005737|GO:0003700|GO:0005634|GO:0006351	NM_016153	Hs.709146
A_33_P3373384	-2.31516	-4.59564	4.85839	TMEM231	Homo sapiens transmembrane protein 231 (TMEM231), transcript variant 1, mRNA [NM_001077416]	75573561	chr16	75573502	-	hs|16q23.1	79583	NM_001077416	transmembrane protein 231	chr16:75573561-75573502	GO:0042384|GO:0060170|GO:0035869|GO:0036038|GO:0016021|GO:0007224	NM_001077416	Hs.156784
A_33_P3398712	-4.46059	-5.97048	2.8479		DB201663 TRACH2 Homo sapiens cDNA clone TRACH2011388 5', mRNA sequence [DB201663]	74274881	chr8	74274822	+	hs|8q21.11		DB201663		chr8:74274822-74274881			Hs.586405
A_19_P00319151	-0.718168	-4.10919	10.4906	XIST	Homo sapiens X inactive specific transcript (non-protein coding) (XIST), long non-coding RNA [NR_001564]	73040791	chrX	73040732	-	hs|Xq13.2	7503	NR_001564	X inactive specific transcript (non-protein coding)	chrX:73040791-73040732		NR_001564	Hs.655450
A_33_P3232498	-2.71278	-6.09956	10.4598	C2orf71	Homo sapiens chromosome 2 open reading frame 71 (C2orf71), mRNA [NM_001029883]	29284637	chr2	29284578	-	hs|2p23.2	388939	NM_001029883	chromosome 2 open reading frame 71	chr2:29284637-29284578	GO:0007601|GO:0050896|GO:0001750	NM_001029883	Hs.354243
A_23_P27107	-2.91324	-6.26752	10.2268	TM4SF5	Homo sapiens transmembrane 4 L six family member 5 (TM4SF5), mRNA [NM_003963]	4686307	chr17	4686248	+	hs|17p13.2	9032	NM_003963	transmembrane 4 L six family member 5	chr17:4686248-4686307	GO:0005887	NM_003963	Hs.184194
A_23_P71830	-2.55754	-4.12849	2.971	ZBTB26	Homo sapiens zinc finger and BTB domain containing 26 (ZBTB26), mRNA [NM_020924]	125681037	chr9	125680978	-	hs|9q33.2	57684	NM_020924	zinc finger and BTB domain containing 26	chr9:125681037-125680978	GO:0008150|GO:0003674|GO:0006355|GO:0005634|GO:0005575|GO:0003677|GO:0046872|GO:0006351	NM_020924	Hs.5638
A_23_P382094	-2.58888	-5.0636	5.55861	LINC00052	Homo sapiens long intergenic non-protein coding RNA 52 (LINC00052), long non-coding RNA [NR_026869]	88122726	chr15	88122667	+	hs|15q25.3	145978	NR_026869	long intergenic non-protein coding RNA 52	chr15:88122667-88122726	GO:0016021	NR_026869	Hs.350808
A_32_P225345	-4.01796	-5.71578	3.24412	C11orf88	Homo sapiens chromosome 11 open reading frame 88 (C11orf88), transcript variant 1, mRNA [NM_207430]	111407515	chr11	111405151	+	hs|11q23.1	399949	NM_207430	chromosome 11 open reading frame 88	chr11:111405151-111407515		NM_207430	Hs.411600
A_33_P3490449	-4.17724	-5.94537	3.40611		2822728.3prime NIH_MGC_7 Homo sapiens cDNA clone IMAGE:2822728 3', mRNA sequence [AW245926]	65229330	chr7	65229271	+	hs|7q11.21		TCONS_l2_00025978		chr7:65229271-65229330			Hs.715882
A_19_P00800896	-1.84016	-3.04487	2.30492			44822648	chr5	44822589	+	hs|5p12				chr5:044822589-044822648
A_33_P3316978	-4.09619	-5.77316	3.19757	RNF207	Homo sapiens ring finger protein 207 (RNF207), mRNA [NM_207396]	6281302	chr1	6281243	+	hs|1p36.31	388591	NM_207396	ring finger protein 207	chr1:6281243-6281302	GO:0005622|GO:0008270	NM_207396	Hs.716549
A_23_P139786	-2.36022	-4.52824	4.49408	OASL	Homo sapiens 2'-5'-oligoadenylate synthetase-like (OASL), transcript variant 1, mRNA [NM_003733]	121458379	chr12	121458320	-	hs|12q24.31	8638	NM_003733	2'-5'-oligoadenylate synthetase-like	chr12:121458379-121458320	GO:0003725|GO:0001730|GO:0019221|GO:0005730|GO:0009615|GO:0003677|GO:0005524|GO:0005829|GO:0046966|GO:0005737|GO:0051607|GO:0060337|GO:0045071|GO:0060333	NM_003733	Hs.118633
A_19_P00325827	-3.43855	-6.11231	6.38089			54361441	chr12	54361382	-	hs|12q13.13				chr12:054361441-054361382
A_33_P3418421	-1.50518	-3.21186	3.2641	SLC3A1	Homo sapiens SLC3A1 variant F (SLC3A1) mRNA, complete cds, alternatively spliced. [DQ023516]	44542051	chr2	44541992	+	hs|2p21	6519	DQ023516	solute carrier family 3 (amino acid transporter heavy chain), member 1	chr2:44541992-44542051	GO:0005774|GO:0006520|GO:0046982|GO:0005886|GO:0043169|GO:0005975|GO:0005743|GO:0006865|GO:0003824|GO:0055085|GO:0003333|GO:0015802|GO:0016020|GO:0015171|GO:0015184|GO:0005887|GO:0015811|GO:0015174|GO:0006811		Hs.112916
A_19_P00328226	-2.93977	-6.17259	9.40102			19299150	chr21	19299091	-	hs|21q21.1				chr21:019299150-019299091
A_33_P3312217	-4.57858	-6.19386	3.06371			17528973	chr5	17528914	+	hs|5p15.1				chr5:017528914-017528973
A_33_P3390008	-2.40941	-5.70506	9.81949		immunoglobulin lambda variable 11-55 (non-functional) [Source:HGNC Symbol;Acc:5886] [ENST00000390286]	22556495	chr22	22556436	+	hs|22q11.22				chr22:22556436-22556495
A_23_P368195	-4.19292	-5.59545	2.64365	LSM11	Homo sapiens LSM11, U7 small nuclear RNA associated (LSM11), mRNA [NM_173491]	157183445	chr5	157183386	+	hs|5q33.3	134353	NM_173491	LSM11, U7 small nuclear RNA associated	chr5:157183386-157183445	GO:0005515|GO:0006369|GO:0010467|GO:0006398|GO:0006366|GO:0008334|GO:0031124|GO:0005634|GO:0000084|GO:0005683|GO:0005654|GO:0071204|GO:0071209	NM_173491	Hs.631954
A_33_P3232032	-1.29821	-5.75055	21.8921		long intergenic non-protein coding RNA 596 [Source:HGNC Symbol;Acc:23167] [ENST00000559615]	24391515	chr14	24391456	-	hs|14q11.2		BX161431		chr14:24391515-24391456
A_23_P409888	-5.24709	-6.26663	2.02727	FAM83C	Homo sapiens family with sequence similarity 83, member C (FAM83C), mRNA [NM_178468]	33874427	chr20	33874368	-	hs|20q11.22	128876	NM_178468	family with sequence similarity 83, member C	chr20:33874427-33874368		NM_178468	Hs.592149
A_33_P3212188	-1.69328	-2.69949	2.00863	LRP3	Homo sapiens low density lipoprotein receptor-related protein 3 (LRP3), mRNA [NM_002333]	33699772	chr19	33699713	+	hs|19q13.11	4037	NM_002333	low density lipoprotein receptor-related protein 3	chr19:33699713-33699772	GO:0005905|GO:0016021|GO:0006898	NM_002333	Hs.515340
A_23_P44207	-2.82344	-5.11914	4.90993	ACOT12	Homo sapiens acyl-CoA thioesterase 12 (ACOT12), mRNA [NM_130767]	80626341	chr5	80626282	-	hs|5q14.1	134526	NM_130767	acyl-CoA thioesterase 12	chr5:80626341-80626282	GO:0006637|GO:0006090|GO:0006631|GO:0003986|GO:0006084|GO:0005524|GO:0008289|GO:0005829	NM_130767	Hs.591756
A_19_P00808961	-4.68077	-5.90273	2.33262			126373242	chr5	126373183	-	hs|5q23.2				chr5:126373242-126373183
A_33_P3215383	-4.79197	-6.20678	2.66624		family with sequence similarity 230, member A [Source:HGNC Symbol;Acc:45045] [ENST00000434783]	20712779	chr22	20712720	+	hs|22q11.21		XM_005276704		chr22:20712720-20712779		XM_005276704	Hs.730457
A_33_P3302613	-2.75696	-4.51413	3.38035	CENPM	PREDICTED: Homo sapiens centromere protein M (CENPM), transcript variant X1, mRNA [XM_005261736]	42341380	chr22	42341321	-	hs|22q13.2	79019	XM_005261736	centromere protein M	chr22:42341380-42341321	GO:0000777|GO:0005634|GO:0000278|GO:0005829	XM_005261736
A_19_P00324364	-3.98732	-5.4268	2.71223			33011958	chr9	33011899	-	hs|9p21.1				chr9:033011958-033011899
A_19_P00806953	-3.27762	-4.56059	2.43339			93493816	chr7	93493757	-	hs|7q21.3				chr7:093493816-093493757
A_19_P00321345	-2.09067	-4.8384	6.71658		PREDICTED: Homo sapiens uncharacterized LOC101928011 (LOC101928011), misc_RNA [XR_254024]	29949603	chr21	29949544	-	hs|21q21.3		XR_254024		chr21:29949603-29949544		XR_254024	Hs.685200
A_19_P00813413	-2.28	-5.98841	13.0721			229385175	chr1	229385116	-	hs|1q42.13				chr1:229385175-229385116
A_23_P158725	1.52993	-0.0756712	3.04322	SLC16A3	Homo sapiens solute carrier family 16 (monocarboxylate transporter), member 3 (SLC16A3), transcript variant 2, mRNA [NM_001042422]	80197347	chr17	80197288	+	hs|17q25.3	9123	NM_001042422	solute carrier family 16 (monocarboxylate transporter), member 3	chr17:80197288-80197347	GO:0031965|GO:0005886|GO:0008028|GO:0044281|GO:0050900|GO:0015629|GO:0055085|GO:0015718|GO:0016020|GO:0005887|GO:0006090|GO:0007596|GO:0015355|GO:0044237|GO:0015293	NM_001042422	Hs.500761
A_24_P211709	-4.7428	-5.91219	2.24916	XPNPEP2	Homo sapiens X-prolyl aminopeptidase (aminopeptidase P) 2, membrane-bound (XPNPEP2), mRNA [NM_003399]	128902632	chrX	128902573	+	hs|Xq26.1	7512	NM_003399	X-prolyl aminopeptidase (aminopeptidase P) 2, membrane-bound	chrX:128902573-128902632	GO:0016020|GO:0005886|GO:0009987|GO:0004177|GO:0006508|GO:0031225|GO:0046872|GO:0008237	NM_003399	Hs.170499
A_24_P392151	-3.63651	-4.82838	2.28449	C11orf86	Homo sapiens chromosome 11 open reading frame 86 (C11orf86), mRNA [NM_001136485]	66743690	chr11	66743093	+	hs|11q13.2	254439	NM_001136485	chromosome 11 open reading frame 86	chr11:66743093-66743690		NM_001136485	Hs.232604
A_23_P382811	-2.38583	-6.10942	13.2103	SNX31	Homo sapiens sorting nexin 31 (SNX31), mRNA [NM_152628]	101585979	chr8	101585920	-	hs|8q22.2	169166	NM_152628	sorting nexin 31	chr8:101585979-101585920	GO:0007154|GO:0035091|GO:0015031	NM_152628	Hs.567758
A_33_P3257020	-0.436965	-2.60752	4.50196	LOC100131691	Homo sapiens uncharacterized LOC100131691 (LOC100131691), long non-coding RNA [NR_027334]	59084164	chr19	59084105	+	hs|19q13.43	100131691	NR_027334	uncharacterized LOC100131691	chr19:59084105-59084164		NR_027334	Hs.743767
A_23_P30315	-3.02331	-6.26542	9.46175	TRIM7	Homo sapiens tripartite motif containing 7 (TRIM7), transcript variant 6, mRNA [NM_033342]	180630267	chr5	180630208	-	hs|5q35.3	81786	NM_033342	tripartite motif containing 7	chr5:180630267-180630208	GO:0005737|GO:0005730|GO:0008270|GO:0005634|GO:0043231	NM_033342	Hs.487412
A_33_P3403666	-2.32009	-4.38786	4.1924	NDOR1	Homo sapiens NADPH dependent diflavin oxidoreductase 1 (NDOR1), transcript variant 1, mRNA [NM_001144026]	140112432	chr9	140112373	+	hs|9q34.3	27158	NM_001144026	NADPH dependent diflavin oxidoreductase 1	chr9:140112373-140112432	GO:0050661|GO:0005515|GO:0036245|GO:0008219|GO:0048471|GO:0005506|GO:0010181|GO:0050660|GO:0005634|GO:0044281|GO:0005829|GO:0005737|GO:0003958|GO:0016709|GO:0016491|GO:0045111|GO:0055114	NM_001144026	Hs.512564
A_19_P00809277	-4.63673	-5.961	2.50407			79721622	chr16	79721563	-	hs|16q23.2				chr16:079721622-079721563
A_33_P3284711	-2.4089	-3.58639	2.26184	FBXL19-AS1	Homo sapiens FBXL19 antisense RNA 1 (head to head) (FBXL19-AS1), long non-coding RNA [NR_024348]	30934023	chr16	30933964	-	hs|16p11.2	283932	NR_024348	FBXL19 antisense RNA 1 (head to head)	chr16:30934023-30933964		NR_024348	Hs.711535
A_33_P3215640	-2.64624	-4.10101	2.74112	PI16	Homo sapiens peptidase inhibitor 16 (PI16), transcript variant 1, mRNA [NM_153370]	36932611	chr6	36932552	+	hs|6p21.2	221476	NM_153370	peptidase inhibitor 16	chr6:36932552-36932611	GO:0005576|GO:0016021|GO:0030414	NM_153370	Hs.25391
A_24_P25530	-4.29165	-5.34927	2.0815	GRIN2C	Homo sapiens glutamate receptor, ionotropic, N-methyl D-aspartate 2C (GRIN2C), transcript variant 1, mRNA [NM_000835]	72843463	chr17	72843017	-	hs|17q25.1	2905	NM_000835	glutamate receptor, ionotropic, N-methyl D-aspartate 2C	chr17:72843463-72843017	GO:0005515|GO:0030054|GO:0005261|GO:0005886|GO:0042177|GO:0033058|GO:0017146|GO:0005234|GO:0060079|GO:0009611|GO:0007268|GO:0014069|GO:0007215|GO:0030165|GO:0005737|GO:0047485|GO:0008104|GO:0004972|GO:0005887|GO:0045211|GO:0050885|GO:0006810	NM_000835	Hs.436980
A_33_P3223497	-4.61822	-6.21598	3.02674	FRY	Homo sapiens furry homolog (Drosophila) (FRY), mRNA [NM_023037]	32828510	chr13	32828451	+	hs|13q13.1	10129	NM_023037	furry homolog (Drosophila)	chr13:32828451-32828510	GO:0005737|GO:0000922|GO:0005815	NM_023037	Hs.507669
A_19_P00802813	-2.85805	-6.18587	10.0409			16261692	chr4	16261633	-	hs|4p15.32				chr4:016261692-016261633
A_33_P3379556	-4.02659	-5.68268	3.15162	C10orf71	Homo sapiens chromosome 10 open reading frame 71 (C10orf71), mRNA [NM_001135196]	50533707	chr10	50533648	+	hs|10q11.23	118461	NM_001135196	chromosome 10 open reading frame 71	chr10:50533648-50533707		NM_001135196	Hs.585480
A_19_P00809563	-3.69725	-4.74507	2.0674		Homo sapiens trapped 3' terminal exon, clone B2G5. [AJ011598]	28373736	chr11	28373677	+	hs|11p14.1		AJ011598		chr11:28373677-28373736			Hs.539002
A_23_P364355	-3.08859	-5.73862	6.27681		T cell receptor beta variable 7-3 [Source:HGNC Symbol;Acc:12237] [ENST00000390361]	142247389	chr7	142247330	-	hs|7q34		X58329		chr7:142247389-142247330			Hs.55161
A_23_P146855	-1.17712	-3.15802	3.9474	MPPED1	Homo sapiens metallophosphoesterase domain containing 1 (MPPED1), mRNA [NM_001044370]	43902711	chr22	43902652	+	hs|22q13.2	758	NM_001044370	metallophosphoesterase domain containing 1	chr22:43902652-43902711	GO:0008150|GO:0003674|GO:0016787|GO:0005575	NM_001044370	Hs.159538
A_33_P3233328	-4.20335	-6.09901	3.72092	OR56A1	Homo sapiens olfactory receptor, family 56, subfamily A, member 1 (OR56A1), mRNA [NM_001001917]	6048042	chr11	6047983	-	hs|11p15.4	120796	NM_001001917	olfactory receptor, family 56, subfamily A, member 1	chr11:6048042-6047983	GO:0004935|GO:0004984|GO:0005886|GO:0016021	NM_001001917	Hs.553543
A_23_P32308	-4.33953	-6.06747	3.31255	ATP4B	Homo sapiens ATPase, H+/K+ exchanging, beta polypeptide (ATP4B), mRNA [NM_000705]	114303537	chr13	114303478	-	hs|13q34	496	NM_000705	ATPase, H+/K+ exchanging, beta polypeptide	chr13:114303537-114303478	GO:0034220|GO:0005886|GO:0032496|GO:0010243|GO:0008900|GO:0007155|GO:0006814|GO:0005890|GO:0055085	NM_000705	Hs.434202
A_33_P3262541	-2.60104	-4.23619	3.1062	ADAMTSL2	Homo sapiens ADAMTS-like 2 (ADAMTSL2), transcript variant 1, mRNA [NM_014694]	136439971	chr9	136439912	+	hs|9q34.2	9719	NM_014694	ADAMTS-like 2	chr9:136439912-136439971	GO:0005515|GO:0005578|GO:0008270|GO:0004222|GO:0030512	NM_014694	Hs.522543
A_33_P3317327	-1.96031	-6.10877	17.7341	TRPM8	transient receptor potential cation channel, subfamily M, member 8 [Source:HGNC Symbol;Acc:17961] [ENST00000355722]	234851437	chr2	234851378	+	hs|2q37.1	79054	AY532376	transient receptor potential cation channel, subfamily M, member 8	chr2:234851378-234851437	GO:0070207|GO:0005262|GO:0051289|GO:0009409|GO:0050955|GO:0006874|GO:0005789|GO:0045121|GO:0016021|GO:0042803|GO:0009897		Hs.366053
A_33_P3253124	-3.15578	-5.04081	3.69361			105709697	chrX	105709638	-	hs|Xq22.3				chrX:105709697-105709638
A_19_P00329412	-4.07061	-6.11833	4.13451			110796622	chr9	110796563	-	hs|9q31.2				chr9:110796622-110796563
A_24_P23921	-2.04476	-5.94746	14.9566	C17orf98	Homo sapiens chromosome 17 open reading frame 98 (C17orf98), mRNA [NM_001080465]	36991569	chr17	36991510	-	hs|17q12	388381	NM_001080465	chromosome 17 open reading frame 98	chr17:36991569-36991510		NM_001080465	Hs.250182
A_19_P00324345	-2.81992	-5.26671	5.45203			96966164	chr12	96966105	-	hs|12q23.1				chr12:096966164-096966105
A_23_P28139	-4.89587	-6.08218	2.2757	SCTR	Homo sapiens secretin receptor (SCTR), mRNA [NM_002980]	120210864	chr2	120209598	-	hs|2q14.2	6344	NM_002980	secretin receptor	chr2:120210864-120209598	GO:0007588|GO:0005881|GO:0015055|GO:0007186|GO:0005886|GO:0005887|GO:0007586	NM_002980	Hs.42091
A_33_P3424057	-3.94453	-5.01057	2.09367	PEG3	Homo sapiens paternally expressed 3 (PEG3), transcript variant 1, mRNA [NM_006210]	57325766	chr19	57325707	-	hs|19q13.43	5178	NM_006210	paternally expressed 3	chr19:57325766-57325707	GO:0005737|GO:0035264|GO:0006366|GO:0006357|GO:0071514|GO:0000981|GO:0005730|GO:0006915|GO:0005634|GO:0003676|GO:0001701|GO:0046872	NM_006210	Hs.731875
A_32_P121085	0.653102	-0.475064	2.18581	DOK3	Homo sapiens docking protein 3 (DOK3), transcript variant 2, mRNA [NM_001144875]	176928994	chr5	176928935	-	hs|5q35.3	79930	NM_001144875	docking protein 3	chr5:176928994-176928935	GO:0005515|GO:0005737|GO:0005543|GO:0005886|GO:0005158|GO:0007265	NM_001144875	Hs.720849
A_23_P372834	-3.47439	-5.49181	4.04859	AQP1	Homo sapiens aquaporin 1 (AQP1), transcript variant 1, mRNA [NM_198098]	30965115	chr7	30965057	+	hs|7p14.3	358	NM_198098	aquaporin 1	chr7:30965057-30965115	GO:0005515|GO:0015079|GO:0020003|GO:0070301|GO:0071732|GO:0071300|GO:0020005|GO:0030157|GO:0031526|GO:0035377|GO:0006884|GO:0034644|GO:0009925|GO:0015793|GO:0006833|GO:0005223|GO:0071474|GO:0031965|GO:0030950|GO:0071288|GO:0015696|GO:0071472|GO:0005267|GO:0033554|GO:0035378|GO:0035379|GO:0046878|GO:0005887|GO:0006182|GO:0085018|GO:0015701|GO:0071241|GO:0071280|GO:0005886|GO:0005634|GO:0048146|GO:…	NM_198098	Hs.76152
A_19_P00812763	-3.21043	-4.85358	3.12347			119689558	chr1	119689499	+	hs|1p12				chr1:119689499-119689558
A_23_P88106	-1.13314	-2.63892	2.8398	MCF2L	Homo sapiens MCF.2 cell line derived transforming sequence-like (MCF2L), transcript variant 2, mRNA [NM_024979]	113752390	chr13	113752331	+	hs|13q34	23263	NM_024979	MCF.2 cell line derived transforming sequence-like	chr13:113752331-113752390	GO:0051056|GO:0048011|GO:0043065|GO:0005886|GO:0007264|GO:0035023|GO:0007266|GO:0097190|GO:0030027|GO:0005829|GO:0005545|GO:0045944|GO:0005089	NM_024979	Hs.170422
A_33_P3359801	-4.25187	-5.83924	3.005	NKX2-4	Homo sapiens NK2 homeobox 4 (NKX2-4), mRNA [NM_033176]	21376070	chr20	21376011	-	hs|20p11.22	644524	NM_033176	NK2 homeobox 4	chr20:21376070-21376011	GO:0043565|GO:0008150|GO:0003674|GO:0003700|GO:0007275|GO:0005634|GO:0005575	NM_033176	Hs.456662
A_19_P00318604	-4.4406	-6.24217	3.486			42991146	chr5	42991087	+	hs|5p12				chr5:042991087-042991146
A_33_P3542886	-4.09583	-5.90397	3.50189	SNAR-G1	AGENCOURT_10224340 NIH_MGC_141 Homo sapiens cDNA clone IMAGE:6565454 5', mRNA sequence [BU536871]						100126780	BU536871	small ILF3/NF90-associated RNA G1				Hs.621635
A_24_P704446	-4.56559	-6.21646	3.14022	TMEM72	Homo sapiens transmembrane protein 72 (TMEM72), mRNA [NM_001123376]	45427494	chr10	45423425	+	hs|10q11.21	643236	NM_001123376	transmembrane protein 72	chr10:45423425-45427494	GO:0016021	NM_001123376	Hs.292788
A_33_P3233404	-2.81157	-4.27974	2.76671		T cell receptor beta variable 28 [Source:HGNC Symbol;Acc:12209] [ENST00000390400]	142428920	chr7	142428861	+	hs|7q34		AB305916		chr7:142428861-142428920			Hs.382212
A_19_P00811629	0.260507	-1.85223	4.32512		Q9VIK1_DROME (Q9VIK1) CG9318-PA (LD44273p), partial (6%) [THC2754151]	136079317	chrX	136079258	+	hs|Xq26.3				chrX:136079258-136079317
A_33_P3363485	0.0585623	-1.70726	3.40069	SOBP	Homo sapiens sine oculis binding protein homolog (Drosophila) (SOBP), mRNA [NM_018013]	107827628	chr6	107827569	+	hs|6q21	55084	NM_018013	sine oculis binding protein homolog (Drosophila)	chr6:107827569-107827628	GO:0042472|GO:0032184|GO:0007605|GO:0007626|GO:0046872	NM_018013	Hs.445244
A_33_P3636315	-3.18583	-4.91861	3.32368	LOC286087	Homo sapiens cDNA FLJ34356 fis, clone FEBRA2012195. [AK091675]	2149988	chr8	2149929	+	hs|8p23.3	286087	AK091675	uncharacterized LOC286087	chr8:2149929-2149988			Hs.202475
A_33_P3271276	-3.83074	-6.11846	4.88285	PSG5	Homo sapiens pregnancy specific beta-1-glycoprotein 5 (PSG5), transcript variant 2, mRNA [NM_001130014]	43674267	chr19	43674208	-	hs|19q13.31	5673	NM_001130014	pregnancy specific beta-1-glycoprotein 5	chr19:43674267-43674208	GO:0005515|GO:0007565|GO:0005576	NM_001130014	Hs.654415
A_23_P36120	-3.18397	-6.12433	7.67604	MS4A6A	Homo sapiens membrane-spanning 4-domains, subfamily A, member 6A (MS4A6A), transcript variant 2, mRNA [NM_022349]	59947371	chr11	59947312	-	hs|11q12.2	64231	NM_022349	membrane-spanning 4-domains, subfamily A, member 6A	chr11:59947371-59947312	GO:0016021	NM_022349	Hs.523702
A_19_P00803865	-1.66636	-2.79229	2.18242			56466	chr17	56407	-	hs|17p13.3				chr17:000056466-000056407
A_33_P3370692	-0.943291	-3.42789	5.59677			33528344	chr13	33528285	-	hs|13q13.1				chr13:033528344-033528285
A_19_P00318097	-4.15161	-6.1737	4.06172	LINC00870	long intergenic non-protein coding RNA 870 [Source:HGNC Symbol;Acc:27319] [ENST00000485404]	72202123	chr3	72202064	+	hs|3p13	201617	TCONS_l2_00019819	long intergenic non-protein coding RNA 870	chr3:72202064-72202123
A_24_P925635	-2.86584	-4.33619	2.77089	SEPT7P2	Homo sapiens septin 7 pseudogene 2 (SEPT7P2), non-coding RNA [NR_024271]	45763450	chr7	45763391	-	hs|7p12.3	641977	NR_024271	septin 7 pseudogene 2	chr7:45763450-45763391		NR_024271	Hs.723477
A_19_P00317688	-1.50339	-2.81356	2.4797			201637782	chr2	201637723	-	hs|2q33.1				chr2:201637782-201637723
A_23_P13907	-5.0921	-6.18617	2.13475	IGF1	Homo sapiens insulin-like growth factor 1 (somatomedin C) (IGF1), transcript variant 4, mRNA [NM_000618]	102796325	chr12	102796266	-	hs|12q23.2	3479	NM_000618	insulin-like growth factor 1 (somatomedin C)	chr12:102796325-102796266	GO:0005515|GO:0033160|GO:0005159|GO:0005158|GO:0046579|GO:0030879|GO:0005615|GO:0030104|GO:0046326|GO:0045445|GO:0045821|GO:0014834|GO:0048286|GO:0045740|GO:0030168|GO:0045840|GO:0014068|GO:0014904|GO:0030166|GO:0001501|GO:0007517|GO:0005178|GO:0005179|GO:0043388|GO:0010001|GO:0045893|GO:0008083|GO:0035630|GO:0044267|GO:0008284|GO:0008285|GO:0005886|GO:0032878|GO:0006928|GO:0021940|GO:0042523|GO:…	NM_000618	Hs.160562
A_19_P00813003	-2.89721	-5.99291	8.54864			91211026	chr8	91210967	-	hs|8q21.3				chr8:091211026-091210967
A_23_P140797	-1.85837	-4.45597	6.05277	CDH8	Homo sapiens cadherin 8, type 2 (CDH8), mRNA [NM_001796]	61687756	chr16	61687697	-	hs|16q21	1006	NM_001796	cadherin 8, type 2	chr16:61687756-61687697	GO:0005886|GO:0034329|GO:0009409|GO:0005509|GO:0035249|GO:0043679|GO:0043083|GO:0016021|GO:0007155|GO:0007156|GO:0045216|GO:0034332	NM_001796	Hs.368322
A_33_P3305243	-2.07301	-3.60508	2.89201	PSMD5	proteasome (prosome, macropain) 26S subunit, non-ATPase, 5 [Source:HGNC Symbol;Acc:9563] [ENST00000373903]	123586467	chr9	123586408	-	hs|9q33.2	5711	AK001065	proteasome (prosome, macropain) 26S subunit, non-ATPase, 5	chr9:123586467-123586408	GO:0005515|GO:0002474|GO:0010467|GO:0044281|GO:0031145|GO:0005829|GO:0034641|GO:0000082|GO:0016032|GO:0006977|GO:0000209|GO:0000502|GO:0043066|GO:0016070|GO:0016071|GO:0006521|GO:0051437|GO:0042590|GO:0006915|GO:0042981|GO:0051436|GO:0051439|GO:0044183|GO:0008540|GO:0002479|GO:0005654|GO:0022624|GO:0070682|GO:0000278
A_19_P00317807	-4.73581	-6.26115	2.87853	LOC101929467	PREDICTED: Homo sapiens uncharacterized LOC101929467 (LOC101929467), misc_RNA [XR_242532]	12759176	chr9	12759117	-	hs|9p23	101929467	XR_242532	uncharacterized LOC101929467	chr9:12759176-12759117		XR_242532
A_24_P359322	-1.81464	-5.81363	15.9888	C21orf49	Homo sapiens chromosome 21 open reading frame 49 (C21orf49), transcript variant 1, long non-coding RNA [NR_024622]	34169386	chr21	34169327	+	hs|21q22.11	54067	NR_024622	chromosome 21 open reading frame 49	chr21:34169327-34169386		NR_024622	Hs.54725
A_23_P412029	-3.40041	-5.35592	3.87852	PUS10	Homo sapiens pseudouridylate synthase 10 (PUS10), mRNA [NM_144709]	61168287	chr2	61168228	-	hs|2p16.1	150962	NM_144709	pseudouridylate synthase 10	chr2:61168287-61168228	GO:0009982|GO:0003723|GO:0001522|GO:0008033	NM_144709	Hs.368348
A_23_P96291	-3.86132	-5.8292	3.91192	MAGEA1	Homo sapiens melanoma antigen family A, 1 (directs expression of antigen MZ2-E) (MAGEA1), mRNA [NM_004988]	152481769	chrX	152481710	-	hs|Xq28	4100	NM_004988	melanoma antigen family A, 1 (directs expression of antigen MZ2-E)	chrX:152481769-152481710	GO:0005515|GO:0045746|GO:0005737|GO:0042826|GO:0005886|GO:0005634|GO:0000122|GO:0006351	NM_004988	Hs.72879
A_33_P3885084	-4.30272	-6.05415	3.36692		PREDICTED: Homo sapiens uncharacterized LOC147004 (LOC147004), misc_RNA [XR_243792]	31899251	chr17	31899192	+	hs|17q12		XR_243792		chr17:31899192-31899251		XR_243792	Hs.652871
A_33_P3216625	-4.67382	-6.17231	2.82547	LOC100128482	PREDICTED: Homo sapiens uncharacterized LOC100128482 (LOC100128482), misc_RNA [XR_112792]	172093448	chr5	172093389	+	hs|5q35.1	100128482	XR_112792	uncharacterized LOC100128482	chr5:172093389-172093448		XR_112792	Hs.711349
A_24_P402855	-1.84758	-5.21095	10.2914	PROL1	Homo sapiens proline rich, lacrimal 1 (PROL1), mRNA [NM_021225]	71275357	chr4	71275298	+	hs|4q13.3	58503	NM_021225	proline rich, lacrimal 1	chr4:71275298-71275357	GO:0010951|GO:0004866|GO:0005576|GO:0030414|GO:0051930	NM_021225	Hs.661425
A_33_P3224715	-3.86541	-6.1938	5.02244			65737783	chr4	65737724	+	hs|4q13.1				chr4:065737724-065737783
A_33_P3223338	-4.85309	-6.06694	2.31957	PARVG	parvin, gamma [Source:HGNC Symbol;Acc:14654] [ENST00000453888]	44583048	chr22	44582989	+	hs|22q13.31	64098	AK307299	parvin, gamma	chr22:44582989-44583048	GO:0005737|GO:0007160|GO:0005886|GO:0003779|GO:0005856|GO:0005925		Hs.658995
A_33_P3238484	-4.19406	-5.42863	2.35311	DIP2C	Homo sapiens DIP2 disco-interacting protein 2 homolog C (Drosophila) (DIP2C), mRNA [NM_014974]	412275	chr10	412216	-	hs|10p15.3	22982	NM_014974	DIP2 disco-interacting protein 2 homolog C (Drosophila)	chr10:412275-412216	GO:0005634|GO:0003824|GO:0008134	NM_014974	Hs.432397
A_33_P3334248	-4.20036	-5.66519	2.76032	FBRS	fibrosin [Source:HGNC Symbol;Acc:20442] [ENST00000484152]	30673968	chr16	30673909	+	hs|16p11.2	64319	AK096322	fibrosin	chr16:30673909-30673968			Hs.247186
A_33_P3240687	-2.36746	-6.09444	13.2414		UI-E-EJ0-ahj-p-20-0-UI.r2 UI-E-EJ0 Homo sapiens cDNA clone UI-E-EJ0-ahj-p-20-0-UI 5', mRNA sequence [BM715986]	20980072	chr15	20980013	+	hs|15q11.2		BM715986		chr15:20980013-20980072			Hs.448470
A_33_P3291772	-2.68552	-4.89047	4.6106			61164146	chr18	61164087	+	hs|18q21.33				chr18:061164087-061164146
A_33_P3545095	-4.56389	-6.12182	2.9443	LOC100287704	Homo sapiens uncharacterized LOC100287704 (LOC100287704), long non-coding RNA [NR_028348]	62812122	chr7	62812063	+	hs|7q11.21	100287704	NR_028348	uncharacterized LOC100287704	chr7:62812063-62812122		NR_028348	Hs.740703
A_33_P3212860	-0.965085	-6.16036	36.6381	AMTN	Homo sapiens amelotin (AMTN), transcript variant 1, mRNA [NM_212557]	71398455	chr4	71398396	+	hs|4q13.3	401138	NM_212557	amelotin	chr4:71398396-71398455	GO:0003674|GO:0005911|GO:0005605|GO:0005578|GO:0042475|GO:0007155|GO:0031214	NM_212557	Hs.453069
A_23_P42746	-4.36062	-6.24119	3.68222	NCF1	Homo sapiens neutrophil cytosolic factor 1 (NCF1), mRNA [NM_000265]	74202353	chr7	74199612	+	hs|7q11.23	653361	NM_000265	neutrophil cytosolic factor 1	chr7:74199612-74202353	GO:0045730|GO:0005515|GO:0002474|GO:0017124|GO:0008283|GO:0006801|GO:0003924|GO:0050665|GO:0006691|GO:0001878|GO:0005829|GO:0002679|GO:0006954|GO:0007154|GO:0045986|GO:0016175|GO:0006612|GO:0032010|GO:0090382|GO:0070947|GO:0070946|GO:0042554|GO:0051701|GO:0042590|GO:0009055|GO:0005525|GO:0006184|GO:0006968|GO:0045087|GO:0002479|GO:0043020|GO:0035091	NM_000265	Hs.647047
A_33_P3261605	-4.66576	-6.19425	2.88485	LINC00483	PREDICTED: Homo sapiens long intergenic non-protein coding RNA 483 (LINC00483), transcript variant X3, misc_RNA [XR_243669]	48834841	chr17	48834782	-	hs|17q21.33	55018	XR_243669	long intergenic non-protein coding RNA 483	chr17:48834841-48834782		XR_243669	Hs.389460
A_33_P3304501	-4.51107	-6.27698	3.4009	CDX2	Homo sapiens caudal type homeobox 2 (CDX2), mRNA [NM_001265]	28536361	chr13	28536302	-	hs|13q12.2	1045	NM_001265	caudal type homeobox 2	chr13:28536361-28536302	GO:0060711|GO:0000794|GO:0000976|GO:0001568|GO:0003700|GO:0006366|GO:0003714|GO:0045597|GO:0008333|GO:0000122|GO:0001829|GO:0009952|GO:0045197|GO:0017053|GO:0009887|GO:0035019	NM_001265	Hs.174249
A_19_P00804271	-2.20042	-6.11367	15.0663			79676613	chr15	79676554	-	hs|15q25.1				chr15:079676613-079676554
A_23_P392470	-3.20745	-4.21063	2.00442	NR3C2	Homo sapiens nuclear receptor subfamily 3, group C, member 2 (NR3C2), transcript variant 1, mRNA [NM_000901]	149000423	chr4	149000364	-	hs|4q31.23	4306	NM_000901	nuclear receptor subfamily 3, group C, member 2	chr4:149000423-149000364	GO:0043565|GO:0005515|GO:0010467|GO:0007165|GO:0006367|GO:0003700|GO:0005789|GO:0003707|GO:0008270|GO:0005654|GO:0005496	NM_000901	Hs.163924
A_33_P3355326	-3.30702	-6.26921	7.79309	SLC17A2	Homo sapiens solute carrier family 17, member 2 (SLC17A2), transcript variant 1, mRNA [NM_001286123]	25915791	chr6	25915732	-	hs|6p22.2	10246	NM_001286123	solute carrier family 17, member 2	chr6:25915791-25915732	GO:0005436|GO:0016020|GO:0005887|GO:0006796|GO:0006814	NM_001286123	Hs.591802
A_19_P00809061	-2.8764	-4.06724	2.28286			88015353	chr11	88015294	-	hs|11q14.2				chr11:088015353-088015294
A_33_P3387911	-3.67621	-6.25432	5.97159			57509137	chr14	57509078	+	hs|14q22.3				chr14:057509078-057509137
A_33_P3383531	-3.26642	-5.36446	4.28128			111964085	chr2	111964026	+	hs|2q13				chr2:111964026-111964085
A_33_P3354067	-2.27279	-4.17579	3.73989			9659100	chr12	9659041	-	hs|12p13.31				chr12:009659100-009659041
A_33_P3289661	-3.98782	-6.20523	4.65056	OCR1	Homo sapiens ovarian cancer-related protein 1 (OCR1) mRNA, complete cds. [AF314543]	202499590	chr1	202499531	+	hs|1q32.1	100128298	AF314543	ovarian cancer-related protein 1	chr1:202499531-202499590			Hs.679412
A_19_P00808693	-0.207321	-4.52025	19.8756			56815851	chr6	56815792	-	hs|6p12.1				chr6:056815851-056815792
A_19_P00809789	-4.13963	-5.97106	3.55891			124465425	chr8	124465366	-	hs|8q24.13				chr8:124465425-124465366
A_23_P317667	-3.65186	-5.87963	4.6841	ICOSLG	Homo sapiens inducible T-cell co-stimulator ligand (ICOSLG), transcript variant 1, mRNA [NM_015259]	45655354	chr21	45655295	-	hs|21q22.3	23308	NM_015259	inducible T-cell co-stimulator ligand	chr21:45655354-45655295	GO:0005886|GO:0045404|GO:0031295|GO:0005102|GO:0006952|GO:0006972|GO:0007165|GO:0042104|GO:0042113|GO:0042110|GO:0005887|GO:0016021|GO:0009897	NM_015259	Hs.14155
A_33_P3339575	-4.00757	-6.13708	4.3757	LOC647983	Homo sapiens cDNA FLJ44880 fis, clone BRAMY2035801. [AK126828]	14991653	chr18	14991594	-	hs|18p11.21	647983	AK126828	uncharacterized LOC647983	chr18:14991653-14991594			Hs.677472
A_33_P3352038	-4.08588	-6.09525	4.02607	MUC12	Homo sapiens mucin 12, cell surface associated (MUC12), mRNA [NM_001164462]	100646125	chr7	100646066	+	hs|7q22.1	10071	NM_001164462	mucin 12, cell surface associated	chr7:100646066-100646125	GO:0003674|GO:0005887|GO:0005796|GO:0016266|GO:0044267|GO:0001558|GO:0043687	NM_001164462	Hs.489355
A_33_P3415625	-1.10856	-5.40541	19.6553	LRRIQ1	Homo sapiens leucine-rich repeats and IQ motif containing 1 (LRRIQ1), mRNA [NM_001079910]	85518294	chr12	85518235	+	hs|12q21.31	84125	NM_001079910	leucine-rich repeats and IQ motif containing 1	chr12:85518235-85518294		NM_001079910	Hs.402200
A_33_P3352718	-4.2196	-6.09898	3.67919	C12orf76	chromosome 12 open reading frame 76 [Source:HGNC Symbol;Acc:33790] [ENST00000548936]	110511287	chr12	110511228	-	hs|12q24.11	400073	BC046185	chromosome 12 open reading frame 76	chr12:110511287-110511228			Hs.44817
A_33_P3298935	-3.23847	-6.10095	7.27264			158849958	chr1	158849899	+	hs|1q23.1				chr1:158849899-158849958
A_19_P00332370	-1.18451	-6.10319	30.2462			113697287	chr6	113697228	-	hs|6q21				chr6:113697287-113697228
A_33_P3412548	-2.48998	-6.11055	12.2999	LOC100134423	PREDICTED: Homo sapiens uncharacterized LOC100134423, transcript variant 1 (LOC100134423), misc_RNA [XR_112192]						100134423	XR_112192	uncharacterized LOC100134423				Hs.144785
A_33_P3382471	-4.47013	-6.12247	3.14343	CYP4A22	Homo sapiens cytochrome P450, family 4, subfamily A, polypeptide 22 (CYP4A22), mRNA [NM_001010969]	47606576	chr1	47606517	+	hs|1p33	284541	NM_001010969	cytochrome P450, family 4, subfamily A, polypeptide 22	chr1:47606517-47606576	GO:0005506|GO:0018685|GO:0005789|GO:0052869|GO:0020037	NM_001010969	Hs.726474
A_33_P3216746	-2.99482	-5.489	5.63407	LPHN3	Homo sapiens latrophilin 3 (LPHN3), mRNA [NM_015236]	62775350	chr4	62775291	+	hs|4q13.1	23284	NM_015236	latrophilin 3	chr4:62775291-62775350	GO:0007186|GO:0005886|GO:0007218|GO:0004930|GO:0030246|GO:0016021	NM_015236	Hs.570770
A_19_P00327696	-4.8861	-6.1432	2.39014			33887760	chr1	33887701	+	hs|1p35.1				chr1:033887701-033887760
A_24_P416370	-4.27953	-5.31811	2.0542	HOXB4	Homo sapiens homeobox B4 (HOXB4), mRNA [NM_024015]	46653191	chr17	46653132	-	hs|17q21.32	3214	NM_024015	homeobox B4	chr17:46653191-46653132	GO:0048103|GO:0006355|GO:0003700|GO:0002011|GO:0008283|GO:2000738|GO:0060216|GO:0048704|GO:0005634|GO:0007275|GO:0048539|GO:0000122|GO:0060218|GO:0009952|GO:0048536|GO:0006351|GO:0043565|GO:0045944	NM_024015	Hs.664706
A_24_P335092	-4.82353	-5.84848	2.03489	SAA1	Homo sapiens serum amyloid A1 (SAA1), transcript variant 1, mRNA [NM_000331]	18291310	chr11	18290868	+	hs|11p15.1	6288	NM_000331	serum amyloid A1	chr11:18290868-18291310	GO:0001664|GO:0030593|GO:0030168|GO:0050716|GO:0005576|GO:0006953|GO:0050715|GO:0007204|GO:0045785|GO:0034364|GO:0071682|GO:0050728|GO:0045087|GO:0050708|GO:0048247|GO:0048246	NM_000331	Hs.632144
A_33_P3729375	-4.03481	-6.19633	4.47387	LOC285181	Homo sapiens cDNA FLJ36538 fis, clone TRACH2005159. [AK093857]	219687242	chr2	219687183	+	hs|2q35	285181	AK093857	uncharacterized LOC285181	chr2:219687183-219687242			Hs.434525
A_33_P3276461	-5.01157	-6.22085	2.31222		Homo sapiens cDNA FLJ38912 fis, clone NT2NE2007425. [AK096231]	72817899	chr18	72817840	-	hs|18q22.3		AK096231		chr18:72817899-72817840			Hs.638428
A_19_P00329328	-3.53375	-5.91389	5.20586			178000807	chr1	178000748	+	hs|1q25.2				chr1:178000748-178000807
A_33_P3362392	-5.23345	-6.26826	2.04884			202001319	chr2	202001260	-	hs|2q33.1				chr2:202001319-202001260
A_33_P3408247	-3.97598	-6.27111	4.90798	LOC101929578	PREDICTED: Homo sapiens transcription factor CP2-like (LOC101929578), transcript variant X6, misc_RNA [XR_243699]	37400276	chr17	37400217	+	hs|17q12	101929578	XR_243699	transcription factor CP2-like	chr17:37400217-37400276		XR_243699
A_33_P3230558	-3.84518	-6.20938	5.14867	EML5	Homo sapiens echinoderm microtubule associated protein like 5 (EML5), mRNA [NM_183387]	89091442	chr14	89091383	-	hs|14q31.3	161436	NM_183387	echinoderm microtubule associated protein like 5	chr14:89091442-89091383	GO:0005737|GO:0005874|GO:0003824	NM_183387	Hs.325846
A_23_P53884	-4.79539	-6.25729	2.75471	MAB21L1	Homo sapiens mab-21-like 1 (C. elegans) (MAB21L1), mRNA [NM_005584]	36049209	chr13	36049150	-	hs|13q13.3	4081	NM_005584	mab-21-like 1 (C. elegans)	chr13:36049209-36049150	GO:0008284|GO:0048568|GO:0043010|GO:0005634|GO:0009653	NM_005584	Hs.584776
A_23_P410507	-1.25546	-3.21223	3.88191	PSPN	Homo sapiens persephin (PSPN), mRNA [NM_004158]	6375594	chr19	6375535	-	hs|19p13.3	5623	NM_004158	persephin	chr19:6375594-6375535	GO:0001658|GO:0007411|GO:0005102|GO:0007417|GO:0008083|GO:0005615|GO:0007399	NM_004158	Hs.248159
A_33_P3353111	-2.04095	-6.24099	18.3797	TAF1	Homo sapiens TAF1 RNA polymerase II, TATA box binding protein (TBP)-associated factor, 250kDa (TAF1), transcript variant 10, non-coding RNA [NR_104393]	70750141	chrX	70750082	+	hs|Xq13.1	6872	NR_104393	TAF1 RNA polymerase II, TATA box binding protein (TBP)-associated factor, 250kDa	chrX:70750082-70750141	GO:0005515|GO:0010467|GO:0006368|GO:0006367|GO:0044212|GO:0006366|GO:0032436|GO:0005634|GO:0060261|GO:0002039|GO:0046777|GO:0018105|GO:0071339|GO:0045944|GO:0018107|GO:0016032|GO:0070577|GO:0004402|GO:0006352|GO:0005669|GO:0016573|GO:0003713|GO:0005730|GO:0005524|GO:0006974|GO:0043565|GO:0000117|GO:0004674|GO:0019048|GO:0017025|GO:0005654|GO:0051123|GO:0008134	NR_104393	Hs.158560
A_33_P3367939	-3.50435	-5.33133	3.54795	TMPRSS9	Homo sapiens transmembrane protease, serine 9 (TMPRSS9), mRNA [NM_182973]	2425144	chr19	2425085	+	hs|19p13.3	360200	NM_182973	transmembrane protease, serine 9	chr19:2425085-2425144	GO:0004252|GO:0005887|GO:0006508	NM_182973	Hs.465560
A_33_P3279119	-2.72587	-6.22117	11.2769		MGC5.5.1.1.1.G05.R.1 NIH_MGC_331 Homo sapiens cDNA clone MGC5.5.1.1.1.G05, mRNA sequence [DR007930]	18331790	chr17	18331731	-	hs|17p11.2		DR007930		chr17:018331790-018331731			Hs.565076
A_19_P00331218	-4.10154	-6.10594	4.01221			129132008	chr2	129131949	+	hs|2q14.3				chr2:129131949-129132008
A_19_P00316937	-4.50328	-6.16588	3.16587	LOC101927857	PREDICTED: Homo sapiens uncharacterized LOC101927857 (LOC101927857), misc_RNA [XR_243870]	37243479	chr18	37243420	+	hs|18q12.3	101927857	XR_243870	uncharacterized LOC101927857	chr18:37243420-37243479		XR_243870	Hs.130462
A_19_P00331176	-1.93551	-5.45403	11.4599			17035473	chr4	17035414	+	hs|4p15.32				chr4:017035414-017035473
A_19_P00322002	-4.10975	-5.37896	2.41029	LINC-PINT	Homo sapiens long intergenic non-protein coding RNA, p53 induced transcript (LINC-PINT), transcript variant 1, long non-coding RNA [NR_015431]	130629627	chr7	130629568	-	hs|7q32.3	378805	NR_015431	long intergenic non-protein coding RNA, p53 induced transcript	chr7:130629627-130629568		NR_015431	Hs.744176
A_33_P3303925	-3.82769	-6.09068	4.79985	LOC100129175	Homo sapiens uncharacterized LOC100129175 (LOC100129175), long non-coding RNA [NR_046086]	219880444	chr2	219880385	+	hs|2q35	100129175	NR_046086	uncharacterized LOC100129175	chr2:219880385-219880444		NR_046086	Hs.147762
A_19_P00316605	-3.42811	-6.09856	6.36626			25905544	chr22	25905485	+	hs|22q12.1				chr22:025905485-025905544
A_33_P3237567	-0.111934	-1.59138	2.78843	HLA-A	major histocompatibility complex, class I, A [Source:HGNC Symbol;Acc:4931] [ENST00000464610]	29912552	chr6	29912493	+	hs|6p22.1	3105	AK316198	major histocompatibility complex, class I, A	chr6:29912493-29912552	GO:0005515|GO:0002474|GO:0005886|GO:0019221|GO:0006955|GO:0060337|GO:0042605|GO:0030670|GO:0016032|GO:0071556|GO:0060333|GO:0012507|GO:0002480|GO:0042612|GO:0005102|GO:0042590|GO:0050690|GO:0000139|GO:0005887|GO:0001916|GO:0019048|GO:0031901|GO:0050776|GO:0002479|GO:0016045		Hs.181244
A_19_P00322925	-1.85468	-3.02491	2.25046			2481248	chr6	2481189	+	hs|6p25.2		TCONS_00011646		chr6:2481189-2481248			Hs.188825
A_33_P3256113	-3.0986	-4.22123	2.17744	GUSBP1	Homo sapiens glucuronidase, beta pseudogene 1 (GUSBP1), transcript variant 1, non-coding RNA [NR_027026]	21589440	chr5	21589381	+	hs|5p14.3	728411	NR_027026	glucuronidase, beta pseudogene 1	chr5:21589381-21589440		NR_027026	Hs.88181
A_19_P00809964	-4.53801	-6.12321	3.00049		Q4SG10_TETNG (Q4SG10) Chromosome 7 SCAF14601, whole genome shotgun sequence, partial (61%) [THC2616992]	33922884	chr13	33922825	-	hs|13q13.1				chr13:033922884-033922825
A_19_P00800553	-4.32651	-6.13722	3.50813			135941419	chr2	135941360	+	hs|2q21.3				chr2:135941360-135941419
A_33_P3832532	-4.0681	-5.94885	3.68266	LOC286083	Homo sapiens uncharacterized LOC286083 (LOC286083), long non-coding RNA [NR_033895]	1244357	chr8	1244298	-	hs|8p23.3	286083	NR_033895	uncharacterized LOC286083	chr8:1244357-1244298		NR_033895	Hs.382131
A_33_P3227047	-3.71168	-6.20217	5.61969			79026588	chr15	79026530	+	hs|15q25.1		TCONS_l2_00008761		chr15:79026530-79026588
A_33_P3365432	-4.1683	-5.40015	2.34867	NCF4	Homo sapiens neutrophil cytosolic factor 4, 40kDa (NCF4), transcript variant 1, mRNA [NM_000631]	37271809	chr22	37271750	+	hs|22q12.3	4689	NM_000631	neutrophil cytosolic factor 4, 40kDa	chr22:37271750-37271809	GO:0005515|GO:0002474|GO:0051701|GO:0042590|GO:0005829|GO:0006955|GO:0007154|GO:0016020|GO:0046983|GO:0002479|GO:0032010|GO:0043020|GO:0035091|GO:0090382|GO:0055114	NM_000631	Hs.474781
A_19_P00322603	-5.0503	-6.22305	2.25441			37188380	chr8	37188321	+	hs|8p11.23				chr8:037188321-037188380
A_23_P41114	-3.9115	-5.23694	2.50609	CSTA	Homo sapiens cystatin A (stefin A) (CSTA), mRNA [NM_005213]	122056475	chr3	122056416	+	hs|3q21.1	1475	NM_005213	cystatin A (stefin A)	chr3:122056416-122056475	GO:0016337|GO:0005737|GO:0018149|GO:0004869|GO:0030216|GO:0005198|GO:0010466|GO:0005634|GO:0030674|GO:0002020|GO:0001533	NM_005213	Hs.518198
A_33_P3326822	-4.54552	-5.79777	2.38212	INMT	indolethylamine N-methyltransferase [Source:HGNC Symbol;Acc:6069] [ENST00000461246]	30739806	chr7	30739747	+	hs|7p14.3	11185		indolethylamine N-methyltransferase	chr7:30739747-30739806	GO:0030748|GO:0004790|GO:0009636|GO:0009308|GO:0032259|GO:0005829
A_19_P00323968	-3.85573	-5.52193	3.17377			22021571	chr19	22021512	+	hs|19p12				chr19:022021512-022021571
A_33_P3393311	-2.65144	-4.74155	4.25781	MCHR1	Homo sapiens melanin-concentrating hormone receptor 1 (MCHR1), mRNA [NM_005297]	41077855	chr22	41077796	+	hs|22q13.2	2847	NM_005297	melanin-concentrating hormone receptor 1	chr22:41077796-41077855	GO:0007631|GO:0005886|GO:0051928|GO:0004930|GO:0030273|GO:0042562|GO:0031513|GO:0006091|GO:0008022|GO:0007193|GO:0007204|GO:0008188|GO:0007186|GO:0005887	NM_005297	Hs.248122
A_19_P00812519	-4.3481	-6.2718	3.79397			224624455	chr1	224624396	-	hs|1q42.12				chr1:224624455-224624396
A_33_P3283206	-1.83979	-5.06654	9.3616			138509889	chr9	138509830	+	hs|9q34.3		TCONS_l2_00029116		chr9:138509830-138509889
A_33_P3370763	-4.53498	-6.23984	3.25997	SARM1	Homo sapiens sterile alpha and TIR motif containing 1 (SARM1), mRNA [NM_015077]	26722998	chr17	26722939	+	hs|17q11.2	23098	NM_015077	sterile alpha and TIR motif containing 1	chr17:26722939-26722998	GO:0030424|GO:0030054|GO:0034142|GO:0005874|GO:0045202|GO:0002224|GO:0030425|GO:0005829|GO:0048814|GO:0005739|GO:0002756|GO:0005737|GO:0045087|GO:0034138	NM_015077	Hs.743510
A_33_P3350378	-2.52495	-6.22471	12.9939	MS4A10	Homo sapiens membrane-spanning 4-domains, subfamily A, member 10 (MS4A10), mRNA [NM_206893]	60568670	chr11	60568611	+	hs|11q12.2	341116	NM_206893	membrane-spanning 4-domains, subfamily A, member 10	chr11:60568611-60568670	GO:0016021	NM_206893	Hs.591956
A_33_P3383491	-2.88813	-6.2168	10.0468	ENPP7	Homo sapiens ectonucleotide pyrophosphatase/phosphodiesterase 7 (ENPP7), mRNA [NM_178543]	77710901	chr17	77710842	+	hs|17q25.3	339221	NM_178543	ectonucleotide pyrophosphatase/phosphodiesterase 7	chr17:77710842-77710901	GO:0006665|GO:0005902|GO:0008285|GO:0006684|GO:0005794|GO:0016020|GO:0006687|GO:0005886|GO:0004767|GO:0044281|GO:0016021|GO:0008156	NM_178543	Hs.114084
A_19_P00804189	-3.6931	-4.93771	2.36954			69977957	chr15	69977898	-	hs|15q23				chr15:069977957-069977898
A_23_P152949	-0.661641	-3.19802	5.80132	LRRC46	Homo sapiens leucine rich repeat containing 46 (LRRC46), mRNA [NM_033413]	45914483	chr17	45914424	+	hs|17q21.32	90506	NM_033413	leucine rich repeat containing 46	chr17:45914424-45914483		NM_033413	Hs.130767
A_33_P3421438	-4.58367	-6.13752	2.93599			112619683	chr6	112619624	-	hs|6q21				chr6:112619683-112619624
A_33_P3384902	-3.51799	-6.12856	6.10744	OR6X1	Homo sapiens olfactory receptor, family 6, subfamily X, member 1 (OR6X1), mRNA [NM_001005188]	123624359	chr11	123624300	-	hs|11q24.1	390260	NM_001005188	olfactory receptor, family 6, subfamily X, member 1	chr11:123624359-123624300	GO:0004984|GO:0005886|GO:0004930|GO:0016021	NM_001005188	Hs.553759
A_32_P205241	-3.71104	-4.8993	2.27877	GJA3	Homo sapiens gap junction protein, alpha 3, 46kDa (GJA3), mRNA [NM_021954]	20712694	chr13	20712635	-	hs|13q12.11	2700	NM_021954	gap junction protein, alpha 3, 46kDa	chr13:20712694-20712635	GO:0005243|GO:0007267|GO:0006810|GO:0005922|GO:0016021|GO:0007601	NM_021954	Hs.130313
A_23_P121459	-4.5333	-5.75708	2.33559	THPO	Homo sapiens thrombopoietin (THPO), transcript variant 1, mRNA [NM_000460]	184089987	chr3	184089928	-	hs|3q27.1	7066	NM_000460	thrombopoietin	chr3:184089987-184089928	GO:0005179|GO:0008283|GO:0007596|GO:0030168|GO:0030099|GO:0007275|GO:0008083|GO:0005615|GO:0005125	NM_000460	Hs.1166
A_24_P224488	-2.61079	-4.32574	3.28285	MAPT	Homo sapiens microtubule-associated protein tau (MAPT), transcript variant 1, mRNA [NM_016835]	44105548	chr17	44105489	+	hs|17q21.31	4137	NM_016835	microtubule-associated protein tau	chr17:44105489-44105548	GO:0008017|GO:0005515|GO:0030424|GO:0017124|GO:0005886|GO:0048699|GO:0045773|GO:0048675|GO:0035085|GO:0006921|GO:0005829|GO:0030426|GO:0047497|GO:0007628|GO:0045298|GO:0071813|GO:0031116|GO:0032387|GO:0019901|GO:0005875|GO:0005874|GO:0031113|GO:0006915|GO:0000226|GO:0060632|GO:0034399|GO:0005200|GO:0010506|GO:0008088|GO:0034185|GO:0001764|GO:0019899	NM_016835	Hs.101174
A_33_P3280955	-5.04184	-6.12078	2.11249	LOC100128079	PREDICTED: Homo sapiens uncharacterized LOC100128079 (LOC100128079), misc_RNA [XR_243370]	27730137	chr16	27730078	-	hs|16p12.1	100128079	XR_243370	uncharacterized LOC100128079	chr16:27730137-27730078		XR_243370
A_24_P191931	-4.6438	-5.64688	2.00428	PCDHAC1	Homo sapiens protocadherin alpha subfamily C, 1 (PCDHAC1), transcript variant 2, mRNA [NM_031882]	140308345	chr5	140308286	+	hs|5q31.3	56135	NM_031882	protocadherin alpha subfamily C, 1	chr5:140308286-140308345	GO:0005887|GO:0005509|GO:0007155|GO:0007156|GO:0007399	NM_031882	Hs.199343
A_19_P00316314	-4.80651	-6.15386	2.54445		XM_805519 mucin-associated surface protein (MASP) {Trypanosoma cruzi strain CL Brener} (exp=-1; wgp=0; cg=0), partial (10%) [THC2569393]	26533773	chr7	26533714	-	hs|7p15.2				chr7:026533773-026533714
A_19_P00805883	-2.74657	-3.94186	2.28992			96965982	chr6	96965923	+	hs|6q16.1				chr6:096965923-096965982
A_33_P3407344	-4.98161	-6.24047	2.39307	CEP85L	Homo sapiens centrosomal protein 85kDa-like (CEP85L), transcript variant 1, mRNA [NM_001042475]	118786298	chr6	118786239	-	hs|6q22.31	387119	NM_001042475	centrosomal protein 85kDa-like	chr6:118786298-118786239	GO:0005813|GO:0005737	NM_001042475	Hs.656959
A_33_P3260066	-3.47151	-4.72683	2.38721	BEAN1	Homo sapiens brain expressed, associated with NEDD4, 1 (BEAN1), transcript variant 1, mRNA [NM_001178020]	66516099	chr16	66516040	+	hs|16q21	146227	NM_001178020	brain expressed, associated with NEDD4, 1	chr16:66516040-66516099	GO:0008219|GO:0016021	NM_001178020	Hs.97805
A_24_P268729	-3.97136	-5.07387	2.14727	HEMK1	Homo sapiens HemK methyltransferase family member 1 (HEMK1), mRNA [NM_016173]	50621399	chr3	50621340	+	hs|3p21.2	51409	NM_016173	HemK methyltransferase family member 1	chr3:50621340-50621399	GO:0006306|GO:0005739|GO:0008276|GO:0008170|GO:0003677	NM_016173	Hs.517987
A_33_P3303305	-4.68549	-6.27139	3.00195	DSCAM	Homo sapiens Down syndrome cell adhesion molecule (DSCAM), transcript variant 2, mRNA [NM_001271534]	42064796	chr21	42064737	-	hs|21q22.2	1826	NM_001271534	Down syndrome cell adhesion molecule	chr21:42064796-42064737	GO:0005515|GO:0030424|GO:0005886|GO:0048842|GO:0005576|GO:0070593|GO:0007399|GO:0030426|GO:0048813|GO:0007162|GO:0016020|GO:0005887|GO:0007626|GO:0060060|GO:0007155|GO:0042327	NM_001271534	Hs.397800
A_19_P00808834	-0.234779	-2.99388	6.76973		PREDICTED: Homo sapiens uncharacterized LOC101927921 (LOC101927921), misc_RNA [XR_243873]	41903557	chr18	41903498	-	hs|18q12.3		XR_243873		chr18:41903557-41903498		XR_243873	Hs.464986
A_33_P3223088	1.21634	-1.08012	4.91252	MRPL19	mitochondrial ribosomal protein L19 [Source:HGNC Symbol;Acc:14052] [ENST00000409374]	75897869	chr2	75897810	+	hs|2p12	9801		mitochondrial ribosomal protein L19	chr2:75897810-75897869	GO:0005739|GO:0031965|GO:0003735|GO:0005840|GO:0005634|GO:0006412
A_19_P00811569	-4.60602	-6.21773	3.05612			172870368	chr1	172870309	-	hs|1q24.3				chr1:172870368-172870309
A_19_P00315577	-4.05175	-6.21503	4.47933		Homo sapiens cDNA clone IMAGE:40121891. [BC148259]	44922513	chr21	44922454	-	hs|21q22.3		BC148259		chr21:44922513-44922454			Hs.705217
A_23_P365412	-4.39019	-5.83077	2.71429	MFSD4	Homo sapiens major facilitator superfamily domain containing 4 (MFSD4), mRNA [NM_181644]	205571140	chr1	205571081	+	hs|1q32.1	148808	NM_181644	major facilitator superfamily domain containing 4	chr1:205571081-205571140	GO:0016021|GO:0055085	NM_181644	Hs.567714
A_33_P3211198	-4.12024	-5.15039	2.04224	NCMAP	Homo sapiens noncompact myelin associated protein (NCMAP), mRNA [NM_001010980]	24935790	chr1	24935731	+	hs|1p36.11	400746	NM_001010980	noncompact myelin associated protein	chr1:24935731-24935790	GO:0043220|GO:0005887|GO:0032290|GO:0033270|GO:0019911|GO:0031643	NM_001010980	Hs.200253
A_33_P3716108	-4.8874	-6.0857	2.2947	LINC00533	DA096222 BRACE3 Homo sapiens cDNA clone BRACE3006332 5', mRNA sequence [DA096222]	28616217	chr6	28616158	+	hs|6p22.1	387055	DA096222	long intergenic non-protein coding RNA 533	chr6:28616158-28616217			Hs.369401
A_19_P00319788	-3.69579	-4.72791	2.04502		Homo sapiens cDNA FLJ25508 fis, clone CBR05292. [AK098374]	25221037	chr20	25220978	+	hs|20p11.21		AK098374		chr20:25220978-25221037			Hs.620478
A_33_P3221808	-1.28543	-6.0954	28.0509	FAM205B	Homo sapiens mRNA; cDNA DKFZp434J193 (from clone DKFZp434J193). [AL080137]	34826835	chr9	34826776	-	hs|9p13.3	389715	AL080137	transmembrane protein C9orf144B pseudogene	chr9:34826835-34826776			Hs.725618
A_33_P3299165	-1.73021	-5.52104	13.8406	LINC00544	Homo sapiens long intergenic non-protein coding RNA 544 (LINC00544), long non-coding RNA [NR_033889]	30524590	chr13	30524531	+	hs|13q12.3	440131	NR_033889	long intergenic non-protein coding RNA 544	chr13:30524531-30524590		NR_033889	Hs.132371
A_33_P3292064	-3.71193	-6.10028	5.23561	BPIFC	Homo sapiens cDNA clone IMAGE:4081306, partial cds. [BC062656]	32849380	chr22	32849321	-	hs|22q12.3	254240	BC062656	BPI fold containing family C	chr22:32849380-32849321	GO:0001530|GO:0005543|GO:0005576		Hs.372939
A_33_P3364721	-1.94982	-3.9209	3.9206			41102657	chr21	41102598	+	hs|21q22.2				chr21:041102598-041102657
A_33_P3361102	-5.14204	-6.23799	2.13754	CAMTA1	Homo sapiens calmodulin binding transcription activator 1 (CAMTA1), transcript variant 1, mRNA [NM_015215]	7812586	chr1	7812527	+	hs|1p36.23	23261	NM_015215	calmodulin binding transcription activator 1	chr1:7812527-7812586	GO:0006355|GO:0005737|GO:0005634|GO:0003677|GO:0006351	NM_015215	Hs.397705
A_19_P00807553	-3.54438	-6.24535	6.5024	KYNU	PREDICTED: Homo sapiens kynureninase (KYNU), transcript variant X1, mRNA [XM_005263829]	143508611	chr2	143508552	+	hs|2q22.2	8942	XM_005263829	kynureninase	chr2:143508552-143508611	GO:0006569|GO:0005730|GO:0005634|GO:0030429|GO:0044281|GO:0034516|GO:0043420|GO:0042803|GO:0005829|GO:0005739|GO:0097053|GO:0034641|GO:0005737|GO:0019805|GO:0019441|GO:0030170|GO:0009435|GO:0019442|GO:0034341	XM_005263829
A_33_P3240787	-4.82892	-6.26936	2.71404	LOC100131910	Homo sapiens cDNA FLJ27192 fis, clone SYN02553. [AK130702]	141045713	chr8	141045654	-	hs|8q24.3	100131910	AK130702	uncharacterized LOC100131910	chr8:141045713-141045654			Hs.689306
A_19_P00806838	-1.26739	-3.24425	3.93635			34952516	chr15	34952457	-	hs|15q14				chr15:034952516-034952457
A_19_P00810701	-3.92171	-5.60977	3.22223			10555577	chr18	10555518	+	hs|18p11.22				chr18:010555518-010555577
A_19_P00316709	-3.45857	-5.81232	5.11151	MAGI2-AS3	Homo sapiens MAGI2 antisense RNA 3 (MAGI2-AS3), transcript variant 2, long non-coding RNA [NR_038344]	79100397	chr7	79100338	+	hs|7q21.11	100505881	NR_038344	MAGI2 antisense RNA 3	chr7:79100338-79100397		NR_038344	Hs.31474
A_23_P115190	-3.99955	-5.18655	2.27678	NGF	Homo sapiens nerve growth factor (beta polypeptide) (NGF), mRNA [NM_002506]	115829353	chr1	115829294	-	hs|1p13.2	4803	NM_002506	nerve growth factor (beta polypeptide)	chr1:115829353-115829294	GO:0008625|GO:0032455|GO:0008344|GO:0007264|GO:0045773|GO:0043434|GO:0007265|GO:0007202|GO:0005615|GO:0031175|GO:0051091|GO:0043524|GO:0000186|GO:0006954|GO:0051602|GO:0032496|GO:0007613|GO:0031954|GO:0009314|GO:0048011|GO:0043066|GO:0043065|GO:0005796|GO:0048015|GO:0042493|GO:0010193|GO:0046928|GO:2000648|GO:0051384|GO:0005576|GO:0045786|GO:0097190|GO:0051388|GO:0005163|GO:0019233|GO:0009612|GO:…	NM_002506	Hs.2561
A_23_P63343	-4.40093	-6.09317	3.23158	UTS2	Homo sapiens urotensin 2 (UTS2), transcript variant 1, mRNA [NM_021995]	7907888	chr1	7907829	-	hs|1p36.23	10911	NM_021995	urotensin 2	chr1:7907888-7907829	GO:0046005|GO:0045597|GO:0007268|GO:0048146|GO:0045776|GO:0045777|GO:0007204|GO:0005615|GO:0010763|GO:0006936|GO:0045909|GO:0046676|GO:0010459|GO:0001666|GO:0042493|GO:0005102|GO:0005576|GO:0010841|GO:0033574|GO:0003105|GO:0045766|GO:0032224|GO:0005179|GO:0032967|GO:0008217|GO:0035814|GO:0010460|GO:0035811	NM_021995	Hs.715862
A_23_P158851	-4.26889	-5.37211	2.14835	PCDH10	Homo sapiens protocadherin 10 (PCDH10), transcript variant 1, mRNA [NM_032961]	134112449	chr4	134112390	+	hs|4q28.3	57575	NM_032961	protocadherin 10	chr4:134112390-134112449	GO:0005886|GO:0005509|GO:0016021|GO:0007156	NM_032961	Hs.192859
A_19_P00802910	-4.50507	-6.23101	3.30798			251258	chr9	251199	-	hs|9p24.3				chr9:000251258-000251199
A_33_P3284212	1.07913	-6.21994	157.485	TPD52L3	Homo sapiens tumor protein D52-like 3 (TPD52L3), transcript variant 2, mRNA [NM_001001874]	6331900	chr9	6331841	+	hs|9p24.1	89882	NM_001001874	tumor protein D52-like 3	chr9:6331841-6331900		NM_001001874	Hs.351815
A_23_P56404	-4.96011	-6.12714	2.24548	EN1	Homo sapiens engrailed homeobox 1 (EN1), mRNA [NM_001426]	119600337	chr2	119600278	-	hs|2q14.2	2019	NM_001426	engrailed homeobox 1	chr2:119600337-119600278	GO:0003700|GO:0005634|GO:0009954|GO:0009953|GO:0009653|GO:0043565|GO:0001501|GO:0048666|GO:0045944|GO:0043473|GO:0030917|GO:0030901|GO:0035115|GO:0030902	NM_001426	Hs.271977
A_23_P79488	-2.89714	-5.63823	6.68573	STON1-GTF2A1L	Homo sapiens STON1-GTF2A1L readthrough (STON1-GTF2A1L), transcript variant 1, mRNA [NM_172311]	48906615	chr2	48906556	+	hs|2p16.3	286749	NM_172311	STON1-GTF2A1L readthrough	chr2:48906556-48906615		NM_172311	Hs.732016
A_24_P22746	-3.93506	-5.16669	2.34832	ZADH2	Homo sapiens zinc binding alcohol dehydrogenase domain containing 2 (ZADH2), mRNA [NM_175907]	72909521	chr18	72909462	-	hs|18q22.3	284273	NM_175907	zinc binding alcohol dehydrogenase domain containing 2	chr18:72909521-72909462	GO:0005739|GO:0008150|GO:0003674|GO:0016491|GO:0008270|GO:0005777	NM_175907	Hs.465433
A_24_P612446	-3.47484	-4.50387	2.04065	C6orf89	Homo sapiens chromosome 6 open reading frame 89 (C6orf89), transcript variant 1, mRNA [NM_152734]	36895929	chr6	36895870	+	hs|6p21.2	221477	NM_152734	chromosome 6 open reading frame 89	chr6:36895870-36895929	GO:0005737|GO:0005886|GO:0000139|GO:0042060|GO:0005730|GO:0030496|GO:0016021|GO:0045787|GO:0050673	NM_152734	Hs.433381
A_23_P346953	-4.93539	-6.15987	2.33672	DGKB	Homo sapiens diacylglycerol kinase, beta 90kDa (DGKB), transcript variant 2, mRNA [NM_145695]	14216313	chr7	14216254	-	hs|7p21.2	1607	NM_145695	diacylglycerol kinase, beta 90kDa	chr7:14216313-14216254	GO:0035556|GO:0005737|GO:0003951|GO:0005886|GO:0007596|GO:0005509|GO:0004143|GO:0030168|GO:0005524|GO:0007205	NM_145695	Hs.567255
A_33_P3234088	-3.18535	-5.15031	3.90401			156881213	chr3	156881154	-	hs|3q25.31				chr3:156881213-156881154
A_33_P3276520	-4.2703	-5.57752	2.47465		Homo sapiens cDNA FLJ41710 fis, clone HLUNG2011041. [AK123704]	62787383	chr17	62787324	-	hs|17q24.1		AK123704		chr17:62787383-62787324
A_19_P00326572	-3.35733	-5.61263	4.77435			139250798	chr2	139250739	+	hs|2q22.1				chr2:139250739-139250798
A_33_P3364661	1.28671	0.163586	2.17818	RHOA	ras homolog family member A [Source:HGNC Symbol;Acc:667] [ENST00000265538]	49449897	chr3	49449838	-	hs|3p21.31	387	DC392227	ras homolog family member A	chr3:49449897-49449838	GO:0005515|GO:0033688|GO:0043931|GO:0030054|GO:0030307|GO:0036089|GO:0043524|GO:0043525|GO:0030838|GO:0007411|GO:0051924|GO:0007179|GO:0005856|GO:0043123|GO:0005938|GO:0043124|GO:0030334|GO:0030335|GO:0032467|GO:0019904|GO:0030168|GO:0030496|GO:0051384|GO:0030027|GO:0045785|GO:0043280|GO:0007519|GO:0051496|GO:0050773|GO:0050771|GO:0017022|GO:0050772|GO:0050770|GO:0071803|GO:0030424|GO:0042346|GO:…		Hs.714276
A_19_P00322441	0.681972	-1.03049	3.2772			139163195	chr3	139163136	-	hs|3q23				chr3:139163195-139163136
A_19_P00316782	-1.09395	-5.60724	22.8369		Homo sapiens cDNA clone IMAGE:5285293. [BC033946]	131695366	chr5	131695307	+	hs|5q31.1		BC033946		chr5:131695307-131695366			Hs.637022
A_19_P00315883	-4.51715	-6.18748	3.18288	LINC00269	Homo sapiens long intergenic non-protein coding RNA 269 (LINC00269), long non-coding RNA [NR_103715]	68429292	chrX	68429233	+	hs|Xq13.1	100996279	NR_103715	long intergenic non-protein coding RNA 269	chrX:68429233-68429292		NR_103715
A_23_P126313	-5.00433	-6.27737	2.4167	ADCY10	Homo sapiens adenylate cyclase 10 (soluble) (ADCY10), transcript variant 1, mRNA [NM_018417]	167779035	chr1	167778976	-	hs|1q24.2	55811	NM_018417	adenylate cyclase 10 (soluble)	chr1:167779035-167778976	GO:0030424|GO:0048471|GO:0043065|GO:0000287|GO:0030145|GO:0005886|GO:0045178|GO:0045177|GO:0007283|GO:0005524|GO:0030425|GO:0005829|GO:0030426|GO:0035556|GO:0005737|GO:0004016|GO:0043025|GO:0051117|GO:0006171|GO:0005856	NM_018417	Hs.320892
A_23_P69030	-2.17153	-3.70197	2.88873	COL8A1	Homo sapiens collagen, type VIII, alpha 1 (COL8A1), transcript variant 1, mRNA [NM_001850]	99514824	chr3	99514765	+	hs|3q12.1	1295	NM_001850	collagen, type VIII, alpha 1	chr3:99514765-99514824	GO:0005591|GO:0010811|GO:0005576|GO:0001525|GO:0048593|GO:0050673|GO:0005604|GO:0031012|GO:0022617|GO:0030198|GO:0030574|GO:0005788|GO:0007155	NM_001850	Hs.654548
A_23_P500271	-1.63432	-3.16589	2.891	IRF5	Homo sapiens interferon regulatory factor 5 (IRF5), transcript variant 3, mRNA [NM_001098627]	128589382	chr7	128589323	+	hs|7q32.1	3663	NM_001098627	interferon regulatory factor 5	chr7:128589323-128589382	GO:0005515|GO:0000975|GO:0032728|GO:0043065|GO:0003700|GO:0032727|GO:0019221|GO:0005634|GO:0032735|GO:0006351|GO:0005829|GO:0051607|GO:0005737|GO:0060337|GO:0045944|GO:0032494|GO:0032495|GO:0060333	NM_001098627	Hs.521181
A_23_P156907	0.277222	-0.769099	2.06526	SOBP	Homo sapiens sine oculis binding protein homolog (Drosophila) (SOBP), mRNA [NM_018013]	107980492	chr6	107980433	+	hs|6q21	55084	NM_018013	sine oculis binding protein homolog (Drosophila)	chr6:107980433-107980492	GO:0042472|GO:0032184|GO:0007605|GO:0007626|GO:0046872	NM_018013	Hs.445244
A_33_P3792370	-4.70801	-5.98534	2.42389	LINC00620	Homo sapiens long intergenic non-protein coding RNA 620 (LINC00620), long non-coding RNA [NR_027103]	13787889	chr3	13787830	+	hs|3p25.1	285375	NR_027103	long intergenic non-protein coding RNA 620	chr3:13787830-13787889		NR_027103	Hs.319969
A_24_P10884	-4.75605	-6.23221	2.78206	GRAP2	Homo sapiens GRB2-related adaptor protein 2 (GRAP2), mRNA [NM_004810]	40362132	chr22	40362073	+	hs|22q13.1	9402	NM_004810	GRB2-related adaptor protein 2	chr22:40362073-40362132	GO:0005515|GO:0050852|GO:0031295|GO:0005730|GO:0007267|GO:0005634|GO:0007265|GO:0005829|GO:0005737|GO:0005070|GO:0045087|GO:0038095|GO:0005768	NM_004810	Hs.517499
A_23_P348264	-3.92946	-5.14249	2.31824	LETM2	Homo sapiens leucine zipper-EF-hand containing transmembrane protein 2 (LETM2), transcript variant 2, mRNA [NM_144652]	38266029	chr8	38265970	+	hs|8p11.23	137994	NM_144652	leucine zipper-EF-hand containing transmembrane protein 2	chr8:38265970-38266029	GO:0005743|GO:0016021	NM_144652	Hs.696457
A_33_P3212117	-2.71928	-4.5653	3.59506		Uncharacterized protein [Source:UniProtKB/TrEMBL;Acc:E7EPV4] [ENST00000381466]	1017162	chr10	1017103	-	hs|10p15.3		AK130873		chr10:1017162-1017103			Hs.639992
A_19_P00323641	-4.88833	-6.1344	2.37194			95998479	chr8	95998420	-	hs|8q22.1				chr8:095998479-095998420
A_23_P23296	-4.65283	-6.17333	2.8689	PKP1	Homo sapiens plakophilin 1 (ectodermal dysplasia/skin fragility syndrome) (PKP1), transcript variant 1b, mRNA [NM_000299]	201297975	chr1	201297916	+	hs|1q32.1	5317	NM_000299	plakophilin 1 (ectodermal dysplasia/skin fragility syndrome)	chr1:201297916-201297975	GO:0030057|GO:0005515|GO:0005882|GO:0005886|GO:0005730|GO:0006915|GO:0005634|GO:0007275|GO:0030280|GO:0006921|GO:0019215|GO:0007165|GO:0045110|GO:0004871|GO:0007155|GO:0005521	NM_000299	Hs.497350
A_33_P3565342	-2.82647	-6.16067	10.0854	LOC400644	Homo sapiens uncharacterized LOC400644 (LOC400644), long non-coding RNA [NR_104164]	14973722	chr18	14973663	+	hs|18p11.21	400644	NR_104164	uncharacterized LOC400644	chr18:14973663-14973722		NR_104164	Hs.514732
A_19_P00805220	-1.82466	-4.94462	8.69363			34952516	chr15	34952457	+	hs|15q14				chr15:034952457-034952516
A_33_P3240612	-4.67896	-6.16885	2.80868		Homo sapiens cDNA FLJ26679 fis, clone MPG04418. [AK130189]	46545822	chr18	46545763	-	hs|18q21.1		AK130189		chr18:46545822-46545763			Hs.635687
A_23_P413224	-4.55775	-6.17102	3.05945	NCR2	Homo sapiens natural cytotoxicity triggering receptor 2 (NCR2), transcript variant 1, mRNA [NM_004828]	41304136	chr6	41304077	+	hs|6p21.1	9436	NM_004828	natural cytotoxicity triggering receptor 2	chr6:41304077-41304136	GO:0007165|GO:0006968|GO:0005886|GO:0005887|GO:0045087|GO:0004888	NM_004828	Hs.194721
A_33_P3379681	-2.02807	-5.96184	15.2821			38508276	chr14	38508217	-	hs|14q21.1				chr14:38508276-38508217
A_33_P3306363	-3.82776	-4.83086	2.0043			233282707	chr2	233282648	-	hs|2q37.1				chr2:233282707-233282648
A_33_P3273623	-5.21583	-6.23733	2.03004	CCL21	Homo sapiens chemokine (C-C motif) ligand 21 (CCL21), mRNA [NM_002989]	34709633	chr9	34709574	-	hs|9p13.3	6366	NM_002989	chemokine (C-C motif) ligand 21	chr9:34709633-34709574	GO:0051897|GO:0031295|GO:0046330|GO:0007267|GO:0051491|GO:0005615|GO:2000147|GO:0097026|GO:0031529|GO:0006955|GO:0006954|GO:0050921|GO:0030838|GO:0034695|GO:0043552|GO:0045860|GO:0031274|GO:0048469|GO:0070374|GO:0043123|GO:0008009|GO:0001771|GO:0051209|GO:2000529|GO:2000548|GO:0002407|GO:0033630|GO:0005576|GO:0042379|GO:0032862|GO:0002606|GO:0010560|GO:2000107|GO:0048260|GO:0090023|GO:0001768|GO:…	NM_002989	Hs.57907
A_33_P3304097	0.945398	-3.07723	16.2529			148344398	chr7	148344339	-	hs|7q36.1				chr7:148344398-148344339
A_23_P46879	-4.98453	-6.30996	2.50608	PNLIP	Homo sapiens pancreatic lipase (PNLIP), mRNA [NM_000936]	118321049	chr10	118320990	+	hs|10q25.3	5406	NM_000936	pancreatic lipase	chr10:118320990-118321049	GO:0030299|GO:0016042|GO:0004806|GO:0007603|GO:0044241|GO:0005576|GO:0044281|GO:0001523|GO:0046872	NM_000936	Hs.501135
A_33_P3290318	-3.07521	-6.25421	9.05682		Homo sapiens cDNA FLJ46117 fis, clone TESTI2037572. [AK127999]	21859184	chr4	21859125	+	hs|4p15.2		AK127999		chr4:21859125-21859184			Hs.640103
A_23_P214408	-5.04653	-6.27656	2.34572	UNC93A	Homo sapiens unc-93 homolog A (C. elegans) (UNC93A), transcript variant 1, mRNA [NM_018974]	167729255	chr6	167729196	+	hs|6q27	54346	NM_018974	unc-93 homolog A (C. elegans)	chr6:167729196-167729255	GO:0008150|GO:0003674|GO:0005886|GO:0016021	NM_018974	Hs.567508
A_19_P00328873	-3.22962	-4.94883	3.29256			102599045	chr12	102598986	-	hs|12q23.2				chr12:102599045-102598986
A_23_P52761	-3.31574	-6.27917	7.79973	MMP7	Homo sapiens matrix metallopeptidase 7 (matrilysin, uterine) (MMP7), mRNA [NM_002423]	102394088	chr11	102394029	-	hs|11q22.2	4316	NM_002423	matrix metallopeptidase 7 (matrilysin, uterine)	chr11:102394088-102394029	GO:0050830|GO:0042493|GO:0005578|GO:0005576|GO:0005615|GO:0050829|GO:0022617|GO:0030198|GO:0042127|GO:0030574|GO:0006508|GO:0008270|GO:0004222|GO:0002779	NM_002423	Hs.2256
A_24_P45446	-1.95523	-3.26005	2.47053	GBP4	Homo sapiens guanylate binding protein 4 (GBP4), mRNA [NM_052941]	89647795	chr1	89647736	-	hs|1p22.2	115361	NM_052941	guanylate binding protein 4	chr1:89647795-89647736	GO:0005737|GO:0003924|GO:0005634|GO:0005525	NM_052941	Hs.409925
A_19_P00331765	-4.7401	-5.93387	2.28749			234867871	chr1	234867812	+	hs|1q42.3				chr1:234867812-234867871
A_19_P00812874	-4.72075	-5.92567	2.30523			91323675	chr14	91323616	-	hs|14q32.11				chr14:091323675-091323616
A_19_P00315941	-2.69905	-4.54183	3.587	LINC00969	long intergenic non-protein coding RNA 969 [Source:HGNC Symbol;Acc:48729] [ENST00000431767]	195435712	chr3	195435653	+	hs|3q29	440993	XM_005269305	long intergenic non-protein coding RNA 969	chr3:195435653-195435712		XM_005269305	Hs.708999
A_33_P3339687	-1.54367	-2.62721	2.11923	ZNF669	Homo sapiens zinc finger protein 669 (ZNF669), transcript variant 1, mRNA [NM_024804]	247264534	chr1	247264475	-	hs|1q44	79862	NM_024804	zinc finger protein 669	chr1:247264534-247264475	GO:0006355|GO:0005634|GO:0003677|GO:0046872|GO:0006351	NM_024804	Hs.163754
A_24_P206343	-5.055	-6.11595	2.08631	MYO1G	Homo sapiens myosin IG (MYO1G), mRNA [NM_033054]	45004545	chr7	45004061	-	hs|7p13	64005	NM_033054	myosin IG	chr7:45004545-45004061	GO:0005516|GO:0003774|GO:0005886|GO:0003779|GO:0016459|GO:0005524	NM_033054	Hs.37617
A_19_P00810604	-2.56345	-6.07746	11.4241		Homo sapiens cDNA: FLJ22715 fis, clone HSI13726. [AK026368]	142803168	chr1	142803109	-	hs|1q21.1		AK026368		chr1:142803168-142803109			Hs.534619
A_23_P38732	1.27745	0.139635	2.20048	CDH2	Homo sapiens cadherin 2, type 1, N-cadherin (neuronal) (CDH2), mRNA [NM_001792]	25532140	chr18	25532081	-	hs|18q12.1	1000	NM_001792	cadherin 2, type 1, N-cadherin (neuronal)	chr18:25532140-25532081	GO:0005515|GO:0008013|GO:0005886|GO:0048514|GO:0016342|GO:0045202|GO:0005916|GO:0016339|GO:0042692|GO:0016324|GO:0005913|GO:0014704|GO:0005911|GO:0007155|GO:0090090|GO:0007156|GO:0007157|GO:0045295|GO:0045294|GO:0019903|GO:0034329|GO:0005509|GO:0030027|GO:0045216|GO:0051149|GO:0016477|GO:0016021|GO:0043410|GO:0051146|GO:0034332	NM_001792	Hs.464829
A_33_P3245218	-3.30502	-4.72217	2.67057	TENM2	Homo sapiens teneurin transmembrane protein 2 (TENM2), mRNA [NM_001122679]	167689813	chr5	167689754	+	hs|5q34	57451	NM_001122679	teneurin transmembrane protein 2	chr5:167689754-167689813	GO:0005515|GO:0043005|GO:0030054|GO:0035584|GO:0005886|GO:0005783|GO:0051491|GO:0045202|GO:0005634|GO:0030175|GO:0030425|GO:0042803|GO:0030426|GO:0016337|GO:0043197|GO:0007411|GO:0005911|GO:0045211|GO:0050839|GO:0007157|GO:0005794|GO:0046982|GO:0005102|GO:0000122|GO:0006351|GO:0007165|GO:0005887|GO:0016605	NM_001122679	Hs.631957
A_33_P3379396	-5.01333	-6.25513	2.36494	KRT1	Homo sapiens keratin 1 (KRT1), mRNA [NM_006121]	53068579	chr12	53068520	-	hs|12q13.13	3848	NM_006121	keratin 1	chr12:53068579-53068520	GO:0005515|GO:0016020|GO:0005886|GO:0005198|GO:0045765|GO:0030246|GO:0004872|GO:0045095|GO:0005856|GO:0042730|GO:0006979|GO:0001867	NM_006121	Hs.80828
A_33_P3279515	-4.11943	-5.68178	2.95336	LOC729451	Homo sapiens cDNA FLJ39579 fis, clone SKMUS2003168. [AK096898]	55152515	chr14	55152456	-	hs|14q22.2	729451	AK096898	uncharacterized LOC729451	chr14:55152515-55152456			Hs.647554
A_19_P00322660	-1.05039	-3.7503	6.49761			47572099	chr2	47572040	-	hs|2p21		XR_244999		chr2:47572099-47572040		XR_244999	Hs.515976
A_19_P00801227	-1.51053	-4.03424	5.7506			38739530	chrX	38739471	+	hs|Xp11.4				chrX:038739471-038739530
A_33_P3283038	-4.39008	-5.68545	2.45439	LOC100129427	Homo sapiens uncharacterized LOC100129427 (LOC100129427), long non-coding RNA [NR_033845]	50599571	chr7	50599512	+	hs|7p12.1	100129427	NR_033845	uncharacterized LOC100129427	chr7:50599512-50599571		NR_033845	Hs.680434
A_33_P3503284	-2.31595	-6.27505	15.5528	BOD1L2	Homo sapiens biorientation of chromosomes in cell division 1-like 2 (BOD1L2), mRNA [NM_001257964]	54815499	chr18	54815440	+	hs|18q21.31	284257	NM_001257964	biorientation of chromosomes in cell division 1-like 2	chr18:54815440-54815499		NM_001257964	Hs.127882
A_23_P130974	-1.98211	-3.25498	2.41642	KIAA1683	Homo sapiens KIAA1683 (KIAA1683), transcript variant 2, mRNA [NM_025249]	18367982	chr19	18367923	-	hs|19p13.11	80726	NM_025249	KIAA1683	chr19:18367982-18367923	GO:0005739	NM_025249	Hs.732366
A_23_P423427	-0.794277	-3.21623	5.35898	FAM171B	Homo sapiens family with sequence similarity 171, member B (FAM171B), mRNA [NM_177454]	187627749	chr2	187627690	+	hs|2q32.1	165215	NM_177454	family with sequence similarity 171, member B	chr2:187627690-187627749	GO:0016021|GO:0003677	NM_177454	Hs.28872
A_33_P3626709	-2.15548	-4.57424	5.34708	LOC100129280	Homo sapiens cDNA FLJ44650 fis, clone BRACE2039607. [AK126613]	97809418	chr7	97809359	+	hs|7q21.3	100129280	AK126613	uncharacterized LOC100129280	chr7:97809359-97809418			Hs.678032
A_19_P00809030	-4.72873	-6.07376	2.54035		Homo sapiens cDNA clone IMAGE:5209417. [BC032407]	156877569	chr2	156877510	-	hs|2q24.1		TCONS_l2_00016000		chr2:156877569-156877510			Hs.171192
A_19_P00319266	-3.76139	-5.10028	2.52957		ov97h05.x1 Soares_testis_NHT Homo sapiens cDNA clone IMAGE:1645305 3', mRNA sequence [AI026802]	106949902	chr3	106949843	-	hs|3q13.12		AI026802		chr3:106949902-106949843			Hs.666749
A_23_P362694	-4.95368	-6.27961	2.50694	FDCSP	Homo sapiens follicular dendritic cell secreted protein (FDCSP), mRNA [NM_152997]	71100846	chr4	71099918	+	hs|4q13.3	260436	NM_152997	follicular dendritic cell secreted protein	chr4:71099918-71100846	GO:0005576	NM_152997	Hs.733448
A_19_P00806121	-3.76784	-4.95608	2.27875			74528786	chr18	74528727	+	hs|18q23				chr18:074528727-074528786
A_24_P229180	-4.93156	-6.1992	2.40768		Homo sapiens PRO3077 mRNA, complete cds. [AF119913]	24770521	chr10	24770462	-	hs|10p12.1		AF119913		chr10:24770521-24770462
A_33_P3376205	-4.49269	-6.02147	2.88542	LOC199882	PREDICTED: Homo sapiens phosphodiesterase 4D interacting protein-like (LOC199882), transcript variant X1, mRNA [XM_005245701]	149694520	chr1	149694461	-	hs|1q21.2	199882	XM_005245701	phosphodiesterase 4D interacting protein-like	chr1:149694520-149694461		XM_005245701	Hs.730535
A_23_P420209	-4.99834	-6.16862	2.25056	GCNT3	Homo sapiens glucosaminyl (N-acetyl) transferase 3, mucin type (GCNT3), mRNA [NM_004751]	59911423	chr15	59911364	+	hs|15q22.2	9245	NM_004751	glucosaminyl (N-acetyl) transferase 3, mucin type	chr15:59911364-59911423	GO:0003829|GO:0005975|GO:0002426|GO:0016266|GO:0008109|GO:0050892|GO:0000139|GO:0006493|GO:0016020|GO:0060993|GO:0048729|GO:0016021|GO:0044267|GO:0047225|GO:0043687	NM_004751	Hs.194710
A_33_P3375636	-3.15042	-5.62572	5.56082	FAM196B	Homo sapiens family with sequence similarity 196, member B (FAM196B), mRNA [NM_001129891]	169291336	chr5	169291277	-	hs|5q35.1	100131897	NM_001129891	family with sequence similarity 196, member B	chr5:169291336-169291277		NM_001129891	Hs.721917
A_24_P71904	-4.31708	-6.1527	3.56925	HPGD	Homo sapiens hydroxyprostaglandin dehydrogenase 15-(NAD) (HPGD), transcript variant 1, mRNA [NM_000860]	175411745	chr4	175411686	-	hs|4q34.1	3248	NM_000860	hydroxyprostaglandin dehydrogenase 15-(NAD)	chr4:175411745-175411686	GO:0019371|GO:0019369|GO:0007565|GO:0006693|GO:0007567|GO:0019372|GO:0005730|GO:0070403|GO:0005634|GO:0044281|GO:0045786|GO:0003824|GO:0004957|GO:0042803|GO:0005829|GO:0008150|GO:0005737|GO:0051287|GO:0070493|GO:0007179|GO:2001300|GO:0097070|GO:0030728|GO:0016404	NM_000860	Hs.596913
A_33_P3338491	-2.51245	-4.23456	3.29919	LOC392196	Homo sapiens ubiquitin specific peptidase 17-like family member 2 pseudogene (LOC392196), non-coding RNA [NR_003275]	7200792	chr8	7200733	+	hs|8p23.1	392196	NR_003275	ubiquitin specific peptidase 17-like family member 2 pseudogene	chr8:7200733-7200792		NR_003275	Hs.742129
A_32_P167076	-4.94929	-6.10848	2.23331	CAPN14	Homo sapiens calpain 14 (CAPN14), mRNA [NM_001145122]	31396260	chr2	31396201	-	hs|2p23.1	440854	NM_001145122	calpain 14	chr2:31396260-31396201	GO:0005622|GO:0004198|GO:0005509|GO:0006508	NM_001145122	Hs.468059
A_33_P3216651	-3.25068	-6.06869	7.0519	LRTOMT	Homo sapiens leucine rich transmembrane and O-methyltransferase domain containing (LRTOMT), transcript variant 6, mRNA [NM_001145310]	71819071	chr11	71819012	+	hs|11q13.4	220074	NM_001145310	leucine rich transmembrane and O-methyltransferase domain containing	chr11:71819012-71819071	GO:0005737|GO:0016206|GO:0007605|GO:0016021|GO:0005575|GO:0042135|GO:0042424|GO:0060117	NM_001145310	Hs.317243
A_33_P3419880	-4.64521	-5.65417	2.01247	FREM1	FRAS1 related extracellular matrix 1 [Source:HGNC Symbol;Acc:23399] [ENST00000497634]	14784342	chr9	14784283	-	hs|9p22.3	158326		FRAS1 related extracellular matrix 1	chr9:14784342-14784283	GO:0007154|GO:0007160|GO:0030246|GO:0016021|GO:0097094|GO:0046872|GO:0005604
A_23_P58228	-4.59835	-5.72329	2.18092	ODAM	Homo sapiens odontogenic, ameloblast asssociated (ODAM), mRNA [NM_017855]	71068922	chr4	71068625	+	hs|4q13.3	54959	NM_017855	odontogenic, ameloblast asssociated	chr4:71068625-71068922	GO:0042475|GO:0043205|GO:0005576|GO:0031214	NM_017855	Hs.143811
A_33_P3508342	-4.52434	-6.20039	3.19551	FAM135B	Homo sapiens family with sequence similarity 135, member B (FAM135B), mRNA [NM_015912]	139144895	chr8	139144836	-	hs|8q24.23	51059	NM_015912	family with sequence similarity 135, member B	chr8:139144895-139144836		NM_015912	Hs.126024
A_33_P3333600	-4.02071	-5.28434	2.40099		human_005080 human eyeball cDNA Library Homo sapiens cDNA 5', mRNA sequence [EL950728]	42181216	chr2	42181157	-	hs|2p21		EL950728		chr2:42181216-42181157			Hs.744814
A_32_P776626	-4.24157	-6.15528	3.76778	RGPD1	Homo sapiens RANBP2-like and GRIP domain containing 1 (RGPD1), mRNA [NM_001024457]	87240792	chr2	87240733	+	hs|2p11.2	400966	NM_001024457	RANBP2-like and GRIP domain containing 1	chr2:87240733-87240792	GO:0000042	NM_001024457	Hs.728970
A_24_P348861	-2.94892	-6.10768	8.93061	TTTY15	Homo sapiens testis-specific transcript, Y-linked 15 (non-protein coding) (TTTY15), long non-coding RNA [NR_001545]	14804038	chrY	14803979	+	hs|Yq11.21	64595	NR_001545	testis-specific transcript, Y-linked 15 (non-protein coding)	chrY:14803979-14804038		NR_001545	Hs.433656
A_19_P00318661	-4.22031	-6.10186	3.6847		PREDICTED: Homo sapiens uncharacterized LOC101928857 (LOC101928857), misc_RNA [XR_241721]	1176260	chr5	1176201	-	hs|5p15.33		XR_241721		chr5:1176260-1176201		XR_241721	Hs.593732
A_33_P3406821	-1.76554	-6.07214	19.7885			152388001	chrX	152387942	-	hs|Xq28				chrX:152388001-152387942
A_23_P110266	-4.59026	-5.78266	2.28533	NDNF	Homo sapiens neuron-derived neurotrophic factor (NDNF), mRNA [NM_024574]	121957475	chr4	121957416	-	hs|4q27	79625	NM_024574	neuron-derived neurotrophic factor	chr4:121957475-121957416	GO:0031012|GO:0019800|GO:0043524|GO:0030198|GO:0010976|GO:0010811|GO:0016049|GO:0005576|GO:0005539|GO:0001764|GO:0008201	NM_024574	Hs.709520
A_33_P3418838	-3.78387	-5.05427	2.41229	TPD52	tumor protein D52 [Source:HGNC Symbol;Acc:12005] [ENST00000602950]	81095357	chr8	81095298	-	hs|8q21.13	7163		tumor protein D52	chr8:81095357-81095298	GO:0005515|GO:0048471|GO:0005737|GO:0046982|GO:0005783|GO:0030183|GO:0005509|GO:0009653|GO:0046903|GO:0042803
A_19_P00316966	-4.60082	-6.16402	2.95509	LOC642648	PREDICTED: Homo sapiens uncharacterized LOC642648 (LOC642648), misc_RNA [XR_244447]	46464660	chr22	46464601	-	hs|22q13.31	642648	XR_244447	uncharacterized LOC642648	chr22:46464660-46464601		XR_244447	Hs.631363
A_32_P199551	-3.28976	-4.65075	2.5686	SPTSSB	Homo sapiens serine palmitoyltransferase, small subunit B (SPTSSB), mRNA [NM_001040100]	161063694	chr3	161063635	-	hs|3q26.1	165679	NM_001040100	serine palmitoyltransferase, small subunit B	chr3:161063694-161063635	GO:0005515|GO:0004758|GO:0030148|GO:0016021|GO:0017059	NM_001040100	Hs.369104
A_33_P3288491	-4.757	-5.8053	2.06809	KLHL38	Homo sapiens kelch-like family member 38 (KLHL38), mRNA [NM_001081675]	124657974	chr8	124657915	-	hs|8q24.13	340359	NM_001081675	kelch-like family member 38	chr8:124657974-124657915	GO:0005515	NM_001081675	Hs.450252
A_24_P314534	-4.41471	-6.14967	3.32869	KRTAP13-2	Homo sapiens keratin associated protein 13-2 (KRTAP13-2), mRNA [NM_181621]	31744070	chr21	31744011	-	hs|21q22.11	337959	NM_181621	keratin associated protein 13-2	chr21:31744070-31744011	GO:0005882	NM_181621	Hs.58152
A_33_P3252221	-4.42557	-6.15351	3.31256	NRSN1	Homo sapiens neurensin 1 (NRSN1), mRNA [NM_080723]	24146546	chr6	24146487	+	hs|6p22.3	140767	NM_080723	neurensin 1	chr6:24146487-24146546	GO:0030133|GO:0043005|GO:0043025|GO:0016023|GO:0016021|GO:0030426|GO:0007399	NM_080723	Hs.726270
A_19_P00805898	-4.70729	-6.15547	2.72864			35305914	chr19	35305855	-	hs|19q13.11				chr19:035305914-035305855
A_24_P359091	-3.67514	-6.10075	5.37258	FAM95B1	family with sequence similarity 95, member B1 [Source:HGNC Symbol;Acc:32318] [ENST00000592873]	43028375	chr9	43028316	-	hs|9p12	100133036	AK094938	family with sequence similarity 95, member B1	chr9:43028375-43028316			Hs.584289
A_33_P3358277	-4.69902	-6.06825	2.58333	KCNK1	potassium channel, subfamily K, member 1 [Source:HGNC Symbol;Acc:6272] [ENST00000366620]	233766509	chr1	233766450	+	hs|1q42.2	3775	AK090902	potassium channel, subfamily K, member 1	chr1:233766450-233766509	GO:0005242|GO:0016324|GO:0005886|GO:0008076|GO:0007268|GO:0031526|GO:0006813|GO:0035094|GO:0005768		Hs.208544
A_19_P00808432	-1.36359	-2.59172	2.34264			14587900	chr9	14587841	-	hs|9p22.3				chr9:014587900-014587841
A_19_P00321296	-4.54654	-6.07179	2.87837			53751181	chr18	53751122	+	hs|18q21.2				chr18:053751122-053751181
A_33_P3368203	-4.41735	-6.27687	3.62888	ASIC2	acid-sensing (proton-gated) ion channel 2 [Source:HGNC Symbol;Acc:99] [ENST00000359872]	32483903	chr17	32483844	-	hs|17q12	40		acid-sensing (proton-gated) ion channel 2	chr17:32483903-32483844	GO:0051965|GO:0005515|GO:0043066|GO:0005886|GO:0007605|GO:0005248|GO:0045202|GO:0035418|GO:0007268|GO:0003026|GO:0007417|GO:0055085|GO:0015672|GO:0019229|GO:0015280|GO:0034220|GO:0043197|GO:0005887|GO:0042391|GO:0007422|GO:0043025|GO:0050974|GO:0001101|GO:0007602
A_33_P3503279	-2.20157	-4.70831	5.68335
A_19_P00806173	-0.682402	-2.17312	2.81028			144541626	chr1	144541567	+	hs|1q21.1				chr1:144541567-144541626
A_23_P102681	-4.51423	-6.16658	3.14346		HCG1785561; MGC4294 protein; Uncharacterized protein [Source:UniProtKB/TrEMBL;Acc:Q9BU82] [ENST00000598340]	57210700	chr20	57210641	+	hs|20q13.32		BC002831		chr20:57210641-57210700			Hs.280135
A_33_P3352572	-4.53719	-6.14688	3.05184			321564	chrX	321505	-	hs|Xp22.33				chrX:000321564-000321505
A_33_P3305973	-4.77133	-6.14765	2.59605			64154387	chr12	64154328	-	hs|12q14.2				chr12:064154387-064154328
A_19_P00321813	-2.92053	-4.39516	2.77911			152646208	chr2	152646149	-	hs|2q23.3				chr2:152646208-152646149
A_33_P3261530	-3.99437	-6.09461	4.2878			37778766	chr17	37778707	+	hs|17q12				chr17:37778707-37778766
A_33_P3230439	-2.88499	-6.06936	9.09055	MAPT-IT1	Homo sapiens MAPT intronic transcript 1 (non-protein coding) (MAPT-IT1), long non-coding RNA [NR_024560]						100130148	NR_024560	MAPT intronic transcript 1 (non-protein coding)			NR_024560	Hs.669307
A_33_P3262167	-2.29261	-3.9419	3.13678			77043824	chr17	77043765	-	hs|17q25.3				chr17:077043824-077043765
A_33_P3263106	-4.43483	-6.25974	3.54284	FAM24B	family with sequence similarity 24, member B [Source:HGNC Symbol;Acc:23475] [ENST00000489000]	124614867	chr10	124614808	-	hs|10q26.13	196792		family with sequence similarity 24, member B	chr10:124614867-124614808	GO:0005576
A_19_P00326199	1.06209	-1.01742	4.22665			31431430	chr12	31431371	-	hs|12p11.21				chr12:031431430-031431371
A_19_P00316231	-4.04652	-6.09362	4.13274		cancer/testis antigen 49 (non-protein coding) [Source:HGNC Symbol;Acc:37171] [ENST00000505196]	12804443	chr5	12804384	+	hs|5p15.2		AY328032		chr5:12804384-12804443			Hs.552273
A_33_P3293773	1.3591	-4.33641	51.8227	FSIP2	Homo sapiens fibrous sheath interacting protein 2 (FSIP2), mRNA [NM_173651]	186657065	chr2	186657006	+	hs|2q32.1	401024	NM_173651	fibrous sheath interacting protein 2	chr2:186657006-186657065		NM_173651	Hs.98025
A_33_P3442301	-4.31608	-6.17037	3.61572	LOC100271836	602363146F1 NIH_MGC_90 Homo sapiens cDNA clone IMAGE:4471450 5', mRNA sequence [BG250912]						100271836	BG250912	smg-1 homolog, phosphatidylinositol 3-kinase-related kinase (C. elegans) pseudogene				Hs.726692
A_33_P3222196	-4.47424	-6.15949	3.21596			1578453	chrX	1578394	+	hs|Xp22.33				chrX:001578394-001578453
A_24_P203308	-5.06741	-6.14237	2.10666	STRA8	Homo sapiens stimulated by retinoic acid 8 (STRA8), mRNA [NM_182489]	134939957	chr7	134939898	+	hs|7q33	346673	NM_182489	stimulated by retinoic acid 8	chr7:134939898-134939957	GO:0046620|GO:0010032|GO:0071300|GO:0007283|GO:0048599|GO:0006260|GO:0007129|GO:0009566|GO:0001541|GO:0005737|GO:0046983|GO:0042138|GO:0033315|GO:0007066|GO:0007131	NM_182489	Hs.592279
A_33_P3266140	-4.87463	-6.14286	2.40867		S26A4_HUMAN (O43511) Pendrin (Sodium-independent chloride/iodide transporter) (Solute carrier family 26 member 4), partial (4%) [THC2710796]	107330529	chr7	107330470	-	hs|7q22.3				chr7:107330529-107330470
A_33_P3350744	-4.69155	-6.06685	2.59421			43345294	chr20	43345235	-	hs|20q13.12				chr20:043345294-043345235
A_19_P00329983	-3.93721	-6.19011	4.76642			232517039	chr1	232516980	+	hs|1q42.2				chr1:232516980-232517039
A_19_P00325508	-0.164532	-1.26722	2.14754			67666355	chr18	67666296	-	hs|18q22.2				chr18:067666355-067666296
A_19_P00812860	-1.83187	-6.19415	20.5673			56183181	chr14	56183122	-	hs|14q22.3				chr14:056183181-056183122
A_33_P3399150	-4.21221	-6.16527	3.87194	ORAOV1	oral cancer overexpressed 1 [Source:HGNC Symbol;Acc:17589] [ENST00000542515]	69472174	chr11	69472115	-	hs|11q13.3	220064	XM_005274423	oral cancer overexpressed 1	chr11:69472174-69472115	GO:0008150|GO:0003674|GO:0005575	XM_005274423	Hs.712208
A_33_P3265539	-4.88883	-6.15723	2.40895
A_33_P3301097	-4.27502	-6.09223	3.52398			3912744	chr4	3912685	-	hs|4p16.3				chr4:003912744-003912685
A_19_P00319917	-4.09563	-5.10699	2.01581	LOC100506714	Homo sapiens uncharacterized LOC100506714 (LOC100506714), transcript variant 1, long non-coding RNA [NR_038956]	45529898	chr22	45529839	-	hs|22q13.31	100506714	NR_038956	uncharacterized LOC100506714	chr22:45529898-45529839		NR_038956	Hs.189902
A_23_P415401	-1.39685	-2.63727	2.36266	KLF9	Homo sapiens Kruppel-like factor 9 (KLF9), mRNA [NM_001206]	72999896	chr9	72999837	-	hs|9q21.12	687	NM_001206	Kruppel-like factor 9	chr9:72999896-72999837	GO:0050847|GO:0097067|GO:0003700|GO:0006357|GO:0007566|GO:0005634|GO:0003677|GO:0046872|GO:0006351	NM_001206	Hs.150557
A_33_P3419049	-4.5937	-6.00815	2.66557			4351655	chr11	4351596	+	hs|11p15.4				chr11:004351596-004351655
A_23_P357881	-4.53122	-5.73072	2.2966	CD8B	Homo sapiens CD8b molecule (CD8B), transcript variant 4, mRNA [NM_172102]	87085334	chr2	87085275	-	hs|2p11.2	926	NM_172102	CD8b molecule	chr2:87085334-87085275	GO:0005515|GO:0042288|GO:0005886|GO:0005576|GO:0015026|GO:0050690|GO:0006955|GO:0042110|GO:0005887|GO:0031901|GO:0042101|GO:0050776|GO:0016032|GO:0007169|GO:0009897	NM_172102	Hs.405667
A_19_P00807943	-4.17851	-5.83488	3.15223			48941233	chr20	48941174	-	hs|20q13.13				chr20:048941233-048941174
A_33_P3231086	-3.17025	-4.19215	2.0306		Q6P1G7_MOUSE (Q6P1G7) Myoneurin (In vitro fertilized eggs cDNA, RIKEN full-length enriched library, clone:7420457K05 product:myoneurin, full insert sequence), partial (4%) [THC2631347]	62689199	chr20	62689140	+	hs|20q13.33				chr20:062689140-062689199
A_32_P197524	-3.37191	-4.57362	2.30013	EIF2A	Homo sapiens eukaryotic translation initiation factor 2A, 65kDa (EIF2A), mRNA [NM_032025]	150302743	chr3	150302684	+	hs|3q25.1	83939	NM_032025	eukaryotic translation initiation factor 2A, 65kDa	chr3:150302684-150302743	GO:0005515|GO:0005850|GO:0005737|GO:0032933|GO:0000049|GO:0042255|GO:0043022|GO:0003743|GO:0009967|GO:0006468|GO:0006417	NM_032025	Hs.655782
A_33_P3419790	-3.42483	-5.69268	4.81607	ADTRP	androgen-dependent TFPI-regulating protein [Source:HGNC Symbol;Acc:21214] [ENST00000379413]	11717597	chr6	11717538	-	hs|6p24.1	84830	AK123258	androgen-dependent TFPI-regulating protein	chr6:11717597-11717538	GO:0005886|GO:0016021		Hs.126409
A_19_P00810001	-5.06548	-6.13642	2.1008			30204749	chr21	30204690	+	hs|21q21.3				chr21:030204690-030204749
A_33_P3390753	-3.54527	-5.65853	4.32668			46606696	chr16	46606637	+	hs|16q11.2				chr16:046606637-046606696
A_33_P3328726	-3.43644	-4.96298	2.88095	CCDC33	Homo sapiens coiled-coil domain containing 33 (CCDC33), mRNA [NM_025055]	74628394	chr15	74628335	+	hs|15q24.1	80125	NM_025055	coiled-coil domain containing 33	chr15:74628335-74628394	GO:0005515	NM_025055	Hs.383206
A_33_P3729436	-4.43568	-5.57731	2.20631	SNAR-B1	602076178F1 NIH_MGC_62 Homo sapiens cDNA clone IMAGE:4243362 5', mRNA sequence [BF570972]						100170224	BF570972	small ILF3/NF90-associated RNA B1				Hs.446545
A_19_P00805333	-3.13763	-5.10105	3.89985	C15orf57	chromosome 15 open reading frame 57 [Source:HGNC Symbol;Acc:28295] [ENST00000559291]	40828472	chr15	40828413	-	hs|15q15.1	90416	AL832032	chromosome 15 open reading frame 57	chr15:40828472-40828413
A_24_P332218	-4.29724	-5.41394	2.16851	GPR149	Homo sapiens G protein-coupled receptor 149 (GPR149), mRNA [NM_001038705]	154055959	chr3	154055900	-	hs|3q25.2	344758	NM_001038705	G protein-coupled receptor 149	chr3:154055959-154055900	GO:0005886|GO:0004930|GO:0060280|GO:0060206|GO:0016021|GO:0001546|GO:0001547	NM_001038705	Hs.688231
A_19_P00321866	-5.20626	-6.26424	2.08202	C1orf132	Homo sapiens cDNA FLJ41182 fis, clone BRACE2043349. [AK123177]	208039591	chr1	208039532	-	hs|1q32.2	100128537	AK123177	chromosome 1 open reading frame 132	chr1:208039591-208039532			Hs.445414
A_24_P128163	-5.11165	-6.25261	2.20527	ADAMTS4	ADAM metallopeptidase with thrombospondin type 1 motif, 4 [Source:HGNC Symbol;Acc:220] [ENST00000367995]	161165982	chr1	161165923	-	hs|1q23.3	9507	BC030812	ADAM metallopeptidase with thrombospondin type 1 motif, 4	chr1:161165982-161165923	GO:0005515|GO:0001501|GO:0006508|GO:0005578|GO:0008270|GO:0008233|GO:0004222|GO:0002020|GO:0005615|GO:0008237
A_33_P3407400	-4.53909	-5.68232	2.20875	SPEF2	Homo sapiens sperm flagellar 2 (SPEF2), transcript variant 2, mRNA [NM_144722]	35670344	chr5	35670285	+	hs|5p13.2	79925	NM_144722	sperm flagellar 2	chr5:35670285-35670344	GO:0005794|GO:0035082|GO:0002177|GO:0097225|GO:0010259|GO:0007283|GO:0048702|GO:0005524|GO:0019205|GO:0048854|GO:0009566|GO:0006139|GO:0060541|GO:0060271|GO:0046983|GO:0002520	NM_144722	Hs.298863
A_32_P130788	-3.61986	-4.71799	2.14077	SAMD13	Homo sapiens sterile alpha motif domain containing 13 (SAMD13), transcript variant 1, mRNA [NM_001010971]	84816268	chr1	84816209	+	hs|1p31.1	148418	NM_001010971	sterile alpha motif domain containing 13	chr1:84816209-84816268		NM_001010971	Hs.591445
A_19_P00321973	-3.61366	-5.88949	4.84274	LOC101930489	PREDICTED: Homo sapiens uncharacterized LOC101930489 (LOC101930489), misc_RNA [XR_249188]	111954669	chr2	111954610	-	hs|2q13	101930489	XR_249188	uncharacterized LOC101930489	chr2:111954669-111954610		XR_249188
A_19_P00329058	-2.02373	-4.92909	7.49201			224631553	chr1	224631494	+	hs|1q42.12				chr1:224631494-224631553
A_33_P3349702	-2.6079	-3.95655	2.54672	LOC400927	Homo sapiens TPTE and PTEN homologous inositol lipid phosphatase pseudogene (LOC400927), non-coding RNA [NR_002821]	38740729	chr22	38740670	-	hs|22q13.1	400927	NR_002821	TPTE and PTEN homologous inositol lipid phosphatase pseudogene	chr22:38740729-38740670		NR_002821	Hs.720223
A_19_P00321096	-4.62086	-5.83522	2.32038		BX424349 Homo sapiens FETAL LIVER Homo sapiens cDNA clone CS0DM012YG18 5-PRIME, mRNA sequence [BX424349]	23574496	chr2	23574437	+	hs|2p24.1		TCONS_00002854		chr2:23574437-23574496			Hs.625087
A_19_P00321322	-2.8393	-3.94196	2.14751			53763392	chr18	53763333	+	hs|18q21.2		TCONS_00026624		chr18:53763333-53763392
A_33_P3355468	-4.83517	-6.14824	2.48469	LOC100128006	Homo sapiens uncharacterized LOC100128006 (LOC100128006), long non-coding RNA [NR_104607]	12663548	chr17	12663489	-	hs|17p12	100128006	NR_104607	uncharacterized LOC100128006	chr17:12663548-12663489		NR_104607	Hs.639848
A_19_P00801583	-3.72991	-6.1409	5.31841			2002063	chr11	2002004	-	hs|11p15.5				chr11:002002063-002002004
A_33_P3350453	-4.80755	-6.12974	2.50046			49307481	chr20	49307422	+	hs|20q13.13				chr20:049307422-049307481
A_33_P3292043	-3.67793	-5.4288	3.36561	LRRC52	Homo sapiens leucine rich repeat containing 52 (LRRC52), mRNA [NM_001005214]	165533184	chr1	165533125	+	hs|1q24.1	440699	NM_001005214	leucine rich repeat containing 52	chr1:165533125-165533184	GO:0005886|GO:0016021|GO:0006811	NM_001005214	Hs.664975
A_23_P416894	-4.43896	-5.77423	2.52322	GSAP	Homo sapiens gamma-secretase activating protein (GSAP), mRNA [NM_017439]	76940446	chr7	76940387	-	hs|7q11.23	54103	NM_017439	gamma-secretase activating protein	chr7:76940446-76940387	GO:0030162|GO:0005802|GO:0005794|GO:0001540|GO:0034205	NM_017439	Hs.186649
A_33_P3253069	-4.51858	-5.71564	2.2927	MED23	mediator complex subunit 23 [Source:HGNC Symbol;Acc:2372] [ENST00000368053]	131919475	chr6	131919416	-	hs|6q23.2	9439	AF104255	mediator complex subunit 23	chr6:131919475-131919416	GO:0005515|GO:0010467|GO:0005667|GO:0006355|GO:0006367|GO:0006357|GO:0016592|GO:0003713|GO:0005654		Hs.29679
A_19_P00809204	-3.03243	-4.09659	2.09095	LOC100507194	Homo sapiens uncharacterized LOC100507194 (LOC100507194), transcript variant 1, long non-coding RNA [NR_038295]	3183399	chr6	3183340	-	hs|6p25.2	100507194	NR_038295	uncharacterized LOC100507194	chr6:3183399-3183340		NR_038295	Hs.678053
A_33_P3605529	-5.10562	-6.11427	2.01203	LOC400548	Homo sapiens uncharacterized LOC400548 (LOC400548), long non-coding RNA [NR_033984]	85183027	chr16	85182968	+	hs|16q24.1	400548	NR_033984	uncharacterized LOC400548	chr16:85182968-85183027		NR_033984	Hs.592054
A_23_P141173	-4.42685	-5.63229	2.30608	MPO	Homo sapiens myeloperoxidase (MPO), mRNA [NM_000250]	56347927	chr17	56347868	-	hs|17q22	4353	NM_000250	myeloperoxidase	chr17:56347927-56347868	GO:0043066|GO:0050832|GO:0005634|GO:0006952|GO:0001878|GO:0005615|GO:0005764|GO:0046872|GO:0002679|GO:0005739|GO:0004601|GO:0034374|GO:0003682|GO:0019430|GO:0044130|GO:0042744|GO:0030141|GO:0006979|GO:0008201|GO:0055114|GO:0020037|GO:0002149	NM_000250	Hs.458272
A_33_P3222424	-2.93662	-5.8861	7.72469	CSF3	Homo sapiens colony stimulating factor 3 (granulocyte) (CSF3), transcript variant 1, mRNA [NM_000759]	38173310	chr17	38173251	+	hs|17q21.1	1440	NM_000759	colony stimulating factor 3 (granulocyte)	chr17:38173251-38173310	GO:0051897|GO:0008284|GO:0019221|GO:0005130|GO:2000251|GO:0050731|GO:0007275|GO:0014068|GO:0042993|GO:0005125|GO:0005615|GO:0032092|GO:0033138|GO:0006955|GO:0071222|GO:0030838|GO:0071345|GO:0045944|GO:0030851|GO:0019899|GO:0008083	NM_000759	Hs.2233
A_33_P3290792	-4.44331	-6.10126	3.15568	OR10G9	Homo sapiens olfactory receptor, family 10, subfamily G, member 9 (OR10G9), mRNA [NM_001001953]	123894506	chr11	123894447	+	hs|11q24.1	219870	NM_001001953	olfactory receptor, family 10, subfamily G, member 9	chr11:123894447-123894506	GO:0004984|GO:0005886|GO:0004930|GO:0016021	NM_001001953	Hs.553636
A_23_P415611	-4.77614	-5.92903	2.22359	SLC9B1	Homo sapiens solute carrier family 9, subfamily B (NHA1, cation proton antiporter 1), member 1 (SLC9B1), transcript variant 1, mRNA [NM_139173]	103822339	chr4	103822280	-	hs|4q24	150159	NM_139173	solute carrier family 9, subfamily B (NHA1, cation proton antiporter 1), member 1	chr4:103822339-103822280	GO:0034220|GO:0005886|GO:0015299|GO:0016021|GO:0055085	NM_139173	Hs.666728
A_24_P787947	-1.71674	-3.54877	3.56038	YPEL2	Homo sapiens yippee-like 2 (Drosophila) (YPEL2), mRNA [NM_001005404]	57478766	chr17	57478707	+	hs|17q22	388403	NM_001005404	yippee-like 2 (Drosophila)	chr17:57478707-57478766	GO:0005730	NM_001005404	Hs.463613
A_19_P00800316	-3.12131	-5.81352	6.46303	LINC00544	Homo sapiens long intergenic non-protein coding RNA 544 (LINC00544), long non-coding RNA [NR_033889]	30524625	chr13	30524566	+	hs|13q12.3	440131	NR_033889	long intergenic non-protein coding RNA 544	chr13:30524566-30524625		NR_033889	Hs.132371
A_19_P00326000	-4.94572	-6.26111	2.4887			85059069	chr12	85059010	-	hs|12q21.31				chr12:085059069-085059010
A_24_P393571	-3.73408	-5.84524	4.32041	GDA	Homo sapiens guanine deaminase (GDA), transcript variant 2, mRNA [NM_004293]	74867001	chr9	74866942	+	hs|9q21.13	9615	NM_004293	guanine deaminase	chr9:74866942-74867001	GO:0006147|GO:0005622|GO:0006195|GO:0006139|GO:0006144|GO:0008892|GO:0055086|GO:0008270|GO:0044281|GO:0007399|GO:0005829	NM_004293	Hs.494163
A_23_P105963	-4.21986	-5.86646	3.13095	AK7	Homo sapiens adenylate kinase 7 (AK7), mRNA [NM_152327]	96953336	chr14	96953277	+	hs|14q32.2	122481	NM_152327	adenylate kinase 7	chr14:96953277-96953336	GO:0006165|GO:0002437|GO:0035083|GO:0003351|GO:0007420|GO:0004127|GO:0004550|GO:0009142|GO:0007283|GO:0004017|GO:0005524|GO:0005829	NM_152327	Hs.667462
A_19_P00327060	-5.06123	-6.23254	2.25216			125486029	chr8	125485970	+	hs|8q24.13				chr8:125485970-125486029
A_33_P3339725	-2.29877	-6.08832	13.8282			53763504	chr18	53763445	+	hs|18q21.2		TCONS_00026624		chr18:53763445-53763504
A_19_P00326188	-3.35056	-4.4677	2.16916		ALU5_HUMAN (P39192) Alu subfamily SC sequence contamination warning entry, partial (28%) [THC2560721]	6683482	chr9	6683423	-	hs|9p24.1				chr9:006683482-006683423
A_23_P342641	-2.27353	-5.96241	12.8962	SLC44A5	Homo sapiens solute carrier family 44, member 5 (SLC44A5), transcript variant 1, mRNA [NM_152697]	75679412	chr1	75677201	-	hs|1p31.1	204962	NM_152697	solute carrier family 44, member 5	chr1:75679412-75677201	GO:0005886|GO:0044281|GO:0016021|GO:0006644|GO:0055085|GO:0046474|GO:0006656	NM_152697	Hs.654821
A_23_P256624	-4.61408	-5.83717	2.33446	DDX4	Homo sapiens DEAD (Asp-Glu-Ala-Asp) box polypeptide 4 (DDX4), transcript variant 1, mRNA [NM_024415]	55112302	chr5	55111204	+	hs|5q11.2	54514	NM_024415	DEAD (Asp-Glu-Ala-Asp) box polypeptide 4	chr5:55111204-55112302	GO:0008026|GO:0048471|GO:0005634|GO:0007275|GO:0007283|GO:0030317|GO:0003676|GO:0005524|GO:0032880|GO:0033391|GO:0005737|GO:0071546|GO:0071547|GO:0007141	NM_024415	Hs.223581
A_23_P21207	-5.03278	-6.18069	2.21592	UBA7	Homo sapiens ubiquitin-like modifier activating enzyme 7 (UBA7), mRNA [NM_003335]	49845476	chr3	49845325	-	hs|3p21.31	7318	NM_003335	ubiquitin-like modifier activating enzyme 7	chr3:49845476-49845325	GO:0016567|GO:0032020|GO:0045087|GO:0019941|GO:0016874|GO:0019221|GO:0032480|GO:0005524|GO:0006464|GO:0019782|GO:0005829	NM_003335	Hs.16695
A_19_P00804302	-2.50955	-5.06669	5.88539			129511887	chr11	129511828	+	hs|11q24.3				chr11:129511828-129511887
A_19_P00328164	-2.46723	-4.65427	4.55369			45368977	chrX	45368918	+	hs|Xp11.3				chrX:045368918-045368977
A_19_P00322191	-2.32988	-4.86463	5.79476	LINC00894	Homo sapiens long intergenic non-protein coding RNA 894 (LINC00894), long non-coding RNA [NR_027456]	149115383	chrX	149115324	+	hs|Xq28	100272228	NR_027456	long intergenic non-protein coding RNA 894	chrX:149115324-149115383		NR_027456	Hs.496916
A_19_P00808308	-2.83503	-4.79392	3.88764			70669393	chr11	70669334	+	hs|11q13.4				chr11:070669334-070669393
A_19_P00328073	-2.51183	-3.97031	2.74818			94308120	chr1	94308061	-	hs|1p22.1				chr1:094308120-094308061
A_33_P3230048	-4.22577	-6.29423	4.19439			81373706	chr15	81373647	-	hs|15q25.1				chr15:081373706-081373647
A_33_P3420545	-0.670658	-5.00663	20.1957	KCNV1	Homo sapiens potassium channel, subfamily V, member 1 (KCNV1), mRNA [NM_014379]	110979330	chr8	110979271	-	hs|8q23.2	27012	NM_014379	potassium channel, subfamily V, member 1	chr8:110979330-110979271	GO:0005251|GO:0005886|GO:0005887|GO:0008076|GO:0015459|GO:0007268|GO:0051260|GO:0008200|GO:0006813	NM_014379	Hs.13285
A_33_P3284117	-4.24907	-6.13407	3.69354			92952507	chr5	92952448	+	hs|5q15				chr5:092952448-092952507
A_19_P00802138	-4.66725	-5.74024	2.10379			134301021	chr5	134300962	-	hs|5q31.1				chr5:134301021-134300962
A_23_P362228	-2.67611	-4.0891	2.66289	C1orf213	Homo sapiens chromosome 1 open reading frame 213 (C1orf213), transcript variant 1, long non-coding RNA [NR_033690]	23698147	chr1	23698088	+	hs|1p36.12	148898	NR_033690	chromosome 1 open reading frame 213	chr1:23698088-23698147		NR_033690	Hs.61884
A_19_P00809660	-2.97982	-5.14306	4.4792	FGF13	fibroblast growth factor 13 [Source:HGNC Symbol;Acc:3670] [ENST00000421460]	138285646	chrX	138285587	-	hs|Xq27.1	2258	AF199612	fibroblast growth factor 13	chrX:138285646-138285587	GO:0005515|GO:0008017|GO:0043005|GO:0030424|GO:0005886|GO:0007267|GO:0005634|GO:0030175|GO:0048671|GO:0030425|GO:0030426|GO:0005737|GO:0021795|GO:0014704|GO:0000165|GO:0045860|GO:0007613|GO:0007612|GO:0005874|GO:0048487|GO:0005730|GO:0005576|GO:0045200|GO:0030295|GO:0072659|GO:0044325|GO:0007399|GO:0007165|GO:0021766|GO:0046785|GO:0007026|GO:0001764|GO:0008083|GO:0017080		Hs.6540
A_33_P3408057	-5.0299	-6.03869	2.01221	LOC100134368	Homo sapiens uncharacterized LOC100134368 (LOC100134368), long non-coding RNA [NR_024453]	442959	chr16	442900	+	hs|16p13.3	100134368	NR_024453	uncharacterized LOC100134368	chr16:442900-442959		NR_024453	Hs.621241
A_33_P3248539	-4.84204	-5.96432	2.17692	LCN1	Homo sapiens lipocalin 1 (LCN1), transcript variant 2, mRNA [NM_001252617]	138416747	chr9	138416688	+	hs|9q34.3	3933	NM_001252617	lipocalin 1	chr9:138416688-138416747	GO:0004869|GO:0050909|GO:0006810|GO:0006508|GO:0005576|GO:0050896	NM_001252617	Hs.530311
A_19_P00316371	-4.23725	-5.63501	2.63491	LOC100506178	Homo sapiens uncharacterized LOC100506178 (LOC100506178), long non-coding RNA [NR_038393]	22613346	chr7	22613287	+	hs|7p15.3	100506178	NR_038393	uncharacterized LOC100506178	chr7:22613287-22613346		NR_038393	Hs.668122
A_32_P89352	-4.01735	-5.12761	2.15885	MACROD2	Homo sapiens MACRO domain containing 2 (MACROD2), transcript variant 1, mRNA [NM_080676]	16033243	chr20	16033184	+	hs|20p12.1	140733	NM_080676	MACRO domain containing 2	chr20:16033184-16033243	GO:0042278|GO:0007420|GO:0016798|GO:0019213|GO:0051725|GO:0005634|GO:0006974	NM_080676	Hs.661576
A_19_P00807979	-3.44715	-6.13176	6.42909			74400265	chr4	74400206	+	hs|4q13.3				chr4:074400206-074400265
A_33_P3362306	-3.71406	-6.0486	5.04387		603081074F1 NIH_MGC_119 Homo sapiens cDNA clone IMAGE:5172450 5', mRNA sequence [BI830942]	21058881	chr14	21058822	+	hs|14q11.2		XR_245740		chr14:21058822-21058881		XR_245740	Hs.652569
A_24_P944253	-4.69968	-5.92223	2.33358	KLHL6	Homo sapiens kelch-like family member 6 (KLHL6), mRNA [NM_130446]	183208877	chr3	183208818	-	hs|3q27.1	89857	NM_130446	kelch-like family member 6	chr3:183208877-183208818	GO:0050853|GO:0002467	NM_130446	Hs.659147
A_19_P00329154	-4.13068	-5.80175	3.18452			205414300	chr1	205414241	+	hs|1q32.1				chr1:205414241-205414300
A_23_P383009	-4.34926	-5.68742	2.52828	IGFBP5	Homo sapiens insulin-like growth factor binding protein 5 (IGFBP5), mRNA [NM_000599]	217537226	chr2	217537167	-	hs|2q35	3488	NM_000599	insulin-like growth factor binding protein 5	chr2:217537226-217537167	GO:0017148|GO:0005515|GO:0048630|GO:0051897|GO:0031994|GO:0001558|GO:0014912|GO:0010906|GO:0031069|GO:0035556|GO:0044342|GO:0006006|GO:0001968|GO:0030336|GO:0060056|GO:0005576|GO:0048662|GO:0042593|GO:0016942|GO:0001649|GO:0007165|GO:0071407|GO:0045668|GO:0043569|GO:0043568|GO:0071320|GO:0044267|GO:0051146	NM_000599	Hs.607212
A_33_P3547141	-1.45996	-4.3986	7.6669		Homo sapiens clone FLB4228 PRO1095 mRNA, complete cds. [AF130053]	42029878	chr22	42029819	+	hs|22q13.2		AF130053		chr22:42029819-42029878
A_23_P374322	-4.26887	-6.12951	3.63169	LACC1	Homo sapiens laccase (multicopper oxidoreductase) domain containing 1 (LACC1), transcript variant 2, mRNA [NM_153218]	44464390	chr13	44464331	+	hs|13q14.11	144811	NM_153218	laccase (multicopper oxidoreductase) domain containing 1	chr13:44464331-44464390		NM_153218	Hs.210586
A_23_P101683	-4.29126	-5.36327	2.10236	CLC	Homo sapiens Charcot-Leyden crystal galectin (CLC), mRNA [NM_001828]	40222060	chr19	40222001	-	hs|19q13.2	1178	NM_001828	Charcot-Leyden crystal galectin	chr19:40222060-40222001	GO:0005515|GO:0002667|GO:0097153|GO:0046006|GO:0004622|GO:0070231|GO:0030246|GO:0002724|GO:0007275|GO:0005829	NM_001828	Hs.889
A_23_P14255	-4.39167	-5.85201	2.75174	GUCY1B2	Homo sapiens guanylate cyclase 1, soluble, beta 2 (pseudogene) (GUCY1B2), non-coding RNA [NR_003923]	51568868	chr13	51568809	-	hs|13q14.3	2974	NR_003923	guanylate cyclase 1, soluble, beta 2 (pseudogene)	chr13:51568868-51568809		NR_003923	Hs.411573
A_23_P69497	-4.19178	-5.28329	2.13096	CLEC3B	Homo sapiens C-type lectin domain family 3, member B (CLEC3B), mRNA [NM_003278]	45077561	chr3	45077502	+	hs|3p21.31	7123	NM_003278	C-type lectin domain family 3, member B	chr3:45077502-45077561	GO:0001652|GO:0071310|GO:0005509|GO:0071560|GO:0005576|GO:0030282|GO:0005615|GO:0031012|GO:0001501|GO:0005737|GO:0001503|GO:0010756|GO:0030246|GO:0008201|GO:0036143	NM_003278	Hs.476092
A_23_P169017	-4.61446	-6.27398	3.15911	DEFB103B	Homo sapiens defensin, beta 103B (DEFB103B), mRNA [NM_018661]	7740116	chr8	7740057	+	hs|8p23.1	55894	NM_018661	defensin, beta 103B	chr8:7740057-7740116		NM_018661	Hs.283082
A_19_P00331553	-4.59343	-5.87926	2.43822			162472151	chr3	162472092	+	hs|3q26.1				chr3:162472092-162472151
A_19_P00325453	-3.51588	-4.62813	2.16182			20947932	chr7	20947873	+	hs|7p15.3				chr7:020947873-020947932
A_19_P00316063	-3.88012	-4.90284	2.03174	LINC00963	long intergenic non-protein coding RNA 963 [Source:HGNC Symbol;Acc:48716] [ENST00000444184]	132266082	chr9	132266023	+	hs|9q34.11	100506190	TCONS_l2_00029862	long intergenic non-protein coding RNA 963	chr9:132266023-132266082			Hs.529860
A_23_P148990	-1.81451	-3.20459	2.62093	HMCN1	Homo sapiens hemicentin 1 (HMCN1), mRNA [NM_031935]	186159738	chr1	186159679	+	hs|1q31.1	83872	NM_031935	hemicentin 1	chr1:186159679-186159738	GO:0031012|GO:0030054|GO:0005509|GO:0007601|GO:0005938|GO:0050896|GO:0005604	NM_031935	Hs.58877
A_19_P00807552	-2.66075	-5.21924	5.89089			86095364	chr1	86095305	-	hs|1p22.3				chr1:086095364-086095305
A_19_P00810759	-4.62384	-5.71445	2.12963			71299949	chrX	71299890	+	hs|Xq13.1				chrX:071299890-071299949
A_19_P00805108	-4.74722	-5.81984	2.10325		DB525610 RIKEN full-length enriched human cDNA library, testis Homo sapiens cDNA clone H013088O06 3', mRNA sequence [DB525610]	79918287	chr5	79918228	-	hs|5q14.1		TCONS_00009713		chr5:79918287-79918228			Hs.740035
A_33_P3421318	-5.09965	-6.26204	2.23828	NR2F2-AS1	NR2F2 antisense RNA 1 [Source:HGNC Symbol;Acc:44222] [ENST00000560800]	96675130	chr15	96675071	-	hs|15q26.2	644192	XR_248180	NR2F2 antisense RNA 1	chr15:96675130-96675071		XR_248180
A_19_P00800397	-3.85359	-6.21713	5.14631			3366132	chr11	3366073	+	hs|11p15.4				chr11:003366073-003366132
A_33_P3376031	-4.70129	-5.95318	2.38153	LOC100128770	Homo sapiens uncharacterized LOC100128770 (LOC100128770), long non-coding RNA [NR_047572]	3089131	chr16	3089072	+	hs|16p13.3	100128770	NR_047572	uncharacterized LOC100128770	chr16:3089072-3089131		NR_047572	Hs.666223
A_33_P3417532	-4.94116	-6.29812	2.56146	ILDR1	Homo sapiens immunoglobulin-like domain containing receptor 1 (ILDR1), transcript variant 1, mRNA [NM_001199799]	121713107	chr3	121713048	-	hs|3q13.33	286676	NM_001199799	immunoglobulin-like domain containing receptor 1	chr3:121713107-121713048	GO:0005886|GO:0016021|GO:0005829	NM_001199799	Hs.98484
A_23_P378450	-4.77088	-6.29575	2.87762	MBD3L2	Homo sapiens methyl-CpG binding domain protein 3-like 2 (MBD3L2), mRNA [NM_144614]	7051234	chr19	7051175	+	hs|19p13.2	125997	NM_144614	methyl-CpG binding domain protein 3-like 2	chr19:7051175-7051234		NM_144614	Hs.567667
A_19_P00807578	-5.02652	-6.1504	2.17932			77825086	chr4	77825027	+	hs|4q21.1				chr4:077825027-077825086
A_23_P138680	-3.79142	-4.92067	2.18745	IL15RA	Homo sapiens interleukin 15 receptor, alpha (IL15RA), transcript variant 2, mRNA [NM_172200]	5994720	chr10	5994661	-	hs|10p15.1	3601	NM_172200	interleukin 15 receptor, alpha	chr10:5994720-5994661	GO:0005515|GO:0031965|GO:0004896|GO:0008283|GO:0019221|GO:0032825|GO:0005615|GO:0007165|GO:0000139|GO:0005789|GO:0004871|GO:0016021|GO:0030659	NM_172200	Hs.445124
A_33_P3389336	-3.67103	-5.18143	2.84889			34072332	chr11	34072273	-	hs|11p13				chr11:034072332-034072273
A_19_P00319282	-4.35845	-6.09043	3.32183	CAV2	caveolin 2 [Source:HGNC Symbol;Acc:1528] [ENST00000490906]	115971821	chr7	115971762	+	hs|7q31.2	858	DQ656015	caveolin 2	chr7:115971762-115971821	GO:0051219|GO:0005515|GO:0030133|GO:0048471|GO:0005886|GO:0007268|GO:0005634|GO:0051259|GO:0006906|GO:0042803|GO:0070836|GO:0005829|GO:0005622|GO:0016050|GO:0031748|GO:0060161|GO:0002080|GO:0048278|GO:0030512|GO:0005811|GO:0019905|GO:0007088|GO:0005794|GO:0009986|GO:0048741|GO:0031410|GO:0031234|GO:0043234|GO:0001938|GO:0000139|GO:0016020|GO:0005887|GO:0001937|GO:0005901|GO:0045121|GO:0007005|GO:…		Hs.737623
A_19_P00801867	-0.947208	-3.4484	5.66153	LOC100129434	PREDICTED: Homo sapiens uncharacterized LOC100129434 (LOC100129434), misc_RNA [XR_109938]	56402834	chr2	56402775	-	hs|2p16.1	100129434	XR_109938	uncharacterized LOC100129434	chr2:56402834-56402775		XR_109938	Hs.742299
A_33_P3363859	-2.38509	-6.26795	14.7522	LOC100130452	Homo sapiens uncharacterized LOC100130452 (LOC100130452), long non-coding RNA [NR_034036]	197565439	chr2	197565380	-	hs|2q33.1	100130452	NR_034036	uncharacterized LOC100130452	chr2:197565439-197565380		NR_034036	Hs.591625
A_33_P3305526	-5.15481	-6.26426	2.15763			81126434	chr7	81126375	-	hs|7q21.11				chr7:081126434-081126375
A_33_P3340828	-4.66585	-6.24022	2.97806			44445637	chr6	44445578	+	hs|6p21.1				chr6:044445578-044445637
A_33_P3421664	-4.81846	-6.04824	2.34532	TDRD5	Homo sapiens tudor domain containing 5 (TDRD5), transcript variant 1, mRNA [NM_001199085]	179623496	chr1	179623437	+	hs|1q25.2	163589	NM_001199085	tudor domain containing 5	chr1:179623437-179623496	GO:0033391|GO:0030719|GO:0007286|GO:0071546|GO:0043046	NM_001199085	Hs.197354
A_23_P76322	-4.81698	-6.14814	2.51605	PIK3C2G	Homo sapiens phosphatidylinositol-4-phosphate 3-kinase, catalytic subunit type 2 gamma (PIK3C2G), mRNA [NM_004570]	18800919	chr12	18800860	+	hs|12p12.3	5288	NM_004570	phosphatidylinositol-4-phosphate 3-kinase, catalytic subunit type 2 gamma	chr12:18800860-18800919	GO:0005886|GO:0006661|GO:0036092|GO:0048015|GO:0016307|GO:0044281|GO:0005524|GO:0005829|GO:0008150|GO:0006935|GO:0016303|GO:0035005|GO:0005942|GO:0006644|GO:0035091	NM_004570	Hs.22500
A_32_P47988	-0.473392	-4.09993	12.3509	CAMK2D	Homo sapiens calcium/calmodulin-dependent protein kinase II delta (CAMK2D), transcript variant 3, mRNA [NM_001221]	114680477	chr4	114582871	-	hs|4q26	817	NM_001221	calcium/calmodulin-dependent protein kinase II delta	chr4:114680477-114582871	GO:0005516|GO:0031594|GO:0005886|GO:0008016|GO:0019221|GO:0007268|GO:0005634|GO:0001558|GO:0005829|GO:0043194|GO:0005737|GO:0000082|GO:0046777|GO:0014704|GO:0018105|GO:0060314|GO:0018107|GO:0071277|GO:0043025|GO:0086003|GO:0006816|GO:0004683|GO:0010613|GO:0060333|GO:0005954|GO:0006357|GO:0033017|GO:0010881|GO:0030315|GO:0034704|GO:0005524|GO:0044325|GO:0031432|GO:0030666|GO:0002026|GO:0002028|GO:…	NM_001221	Hs.144114
A_23_P143365	-5.13504	-6.21672	2.11649	CST9L	Homo sapiens cystatin 9-like (CST9L), mRNA [NM_080610]	23545458	chr20	23545399	-	hs|20p11.21	128821	NM_080610	cystatin 9-like	chr20:23545458-23545399	GO:0004869|GO:0005576	NM_080610	Hs.121554
A_19_P00320499	-4.65356	-5.92718	2.41769			132228642	chr6	132228583	+	hs|6q23.2		TCONS_l2_00025239		chr6:132228583-132228642
A_32_P123143	-3.06915	-4.48894	2.67547	HCN1	Homo sapiens hyperpolarization activated cyclic nucleotide-gated potassium channel 1 (HCN1), mRNA [NM_021072]	45259474	chr5	45259415	-	hs|5p12	348980	NM_021072	hyperpolarization activated cyclic nucleotide-gated potassium channel 1	chr5:45259474-45259415	GO:0030424|GO:0046549|GO:0005886|GO:0005272|GO:0005267|GO:0007268|GO:0045176|GO:0030425|GO:0030552|GO:0005887|GO:0005249|GO:0042391|GO:0016021|GO:0006813|GO:0071805	NM_021072	Hs.353176
A_33_P3281795	-4.74816	-6.14617	2.63538	MGLL	Homo sapiens monoglyceride lipase (MGLL), transcript variant 1, mRNA [NM_007283]	127407970	chr3	127407911	-	hs|3q21.3	11343	NM_007283	monoglyceride lipase	chr3:127407970-127407911	GO:0006629|GO:0019369|GO:0005886|GO:0050727|GO:0045202|GO:0030168|GO:0060292|GO:0044281|GO:0009966|GO:2000124|GO:0042803|GO:0008289|GO:0006954|GO:0007596|GO:0004622|GO:0047372|GO:0005789|GO:0036155|GO:0006633|GO:0019433|GO:0006644|GO:0046464|GO:0051930|GO:0046474	NM_007283	Hs.277035
A_33_P3249401	-4.5856	-5.95809	2.58918	CD37	CD37 molecule [Source:HGNC Symbol;Acc:1666] [ENST00000391859]	49841011	chr19	49840952	+	hs|19q13.33	951	XR_243973	CD37 molecule	chr19:49840952-49841011	GO:0050688|GO:0005515|GO:0001772|GO:0008285|GO:0030886|GO:0002639|GO:0042832|GO:0002920|GO:0016021	XR_243973	Hs.166556
A_24_P255005	-2.96646	-4.23887	2.41564			66122910	chr17	66122851	-	hs|17q24.2		TCONS_l2_00011429		chr17:66122910-66122851
A_23_P380754	-5.10035	-6.19409	2.13426	PRSS1	Homo sapiens protease, serine, 1 (trypsin 1) (PRSS1), mRNA [NM_002769]	142459782	chr7	142459723	+	hs|7q34	5644	NM_002769	protease, serine, 1 (trypsin 1)	chr7:142459723-142459782	GO:0009235|GO:0022617|GO:0004252|GO:0030198|GO:0006766|GO:0007586|GO:0006508|GO:0006767|GO:0005576|GO:0044281|GO:0005615|GO:0046872	NM_002769	Hs.449281
A_33_P3343010	-4.68449	-6.20891	2.87672	HYPK	huntingtin interacting protein K [Source:HGNC Symbol;Acc:18418] [ENST00000406925]	44092044	chr15	44091985	+	hs|15q15.3	25764	AK094716	huntingtin interacting protein K	chr15:44091985-44092044	GO:0005737|GO:0005634
A_23_P23611	-2.42862	-3.44453	2.02218	AMY1C	Homo sapiens amylase, alpha 1C (salivary) (AMY1C), mRNA [NM_001008219]	104207080	chr1	104207021	+	hs|1p21.1	278	NM_001008219	amylase, alpha 1C (salivary)	chr1:104207021-104207080	GO:0005515|GO:0005975|GO:0007586|GO:0005576|GO:0004556|GO:0046872	NM_001008219	Hs.655232
A_19_P00321098	-4.70518	-6.30204	3.02485		BX424349 Homo sapiens FETAL LIVER Homo sapiens cDNA clone CS0DM012YG18 5-PRIME, mRNA sequence [BX424349]	23574436	chr2	23574377	+	hs|2p24.1		TCONS_00002854		chr2:23574377-23574436			Hs.625087
A_19_P00811198	-4.75135	-6.2659	2.85709			246946194	chr1	246946135	+	hs|1q44				chr1:246946135-246946194
A_19_P00801814	-4.79131	-5.82372	2.04543			66170709	chr12	66170650	-	hs|12q14.3				chr12:066170709-066170650
A_33_P3353767	-4.06687	-6.1167	4.14057	PLEKHD1	Homo sapiens pleckstrin homology domain containing, family D (with coiled-coil domains) member 1 (PLEKHD1), mRNA [NM_001161498]	69995040	chr14	69994981	+	hs|14q24.1	400224	NM_001161498	pleckstrin homology domain containing, family D (with coiled-coil domains) member 1	chr14:69994981-69995040	GO:0005543	NM_001161498	Hs.509796
A_23_P7896	-1.70024	-4.24719	5.84395	DUSP22	Homo sapiens dual specificity phosphatase 22 (DUSP22), transcript variant 2, mRNA [NM_020185]	345896	chr6	335147	+	hs|6p25.3	56940	NM_020185	dual specificity phosphatase 22	chr6:335147-345896	GO:0008283|GO:0046330|GO:0006915|GO:0005634|GO:0007275|GO:0000122|GO:0000188|GO:0005737|GO:0006470|GO:0042127|GO:0007179|GO:0008138|GO:0004725	NM_020185	Hs.29106
A_19_P00802712	-4.96366	-6.21847	2.38635			193766974	chr3	193766915	+	hs|3q29				chr3:193766915-193766974
A_24_P41850	-4.91275	-6.08059	2.24674	MASP1	Homo sapiens mannan-binding lectin serine peptidase 1 (C4/C2 activating component of Ra-reactive factor) (MASP1), transcript variant 3, mRNA [NM_001031849]	186969451	chr3	186968088	-	hs|3q27.3	5648	NM_001031849	mannan-binding lectin serine peptidase 1 (C4/C2 activating component of Ra-reactive factor)	chr3:186969451-186968088	GO:0005515|GO:0004252|GO:0005509|GO:0005576|GO:0005615|GO:0042803|GO:0001867|GO:0045916|GO:0006956|GO:0045087|GO:0006508|GO:0008233|GO:0048306	NM_001031849	Hs.89983
A_23_P77043	-5.0407	-6.29374	2.38343	CATSPERB	Homo sapiens catsper channel auxiliary subunit beta (CATSPERB), mRNA [NM_024764]	92054338	chr14	92053578	-	hs|14q32.12	79820	NM_024764	catsper channel auxiliary subunit beta	chr14:92054338-92053578	GO:0007338|GO:0035036|GO:0005929|GO:0005886|GO:0036128|GO:0007275|GO:0007283|GO:0030154|GO:0032504	NM_024764	Hs.131755
A_19_P00326230	-3.4405	-6.11732	6.39443			104348587	chr14	104348528	-	hs|14q32.33				chr14:104348587-104348528
A_33_P3240482	-2.39301	-6.11435	13.1897	VENTXP7	Homo sapiens VENT homeobox pseudogene 7 (VENTXP7), non-coding RNA [NR_002311]	21448179	chr3	21448120	+	hs|3p24.3	391518	NR_002311	VENT homeobox pseudogene 7	chr3:21448120-21448179		NR_002311	Hs.543226
A_24_P188447	-4.46341	-5.80773	2.53911	ELAVL4	Homo sapiens ELAV like neuron-specific RNA binding protein 4 (ELAVL4), transcript variant 1, mRNA [NM_021952]	50666610	chr1	50666551	+	hs|1p33	1996	NM_021952	ELAV like neuron-specific RNA binding protein 4	chr1:50666551-50666610	GO:0006397|GO:0006396|GO:0000166|GO:0003723|GO:0017091|GO:0003730	NM_021952	Hs.213050
A_24_P202905	-3.55334	-6.21201	6.31451	TCP10L	Homo sapiens t-complex 10-like (TCP10L), mRNA [NM_144659]	33947977	chr21	33947918	-	hs|21q22.11	140290	NM_144659	t-complex 10-like	chr21:33947977-33947918	GO:0005634	NM_144659	Hs.728804
A_23_P112859	-4.73417	-6.11317	2.60088	CST1	Homo sapiens cystatin SN (CST1), mRNA [NM_001898]	23731379	chr20	23731320	-	hs|20p11.21	1469	NM_001898	cystatin SN	chr20:23731379-23731320	GO:0004869|GO:0005576	NM_001898	Hs.123114
A_23_P329198	-0.555605	-1.71464	2.23308	NABP1	Homo sapiens nucleic acid binding protein 1 (NABP1), transcript variant 1, mRNA [NM_001031716]	192551614	chr2	192551555	+	hs|2q32.3	64859	NM_001031716	nucleic acid binding protein 1	chr2:192551555-192551614	GO:0007093|GO:0006281|GO:0003697|GO:0000724|GO:0010212|GO:0003723|GO:0070876|GO:0005634|GO:0006974	NM_001031716	Hs.591610
A_33_P3390226	-4.6585	-6.29371	3.10633		Q5J7W1_HUMAN (Q5J7W1) Phosphoglycerate kinase , partial (25%) [THC2573499]	77360701	chrX	77360642	+	hs|Xq21.1				chrX:077360642-077360701
A_33_P3304533	-3.76449	-6.27622	5.70304	RNF207	ring finger protein 207 [Source:HGNC Symbol;Acc:32947] [ENST00000466994]	6267812	chr1	6267753	+	hs|1p36.31	388591	BC119780	ring finger protein 207	chr1:6267753-6267812	GO:0005622|GO:0008270		Hs.716549
A_33_P3413038	-4.34155	-5.43256	2.13023	PLXNB3	Homo sapiens plexin B3 (PLXNB3), transcript variant 2, mRNA [NM_001163257]	153044785	chrX	153044726	+	hs|Xq28	5365	NM_001163257	plexin B3	chrX:153044726-153044785	GO:0005622|GO:0005515|GO:0007165|GO:0005886|GO:0007411|GO:0004872|GO:0016021	NM_001163257	Hs.632833
A_32_P795513	-3.66408	-6.11495	5.46745	LMOD3	Homo sapiens leiomodin 3 (fetal) (LMOD3), mRNA [NM_198271]	69156259	chr3	69156200	-	hs|3p14.1	56203	NM_198271	leiomodin 3 (fetal)	chr3:69156259-69156200	GO:0005737|GO:0005856|GO:0005523	NM_198271	Hs.350621
A_23_P121676	-1.76958	-2.80163	2.04492	CXXC4	Homo sapiens CXXC finger protein 4 (CXXC4), mRNA [NM_025212]	105393495	chr4	105393436	-	hs|4q24	80319	NM_025212	CXXC finger protein 4	chr4:105393495-105393436	GO:0005737|GO:0030178|GO:0008270|GO:0031410|GO:0007352|GO:0030165|GO:0016055|GO:0003677	NM_025212	Hs.12248
A_23_P78353	-4.89979	-6.33903	2.71179	MEP1B	Homo sapiens meprin A, beta (MEP1B), mRNA [NM_005925]	29795186	chr18	29795127	+	hs|18q12.1	4225	NM_005925	meprin A, beta	chr18:29795127-29795186	GO:0005515|GO:0006954|GO:0005886|GO:0005887|GO:0007586|GO:0006508|GO:0008270|GO:0004222|GO:0005615	NM_005925	Hs.194777
A_19_P00322890	-2.84551	-3.94429	2.14174			53763442	chr18	53763383	+	hs|18q21.2		TCONS_00026624		chr18:53763383-53763442
A_33_P3267627	-1.33456	-6.01357	25.6166	DEFB113	Homo sapiens defensin, beta 113 (DEFB113), mRNA [NM_001037729]	49936452	chr6	49936393	-	hs|6p12.3	245927	NM_001037729	defensin, beta 113	chr6:49936452-49936393	GO:0005576|GO:0042742	NM_001037729	Hs.582789
A_24_P400507	-2.81012	-3.89125	2.11569	EOGT	Homo sapiens EGF domain-specific O-linked N-acetylglucosamine (GlcNAc) transferase (EOGT), transcript variant 2, mRNA [NM_173654]	69025317	chr3	69025258	-	hs|3p14.1	285203	NM_173654	EGF domain-specific O-linked N-acetylglucosamine (GlcNAc) transferase	chr3:69025317-69025258	GO:0006493|GO:0016262|GO:0005788	NM_173654	Hs.518059
A_19_P00812359	-4.49362	-5.53977	2.06501			113623726	chrX	113623667	-	hs|Xq23				chrX:113623726-113623667
A_23_P15450	-2.6734	-5.6671	7.96515	TMEM100	Homo sapiens transmembrane protein 100 (TMEM100), transcript variant 2, mRNA [NM_018286]	53797818	chr17	53797759	-	hs|17q22	55273	NM_018286	transmembrane protein 100	chr17:53797818-53797759	GO:0071773|GO:0048471|GO:2001214|GO:0005886|GO:0005783|GO:0060842|GO:0001525|GO:0005575|GO:0030509|GO:0001701|GO:0003674|GO:0008150|GO:0007219|GO:0043491|GO:0043204|GO:0016021|GO:0045603|GO:0001570	NM_018286	Hs.173233
A_33_P3227400	-1.534	-2.95947	2.686	COL4A4	Homo sapiens collagen, type IV, alpha 4 (COL4A4), mRNA [NM_000092]	227867523	chr2	227867464	-	hs|2q36.3	1286	NM_000092	collagen, type IV, alpha 4	chr2:227867523-227867464	GO:0022617|GO:0030198|GO:0007411|GO:0030574|GO:0005605|GO:0005587|GO:0005788|GO:0005576|GO:0032836|GO:0005201	NM_000092	Hs.591645
A_19_P00323232	-4.77646	-6.17078	2.62865			103214296	chr14	103214237	-	hs|14q32.32				chr14:103214296-103214237
A_23_P160025	-4.17799	-5.38597	2.31014	IFI16	Homo sapiens interferon, gamma-inducible protein 16 (IFI16), transcript variant 2, mRNA [NM_005531]	159024678	chr1	159024619	+	hs|1q23.1	3428	NM_005531	interferon, gamma-inducible protein 16	chr1:159024619-159024678	GO:0005515|GO:0008283|GO:0032731|GO:0005634|GO:0097202|GO:0002218|GO:0001819|GO:0005829|GO:0051607|GO:0005737|GO:0003690|GO:0006954|GO:0045944|GO:0030099|GO:0030224|GO:0032481|GO:0042149|GO:0045824|GO:0045071|GO:0030097|GO:0006355|GO:0006914|GO:0005730|GO:2000117|GO:0000122|GO:0009615|GO:0071479|GO:0006351|GO:0043392|GO:0042771|GO:0072332|GO:0016607|GO:0045087|GO:0010506|GO:0005654|GO:0045892|GO:…	NM_005531	Hs.380250
A_19_P00808382	-3.58525	-4.66326	2.11113	LINC00649	Homo sapiens long intergenic non-protein coding RNA 649 (LINC00649), long non-coding RNA [NR_038883]	35342045	chr21	35341986	+	hs|21q22.11	100506334	NR_038883	long intergenic non-protein coding RNA 649	chr21:35341986-35342045		NR_038883	Hs.532855
A_33_P3222129	-4.96381	-6.2709	2.47443	OR6B2	Homo sapiens olfactory receptor, family 6, subfamily B, member 2 (OR6B2), mRNA [NM_001005853]	240968967	chr2	240968908	-	hs|2q37.3	389090	NM_001005853	olfactory receptor, family 6, subfamily B, member 2	chr2:240968967-240968908	GO:0004984|GO:0005886|GO:0004930|GO:0016021	NM_001005853	Hs.531343
A_33_P3433258	-4.85054	-6.11029	2.39454	LOC401134	Homo sapiens uncharacterized LOC401134 (LOC401134), long non-coding RNA [NR_033976]	65780205	chr4	65780146	-	hs|4q13.1	401134	NR_033976	uncharacterized LOC401134	chr4:65780205-65780146		NR_033976	Hs.165899
A_23_P329573	-4.54787	-5.56444	2.0231	ITGB2	Homo sapiens integrin, beta 2 (complement component 3 receptor 3 and 4 subunit) (ITGB2), transcript variant 1, mRNA [NM_000211]	46305985	chr21	46305926	-	hs|21q22.3	3689	NM_000211	integrin, beta 2 (complement component 3 receptor 3 and 4 subunit)	chr21:46305985-46305926	GO:0005515|GO:0008305|GO:0034142|GO:0019901|GO:0005886|GO:0050730|GO:0008360|GO:0030593|GO:0007267|GO:0006915|GO:0007275|GO:0050900|GO:0002224|GO:0046872|GO:0001948|GO:0006954|GO:0007160|GO:0007596|GO:0007229|GO:0045087|GO:0050776|GO:0007159|GO:0004872|GO:0007155	NM_000211	Hs.375957
A_33_P3261695	-5.0176	-6.02983	2.01703	TEX22	Homo sapiens testis expressed 22 (TEX22), mRNA [NM_001195082]	105865699	chr14	105865640	+	hs|14q32.33	647310	NM_001195082	testis expressed 22	chr14:105865640-105865699	GO:0001669	NM_001195082	Hs.729499
A_23_P421306	1.04514	-1.58102	6.17381	SYT12	Homo sapiens synaptotagmin XII (SYT12), transcript variant 1, mRNA [NM_177963]	66818278	chr11	66818219	+	hs|11q13.2	91683	NM_177963	synaptotagmin XII	chr11:66818219-66818278	GO:0030054|GO:0030672|GO:0016021	NM_177963	Hs.287636
A_33_P3381097	-4.72218	-6.29656	2.97808	OR10V1	Homo sapiens olfactory receptor, family 10, subfamily V, member 1 (OR10V1), mRNA [NM_001005324]	59480448	chr11	59480389	-	hs|11q12.1	390201	NM_001005324	olfactory receptor, family 10, subfamily V, member 1	chr11:59480448-59480389	GO:0004984|GO:0005886|GO:0004930|GO:0016021	NM_001005324	Hs.589001
A_23_P133359	-3.61117	-4.62024	2.01262	ZFP2	Homo sapiens ZFP2 zinc finger protein (ZFP2), mRNA [NM_030613]	178359714	chr5	178359655	+	hs|5q35.3	80108	NM_030613	ZFP2 zinc finger protein	chr5:178359655-178359714	GO:0006355|GO:0005634|GO:0003677|GO:0046872|GO:0006351	NM_030613	Hs.654533
A_33_P3380992	-4.70079	-5.91468	2.31962	AKR1B15	Homo sapiens aldo-keto reductase family 1, member B15 (AKR1B15), mRNA [NM_001080538]	134262527	chr7	134262468	+	hs|7q33	441282	NM_001080538	aldo-keto reductase family 1, member B15	chr7:134262468-134262527	GO:0016491	NM_001080538	Hs.729418
A_23_P99080	-4.09882	-6.09213	3.98152	TAS2R13	Homo sapiens taste receptor, type 2, member 13 (TAS2R13), mRNA [NM_023920]	11061078	chr12	11061019	-	hs|12p13.2	50838	NM_023920	taste receptor, type 2, member 13	chr12:11061078-11061019	GO:0050912|GO:0008150|GO:0005886|GO:0008527|GO:0016021	NM_023920	Hs.679407
A_33_P3358601	-4.99312	-6.14929	2.22865	IFITM10	Homo sapiens interferon induced transmembrane protein 10 (IFITM10), mRNA [NM_001170820]	1753699	chr11	1753640	-	hs|11p15.5	402778	NM_001170820	interferon induced transmembrane protein 10	chr11:1753699-1753640	GO:0009607|GO:0005886|GO:0016021	NM_001170820	Hs.121575
A_33_P3276425	-4.16296	-6.30635	4.418	IQCF5	Homo sapiens IQ motif containing F5 (IQCF5), mRNA [NM_001145059]	51907910	chr3	51907851	-	hs|3p21.2	389124	NM_001145059	IQ motif containing F5	chr3:51907910-51907851		NM_001145059	Hs.666604
A_19_P00801495	-3.17293	-4.5926	2.67523			76139826	chr8	76139767	-	hs|8q21.11				chr8:076139826-076139767
A_33_P3305749	-4.31962	-5.40761	2.12578	RARB	Homo sapiens retinoic acid receptor, beta (RARB), transcript variant 1, mRNA [NM_000965]	25636168	chr3	25636109	+	hs|3p24.2	5915	NM_000965	retinoic acid receptor, beta	chr3:25636109-25636168	GO:0005515|GO:0001657|GO:0010467|GO:0003417|GO:0006367|GO:0008285|GO:0055012|GO:0003707|GO:0005634|GO:0003708|GO:0005737|GO:0035264|GO:0045944|GO:0032331|GO:0022008|GO:0048048|GO:0043065|GO:0000122|GO:0048566|GO:0003677|GO:0043565|GO:0007165|GO:0021756|GO:0035116|GO:0061037|GO:0008270|GO:0005654	NM_000965	Hs.654490
A_19_P00319558	-4.96971	-6.10095	2.19047			11275347	chr20	11275288	-	hs|20p12.2		TCONS_l2_00016849		chr20:11275347-11275288
A_23_P105923	-4.47178	-5.98053	2.84564	DIO3	Homo sapiens deiodinase, iodothyronine, type III (DIO3), mRNA [NM_001362]	102029533	chr14	102029474	+	hs|14q32.31	1735	NM_001362	deiodinase, iodothyronine, type III	chr14:102029474-102029533	GO:0034641|GO:0008150|GO:0005886|GO:0042446|GO:0004800|GO:0006590|GO:0044281|GO:0016021|GO:0033798|GO:0010008	NM_001362	Hs.49322
A_24_P110780	-3.59192	-5.19443	3.03673	NEXN-AS1	Homo sapiens NEXN antisense RNA 1 (NEXN-AS1), long non-coding RNA [NR_103535]	78353507	chr1	78353448	-	hs|1p31.1	374987	NR_103535	NEXN antisense RNA 1	chr1:78353507-78353448		NR_103535	Hs.632414
A_33_P3251868	-4.52714	-6.30625	3.43216
A_23_P373464	-4.28393	-5.92199	3.11246	AFF3	Homo sapiens AF4/FMR2 family, member 3 (AFF3), transcript variant 1, mRNA [NM_002285]	100163726	chr2	100163700	-	hs|2q11.2	3899	NM_002285	AF4/FMR2 family, member 3	chr2:100163726-100163700	GO:0006355|GO:0003690|GO:0035116|GO:0005730|GO:0034612|GO:0005634|GO:0006351	NM_002285	Hs.444414
A_23_P370454	-3.59406	-4.96148	2.58008	KCNAB3	Homo sapiens potassium voltage-gated channel, shaker-related subfamily, beta member 3 (KCNAB3), mRNA [NM_004732]	7826089	chr17	7826030	-	hs|17p13.1	9196	NM_004732	potassium voltage-gated channel, shaker-related subfamily, beta member 3	chr17:7826089-7826030	GO:0005737|GO:0005886|GO:0005249|GO:0015459|GO:0007268|GO:0016021|GO:0006813	NM_004732	Hs.435074
A_24_P354715	-4.71948	-5.91325	2.2875	NT5E	Homo sapiens 5'-nucleotidase, ecto (CD73) (NT5E), transcript variant 1, mRNA [NM_002526]	86204950	chr6	86204891	+	hs|6q14.3	4907	NM_002526	5'-nucleotidase, ecto (CD73)	chr6:86204891-86204950	GO:0005886|GO:0055086|GO:0006259|GO:0031225|GO:0044281|GO:0046086|GO:0046872|GO:0006196|GO:0046135|GO:0005737|GO:0006195|GO:0000166|GO:0016020|GO:0006144|GO:0050728|GO:0008253|GO:0006206|GO:0070062	NM_002526	Hs.153952
A_33_P3230668	-5.07557	-6.14688	2.10134	LOC100131232	Homo sapiens cDNA FLJ33442 fis, clone BRACE2021936. [AK090761]	65803263	chr11	65803204	-	hs|11q13.1	100131232	AK090761	uncharacterized LOC100131232	chr11:65803263-65803204			Hs.638545
A_33_P3403576	-4.5377	-5.7762	2.35954	FCGR2A	Homo sapiens Fc fragment of IgG, low affinity IIa, receptor (CD32) (FCGR2A), transcript variant 1, mRNA [NM_001136219]	161488893	chr1	161488834	+	hs|1q23.3	2212	NM_001136219	Fc fragment of IgG, low affinity IIa, receptor (CD32)	chr1:161488834-161488893	GO:0005886|GO:0019864|GO:0045087|GO:0016021|GO:0038096	NM_001136219	Hs.352642
A_23_P44421	-4.89246	-6.1339	2.36434	HTRA4	Homo sapiens HtrA serine peptidase 4 (HTRA4), mRNA [NM_153692]	38840031	chr8	38839242	+	hs|8p11.22	203100	NM_153692	HtrA serine peptidase 4	chr8:38839242-38840031	GO:0004252|GO:0004175|GO:0006508|GO:0005576|GO:0001558|GO:0030512|GO:0005520	NM_153692	Hs.661014
A_23_P333683	-5.25683	-6.27358	2.02336	IGSF10	Homo sapiens immunoglobulin superfamily, member 10 (IGSF10), transcript variant 1, mRNA [NM_178822]	151154932	chr3	151154873	-	hs|3q25.1	285313	NM_178822	immunoglobulin superfamily, member 10	chr3:151154932-151154873	GO:0001503|GO:0007275|GO:0005576|GO:0030154	NM_178822	Hs.58561
A_33_P3264193	-4.96235	-6.06591	2.14884	OR2D2	Homo sapiens olfactory receptor, family 2, subfamily D, member 2 (OR2D2), mRNA [NM_003700]	6912870	chr11	6912811	-	hs|11p15.4	120776	NM_003700	olfactory receptor, family 2, subfamily D, member 2	chr11:6912870-6912811	GO:0050911|GO:0007608|GO:0004984|GO:0005886|GO:0004930|GO:0016021	NM_003700	Hs.690210
A_33_P3336273	-4.43242	-5.66045	2.34247	NAV3	Homo sapiens neuron navigator 3 (NAV3), transcript variant 1, mRNA [NM_001024383]	78604688	chr12	78604629	+	hs|12q21.2	89795	NM_001024383	neuron navigator 3	chr12:78604629-78604688	GO:0005640|GO:0017111|GO:0000166	NM_001024383	Hs.655301
A_19_P00319080	-4.15529	-5.41752	2.39866	CRYBB2P1	crystallin, beta B2 pseudogene 1 [Source:HGNC Symbol;Acc:2399] [ENST00000509460]	25915955	chr22	25915896	+	hs|22q12.1	1416	TCONS_l2_00017674	crystallin, beta B2 pseudogene 1	chr22:25915896-25915955			Hs.733960
A_32_P120043	-4.41497	-6.10796	3.23326	FAM26E	Homo sapiens family with sequence similarity 26, member E (FAM26E), mRNA [NM_153711]	116838778	chr6	116838719	+	hs|6q22.1	254228	NM_153711	family with sequence similarity 26, member E	chr6:116838719-116838778	GO:0016021|GO:0006811	NM_153711	Hs.660142
A_33_P3413815	-1.40311	-2.83837	2.70432	LAMB2P1	Homo sapiens laminin, beta 2 pseudogene 1 (LAMB2P1), non-coding RNA [NR_004405]	49190351	chr3	49190292	-	hs|3p21.31	22973	NR_004405	laminin, beta 2 pseudogene 1	chr3:49190351-49190292		NR_004405	Hs.607092
A_19_P00316370	-3.66922	-5.27623	3.04618	LOC100506178	Homo sapiens uncharacterized LOC100506178 (LOC100506178), long non-coding RNA [NR_038393]	22613406	chr7	22613347	+	hs|7p15.3	100506178	NR_038393	uncharacterized LOC100506178	chr7:22613347-22613406		NR_038393	Hs.668122
A_23_P252817	-4.89638	-6.13193	2.35472	SST	Homo sapiens somatostatin (SST), mRNA [NM_001048]	187386967	chr3	187386908	-	hs|3q27.3	6750	NM_001048	somatostatin	chr3:187386967-187386908	GO:0030334|GO:0008285|GO:0009408|GO:0007584|GO:0042493|GO:0007586|GO:0007267|GO:0007268|GO:0005576|GO:0048545|GO:0006972|GO:0005615|GO:0005179|GO:0007186|GO:0043025|GO:0043200|GO:0007166|GO:0008628	NM_001048	Hs.12409
A_23_P56703	-1.45475	-2.51812	2.08982	TRABD2A	Homo sapiens TraB domain containing 2A (TRABD2A), transcript variant 1, mRNA [NM_001277053]	85049013	chr2	85048954	-	hs|2p11.2	129293	NM_001277053	TraB domain containing 2A	chr2:85049013-85048954	GO:0017147|GO:0031301|GO:0005887|GO:0018158|GO:0008152|GO:0030178|GO:0006508|GO:0060322|GO:0016055|GO:0004222|GO:0046872	NM_001277053	Hs.469134
A_19_P00802511	-4.75438	-6.02501	2.41268			88494037	chr14	88493978	+	hs|14q31.3				chr14:088493978-088494037
A_19_P00323636	-5.14095	-6.17171	2.0431		UI-H-BI1-afk-d-05-0-UI.s1 NCI_CGAP_Sub3 Homo sapiens cDNA clone IMAGE:2722208 3', mRNA sequence [AW207563]	115308633	chr8	115308574	-	hs|8q23.3		AW207563		chr8:115308633-115308574			Hs.182433
A_33_P3424267	-0.349261	-2.08585	3.33246	NAA60	Homo sapiens N(alpha)-acetyltransferase 60, NatF catalytic subunit (NAA60), transcript variant 1, mRNA [NM_001083601]	3533571	chr16	3533512	+	hs|16p13.3	79903	NM_001083601	N(alpha)-acetyltransferase 60, NatF catalytic subunit	chr16:3533512-3533571	GO:0017196|GO:0007059|GO:0000139|GO:0043967|GO:0008283|GO:0004596|GO:0006334|GO:0010485	NM_001083601	Hs.513296
A_23_P252556	-4.3686	-6.3485	3.94466	BAI3	Homo sapiens brain-specific angiogenesis inhibitor 3 (BAI3), mRNA [NM_001704]	70098925	chr6	70098866	+	hs|6q13	577	NM_001704	brain-specific angiogenesis inhibitor 3	chr6:70098866-70098925	GO:0007186|GO:0005886|GO:0007218|GO:0004930|GO:0016525|GO:0016021	NM_001704	Hs.13261
A_33_P3279362	-4.88385	-5.94275	2.08333	GRIK1-AS1	Homo sapiens GRIK1 antisense RNA 1 (GRIK1-AS1), long non-coding RNA [NR_027021]	31121233	chr21	31121174	+	hs|21q21.3	642976	NR_027021	GRIK1 antisense RNA 1	chr21:31121174-31121233		NR_027021	Hs.473554
A_19_P00805251	-4.33709	-5.56478	2.34192			105956616	chr12	105956557	-	hs|12q23.3				chr12:105956616-105956557
A_19_P00810002	-3.98419	-5.64142	3.15411			105847070	chr12	105847011	-	hs|12q23.3				chr12:105847070-105847011
A_24_P151032	-4.7807	-5.85279	2.10248	MYL4	Homo sapiens myosin, light chain 4, alkali; atrial, embryonic (MYL4), transcript variant 2, mRNA [NM_002476]	45286817	chr17	45286758	+	hs|17q21.32	4635	NM_002476	myosin, light chain 4, alkali; atrial, embryonic	chr17:45286758-45286817	GO:0030049|GO:0005509|GO:0032781|GO:0060048|GO:0005829|GO:0003785|GO:0007517|GO:0051015|GO:0002026|GO:0032038|GO:0005859|GO:0008307|GO:0031672	NM_002476	Hs.463300
A_23_P142574	-3.5102	-4.7765	2.40545	MOGAT1	Homo sapiens monoacylglycerol O-acyltransferase 1 (MOGAT1), mRNA [NM_058165]	223574590	chr2	223574531	+	hs|2q36.1	116255	NM_058165	monoacylglycerol O-acyltransferase 1	chr2:223574531-223574590	GO:0019432|GO:0005789|GO:0003846|GO:0004144|GO:0006651|GO:0016021|GO:0006071	NM_058165	Hs.344090
A_23_P363954	-5.16971	-6.25778	2.12589	THRSP	Homo sapiens thyroid hormone responsive (THRSP), mRNA [NM_003251]	77775364	chr11	77775305	+	hs|11q14.1	7069	NM_003251	thyroid hormone responsive	chr11:77775305-77775364	GO:0006629|GO:0006355|GO:0005730|GO:0005634|GO:0010866|GO:0046890|GO:0042803|GO:0006351|GO:0005829	NM_003251	Hs.591969
A_19_P00315786	-1.33695	-3.367	4.08417		ALU1_HUMAN (P39188) Alu subfamily J sequence contamination warning entry, partial (8%) [THC2540047]	37049713	chr20	37049654	+	hs|20q11.23				chr20:037049654-037049713
A_33_P3313948	-5.09459	-6.35015	2.38759	KLF11	PREDICTED: Homo sapiens Kruppel-like factor 11 (KLF11), transcript variant X1, mRNA [XM_005246179]	10183197	chr2	10183138	+	hs|2p25.1	8462	XM_005246179	Kruppel-like factor 11	chr2:10183138-10183197	GO:0043065|GO:0008285|GO:0003700|GO:0000083|GO:0044212|GO:0006366|GO:0000981|GO:0006915|GO:0005634|GO:0000122|GO:0046872	XM_005246179
A_33_P3254660	-1.90717	-3.88985	3.95226		Homo sapiens cDNA FLJ42981 fis, clone BRTHA2007422. [AK124971]	21307965	chr22	21307906	-	hs|22q11.21		AK124971		chr22:21307965-21307906
A_32_P138396	-4.35647	-5.41321	2.08023	WDR86-AS1	Homo sapiens cDNA FLJ38667 fis, clone HLUNG2006843. [AK095986]	151111174	chr7	151110634	+	hs|7q36.1	100131176	AK095986	WDR86 antisense RNA 1	chr7:151110634-151111174			Hs.659231
A_33_P3240972	-2.42502	-3.47957	2.07707	LOC729900	PREDICTED: Homo sapiens golgin subfamily A member 6-like protein 2-like (LOC729900), mRNA [XM_005272554]	23104801	chr15	23104322	+	hs|15q11.2	729900	XM_005272554	golgin subfamily A member 6-like protein 2-like	chr15:23104322-23104801		XM_005272554
A_33_P3222653	-0.500666	-1.56176	2.08652	LINC00605	Homo sapiens long intergenic non-protein coding RNA 605 (LINC00605), long non-coding RNA [NR_033938]	103653619	chr14	103653560	-	hs|14q32.32	100131366	NR_033938	long intergenic non-protein coding RNA 605	chr14:103653619-103653560		NR_033938	Hs.147881
A_19_P00803874	-5.11544	-6.35693	2.36443			13052556	chr3	13052497	-	hs|3p25.2				chr3:013052556-013052497
A_19_P00800202	-4.19856	-5.22412	2.03575		xj91a10.x1 Soares_NFL_T_GBC_S1 Homo sapiens cDNA clone IMAGE:2664570 3', mRNA sequence [AW187989]	28263172	chr19	28263113	+	hs|19q11		AW187989		chr19:28263113-28263172			Hs.734542
A_19_P00324401	-3.94388	-5.42935	2.80008			14741169	chr6	14741110	+	hs|6p23				chr6:014741110-014741169
A_33_P3318322	-5.13495	-6.1381	2.00437	STEAP4	Homo sapiens STEAP family member 4 (STEAP4), transcript variant 2, mRNA [NM_001205315]	87912171	chr7	87912112	-	hs|7q21.12	79689	NM_001205315	STEAP family member 4	chr7:87912171-87912112	GO:0005886|GO:0000139|GO:0016491|GO:0045444|GO:0016021|GO:0055072|GO:0046872|GO:0006811	NM_001205315	Hs.521008
A_19_P00316952	-4.63362	-6.00547	2.58801			125238176	chr6	125238117	+	hs|6q22.31				chr6:125238117-125238176
A_33_P3343120	-3.75444	-6.05679	4.93261	IRF8	Homo sapiens interferon regulatory factor 8 (IRF8), mRNA [NM_002163]	85956111	chr16	85956052	+	hs|16q24.1	3394	NM_002163	interferon regulatory factor 8	chr16:85956052-85956111	GO:0005515|GO:0006909|GO:0032729|GO:0000975|GO:0003705|GO:0019221|GO:0042832|GO:0005634|GO:0032735|GO:0060261|GO:0000122|GO:0005829|GO:0006955|GO:0071222|GO:0060337|GO:0030099|GO:0044130|GO:0042742|GO:0060333	NM_002163	Hs.137427
A_19_P00329133	-4.05636	-5.14025	2.11974			127391042	chr5	127390983	-	hs|5q23.3				chr5:127391042-127390983
A_33_P3414561	-4.5216	-6.15583	3.10422			57138742	chr15	57138683	+	hs|15q21.3				chr15:057138683-057138742
A_33_P3226800	-4.85493	-5.94552	2.12962			4305559	chr7	4305500	-	hs|7p22.2				chr7:004305559-004305500
A_33_P3374723	-4.29344	-5.32487	2.04405	ZEB1	Homo sapiens zinc finger E-box binding homeobox 1 (ZEB1), transcript variant 1, mRNA [NM_001128128]	31818122	chr10	31818063	+	hs|10p11.22	6935	NM_001128128	zinc finger E-box binding homeobox 1	chr10:31818063-31818122	GO:0005515|GO:0007389|GO:0003700|GO:0008285|GO:0010464|GO:0051216|GO:0008283|GO:0071560|GO:0033081|GO:0048704|GO:0005634|GO:0048752|GO:0048596|GO:0005737|GO:0006955|GO:0003690|GO:0071230|GO:0030857|GO:0045944|GO:0090103|GO:0031667|GO:0017015|GO:0005667|GO:0014823|GO:0051150|GO:0006357|GO:0003714|GO:0003713|GO:0005730|GO:0070888|GO:0000122|GO:0006351|GO:0043565|GO:0045666|GO:0003682|GO:0008270|GO:…	NM_001128128	Hs.124503
A_19_P00803200	-4.72555	-6.21801	2.81368			187379189	chr1	187379130	-	hs|1q31.1				chr1:187379189-187379130
A_24_P334130	-3.89559	-5.65878	3.39447	FN1	Homo sapiens fibronectin 1 (FN1), transcript variant 7, mRNA [NM_054034]	216288895	chr2	216288217	-	hs|2q35	2335	NM_054034	fibronectin 1	chr2:216288895-216288217	GO:0005515|GO:0008360|GO:0005518|GO:0050900|GO:0005615|GO:0016324|GO:0030198|GO:0034446|GO:0031093|GO:0007155|GO:0008201|GO:0005793|GO:0005578|GO:0009611|GO:0005577|GO:0030168|GO:0005576|GO:0006953|GO:0001525|GO:0005604|GO:0031012|GO:0016504|GO:0018149|GO:0016477|GO:0007161|GO:0007596|GO:0002576|GO:0007044|GO:0005201	NM_054034	Hs.203717
A_23_P304897	-4.35265	-5.77427	2.67887	BDKRB2	Homo sapiens bradykinin receptor B2 (BDKRB2), mRNA [NM_000623]	96710400	chr14	96710341	+	hs|14q32.2	624	NM_000623	bradykinin receptor B2	chr14:96710341-96710400	GO:0005515|GO:0004947|GO:0043066|GO:0009651|GO:0046982|GO:0005886|GO:0008015|GO:0002020|GO:0031702|GO:0007204|GO:0019229|GO:0006939|GO:0006954|GO:0007186|GO:0033137|GO:0004435|GO:0005887|GO:0042311|GO:0042310|GO:0043114|GO:0007169|GO:0007166|GO:0050482|GO:0005768	NM_000623	Hs.726620
A_33_P3306202	-3.80169	-5.54305	3.3435	FAM84A	family with sequence similarity 84, member A [Source:HGNC Symbol;Acc:20743] [ENST00000497769]	14790511	chr2	14790452	+	hs|2p24.3	151354	AK092711	family with sequence similarity 84, member A	chr2:14790452-14790511			Hs.657296
A_23_P319027	-4.50008	-5.62155	2.17568	HECW1	Homo sapiens HECT, C2 and WW domain containing E3 ubiquitin protein ligase 1 (HECW1), transcript variant 1, mRNA [NM_015052]	43602450	chr7	43602391	+	hs|7p13	23072	NM_015052	HECT, C2 and WW domain containing E3 ubiquitin protein ligase 1	chr7:43602391-43602450	GO:0005737|GO:0004842|GO:0042787|GO:0005730|GO:0005634	NM_015052	Hs.164453
A_23_P397933	-5.2119	-6.23036	2.02575	MASP1	Homo sapiens mannan-binding lectin serine peptidase 1 (C4/C2 activating component of Ra-reactive factor) (MASP1), transcript variant 1, mRNA [NM_001879]	186937012	chr3	186936953	-	hs|3q27.3	5648	NM_001879	mannan-binding lectin serine peptidase 1 (C4/C2 activating component of Ra-reactive factor)	chr3:186937012-186936953	GO:0005515|GO:0004252|GO:0005509|GO:0005576|GO:0005615|GO:0042803|GO:0001867|GO:0045916|GO:0006956|GO:0045087|GO:0006508|GO:0008233|GO:0048306	NM_001879	Hs.89983
A_19_P00328670	-3.62705	-4.67514	2.06779	ZNF706	zinc finger protein 706 [Source:HGNC Symbol;Acc:24992] [ENST00000520984]	102190175	chr8	102190116	-	hs|8q22.3	51123		zinc finger protein 706	chr8:102190175-102190116	GO:0046872
A_33_P3341686	-3.77473	-4.82021	2.06405	XIST	Homo sapiens X inactive specific transcript (non-protein coding) (XIST), long non-coding RNA [NR_001564]	73040565	chrX	73040506	-	hs|Xq13.2	7503	NR_001564	X inactive specific transcript (non-protein coding)	chrX:73040565-73040506		NR_001564	Hs.655450
A_19_P00326236	-5.10618	-6.23335	2.18429	LOC101928117	PREDICTED: Homo sapiens uncharacterized LOC101928117 (LOC101928117), misc_RNA [XR_242334]	116073316	chr7	116073257	-	hs|7q31.2	101928117	XR_242334	uncharacterized LOC101928117	chr7:116073316-116073257		XR_242334
A_24_P386746	-4.21594	-5.48806	2.41515	RBP5	Homo sapiens retinol binding protein 5, cellular (RBP5), mRNA [NM_031491]	7280932	chr12	7280873	-	hs|12p13.31	83758	NM_031491	retinol binding protein 5, cellular	chr12:7280932-7280873	GO:0005215|GO:0005737|GO:0016918|GO:0006810|GO:0005501|GO:0019841	NM_031491	Hs.246046
A_23_P126031	-4.44762	-5.86236	2.66612	OR10J5	Homo sapiens olfactory receptor, family 10, subfamily J, member 5 (OR10J5), mRNA [NM_001004469]	159505557	chr1	159505498	-	hs|1q23.2	127385	NM_001004469	olfactory receptor, family 10, subfamily J, member 5	chr1:159505557-159505498	GO:0004984|GO:0005886|GO:0004930|GO:0016021	NM_001004469	Hs.553587
A_33_P3276833	-4.25706	-6.36646	4.31513	EYS	Homo sapiens eyes shut homolog (Drosophila) (EYS), transcript variant 1, mRNA [NM_001142800]	64430668	chr6	64430609	-	hs|6q12	346007	NM_001142800	eyes shut homolog (Drosophila)	chr6:64430668-64430609	GO:0005509|GO:0005576|GO:0007601|GO:0050896	NM_001142800	Hs.25067
A_24_P154868	-4.76116	-5.92411	2.23914	MEP1A	Homo sapiens meprin A, alpha (PABA peptide hydrolase) (MEP1A), mRNA [NM_005588]	46803241	chr6	46803182	+	hs|6p12.3	4224	NM_005588	meprin A, alpha (PABA peptide hydrolase)	chr6:46803182-46803241	GO:0005515|GO:0005887|GO:0017090|GO:0007586|GO:0006508|GO:0008270|GO:0004222|GO:0005615	NM_005588	Hs.179704
A_19_P00315482	-3.74236	-4.83562	2.13356	CASC14	Homo sapiens cancer susceptibility candidate 14 (non-protein coding) (CASC14), long non-coding RNA [NR_034143]	22136556	chr6	22136497	-	hs|6p22.3	729177	NR_034143	cancer susceptibility candidate 14 (non-protein coding)	chr6:22136556-22136497		NR_034143	Hs.730673
A_19_P00800998	-4.89834	-5.95526	2.08049			24240225	chr22	24240166	-	hs|22q11.23				chr22:024240225-024240166
A_33_P3311493	-3.76009	-4.98887	2.34369	TRHDE-AS1	Homo sapiens TRHDE antisense RNA 1 (TRHDE-AS1), transcript variant 2, long non-coding RNA [NR_026836]	72656394	chr12	72656335	-	hs|12q21.1	283392	NR_026836	TRHDE antisense RNA 1	chr12:72656394-72656335		NR_026836	Hs.363603
A_23_P65506	-4.69871	-5.94387	2.37044	SPTB	Homo sapiens spectrin, beta, erythrocytic (SPTB), transcript variant 2, mRNA [NM_000347]	65236444	chr14	65236385	-	hs|14q23.3	6710	NM_000347	spectrin, beta, erythrocytic	chr14:65236444-65236385	GO:0005515|GO:0007009|GO:0030097|GO:0008091|GO:0046982|GO:0009986|GO:0031235|GO:0030506|GO:0003779|GO:0014731|GO:0015629|GO:0051693|GO:0005829|GO:0043234|GO:0005737|GO:0051015|GO:0006779|GO:0007411|GO:0005200	NM_000347	Hs.417303
A_33_P3257553	-4.73734	-5.74438	2.00978	CNTRL	centriolin [Source:HGNC Symbol;Acc:1858] [ENST00000373847]	123920195	chr9	123920136	+	hs|9q33.2	11064		centriolin	chr9:123920136-123920195	GO:0005515|GO:0005813|GO:0000086|GO:0000278|GO:0051301|GO:0005829
A_23_P136978	-4.97165	-6.09487	2.17833	SRPX2	Homo sapiens sushi-repeat containing protein, X-linked 2 (SRPX2), mRNA [NM_014467]	99926032	chrX	99925973	+	hs|Xq22.1	27286	NM_014467	sushi-repeat containing protein, X-linked 2	chrX:99925973-99926032	GO:0005515|GO:0042325|GO:0016337|GO:0005737|GO:0048870|GO:0015630|GO:0005102|GO:0090050|GO:0005576|GO:0001525	NM_014467	Hs.306339
A_33_P3662000	-3.70498	-5.2019	2.82241		Homo sapiens cDNA FLJ31684 fis, clone NT2RI2005358. [AK056246]	237968136	chr2	237968077	-	hs|2q37.3		AK056246		chr2:237968136-237968077			Hs.447665
A_23_P94902	-0.438441	-1.5823	2.20971	KCTD8	Homo sapiens potassium channel tetramerization domain containing 8 (KCTD8), mRNA [NM_198353]	44176402	chr4	44176343	-	hs|4p13	386617	NM_198353	potassium channel tetramerization domain containing 8	chr4:44176402-44176343	GO:0043235|GO:0042734|GO:0030054|GO:0008277|GO:0045211|GO:0051260	NM_198353	Hs.479644
A_32_P60635	-5.07556	-6.37089	2.45433	LOC643037	Homo sapiens uncharacterized LOC643037 (LOC643037), mRNA [NM_001190462]	94265146	chr11	94265087	+	hs|11q21	643037	NM_001190462	uncharacterized LOC643037	chr11:94265087-94265146		NM_001190462	Hs.97691
A_23_P371215	-4.84982	-6.19806	2.54601	ICOS	Homo sapiens inducible T-cell co-stimulator (ICOS), mRNA [NM_012092]	204826189	chr2	204826130	+	hs|2q33.2	29851	NM_012092	inducible T-cell co-stimulator	chr2:204826130-204826189	GO:0016337|GO:0006955|GO:0002517|GO:0005886|GO:0005887|GO:0031295|GO:0005576|GO:0016021|GO:0009897	NM_012092	Hs.56247
A_19_P00317586	-3.31521	-4.73749	2.68009		Homo sapiens cDNA FLJ44702 fis, clone BRACE3016580. [AK126658]	204539781	chr1	204539722	-	hs|1q32.1		AK126658		chr1:204539781-204539722			Hs.716178
A_33_P3248405	-3.81189	-5.04619	2.35266	NRK	Nik related kinase [Source:HGNC Symbol;Acc:25391] [ENST00000536164]	105139308	chrX	105139249	+	hs|Xq22.3	203447	BC108702	Nik related kinase	chrX:105139249-105139308	GO:0005083|GO:0004674|GO:0005524		Hs.209527
A_33_P3277514	-5.03457	-6.10205	2.09577	BTK	Homo sapiens Bruton agammaglobulinemia tyrosine kinase (BTK), mRNA [NM_000061]	100604520	chrX	100604461	-	hs|Xq22.1	695	NM_000061	Bruton agammaglobulinemia tyrosine kinase	chrX:100604520-100604461	GO:0050853|GO:0005515|GO:0019722|GO:0034142|GO:0005886|GO:0045579|GO:0007249|GO:0005634|GO:0046872|GO:0043231|GO:0042802|GO:0005829|GO:0035556|GO:0005737|GO:0051092|GO:0002755|GO:0002902|GO:0048469|GO:0038124|GO:0038123|GO:0034134|GO:0005547|GO:0031410|GO:0002224|GO:0097190|GO:0005524|GO:0002721|GO:0006351|GO:0002250|GO:0042113|GO:0045087|GO:0045121|GO:0006468|GO:0007498|GO:0004713|GO:0004715|GO:…	NM_000061	Hs.159494
A_33_P3237734	-5.08426	-6.30823	2.33589	DCLK2	Homo sapiens doublecortin-like kinase 2 (DCLK2), transcript variant 2, mRNA [NM_001040261]	151170823	chr4	151170764	+	hs|4q31.3	166614	NM_001040261	doublecortin-like kinase 2	chr4:151170764-151170823	GO:0035556|GO:0005737|GO:0004674|GO:0005856|GO:0005524	NM_001040261	Hs.591683
A_19_P00318894	-4.74233	-6.00809	2.40454	KLF13	Kruppel-like factor 13 [Source:HGNC Symbol;Acc:13672] [ENST00000558225]	31685894	chr15	31685835	+	hs|15q13.3	51621	TCONS_00023218	Kruppel-like factor 13	chr15:31685835-31685894	GO:0005515|GO:0008285|GO:0045647|GO:0006366|GO:0045944|GO:0005634|GO:0003677|GO:0046872		Hs.585100
A_33_P3212640	-4.95885	-6.09428	2.19683	NOTCH2NL	Homo sapiens notch 2 N-terminal like (NOTCH2NL), mRNA [NM_203458]	145285912	chr1	145285853	+	hs|1q21.1	388677	NM_203458	notch 2 N-terminal like	chr1:145285853-145285912	GO:0005737|GO:0007219|GO:0005509|GO:0007275|GO:0005576|GO:0030154	NM_203458	Hs.728902
A_23_P153037	-3.72375	-5.07569	2.55255	ZNF624	Homo sapiens zinc finger protein 624 (ZNF624), mRNA [NM_020787]	16524397	chr17	16524338	-	hs|17p11.2	57547	NM_020787	zinc finger protein 624	chr17:16524397-16524338	GO:0006355|GO:0005634|GO:0003677|GO:0046872|GO:0006351	NM_020787	Hs.128078
A_19_P00318297	-4.58067	-6.10962	2.88575	RSBN1L	Homo sapiens cDNA clone IMAGE:4791585. [BC037783]	77287293	chr7	77287234	-	hs|7q11.23	222194	BC037783	round spermatid basic protein 1-like	chr7:77287293-77287234	GO:0005634		Hs.72451
A_33_P3318368	-4.1907	-5.21649	2.03609	DOK7	docking protein 7 [Source:HGNC Symbol;Acc:26594] [ENST00000389653]	3502552	chr4	3502493	+	hs|4p16.3	285489	XM_005247956	docking protein 7	chr4:3502493-3502552	GO:0031594|GO:0030054|GO:0019901|GO:0005886|GO:0007528|GO:0061098|GO:0005158|GO:0043113|GO:0035091	XM_005247956	Hs.701584
A_33_P3322769	-5.00061	-6.12768	2.18415	OR51G2	Homo sapiens olfactory receptor, family 51, subfamily G, member 2 (OR51G2), mRNA [NM_001005238]	4936039	chr11	4935980	-	hs|11p15.4	81282	NM_001005238	olfactory receptor, family 51, subfamily G, member 2	chr11:4936039-4935980	GO:0004984|GO:0005886|GO:0004930|GO:0016021	NM_001005238	Hs.542302
A_33_P3251856	-3.35009	-4.76948	2.67471			23025305	chr14	23025246	-	hs|14q11.2				chr14:23025305-23025246
A_19_P00804359	-5.03141	-6.20998	2.26353	LOC101928292	PREDICTED: Homo sapiens uncharacterized LOC101928292 (LOC101928292), transcript variant X1, misc_RNA [XR_247683]	69307683	chr11	69307624	+	hs|11q13.3	101928292	XR_247683	uncharacterized LOC101928292	chr11:69307624-69307683		XR_247683	Hs.736219
A_19_P00321895	-5.07143	-6.08311	2.01625			26533870	chr7	26533811	-	hs|7p15.2				chr7:026533870-026533811
A_19_P00803583	-5.18052	-6.29633	2.16717			133782330	chr11	133782271	+	hs|11q25				chr11:133782271-133782330
A_33_P3298099	-4.89288	-6.12494	2.34903	FAM230C	PREDICTED: Homo sapiens family with sequence similarity 230, member C (FAM230C), transcript variant X1, partial misc_RNA [XR_246982]	61437	chrUn_gl000212	61378	+		26080	XR_246982	family with sequence similarity 230, member C	chrUn_gl000212:61378-61437		XR_246982
A_32_P429687	-4.6822	-6.38068	3.2456	TRIM72	Homo sapiens tripartite motif containing 72 (TRIM72), mRNA [NM_001008274]	31234256	chr16	31234197	+	hs|16p11.2	493829	NM_001008274	tripartite motif containing 72	chr16:31234197-31234256	GO:0042383|GO:0007517|GO:0001786|GO:0001778|GO:0051260|GO:0008270|GO:0006887|GO:0003012|GO:0030659	NM_001008274	Hs.661859
A_33_P3230189	-5.04076	-6.31361	2.41638	SLITRK6	Homo sapiens SLIT and NTRK-like family, member 6 (SLITRK6), mRNA [NM_032229]	86369565	chr13	86369506	-	hs|13q31.1	84189	NM_032229	SLIT and NTRK-like family, member 6	chr13:86369565-86369506	GO:0016021|GO:0007409	NM_032229	Hs.525105
A_32_P209208	-2.43145	-3.4549	2.03277	CAPS2	Homo sapiens calcyphosine 2 (CAPS2), transcript variant 1, mRNA [NM_032606]	75669900	chr12	75669841	-	hs|12q21.1	84698	NM_032606	calcyphosine 2	chr12:75669900-75669841	GO:0005509	NM_032606	Hs.733835
A_19_P00802320	-4.6417	-6.03839	2.63297		Homo sapiens full length insert cDNA clone ZE12A08. [AF086546]	135930387	chrX	135930328	+	hs|Xq26.3		AF086546		chrX:135930328-135930387			Hs.732327
A_23_P154849	-3.84218	-5.86496	4.06364	OLIG1	Homo sapiens oligodendrocyte transcription factor 1 (OLIG1), mRNA [NM_138983]	34444596	chr21	34444537	+	hs|21q22.11	116448	NM_138983	oligodendrocyte transcription factor 1	chr21:34444537-34444596	GO:0005515|GO:0006355|GO:0046983|GO:0005634|GO:0048663|GO:0003677|GO:0006351	NM_138983	Hs.56663
A_33_P3209806	-4.8487	-6.32856	2.78923	OR2C3	Homo sapiens olfactory receptor, family 2, subfamily C, member 3 (OR2C3), mRNA [NM_198074]	247693535	chr1	247693476	-	hs|1q44	81472	NM_198074	olfactory receptor, family 2, subfamily C, member 3	chr1:247693535-247693476	GO:0004984|GO:0005886|GO:0004930|GO:0016021	NM_198074	Hs.730218
A_19_P00810491	-4.65356	-6.14021	2.80237			38005192	chr21	38005133	-	hs|21q22.13		TCONS_00028921		chr21:38005192-38005133
A_23_P212050	-2.09329	-3.61708	2.87546	BCHE	Homo sapiens butyrylcholinesterase (BCHE), mRNA [NM_000055]	165490878	chr3	165490819	-	hs|3q26.1	590	NM_000055	butyrylcholinesterase	chr3:165490878-165490819	GO:0003990|GO:0004104|GO:0005576|GO:0003824|GO:0005615|GO:0019695|GO:0007271|GO:0042802|GO:0001540|GO:0016020|GO:0005641|GO:0050783|GO:0005788|GO:0019899|GO:0044267	NM_000055	Hs.420483
A_33_P3411628	-3.86895	-4.87143	2.00344	CDKN2A	Homo sapiens cyclin-dependent kinase inhibitor 2A (CDKN2A), transcript variant 1, mRNA [NM_000077]	21970960	chr9	21970901	-	hs|9p21.3	1029	NM_000077	cyclin-dependent kinase inhibitor 2A	chr9:21970960-21970901	GO:0005515|GO:0033088|GO:0030308|GO:0006364|GO:0035985|GO:0035986|GO:0071158|GO:0070534|GO:0008637|GO:0051444|GO:0055105|GO:0000209|GO:0019901|GO:0010389|GO:0030889|GO:0043234|GO:0000075|GO:0005654|GO:0090399|GO:0000278|GO:0045893|GO:0045892|GO:0090398|GO:0008134|GO:0001953|GO:0048103|GO:0008285|GO:0045736|GO:0007265|GO:0005634|GO:0005829|GO:0005739|GO:0031648|GO:0002039|GO:0000082|GO:0005737|GO:…	NM_000077	Hs.512599
A_33_P3297375	-4.66145	-6.09153	2.69461	CCER1	Homo sapiens coiled-coil glutamate-rich protein 1 (CCER1), mRNA [NM_152638]	91347358	chr12	91347299	-	hs|12q21.33	196477	NM_152638	coiled-coil glutamate-rich protein 1	chr12:91347358-91347299		NM_152638	Hs.128574
A_24_P82466	-3.82384	-5.15439	2.51498	GAS7	Homo sapiens growth arrest-specific 7 (GAS7), transcript variant c, mRNA [NM_201433]	9814278	chr17	9814219	-	hs|17p13.1	8522	NM_201433	growth arrest-specific 7	chr17:9814278-9814219	GO:0006355|GO:0005737|GO:0051015|GO:0003700|GO:0048812|GO:0008360|GO:0005884|GO:0030041|GO:0007050|GO:0051017|GO:0001726	NM_201433	Hs.462214
A_33_P3384628	-4.7759	-5.88577	2.15827			15278286	chr21	15278227	-	hs|21q11.2		TCONS_l2_00017138		chr21:15278286-15278227
A_19_P00809372	-4.90453	-6.38565	2.79166			111964964	chr2	111964905	-	hs|2q13		TCONS_l2_00014790		chr2:111964964-111964905
A_23_P51231	-4.61167	-6.1901	2.98644	RUNX3	Homo sapiens runt-related transcription factor 3 (RUNX3), transcript variant 1, mRNA [NM_001031680]	25226392	chr1	25226333	-	hs|1p36.11	864	NM_001031680	runt-related transcription factor 3	chr1:25226392-25226333	GO:0005515|GO:0000790|GO:0006355|GO:0000977|GO:0003700|GO:0006366|GO:0000981|GO:0050680|GO:0005634|GO:0000122|GO:0045786|GO:0005524|GO:0031069|GO:0005737|GO:0007411|GO:0002062|GO:0048935|GO:0048469|GO:0006468|GO:0032609	NM_001031680	Hs.170019
A_19_P00323091	-2.36681	-4.30673	3.83686			74346513	chr5	74346454	+	hs|5q13.3				chr5:074346454-074346513
A_19_P00316552	-0.341619	-3.39964	8.32829			111992876	chr2	111992817	-	hs|2q13				chr2:111992876-111992817
A_19_P00321516	-5.06792	-6.23605	2.24721		deleted in lymphocytic leukemia 1 (non-protein coding) [Source:HGNC Symbol;Acc:13747] [ENST00000489542]	50963627	chr13	50963568	+	hs|13q14.3		XR_245432		chr13:50963568-50963627		XR_245432	Hs.712880
A_33_P3407062	-3.15374	-4.72929	2.9805		T cell receptor alpha variable 41 [Source:HGNC Symbol;Acc:12142] [ENST00000390468]	22789083	chr14	22789024	+	hs|14q11.2		AB306126		chr14:22789024-22789083			Hs.74647
A_33_P3384775	-2.01515	-3.89124	3.67078	ZBTB21	zinc finger and BTB domain containing 21 [Source:HGNC Symbol;Acc:13083] [ENST00000398497]	43422652	chr21	43422593	-	hs|21q22.3	49854	XM_005261122	zinc finger and BTB domain containing 21	chr21:43422652-43422593	GO:0005515|GO:0008327|GO:0006355|GO:0005634|GO:0045892|GO:0046872|GO:0006351	XM_005261122	Hs.434947
A_19_P00322249	-0.569406	-5.00958	21.7083	BCYRN1	brain cytoplasmic RNA 1 [Source:HGNC Symbol;Acc:1022] [ENST00000418539]	47559051	chr2	47558992	+	hs|2p21	618	AW611658	brain cytoplasmic RNA 1	chr2:47558992-47559051			Hs.736204
A_33_P3363720	-4.91188	-6.38047	2.76752	C1orf213	Homo sapiens chromosome 1 open reading frame 213 (C1orf213), transcript variant 2, long non-coding RNA [NR_033691]	23695931	chr1	23695872	+	hs|1p36.12	148898	NR_033691	chromosome 1 open reading frame 213	chr1:23695872-23695931		NR_033691	Hs.61884
A_23_P166431	-4.24646	-6.20325	3.88197	C22orf24	Homo sapiens chromosome 22 open reading frame 24 (C22orf24), mRNA [NM_015372]	32329920	chr22	32329861	-	hs|22q12.3	25775	NM_015372	chromosome 22 open reading frame 24	chr22:32329920-32329861	GO:0016021	NM_015372	Hs.627602
A_23_P46356	-4.08856	-6.27506	4.552	TNFAIP8L2	Homo sapiens tumor necrosis factor, alpha-induced protein 8-like 2 (TNFAIP8L2), mRNA [NM_024575]	151132032	chr1	151131973	+	hs|1q21.3	79626	NM_024575	tumor necrosis factor, alpha-induced protein 8-like 2	chr1:151131973-151132032	GO:0005737|GO:0050868|GO:0050728|GO:0045087	NM_024575	Hs.432360
A_33_P3258346	-4.07339	-5.52732	2.73954	XAF1	Homo sapiens XIAP associated factor 1 (XAF1), transcript variant 1, mRNA [NM_017523]	6674202	chr17	6674143	+	hs|17p13.1	54739	NM_017523	XIAP associated factor 1	chr17:6674143-6674202	GO:0005739|GO:0060337|GO:0035456|GO:0019221|GO:0006915|GO:0008270|GO:0005634|GO:0005829	NM_017523	Hs.441975
A_24_P228550	-4.45088	-5.96483	2.85591	TUBB1	Homo sapiens tubulin, beta 1 class VI (TUBB1), mRNA [NM_030773]	57601303	chr20	57601244	+	hs|20q13.32	81027	NM_030773	tubulin, beta 1 class VI	chr20:57601244-57601303	GO:0051258|GO:0005737|GO:0005886|GO:0006457|GO:0015630|GO:0005874|GO:0005200|GO:0003924|GO:0051084|GO:0005525|GO:0051225|GO:0044267	NM_030773	Hs.303023
A_19_P00316257	1.13309	-0.252327	2.61248	LOC101927668	PREDICTED: Homo sapiens uncharacterized LOC101927668 (LOC101927668), transcript variant X2, misc_RNA [XR_242137]	19958862	chr7	19958803	-	hs|7p21.1	101927668	XR_242137	uncharacterized LOC101927668	chr7:19958862-19958803		XR_242137
A_19_P00321217	-4.64283	-5.80261	2.23424			8027193	chr2	8027134	+	hs|2p25.1				chr2:008027134-008027193
A_23_P63032	-3.57367	-4.76094	2.27721	GUCA2B	Homo sapiens guanylate cyclase activator 2B (uroguanylin) (GUCA2B), mRNA [NM_007102]	42621237	chr1	42620510	+	hs|1p34.2	2981	NM_007102	guanylate cyclase activator 2B (uroguanylin)	chr1:42620510-42621237	GO:0007589|GO:0007588|GO:0006182|GO:0005576|GO:0045776|GO:0008048	NM_007102	Hs.32966
A_33_P3294608	-0.159658	-1.55617	2.63264	MVP	Homo sapiens major vault protein (MVP), transcript variant 1, mRNA [NM_017458]	29859340	chr16	29859281	+	hs|16p11.2	9961	NM_017458	major vault protein	chr16:29859281-29859340	GO:0005515|GO:0038127|GO:0048471|GO:0023057|GO:0019901|GO:0008283|GO:0019903|GO:0061099|GO:0005634|GO:0015031|GO:0072376|GO:0031953|GO:0005737|GO:0005643|GO:0030529|GO:0051028|GO:0005856|GO:0070062	NM_017458	Hs.632177
A_33_P3375755	-4.64083	-5.72378	2.11837		GB	1151381	chr16	1151322	-	hs|16p13.3				chr16:001151381-001151322
A_33_P3337134	-4.59353	-5.91631	2.50147	ABLIM2	Homo sapiens actin binding LIM protein family, member 2 (ABLIM2), transcript variant 1, mRNA [NM_001130083]	7968094	chr4	7968035	-	hs|4p16.1	84448	NM_001130083	actin binding LIM protein family, member 2	chr4:7968094-7968035	GO:0005737|GO:0007411|GO:0045944|GO:0007010|GO:0005730|GO:0008270|GO:0005634|GO:0003779|GO:0045111|GO:0030016|GO:0015629	NM_001130083	Hs.233404
A_24_P942441	-4.13689	-5.18269	2.06451	NRXN1	Homo sapiens neurexin 1 (NRXN1), transcript variant alpha2, mRNA [NM_001135659]	50146765	chr2	50146706	-	hs|2p16.3	9378	NM_001135659	neurexin 1	chr2:50146765-50146706	GO:0005515|GO:0090129|GO:0030054|GO:2000311|GO:2000310|GO:0051490|GO:0016339|GO:0030198|GO:0007411|GO:0050885|GO:0030534|GO:0007612|GO:0050839|GO:0097091|GO:0051965|GO:2000821|GO:2000463|GO:0009986|GO:0060134|GO:0005509|GO:0051968|GO:0007416|GO:0071625|GO:0042734|GO:0005887|GO:0035176|GO:0048306|GO:0023041|GO:0005886|GO:0097120|GO:0007268|GO:0035418|GO:0030139|GO:0007269|GO:0046872|GO:0045184|GO:…	NM_001135659	Hs.637685
A_19_P00813557	-3.6372	-4.75566	2.17115			118394876	chr1	118394817	+	hs|1p12				chr1:118394817-118394876
A_33_P3230161	-4.45235	-5.98587	2.89492	GRIA2	Homo sapiens glutamate receptor, ionotropic, AMPA 2 (GRIA2), transcript variant 1, mRNA [NM_000826]	158282783	chr4	158282724	+	hs|4q32.1	2891	NM_000826	glutamate receptor, ionotropic, AMPA 2	chr4:158282724-158282783	GO:0005515|GO:0030054|GO:0005886|GO:0005234|GO:0007268|GO:0008021|GO:0030666|GO:0007165|GO:0035235|GO:0005887|GO:0045211|GO:0004971|GO:0004970|GO:0032281|GO:0005789	NM_000826	Hs.32763
A_32_P219279	-3.5631	-4.83971	2.42269	ELFN2	Homo sapiens extracellular leucine-rich repeat and fibronectin type III domain containing 2 (ELFN2), mRNA [NM_052906]	37764246	chr22	37764187	-	hs|22q13.1	114794	NM_052906	extracellular leucine-rich repeat and fibronectin type III domain containing 2	chr22:37764246-37764187	GO:0019902|GO:0010923|GO:0004864|GO:0016021	NM_052906	Hs.660812
A_32_P70818	-4.97262	-6.13521	2.23859	PAX9	Homo sapiens paired box 9 (PAX9), mRNA [NM_006194]	37146680	chr14	37146621	+	hs|14q13.3	5083	NM_006194	paired box 9	chr14:37146621-37146680	GO:0005515|GO:0006355|GO:0042481|GO:0005634|GO:0007275|GO:0003677|GO:0006351|GO:0005739|GO:0071363|GO:0007492|GO:0060325|GO:0045944|GO:0042476|GO:0045892	NM_006194	Hs.132576
A_33_P3407350	-4.74165	-6.07662	2.5227	DBX1	Homo sapiens developing brain homeobox 1 (DBX1), mRNA [NM_001029865]	20177820	chr11	20177761	-	hs|11p15.1	120237	NM_001029865	developing brain homeobox 1	chr11:20177820-20177761	GO:0000976|GO:0003700|GO:0007275|GO:0005634	NM_001029865	Hs.558604
A_24_P372134	-4.43648	-5.46741	2.04335	TMEM140	Homo sapiens transmembrane protein 140 (TMEM140), mRNA [NM_018295]	134849722	chr7	134849663	+	hs|7q33	55281	NM_018295	transmembrane protein 140	chr7:134849663-134849722	GO:0016021	NM_018295	Hs.521213
A_19_P00331116	-4.48859	-5.68603	2.29333			141740561	chr5	141740502	+	hs|5q31.3				chr5:141740502-141740561
A_33_P3405023	-4.90579	-5.98712	2.11598	BLACE	Homo sapiens B-cell acute lymphoblastic leukemia expressed (BLACE), long non-coding RNA [NR_103545]	155149777	chr7	155149718	-	hs|7q36.3	338436	NR_103545	B-cell acute lymphoblastic leukemia expressed	chr7:155149777-155149718		NR_103545	Hs.521326
A_33_P3389693	-4.30133	-5.39706	2.13722		PREDICTED: Homo sapiens tigger transposable element-derived protein 1-like (LOC100996571), transcript variant X1, mRNA [XM_003846298]	27941511	chr21	27941452	+	hs|21q21.3		XM_003846298		chr21:27941452-27941511		XM_003846298
A_33_P3346936	-4.48585	-5.54526	2.08408	MON2	MON2 homolog (S. cerevisiae) [Source:HGNC Symbol;Acc:29177] [ENST00000549378]	62902277	chr12	62902218	+	hs|12q14.1	23041	BC111488	MON2 homolog (S. cerevisiae)	chr12:62902218-62902277	GO:0005802|GO:0005515|GO:0005086|GO:0030036|GO:0016192|GO:0015031|GO:0006895
A_24_P201367	-4.87215	-6.26089	2.61851	LDB3	Homo sapiens LIM domain binding 3 (LDB3), transcript variant 6, mRNA [NM_001171611]	88459087	chr10	88452322	+	hs|10q23.2	11155	NM_001171611	LIM domain binding 3	chr10:88452322-88459087	GO:0008092|GO:0005515|GO:0051371|GO:0048471|GO:0030018|GO:0005080|GO:0045214|GO:0008270|GO:0005856|GO:0031143	NM_001171611	Hs.657271
A_33_P3356366	-3.65179	-5.98785	5.04923
A_33_P3223062	-1.95156	-5.74991	13.9129		PREDICTED: Homo sapiens uncharacterized LOC100507199, transcript variant 1 (LOC100507199), misc_RNA [XR_133565]	151072969	chrX	151072910	-	hs|Xq28		XR_133565		chrX:151072969-151072910			Hs.256904
A_19_P00320251	-3.35493	-6.32625	7.84255	LINC01094	Homo sapiens long intergenic non-protein coding RNA 1094 (LINC01094), transcript variant 6, long non-coding RNA [NR_038308]	79567291	chr4	79567232	+	hs|4q21.21	100505702	NR_038308	long intergenic non-protein coding RNA 1094	chr4:79567232-79567291		NR_038308	Hs.235795
A_23_P7835	-4.09474	-5.23398	2.20264	EPHA7	Homo sapiens EPH receptor A7 (EPHA7), mRNA [NM_004440]	93952057	chr6	93951998	-	hs|6q16.1	2045	NM_004440	EPH receptor A7	chr6:93952057-93951998	GO:0031290|GO:0005515|GO:0031594|GO:0050730|GO:0030425|GO:0031952|GO:0005004|GO:0043525|GO:0045211|GO:0043025|GO:0070372|GO:0022407|GO:0048013|GO:0050919|GO:0018108|GO:0005524|GO:0016310|GO:0045499|GO:0043281|GO:0046875|GO:0007420|GO:0005887|GO:0048755|GO:0004713|GO:0008046	NM_004440	Hs.73962
A_33_P3319886	-4.76368	-5.98401	2.32999	C19orf45	Homo sapiens chromosome 19 open reading frame 45 (C19orf45), mRNA [NM_198534]	7573222	chr19	7573163	+	hs|19p13.2	374877	NM_198534	chromosome 19 open reading frame 45	chr19:7573163-7573222		NM_198534	Hs.631862
A_19_P00324430	-2.43791	-5.63874	9.19486			135802818	chr8	135802759	-	hs|8q24.22				chr8:135802818-135802759
A_23_P211196	-2.24439	-4.31199	4.19189	C21orf67	Homo sapiens chromosome 21 open reading frame 67 (C21orf67), transcript variant 2, long non-coding RNA [NR_027129]	46354940	chr21	46354881	-	hs|21q22.3	84536	NR_027129	chromosome 21 open reading frame 67	chr21:46354940-46354881	GO:0005783	NR_027129	Hs.534504
A_19_P00318759	-3.60347	-6.32484	6.59497	APCDD1L-AS1	Homo sapiens APCDD1L antisense RNA 1 (head to head) (APCDD1L-AS1), long non-coding RNA [NR_034147]	57122982	chr20	57122923	+	hs|20q13.32	149773	NR_034147	APCDD1L antisense RNA 1 (head to head)	chr20:57122923-57122982		NR_034147	Hs.729646
A_23_P164100	-4.09793	-6.29456	4.58406	C17orf64	Homo sapiens chromosome 17 open reading frame 64 (C17orf64), mRNA [NM_181707]	58508609	chr17	58508550	+	hs|17q23.2	124773	NM_181707	chromosome 17 open reading frame 64	chr17:58508550-58508609		NM_181707	Hs.129312
A_33_P3261743	-4.58678	-5.78667	2.29721	SLC37A2	Homo sapiens solute carrier family 37 (glucose-6-phosphate transporter), member 2 (SLC37A2), transcript variant 2, mRNA [NM_001145290]	124955913	chr11	124955854	+	hs|11q24.2	219855	NM_001145290	solute carrier family 37 (glucose-6-phosphate transporter), member 2	chr11:124955854-124955913	GO:0005215|GO:0008643|GO:0016021|GO:0055085	NM_001145290	Hs.352661
A_23_P36724	-2.10446	-5.03867	7.6434	FBXL14	Homo sapiens F-box and leucine-rich repeat protein 14 (FBXL14), mRNA [NM_152441]	1675231	chr12	1675172	-	hs|12p13.33	144699	NM_152441	F-box and leucine-rich repeat protein 14	chr12:1675231-1675172	GO:0005515|GO:0005737|GO:0004842|GO:0042787	NM_152441	Hs.367956
A_33_P3224100	-4.76014	-6.0599	2.46187	CXorf22	Homo sapiens chromosome X open reading frame 22 (CXorf22), mRNA [NM_152632]	35990076	chrX	35990017	+	hs|Xp21.1	170063	NM_152632	chromosome X open reading frame 22	chrX:35990017-35990076		NM_152632	Hs.742234
A_33_P3361388	-3.45756	-4.60606	2.21684	MYCBPAP	Homo sapiens MYCBP associated protein (MYCBPAP), mRNA [NM_032133]	48608810	chr17	48608751	+	hs|17q21.33	84073	NM_032133	MYCBP associated protein	chr17:48608751-48608810	GO:0005515|GO:0005737|GO:0016020|GO:0007268|GO:0007275|GO:0007283|GO:0030154	NM_032133	Hs.398196
A_32_P331052	-4.34112	-5.69517	2.55629	RBBP8NL	Homo sapiens RBBP8 N-terminal like (RBBP8NL), mRNA [NM_080833]	60987695	chr20	60986009	-	hs|20q13.33	140893	NM_080833	RBBP8 N-terminal like	chr20:60987695-60986009		NM_080833	Hs.180374
A_33_P3256396	-3.70503	-4.86654	2.23691	DOC2B	Homo sapiens double C2-like domains, beta (DOC2B), mRNA [NM_003585]						8447	NM_003585	double C2-like domains, beta		GO:0019905|GO:0005215|GO:0005886|GO:0048791|GO:0031201|GO:0031340|GO:0008021|GO:0005544|GO:0005737|GO:0008104|GO:0045956|GO:0015630|GO:0032024	NM_003585	Hs.551705
A_33_P3549996	-1.96507	-3.34413	2.60098	KIF25-AS1	KIF25 antisense RNA 1 [Source:HGNC Symbol;Acc:20953] [ENST00000456585]	168393601	chr6	168393542	-	hs|6q27	100505879	XR_245496	KIF25 antisense RNA 1	chr6:168393601-168393542	GO:0008150|GO:0003674|GO:0005575	XR_245496	Hs.225962
A_24_P627503	-4.33625	-5.87417	2.90375		immunoglobulin heavy variable 3-30 [Source:HGNC Symbol;Acc:5591] [ENST00000390613]	106791170	chr14	106791111	-	hs|14q32.33		AJ245307		chr14:106791170-106791111			Hs.703889
A_19_P00812137	-4.39826	-6.33228	3.82119			183167388	chr3	183167329	-	hs|3q27.1				chr3:183167388-183167329
A_33_P3382748	-4.94993	-6.24544	2.45464	KDM5A	Homo sapiens lysine (K)-specific demethylase 5A (KDM5A), mRNA [NM_001042603]	389292	chr12	389233	-	hs|12p13.33	5927	NM_001042603	lysine (K)-specific demethylase 5A	chr12:389292-389233	GO:0019907|GO:0003700|GO:0006366|GO:0005730|GO:0005634|GO:0007275|GO:0003677|GO:0005737|GO:0003682|GO:0016706|GO:0008270|GO:0045893|GO:0016568	NM_001042603	Hs.76272
A_33_P3375269	-4.1696	-6.12424	3.87619			128775931	chr11	128775872	+	hs|11q24.3				chr11:128775872-128775931
A_19_P00329865	-4.6105	-5.68048	2.0994			28088489	chr6	28088430	+	hs|6p22.1				chr6:028088430-028088489
A_23_P38959	-0.212311	-1.49837	2.43861	VAV1	Homo sapiens vav 1 guanine nucleotide exchange factor (VAV1), transcript variant 1, mRNA [NM_005428]	6854054	chr19	6853995	+	hs|19p13.3	7409	NM_005428	vav 1 guanine nucleotide exchange factor	chr19:6853995-6854054	GO:0005515|GO:0003700|GO:0005886|GO:0007264|GO:0035023|GO:0031295|GO:0046872|GO:0005829|GO:0005085|GO:0005543|GO:0007173|GO:0030676|GO:0051056|GO:0006355|GO:0048011|GO:0043065|GO:0048015|GO:0030168|GO:0097190|GO:0043087|GO:0045785|GO:0042110|GO:0008543|GO:0007596|GO:0007229|GO:0045087|GO:0038096|GO:0038095	NM_005428	Hs.116237
A_33_P3309734	-3.50271	-4.925	2.6801	CCDC108	Homo sapiens coiled-coil domain containing 108 (CCDC108), transcript variant 2, mRNA [NM_152389]	219900172	chr2	219900113	-	hs|2q35	255101	NM_152389	coiled-coil domain containing 108	chr2:219900172-219900113	GO:0005198|GO:0016021	NM_152389	Hs.147762
A_33_P3288189	-3.27577	-4.38394	2.15571	RHOBTB3	Homo sapiens Rho-related BTB domain containing 3 (RHOBTB3), mRNA [NM_014899]	95131856	chr5	95131797	+	hs|5q15	22836	NM_014899	Rho-related BTB domain containing 3	chr5:95131797-95131856	GO:0005515|GO:0017137|GO:0005794|GO:0006200|GO:0007264|GO:0042147|GO:0005525|GO:0016887|GO:0005524	NM_014899	Hs.445030
A_23_P374902	-3.6902	-4.92818	2.35868	CLDND2	Homo sapiens claudin domain containing 2 (CLDND2), mRNA [NM_152353]	51870797	chr19	51870738	-	hs|19q13.41	125875	NM_152353	claudin domain containing 2	chr19:51870797-51870738	GO:0016021	NM_152353	Hs.720536
A_19_P00319795	-4.3845	-5.72545	2.53319		xj79f04.x1 Soares_NFL_T_GBC_S1 Homo sapiens cDNA clone IMAGE:2663455 3', mRNA sequence [AW172560]	56795574	chr19	56795515	-	hs|19q13.43		AW172560		chr19:56795574-56795515			Hs.631532
A_23_P366453	-2.20359	-3.24166	2.05347	KHDRBS2	Homo sapiens KH domain containing, RNA binding, signal transduction associated 2 (KHDRBS2), mRNA [NM_152688]	62390352	chr6	62390293	-	hs|6q11.1	202559	NM_152688	KH domain containing, RNA binding, signal transduction associated 2	chr6:62390352-62390293	GO:0005515|GO:0008266|GO:0017124|GO:0006355|GO:0046982|GO:0008143|GO:0005634|GO:0042169|GO:0006351	NM_152688	Hs.519794
A_23_P119936	-5.08043	-6.3099	2.34481	REG3A	Homo sapiens regenerating islet-derived 3 alpha (REG3A), transcript variant 2, mRNA [NM_138938]	79384367	chr2	79384308	-	hs|2p12	5068	NM_138938	regenerating islet-derived 3 alpha	chr2:79384367-79384308	GO:0045617|GO:0010838|GO:0005737|GO:0008283|GO:0090303|GO:0030246|GO:0007275|GO:0006953|GO:0005615|GO:0007157	NM_138938	Hs.567312
A_23_P39056	-2.83712	-3.83873	2.00223	KLK7	Homo sapiens kallikrein-related peptidase 7 (KLK7), transcript variant 1, mRNA [NM_005046]	51480736	chr19	51480677	-	hs|19q13.41	5650	NM_005046	kallikrein-related peptidase 7	chr19:51480736-51480677	GO:0097209|GO:0008544|GO:0004252|GO:0006508|GO:0008236|GO:0005576	NM_005046	Hs.151254
A_33_P3273068	-4.49522	-6.14796	3.14432	ALX4	ALX homeobox 4 [Source:HGNC Symbol;Acc:450] [ENST00000329255]	44282055	chr11	44281996	-	hs|11p11.2	60529	AB058691	ALX homeobox 4	chr11:44282055-44281996	GO:0005667|GO:0003700|GO:0046982|GO:0048704|GO:0048565|GO:0042981|GO:0005634|GO:0009791|GO:0009952|GO:0003677|GO:0006351|GO:0043565|GO:0001501|GO:0007517|GO:0045944|GO:0035116|GO:0071837|GO:0060021|GO:0035115|GO:0001942|GO:0042733		Hs.436055
A_23_P140190	-4.6239	-6.23522	3.05532	KIAA0125	Homo sapiens KIAA0125 (KIAA0125), long non-coding RNA [NR_026800]	106388185	chr14	106388126	+	hs|14q32.33	9834	NR_026800	KIAA0125	chr14:106388126-106388185		NR_026800	Hs.649259
A_33_P3244895	-4.58641	-6.12902	2.9132	TMCC2	Homo sapiens clone DNA142934 GLSH6409 (UNQ6409) mRNA, complete cds. [AY358192]	205236740	chr1	205236681	+	hs|1q32.1	9911	AY358192	transmembrane and coiled-coil domain family 2	chr1:205236681-205236740	GO:0005515|GO:0016021		Hs.6360
A_33_P3372069	-4.25505	-6.07177	3.52278	COX8C	Homo sapiens cytochrome c oxidase subunit VIIIC (COX8C), mRNA [NM_182971]	93814612	chr14	93814553	+	hs|14q32.12	341947	NM_182971	cytochrome c oxidase subunit VIIIC	chr14:93814553-93814612	GO:0005739|GO:0004129|GO:0005743|GO:0016021	NM_182971	Hs.666459
A_19_P00321317	-4.84284	-6.04276	2.29726	LINC00882	long intergenic non-protein coding RNA 882 [Source:HGNC Symbol;Acc:48568] [ENST00000479612]	106830768	chr3	106830709	-	hs|3q13.12	100302640	TCONS_00005803	long intergenic non-protein coding RNA 882	chr3:106830768-106830709
A_23_P153986	-4.40879	-6.0923	3.21209	KCNJ3	Homo sapiens potassium inwardly-rectifying channel, subfamily J, member 3 (KCNJ3), transcript variant 1, mRNA [NM_002239]	155712015	chr2	155711956	+	hs|2q24.1	3760	NM_002239	potassium inwardly-rectifying channel, subfamily J, member 3	chr2:155711956-155712015	GO:0005515|GO:0005242|GO:0005886|GO:0015467|GO:0008076|GO:0051602|GO:0030315|GO:0007268|GO:0006813|GO:0009897	NM_002239	Hs.591606
A_33_P3375553	-5.25987	-6.42693	2.24554	ARL13A	Homo sapiens ADP-ribosylation factor-like 13A (ARL13A), transcript variant 3, mRNA [NM_001162491]	100245755	chrX	100245696	+	hs|Xq22.1	392509	NM_001162491	ADP-ribosylation factor-like 13A	chrX:100245696-100245755	GO:0005622|GO:0007264|GO:0005525	NM_001162491	Hs.147237
A_33_P3352867	-2.86168	-4.09239	2.34683	PCDHA6	Homo sapiens protocadherin alpha 6 (PCDHA6), transcript variant 2, mRNA [NM_031848]	140210068	chr5	140210009	+	hs|5q31.3	56142	NM_031848	protocadherin alpha 6	chr5:140210009-140210068	GO:0005887|GO:0005509|GO:0005576|GO:0007155|GO:0007156|GO:0007399	NM_031848	Hs.199343
A_33_P3278916	-3.76602	-6.1041	5.05628	PHF20L1	PHD finger protein 20-like 1 [Source:HGNC Symbol;Acc:24280] [ENST00000361997]	133831050	chr8	133830991	+	hs|8q24.22	51105		PHD finger protein 20-like 1	chr8:133830991-133831050	GO:0005515|GO:0008270
A_33_P3325897	-4.60105	-6.42743	3.54645	MPL	Homo sapiens myeloproliferative leukemia virus oncogene (MPL), mRNA [NM_005373]	43812604	chr1	43812545	+	hs|1p34.2	4352	NM_005373	myeloproliferative leukemia virus oncogene	chr1:43812545-43812604	GO:0048872|GO:0004896|GO:0005886|GO:0008283|GO:0007596|GO:0005887|GO:0032642|GO:0030168|GO:0007166|GO:0004888	NM_005373	Hs.82906
A_23_P438	-4.90195	-6.12951	2.34171	LAX1	Homo sapiens lymphocyte transmembrane adaptor 1 (LAX1), transcript variant 1, mRNA [NM_017773]	203744801	chr1	203744742	+	hs|1q32.1	54900	NM_017773	lymphocyte transmembrane adaptor 1	chr1:203744742-203744801	GO:0005515|GO:0005794|GO:0005886|GO:0019901|GO:0050868|GO:0050851|GO:0000188|GO:0035556|GO:0042113|GO:0005737|GO:0006955|GO:0045121|GO:0016021|GO:0042169|GO:0048305	NM_017773	Hs.272794
A_23_P64173	-4.63866	-5.70064	2.0878	CARD16	Homo sapiens caspase recruitment domain family, member 16 (CARD16), transcript variant 1, mRNA [NM_001017534]	104915286	chr11	104915227	-	hs|11q22.3	114769	NM_001017534	caspase recruitment domain family, member 16	chr11:104915286-104915227	GO:0005622|GO:0004869|GO:0042981	NM_001017534	Hs.348365
A_23_P152655	-0.302452	-1.57838	2.42154	ICAM2	Homo sapiens intercellular adhesion molecule 2 (ICAM2), transcript variant 5, mRNA [NM_000873]	62080019	chr17	62079960	-	hs|17q23.3	3384	NM_000873	intercellular adhesion molecule 2	chr17:62080019-62079960	GO:0016337|GO:0005178|GO:0005886|GO:0005887|GO:0050776|GO:0001931	NM_000873	Hs.431460
A_33_P3550618	-4.78038	-6.40694	3.08777		PREDICTED: Homo sapiens uncharacterized LOC400541 (LOC400541), misc_RNA [XR_243466]	70195779	chr16	70195720	-	hs|16q22.1		XR_243466		chr16:70195779-70195720		XR_243466	Hs.461183
A_32_P167471	-3.08951	-4.22078	2.19051	CLMN	Homo sapiens calmin (calponin-like, transmembrane) (CLMN), mRNA [NM_024734]	95648676	chr14	95648617	-	hs|14q32.13	79789	NM_024734	calmin (calponin-like, transmembrane)	chr14:95648676-95648617	GO:0005737|GO:0008285|GO:0003779|GO:0016021|GO:0031175	NM_024734	Hs.301478
A_33_P3605352	-4.80348	-5.84725	2.0616	WWTR1	WW domain containing transcription regulator 1 [Source:HGNC Symbol;Acc:24042] [ENST00000474080]	149419549	chr3	149419490	-	hs|3q25.1	25937	BC066916	WW domain containing transcription regulator 1	chr3:149419549-149419490	GO:0005515|GO:0010467|GO:0008284|GO:0006367|GO:0045599|GO:0017145|GO:0010718|GO:0005634|GO:0035414|GO:0032835|GO:0042803|GO:0005829|GO:0005737|GO:0045944|GO:0007179|GO:0090090|GO:0005667|GO:0006355|GO:0003714|GO:0003713|GO:0005730|GO:0000122|GO:0035329|GO:0060390|GO:0006351|GO:0001649|GO:0060271|GO:0001933|GO:0005654|GO:0006469		Hs.477921
A_19_P00802045	-4.70666	-5.71493	2.0115			105956432	chr12	105956373	+	hs|12q23.3				chr12:105956373-105956432
A_23_P115785	-3.99289	-5.62585	3.10148	FANK1	Homo sapiens fibronectin type III and ankyrin repeat domains 1 (FANK1), mRNA [NM_145235]	127697956	chr10	127697791	+	hs|10q26.2	92565	NM_145235	fibronectin type III and ankyrin repeat domains 1	chr10:127697791-127697956	GO:0005737|GO:0005730|GO:0005634	NM_145235	Hs.352591
A_19_P00806414	-4.77418	-5.89013	2.16738			38362521	chr4	38362462	-	hs|4p14				chr4:038362521-038362462
A_33_P3236661	-4.84867	-6.04369	2.28948	PCDH9	Homo sapiens protocadherin 9, mRNA (cDNA clone MGC:167030 IMAGE:8860363), complete cds. [BC150296]	67798730	chr13	67798671	-	hs|13q21.32	5101	BC150296	protocadherin 9	chr13:67798730-67798671	GO:0005886|GO:0005509|GO:0016021|GO:0007156		Hs.654709
A_19_P00328994	-3.6381	-4.70716	2.09806			179828757	chr2	179828698	+	hs|2q31.2				chr2:179828698-179828757
A_23_P43164	-2.44179	-4.18622	3.35062	SULF1	Homo sapiens sulfatase 1 (SULF1), transcript variant 3, mRNA [NM_015170]	70572254	chr8	70572195	+	hs|8q13.3	23213	NM_015170	sulfatase 1	chr8:70572195-70572254	GO:0005886|GO:0051216|GO:0005783|GO:0048706|GO:0030177|GO:0008449|GO:0005615|GO:0032836|GO:0030513|GO:0002063|GO:0004065|GO:0030201|GO:0048010|GO:0030336|GO:0005794|GO:0005795|GO:0009986|GO:0001822|GO:0005509|GO:0006915|GO:0035860|GO:0010575|GO:0060686|GO:0060384|GO:0060348|GO:0040036|GO:0003094|GO:0001937|GO:0016525|GO:0040037|GO:0045121|GO:0014846	NM_015170	Hs.409602
A_33_P3210349	-5.11142	-6.20437	2.1331	LOC400553	PREDICTED: Homo sapiens uncharacterized LOC400553 (LOC400553), misc_RNA [XR_111612]	88123621	chr16	88123562	-	hs|16q24.2	400553	XR_111612	uncharacterized LOC400553	chr16:88123621-88123562		XR_111612	Hs.592071
A_23_P107981	-3.45585	-5.03792	2.994	SULT2B1	Homo sapiens sulfotransferase family, cytosolic, 2B, member 1 (SULT2B1), transcript variant 1, mRNA [NM_004605]	49100023	chr19	49096042	+	hs|19q13.33	6820	NM_004605	sulfotransferase family, cytosolic, 2B, member 1	chr19:49096042-49100023	GO:0005515|GO:0050294|GO:0005737|GO:0006805|GO:0050427|GO:0005783|GO:0004027|GO:0000103|GO:0005634|GO:0044281|GO:0008202|GO:0005829	NM_004605	Hs.369331
A_23_P373541	-3.8545	-5.76363	3.75582	DSPP	Homo sapiens dentin sialophosphoprotein (DSPP), mRNA [NM_014208]	88537889	chr4	88537830	+	hs|4q22.1	1834	NM_014208	dentin sialophosphoprotein	chr4:88537830-88537889	GO:0001501|GO:0071460|GO:0001503|GO:0005518|GO:0005509|GO:0005578|GO:0007275|GO:0031214|GO:0005201	NM_014208	Hs.678914
A_24_P49896	-4.94488	-6.0516	2.15354	GDPD4	Homo sapiens glycerophosphodiester phosphodiesterase domain containing 4 (GDPD4), mRNA [NM_182833]	76956400	chr11	76956341	-	hs|11q13.5	220032	NM_182833	glycerophosphodiester phosphodiesterase domain containing 4	chr11:76956400-76956341	GO:0006629|GO:0016021|GO:0008889|GO:0006071|GO:0046872	NM_182833	Hs.249795
A_33_P3406090	-2.98449	-4.12097	2.19845			155080397	chr7	155080338	-	hs|7q36.2				chr7:155080397-155080338
A_23_P394986	-4.83024	-5.85796	2.0388	CREG2	Homo sapiens cellular repressor of E1A-stimulated genes 2 (CREG2), mRNA [NM_153836]	101965507	chr2	101965449	-	hs|2q11.2	200407	NM_153836	cellular repressor of E1A-stimulated genes 2	chr2:101965507-101965449	GO:0005794|GO:0005783|GO:0010181|GO:0016491|GO:0005576	NM_153836	Hs.732289
A_23_P150590	-4.20808	-5.87262	3.17013	SLC22A9	Homo sapiens solute carrier family 22 (organic anion transporter), member 9 (SLC22A9), mRNA [NM_080866]	63177295	chr11	63176314	+	hs|11q12.3	114571	NM_080866	solute carrier family 22 (organic anion transporter), member 9	chr11:63176314-63177295	GO:0016021|GO:0055085	NM_080866	Hs.502772
A_23_P4962	-4.56612	-5.96905	2.64438	NLRP5	Homo sapiens NLR family, pyrin domain containing 5 (NLRP5), mRNA [NM_153447]	56572812	chr19	56569768	+	hs|19q13.43	126206	NM_153447	NLR family, pyrin domain containing 5	chr19:56569768-56572812	GO:0043487|GO:0007566|GO:0005730|GO:0001701|GO:0005524|GO:0043623|GO:0005829|GO:0005739|GO:0009566|GO:0043234|GO:0031647|GO:0045179|GO:0009887	NM_153447	Hs.356872
A_23_P302005	0.111743	-0.988059	2.14325	STON1	Homo sapiens stonin 1 (STON1), transcript variant 2, mRNA [NM_006873]	48825317	chr2	48825258	+	hs|2p16.3	11037	NM_006873	stonin 1	chr2:48825258-48825317	GO:0030131|GO:0030100|GO:0006886|GO:0006897	NM_006873	Hs.732016
A_23_P98571	-4.25313	-5.4376	2.27281	PPP1R32	Homo sapiens protein phosphatase 1, regulatory subunit 32 (PPP1R32), transcript variant 1, mRNA [NM_145017]	61257299	chr11	61254699	+	hs|11q12.2	220004	NM_145017	protein phosphatase 1, regulatory subunit 32	chr11:61254699-61257299	GO:0005515|GO:0019902	NM_145017	Hs.729003
A_24_P45620	-4.93898	-6.3625	2.68239	UTS2	Homo sapiens urotensin 2 (UTS2), transcript variant 1, mRNA [NM_021995]	7909705	chr1	7907889	-	hs|1p36.23	10911	NM_021995	urotensin 2	chr1:7909705-7907889	GO:0046005|GO:0045597|GO:0007268|GO:0048146|GO:0045776|GO:0045777|GO:0007204|GO:0005615|GO:0010763|GO:0006936|GO:0045909|GO:0046676|GO:0010459|GO:0001666|GO:0042493|GO:0005102|GO:0005576|GO:0010841|GO:0033574|GO:0003105|GO:0045766|GO:0032224|GO:0005179|GO:0032967|GO:0008217|GO:0035814|GO:0010460|GO:0035811	NM_021995	Hs.715862
A_33_P3723580	-4.12787	-5.56219	2.70255	LOC339975	Homo sapiens uncharacterized LOC339975 (LOC339975), long non-coding RNA [NR_038931]	188225322	chr4	188225263	-	hs|4q35.2	339975	NR_038931	uncharacterized LOC339975	chr4:188225322-188225263		NR_038931	Hs.639361
A_19_P00315778	-3.7538	-4.8907	2.19908			86632664	chr11	86632605	-	hs|11q14.2				chr11:86632664-86632605
A_19_P00324013	-4.50414	-5.73965	2.35465			213714163	chr2	213714104	+	hs|2q34				chr2:213714104-213714163
A_23_P76332	-3.95847	-5.6334	3.19304	RFX4	Homo sapiens regulatory factor X, 4 (influences HLA class II expression) (RFX4), transcript variant 3, mRNA [NM_213594]	107105276	chr12	107103195	+	hs|12q23.3	5992	NM_213594	regulatory factor X, 4 (influences HLA class II expression)	chr12:107103195-107105276	GO:0045944|GO:0021696|GO:0003682|GO:0030901|GO:0005634|GO:0030900|GO:0003677|GO:0021516|GO:0006351	NM_213594	Hs.388827
A_23_P53588	-3.45432	-4.6822	2.34223	WNT5B	Homo sapiens wingless-type MMTV integration site family, member 5B (WNT5B), transcript variant 2, mRNA [NM_030775]	1755860	chr12	1755801	+	hs|12p13.33	81029	NM_030775	wingless-type MMTV integration site family, member 5B	chr12:1755801-1755860	GO:0030335|GO:0005886|GO:0009986|GO:0071300|GO:0070307|GO:0005796|GO:0005102|GO:0005578|GO:0005576|GO:0005615|GO:0005109|GO:0045165|GO:0002062|GO:0030182|GO:0045600|GO:0045444|GO:0005788|GO:0016055|GO:0090090	NM_030775	Hs.306051
A_23_P204630	-4.61285	-5.91979	2.47417	NTN4	Homo sapiens netrin 4 (NTN4), mRNA [NM_021229]	96052034	chr12	96051975	-	hs|12q22	59277	NM_021229	netrin 4	chr12:96052034-96051975	GO:0016322|GO:0060668|GO:0005886|GO:0030198|GO:0007411|GO:0043237|GO:0005604	NM_021229	Hs.201034
A_23_P149695	-3.97103	-5.23232	2.39711	ATP1A1OS	Homo sapiens ATP1A1 opposite strand (ATP1A1OS), transcript variant 3, long non-coding RNA [NR_024126]	116948101	chr1	116948042	-	hs|1p13.1	84852	NR_024126	ATP1A1 opposite strand	chr1:116948101-116948042		NR_024126	Hs.664752
A_19_P00318889	-5.05361	-6.05714	2.0049	LOC100996283	KIAA1671 [Source:HGNC Symbol;Acc:29345] [ENST00000461374]	34460	chrUn_gl000242	34401	+		100996283	XM_003846461	uncharacterized LOC100996283	chrUn_gl000242:34401-34460		XM_003846461	Hs.674226
A_33_P3415350	-4.45709	-5.88803	2.69622	KCNB2	Homo sapiens potassium voltage-gated channel, Shab-related subfamily, member 2 (KCNB2), mRNA [NM_004770]	73850308	chr8	73850249	+	hs|8q13.3	9312	NM_004770	potassium voltage-gated channel, Shab-related subfamily, member 2	chr8:73850249-73850308	GO:0005251|GO:0005886|GO:0008076|GO:0007268|GO:0051260|GO:0006940|GO:0006813	NM_004770	Hs.661102
A_33_P3301782	-4.1779	-5.48607	2.47628	ZEB1-AS1	Homo sapiens ZEB1 antisense RNA 1 (ZEB1-AS1), long non-coding RNA [NR_024284]	31605790	chr10	31605731	-	hs|10p11.22	220930	NR_024284	ZEB1 antisense RNA 1	chr10:31605790-31605731		NR_024284	Hs.372654
A_23_P218626	-5.08129	-6.44644	2.57603	NEU4	Homo sapiens sialidase 4 (NEU4), transcript variant 1, mRNA [NM_080741]	242758532	chr2	242758473	+	hs|2q37.3	129807	NM_080741	sialidase 4	chr2:242758473-242758532	GO:0052794|GO:0006665|GO:0005739|GO:0005515|GO:0006687|GO:0052796|GO:0052795|GO:0019866|GO:0004308|GO:0044281|GO:0005764|GO:0043202	NM_080741	Hs.551747
A_23_P101407	-1.50533	-2.81757	2.48327	C3	Homo sapiens complement component 3 (C3), mRNA [NM_000064]	6679434	chr19	6679177	-	hs|19p13.3	718	NM_000064	complement component 3	chr19:6679434-6679177	GO:0005515|GO:0030449|GO:0005886|GO:0004866|GO:0001970|GO:0005615|GO:0006957|GO:0006956|GO:0050766|GO:0006955|GO:0006954|GO:0006958|GO:0006631|GO:0001798|GO:0070062|GO:0045745|GO:0005102|GO:0005576|GO:0010884|GO:0010866|GO:0010575|GO:0031715|GO:0045766|GO:0010828|GO:0007165|GO:0007186|GO:0045087|GO:0050776|GO:0001934	NM_000064	Hs.529053
A_33_P3259542	-3.94599	-5.24078	2.45342	WDR5B	Homo sapiens WD repeat domain 5B (WDR5B), mRNA [NM_019069]	122130796	chr3	122130737	-	hs|3q21.1	54554	NM_019069	WD repeat domain 5B	chr3:122130796-122130737		NM_019069	Hs.567513
A_19_P00807507	-3.45922	-4.59942	2.20411			68997624	chr11	68997565	-	hs|11q13.3		TCONS_00019683		chr11:68997624-68997565
A_19_P00317999	-2.37542	-3.45397	2.11192			178182801	chr2	178182742	-	hs|2q31.2				chr2:178182801-178182742
A_19_P00318087	-3.42916	-4.72212	2.45029			81654722	chr5	81654663	-	hs|5q14.2				chr5:081654722-081654663
A_19_P00320099	-3.65585	-6.0818	5.37384			111599346	chr6	111599287	-	hs|6q21				chr6:111599346-111599287
A_19_P00321000	-3.86957	-5.37141	2.83203		Homo sapiens cDNA FLJ41940 fis, clone PERIC2007439. [AK123934]	30575150	chr2	30575091	+	hs|2p23.1		AK123934		chr2:30575091-30575150			Hs.429119
A_24_P826348	-1.51037	-3.51368	4.00918	ZC3H6	Homo sapiens zinc finger CCCH-type containing 6 (ZC3H6), mRNA [NM_198581]	113097500	chr2	113097441	+	hs|2q13	376940	NM_198581	zinc finger CCCH-type containing 6	chr2:113097441-113097500	GO:0008150|GO:0003674|GO:0005575|GO:0046872	NM_198581	Hs.190477
A_33_P3404685	-4.42539	-5.86387	2.71035			148138436	chrX	148138377	+	hs|Xq28				chrX:148138377-148138436
A_23_P397293	-4.54729	-5.97979	2.69914	LY6K	Homo sapiens lymphocyte antigen 6 complex, locus K (LY6K), transcript variant 1, mRNA [NM_017527]	143784880	chr8	143784821	+	hs|8q24.3	54742	NM_017527	lymphocyte antigen 6 complex, locus K	chr8:143784821-143784880	GO:0005737|GO:0005886|GO:0005730|GO:0005634|GO:0005576|GO:0031225	NM_017527	Hs.69517
A_33_P3231814	-2.5224	-4.21483	3.23201		Homo sapiens cDNA clone IMAGE:4801360. [BC030764]	91805273	chr2	91805214	-	hs|2p11.1		TCONS_l2_00014683		chr2:91805273-91805214			Hs.469287
A_33_P3317483	-4.6119	-5.62263	2.01492	CEMP1	Homo sapiens cementum protein 1 (CEMP1), mRNA [NM_001048212]	2580251	chr16	2580192	-	hs|16p13.3	752014	NM_001048212	cementum protein 1	chr16:2580251-2580192	GO:0005737	NM_001048212	Hs.433499
A_19_P00803556	-4.8943	-6.42477	2.88881			200684117	chr2	200684058	+	hs|2q33.1				chr2:200684058-200684117
A_32_P189790	-4.04595	-6.21348	4.49256	DKFZp779M0652	Homo sapiens uncharacterized DKFZp779M0652 (DKFZp779M0652), long non-coding RNA [NR_027134]	45793907	chr11	45793848	+	hs|11p11.2	374387	NR_027134	uncharacterized DKFZp779M0652	chr11:45793848-45793907		NR_027134	Hs.632142
A_33_P3212375	-2.93215	-5.62957	6.48642		PREDICTED: Homo sapiens uncharacterized LOC441239 (LOC441239), mRNA [XM_003960931]	64348966	chr7	64348907	-	hs|7q11.21		XM_003960931		chr7:64348966-64348907		XM_003960931	Hs.632019
A_24_P605563	-3.47155	-5.00303	2.89081		immunoglobulin lambda constant 2 (Kern-Oz- marker) [Source:HGNC Symbol;Acc:5856] [ENST00000390323]	23243345	chr22	23243286	+	hs|22q11.22		AY172962		chr22:23243286-23243345			Hs.744215
A_19_P00315584	-2.18369	-3.26533	2.11643	LOC100130691	Homo sapiens uncharacterized LOC100130691 (LOC100130691), long non-coding RNA [NR_026966]	178148424	chr2	178148365	-	hs|2q31.2	100130691	NR_026966	uncharacterized LOC100130691	chr2:178148424-178148365		NR_026966	Hs.728371
A_23_P14174	-3.712	-4.79152	2.11333	TNFSF13B	Homo sapiens tumor necrosis factor (ligand) superfamily, member 13b (TNFSF13B), transcript variant 1, mRNA [NM_006573]	108922752	chr13	108922693	+	hs|13q33.3	10673	NM_006573	tumor necrosis factor (ligand) superfamily, member 13b	chr13:108922693-108922752	GO:0005515|GO:0005164|GO:0008284|GO:0001782|GO:0005886|GO:0030890|GO:0008283|GO:0031296|GO:0031295|GO:0005102|GO:0005125|GO:0005615|GO:0007165|GO:0006955|GO:0042102|GO:0002636|GO:0016021|GO:0048305	NM_006573	Hs.525157
A_23_P385835	-3.54973	-4.9784	2.69198	GPR27	Homo sapiens G protein-coupled receptor 27 (GPR27), mRNA [NM_018971]	71804068	chr3	71804009	+	hs|3p13	2850	NM_018971	G protein-coupled receptor 27	chr3:71804009-71804068	GO:0007165|GO:0005886|GO:0004930|GO:0016021	NM_018971	Hs.591653
A_23_P74609	-1.43949	-2.49832	2.08325	G0S2	Homo sapiens G0/G1switch 2 (G0S2), mRNA [NM_015714]	209849656	chr1	209849597	+	hs|1q32.2	50486	NM_015714	G0/G1switch 2	chr1:209849597-209849656	GO:0005811|GO:0005739|GO:0005515|GO:0003674|GO:2001238|GO:0044281|GO:0097191|GO:0044255	NM_015714	Hs.432132
A_19_P00812444	-4.79872	-5.80615	2.01033			118763449	chr8	118763390	-	hs|8q24.11				chr8:118763449-118763390
A_33_P3395201	-3.43684	-4.5301	2.13355		DB026495 TESTI2 Homo sapiens cDNA clone TESTI2008712 5', mRNA sequence [DB026495]	48399465	chr12	48399406	-	hs|12q13.11		DB026495		chr12:48399465-48399406			Hs.722874
A_19_P00808318	-2.77666	-4.29575	2.86608		Homo sapiens mRNA; cDNA DKFZp686I0688 (from clone DKFZp686I0688). [BX647262]	3906281	chr6	3906222	-	hs|6p25.2		BX647262		chr6:3906281-3906222			Hs.407992
A_33_P3413667	-4.82353	-6.21627	2.62578	ABL2	Homo sapiens c-abl oncogene 2, non-receptor tyrosine kinase (ABL2), transcript variant e, mRNA [NM_001136001]	179079775	chr1	179079716	-	hs|1q25.2	27	NM_001136001	c-abl oncogene 2, non-receptor tyrosine kinase	chr1:179079775-179079716	GO:0005515|GO:0051353|GO:0071300|GO:2000145|GO:0015629|GO:0030155|GO:0005829|GO:2000249|GO:0051015|GO:0007411|GO:0030100|GO:0007155|GO:0051017|GO:0000287|GO:0030145|GO:0018108|GO:0005524|GO:0003785|GO:0007165|GO:0004672|GO:0010976|GO:0010506|GO:0004713|GO:0004715|GO:0006464	NM_001136001	Hs.159472
A_19_P00316573	-4.71716	-5.71722	2.00009		Homo sapiens chromosome 8 isolate HA_003165 mRNA sequence. [EF565096]	115308015	chr8	115307956	-	hs|8q23.3		EF565096		chr8:115308015-115307956			Hs.738955
A_19_P00332185	-1.97804	-3.01601	2.05335			113690422	chr6	113690363	+	hs|6q21				chr6:113690363-113690422
A_19_P00800387	-3.53271	-5.52341	3.97429			123610764	chr9	123610705	+	hs|9q33.2				chr9:123610705-123610764
A_33_P3229760	-5.01128	-6.114	2.14759			138154320	chr9	138154261	+	hs|9q34.3				chr9:138154261-138154320
A_33_P3387766	-5.27132	-6.39375	2.17713	LINC00908	Homo sapiens long intergenic non-protein coding RNA 908 (LINC00908), long non-coding RNA [NR_015417]	74271783	chr18	74271724	+	hs|18q23	284276	NR_015417	long intergenic non-protein coding RNA 908	chr18:74271724-74271783		NR_015417	Hs.390287
A_33_P3418390	-5.30386	-6.33684	2.04625		Q90X21_CHICK (Q90X21) Olig2 (Fragment), partial (17%) [THC2716970]	156397894	chr7	156397835	-	hs|7q36.3		TCONS_l2_00027533		chr7:156397894-156397835
A_19_P00322669	-4.6779	-6.27421	3.02369	LINC00277	long intergenic non-protein coding RNA 277 [Source:HGNC Symbol;Acc:26596] [ENST00000558147]	69383511	chr15	69383452	+	hs|15q23	283673		long intergenic non-protein coding RNA 277	chr15:69383452-69383511
A_33_P3311825	-3.31817	-6.24942	7.6277	HPYR1	Homo sapiens Helicobacter pylori responsive 1 (non-protein coding) (HPYR1), long non-coding RNA [NR_026684]	133572804	chr8	133572745	-	hs|8q24.22	93668	NR_026684	Helicobacter pylori responsive 1 (non-protein coding)	chr8:133572804-133572745		NR_026684	Hs.545218
A_33_P3608195	-4.12371	-6.06778	3.84789	CCDC148-AS1	Homo sapiens CCDC148 antisense RNA 1 (CCDC148-AS1), long non-coding RNA [NR_038850]	159092624	chr2	159092565	+	hs|2q24.1	554201	NR_038850	CCDC148 antisense RNA 1	chr2:159092565-159092624		NR_038850	Hs.570262
A_32_P4985	-3.09933	-4.30826	2.31165	CAMTA1	Homo sapiens calmodulin binding transcription activator 1 (CAMTA1), transcript variant 1, mRNA [NM_015215]	7829320	chr1	7829261	+	hs|1p36.23	23261	NM_015215	calmodulin binding transcription activator 1	chr1:7829261-7829320	GO:0006355|GO:0005737|GO:0005634|GO:0003677|GO:0006351	NM_015215	Hs.397705
A_33_P3227880	-4.62191	-5.69415	2.10269	BTN3A2	Homo sapiens butyrophilin, subfamily 3, member A2 (BTN3A2), transcript variant 3, mRNA [NM_001197247]	26376044	chr6	26375985	+	hs|6p22.2	11118	NM_001197247	butyrophilin, subfamily 3, member A2	chr6:26375985-26376044	GO:0072643|GO:0005886|GO:0016021|GO:0002456	NM_001197247	Hs.376046
A_23_P250874	-4.27322	-5.6032	2.51399	FKBP6	Homo sapiens FK506 binding protein 6, 36kDa (FKBP6), transcript variant 1, mRNA [NM_003602]	72772394	chr7	72772335	+	hs|7q11.23	8468	NM_003602	FK506 binding protein 6, 36kDa	chr7:72772335-72772394	GO:0016020|GO:0006457|GO:0018208|GO:0003755|GO:0005528|GO:0007283	NM_003602	Hs.661266
A_33_P3232871	-4.82955	-5.97855	2.2176	TMEM239	Homo sapiens transmembrane protein 239 (TMEM239), mRNA [NM_001167670]	2797677	chr20	2797618	+	hs|20p13	100288797	NM_001167670	transmembrane protein 239	chr20:2797618-2797677	GO:0016021	NM_001167670	Hs.664180
A_32_P200608	-4.75493	-6.16662	2.66048	LINC00608	Homo sapiens long intergenic non-protein coding RNA 608 (LINC00608), transcript variant 2, long non-coding RNA [NR_015390]	219842246	chr2	219841628	+	hs|2q35	151300	NR_015390	long intergenic non-protein coding RNA 608	chr2:219841628-219842246		NR_015390	Hs.420716
A_33_P3348395	-3.92546	-5.50598	2.99078		Uncharacterized protein ENSP00000372125 [Source:UniProtKB/Swiss-Prot;Acc:A6NCN8] [ENST00000382678]	2958456	chr12	2958397	-	hs|12p13.33		XM_005253817		chr12:2958456-2958397		XM_005253817
A_33_P3533325	-4.6203	-6.01184	2.62358	ASXL3	additional sex combs like 3 (Drosophila) [Source:HGNC Symbol;Acc:29357] [ENST00000269197]	31330721	chr18	31330662	+	hs|18q12.1	80816	XM_005258356	additional sex combs like 3 (Drosophila)	chr18:31330662-31330721	GO:0006355|GO:0005634|GO:0003677|GO:0046872|GO:0006351	XM_005258356	Hs.4267
A_19_P00322118	-3.3825	-4.81239	2.69426	LOC728730	Homo sapiens uncharacterized LOC728730 (LOC728730), long non-coding RNA [NR_037875]	39745850	chr2	39745791	+	hs|2p22.1	728730	NR_037875	uncharacterized LOC728730	chr2:39745791-39745850		NR_037875	Hs.655344
A_33_P3216819	-4.51703	-6.47896	3.89581	SPATA31D4	Homo sapiens SPATA31 subfamily D, member 4 (SPATA31D4), mRNA [NM_001145197]	84549848	chr9	84549789	+	hs|9q21.32	389761	NM_001145197	SPATA31 subfamily D, member 4	chr9:84549789-84549848	GO:0016021|GO:0007283|GO:0030154	NM_001145197	Hs.722630
A_33_P3287610	-4.65944	-6.45186	3.46394		immunoglobulin lambda variable 3-12 [Source:HGNC Symbol;Acc:5898] [ENST00000390313]	23114882	chr22	23114823	+	hs|22q11.22		DQ098743		chr22:23114823-23114882
A_33_P3251640	-5.34032	-6.44016	2.14331	LINC00663	Homo sapiens long intergenic non-protein coding RNA 663 (LINC00663), long non-coding RNA [NR_026956]	19867728	chr19	19867669	-	hs|19p13.11	284440	NR_026956	long intergenic non-protein coding RNA 663	chr19:19867728-19867669		NR_026956	Hs.665307
A_33_P3348224	-4.6407	-6.076	2.70438	SEC14L6	Homo sapiens SEC14-like 6 (S. cerevisiae) (SEC14L6), mRNA [NM_001193336]	30921043	chr22	30920984	-	hs|22q12.2	730005	NM_001193336	SEC14-like 6 (S. cerevisiae)	chr22:30921043-30920984	GO:0005622|GO:0005215|GO:0016021	NM_001193336	Hs.505605
A_24_P244706	-3.32752	-4.34973	2.03103	SSTR1	Homo sapiens somatostatin receptor 1 (SSTR1), mRNA [NM_001049]	38682033	chr14	38681974	+	hs|14q21.1	6751	NM_001049	somatostatin receptor 1	chr14:38681974-38682033	GO:0008285|GO:0005886|GO:0007584|GO:0007586|GO:0007267|GO:0021549|GO:0007215|GO:0007283|GO:0004994|GO:0005737|GO:0042594|GO:0005887|GO:0007187|GO:0071392|GO:0030900|GO:0007166	NM_001049	Hs.248160
A_19_P00316967	-4.07742	-5.15343	2.10819	LOC642648	PREDICTED: Homo sapiens uncharacterized LOC642648 (LOC642648), misc_RNA [XR_244447]	46464720	chr22	46464661	-	hs|22q13.31	642648	XR_244447	uncharacterized LOC642648	chr22:46464720-46464661		XR_244447	Hs.631363
A_19_P00812838	-4.93201	-6.49512	2.9549			1718964	chr5	1718905	+	hs|5p15.33				chr5:001718905-001718964
A_33_P3841755	-4.85247	-5.88144	2.04056	LOC145945	Homo sapiens mRNA; cDNA DKFZp434H245 (from clone DKFZp434H245). [AL137758]	97304924	chr15	97304865	-	hs|15q26.2	145945	AL137758	uncharacterized LOC145945	chr15:97304924-97304865			Hs.413460
A_33_P3270941	-4.90451	-6.00107	2.13844	C1orf229	Homo sapiens chromosome 1 open reading frame 229 (C1orf229), mRNA [NM_207401]	247273533	chr1	247273474	-	hs|1q44	388759	NM_207401	chromosome 1 open reading frame 229	chr1:247273533-247273474		NM_207401	Hs.456511
A_33_P3390656	-4.49263	-5.68727	2.28887	ACSL6	Homo sapiens acyl-CoA synthetase long-chain family member 6 (ACSL6), transcript variant 2, mRNA [NM_001009185]	131302223	chr5	131302164	-	hs|5q31.1	23305	NM_001009185	acyl-CoA synthetase long-chain family member 6	chr5:131302223-131302164	GO:0001676|GO:0005886|GO:0005741|GO:0005634|GO:0044281|GO:0035338|GO:0042803|GO:0007405|GO:0048666|GO:0019432|GO:0044255|GO:0005778|GO:0006637|GO:0001666|GO:0032869|GO:0010867|GO:0007584|GO:0010747|GO:0008654|GO:0048545|GO:0005524|GO:0004467|GO:0009629|GO:0016020|GO:0010976|GO:0005789|GO:0015908|GO:0016021|GO:0019899	NM_001009185	Hs.14945
A_33_P3302300	-4.63468	-5.6956	2.08627	LOC100128333	Homo sapiens cDNA FLJ45779 fis, clone NETRP2005282. [AK127681]	70237008	chr2	70236949	-	hs|2p13.3	100128333	AK127681	uncharacterized LOC100128333	chr2:70237008-70236949			Hs.683646
A_23_P394377	-2.46268	-3.55011	2.12494	KCNRG	Homo sapiens potassium channel regulator (KCNRG), transcript variant 2, mRNA [NM_199464]	50594677	chr13	50594618	+	hs|13q14.2	283518	NM_199464	potassium channel regulator	chr13:50594618-50594677	GO:0005783|GO:0051260|GO:0042802	NM_199464	Hs.660161
A_33_P3360997	-2.52667	-5.30081	6.84072	TH	Homo sapiens tyrosine hydroxylase (TH), transcript variant 1, mRNA [NM_199292]	2190975	chr11	2190916	-	hs|11p15.5	7054	NM_199292	tyrosine hydroxylase	chr11:2190975-2190916	GO:0005515|GO:0033162|GO:0046684|GO:0009651|GO:0018963|GO:0007605|GO:0008016|GO:0009653|GO:0010043|GO:0048596|GO:0007507|GO:0034641|GO:0042745|GO:0051602|GO:0009414|GO:0032496|GO:0009887|GO:0031667|GO:0007613|GO:0009416|GO:0007612|GO:0032355|GO:0051412|GO:0033076|GO:0007617|GO:0071287|GO:0019904|GO:0035240|GO:0009635|GO:0042214|GO:0071316|GO:0005790|GO:0006585|GO:0035176|GO:0009898|GO:0042462|GO:…	NM_199292	Hs.435609
A_33_P3259740	-2.77467	-5.33741	5.90831	FLJ44881	Homo sapiens FLJ44881, mRNA (cDNA clone MGC:148165 IMAGE:40109466), complete cds. [BC119774]	74402460	chr18	74402401	+	hs|18q23	400661	BC119774	FLJ44881	chr18:74402401-74402460			Hs.514963
A_23_P259611	-3.22639	-4.92542	3.24683	NME8	Homo sapiens NME/NM23 family member 8 (NME8), mRNA [NM_016616]	37939940	chr7	37939881	+	hs|7p14.1	51314	NM_016616	NME/NM23 family member 8	chr7:37939881-37939940	GO:0006241|GO:0006228|GO:0006183|GO:0005737|GO:0015630|GO:0004550|GO:0045454|GO:0007275|GO:0007283|GO:0005524|GO:0030154	NM_016616	Hs.723454
A_33_P3569555	-5.42758	-6.48861	2.08642	ZNF503-AS1	Homo sapiens ZNF503 antisense RNA 1 (ZNF503-AS1), transcript variant 1, long non-coding RNA [NR_038223]	77121436	chr10	77121377	+	hs|10q22.2	253264	NR_038223	ZNF503 antisense RNA 1	chr10:77121377-77121436		NR_038223	Hs.662111
A_19_P00321498	-2.11663	-5.98467	14.6015		ALU1_HUMAN (P39188) Alu subfamily J sequence contamination warning entry, partial (5%) [THC2603077]	45530259	chr22	45530200	+	hs|22q13.31				chr22:045530200-045530259
A_33_P3357097	-2.41305	-3.47606	2.08929	LOC100132741	Homo sapiens uncharacterized LOC100132741 (LOC100132741), long non-coding RNA [NR_034004]	70922782	chrX	70922723	+	hs|Xq13.1	100132741	NR_034004	uncharacterized LOC100132741	chrX:70922723-70922782		NR_034004	Hs.742520
A_24_P32394	-2.41082	-3.99407	2.99644	ZRANB3	Homo sapiens zinc finger, RAN-binding domain containing 3 (ZRANB3), transcript variant 1, mRNA [NM_032143]	136073078	chr2	136073019	-	hs|2q21.3	84083	NM_032143	zinc finger, RAN-binding domain containing 3	chr2:136073078-136073019	GO:0005515|GO:0048478|GO:0004520|GO:0003677|GO:0005524|GO:0003678|GO:0006974|GO:0000733|GO:0006281|GO:0008270|GO:0031297|GO:0009411|GO:0043596|GO:0070530|GO:0045910	NM_032143	Hs.658422
A_19_P00807621	-5.07328	-6.35011	2.42306			23607744	chr1	23607685	-	hs|1p36.12				chr1:023607744-023607685
A_19_P00317331	-4.96669	-6.26846	2.46532	KC6	Q550T7_DICDI (Q550T7) Cystatin A3, partial (14%) [THC2615506]	39096165	chr18	39096106	-	hs|18q12.3	641516		keratoconus gene 6	chr18:39096165-39096106
A_19_P00327771	-4.25728	-5.83724	2.98962			3039700	chr2	3039641	-	hs|2p25.3				chr2:003039700-003039641
A_32_P74579	-4.75259	-5.93005	2.26177	GAS2L2	Homo sapiens growth arrest-specific 2 like 2 (GAS2L2), mRNA [NM_139285]	34071864	chr17	34071805	-	hs|17q12	246176	NM_139285	growth arrest-specific 2 like 2	chr17:34071864-34071805	GO:0008017|GO:0005737|GO:0001725|GO:0051015|GO:0001578|GO:0005874|GO:0007026|GO:0007050|GO:0005856|GO:0008093	NM_139285	Hs.591194
A_23_P429998	-2.01331	-3.30961	2.45599	FOSB	Homo sapiens FBJ murine osteosarcoma viral oncogene homolog B (FOSB), transcript variant 1, mRNA [NM_006732]	45978264	chr19	45978205	+	hs|19q13.32	2354	NM_006732	FBJ murine osteosarcoma viral oncogene homolog B	chr19:45978205-45978264	GO:0043565|GO:0003700|GO:0071277|GO:0007610|GO:0007275|GO:0005634|GO:0000122|GO:0003677|GO:0008134	NM_006732	Hs.590958
A_19_P00326525	-5.1155	-6.44137	2.50683			72034872	chr6	72034813	-	hs|6q13				chr6:072034872-072034813
A_33_P3419139	-2.47287	-3.51876	2.06465	KIAA1598	Homo sapiens KIAA1598 (KIAA1598), transcript variant 1, mRNA [NM_001127211]	118645949	chr10	118645890	-	hs|10q25.3	57698	NM_001127211	KIAA1598	chr10:118645949-118645890	GO:0030424|GO:0007411|GO:0019900	NM_001127211	Hs.501140
A_33_P3257671	-4.71613	-5.808	2.1315	LOC441098	PREDICTED: Homo sapiens putative POM121-like protein 1-like (LOC441098), misc_RNA [XR_246555]	99727725	chr5	99727666	+	hs|5q21.1	441098	XR_246555	putative POM121-like protein 1-like	chr5:99727666-99727725		XR_246555	Hs.729946
A_33_P3212394	-4.90678	-6.04897	2.20716	FRG2C	Homo sapiens FSHD region gene 2 family, member C (FRG2C), mRNA [NM_001124759]	75715890	chr3	75715831	+	hs|3p12.3	100288801	NM_001124759	FSHD region gene 2 family, member C	chr3:75715831-75715890	GO:0005634	NM_001124759	Hs.274541
A_23_P390172	-3.157	-4.36943	2.31727	RNASEL	Homo sapiens ribonuclease L (2',5'-oligoisoadenylate synthetase-dependent) (RNASEL), mRNA [NM_021133]	182543026	chr1	182542967	-	hs|1q25.3	6041	NM_021133	ribonuclease L (2',5'-oligoisoadenylate synthetase-dependent)	chr1:182543026-182542967	GO:0005515|GO:0006397|GO:0003723|GO:0019221|GO:0004521|GO:0005575|GO:0005524|GO:0046872|GO:0005829|GO:0005739|GO:0051607|GO:0060337|GO:0004672|GO:0045944|GO:0006468|GO:0045071	NM_021133	Hs.518545
A_33_P3320212	-5.17317	-6.39741	2.33631			70190375	chr16	70190316	-	hs|16q22.1				chr16:70190375-70190316
A_33_P3404525	-4.13767	-6.05408	3.77482	ASGR1	asialoglycoprotein receptor 1 [Source:HGNC Symbol;Acc:742] [ENST00000573596]	7080753	chr17	7080694	-	hs|17p13.1	432	AK308677	asialoglycoprotein receptor 1	chr17:7080753-7080694	GO:0005515|GO:0005887|GO:0031668|GO:0030246|GO:0004873|GO:0005576|GO:0046872|GO:0042803|GO:0006898
A_19_P00322391	-4.92042	-6.27982	2.56578			29702889	chr8	29702830	-	hs|8p12				chr8:29702889-29702830
A_33_P3363645	-3.39265	-4.46315	2.10016	MGAT1	Homo sapiens mannosyl (alpha-1,3-)-glycoprotein beta-1,2-N-acetylglucosaminyltransferase (MGAT1), transcript variant 1, mRNA [NM_001114618]	180235948	chr5	180235889	-	hs|5q35.3	4245	NM_001114618	mannosyl (alpha-1,3-)-glycoprotein beta-1,2-N-acetylglucosaminyltransferase	chr5:180235948-180235889	GO:0008375|GO:0003827|GO:0000139|GO:0005975|GO:0006486|GO:0016021|GO:0044267|GO:0006049|GO:0001701|GO:0046872|GO:0043687|GO:0018279	NM_001114618	Hs.519818
A_33_P3259440	-4.94745	-6.42808	2.7907	GOLGA6A	Homo sapiens golgin A6 family, member A (GOLGA6A), mRNA [NM_001038640]	74367256	chr15	74367197	-	hs|15q24.1	342096	NM_001038640	golgin A6 family, member A	chr15:74367256-74367197	GO:0005794	NM_001038640	Hs.546408
A_33_P3296099	-4.78009	-6.08116	2.46411			152749440	chr1	152749381	-	hs|1q21.3				chr1:152749440-152749381
A_23_P310460	-3.88977	-5.54147	3.14204	MDGA1	Homo sapiens MAM domain containing glycosylphosphatidylinositol anchor 1 (MDGA1), mRNA [NM_153487]	37600354	chr6	37600295	-	hs|6p21.2	266727	NM_153487	MAM domain containing glycosylphosphatidylinositol anchor 1	chr6:37600354-37600295	GO:0003674|GO:0007420|GO:0001764|GO:0046658|GO:0021527	NM_153487	Hs.437993
A_33_P3224710	-5.01948	-6.02624	2.00939	TFEC	Homo sapiens transcription factor EC (TFEC), transcript variant 1, mRNA [NM_012252]	115580160	chr7	115580101	-	hs|7q31.2	22797	NM_012252	transcription factor EC	chr7:115580160-115580101	GO:0034605|GO:0003700|GO:0003714|GO:0003713|GO:0046983|GO:0005634|GO:0003677|GO:0006351	NM_012252	Hs.125962
A_33_P3246505	-0.941706	-2.04153	2.14328	MAP3K8	mitogen-activated protein kinase kinase kinase 8 [Source:HGNC Symbol;Acc:6860] [ENST00000375322]	30728357	chr10	30728298	+	hs|10p11.23	1326	AB209539	mitogen-activated protein kinase kinase kinase 8	chr10:30728298-30728357	GO:0005515|GO:0007049|GO:0005737|GO:0000287|GO:0004674|GO:0031295|GO:0006468|GO:0005524|GO:0004709|GO:0005829
A_19_P00810822	-4.12659	-6.02395	3.7253			70310711	chr2	70310652	+	hs|2p13.3				chr2:070310652-070310711
A_23_P217280	-5.14663	-6.27976	2.19333	NOX1	Homo sapiens NADPH oxidase 1 (NOX1), transcript variant 1, mRNA [NM_007052]	100098871	chrX	100098812	-	hs|Xq22.1	27035	NM_007052	NADPH oxidase 1	chrX:100098871-100098812	GO:0050661|GO:0005515|GO:0045730|GO:0008284|GO:0030054|GO:0006801|GO:0071468|GO:0006746|GO:0046872|GO:0003081|GO:0006954|GO:0016175|GO:0030198|GO:0071438|GO:0042743|GO:0009268|GO:0042554|GO:0072592|GO:0006739|GO:0001525|GO:0045726|GO:0048661|GO:0010575|GO:0030171|GO:0048365|GO:0007165|GO:0016477|GO:0051454|GO:0008217|GO:0016021|GO:0043020|GO:0005769|GO:0055114|GO:0015992	NM_007052	Hs.592227
A_33_P3353485	-3.49639	-6.30427	7.00255		MGC12part.1.3.L1.1.E04.F.1 NIH_MGC_331 Homo sapiens cDNA clone MGC12part.1.3.L1.1.E04, mRNA sequence [EG327398]	31338580	chr12	31338521	-	hs|12p11.21		EG327398		chr12:31338580-31338521			Hs.740072
A_33_P3245095	-3.55756	-6.06983	5.70516		Homo sapiens cDNA FLJ26101 fis, clone SLV05922. [AK129612]	56912203	chr20	56912144	+	hs|20q13.32		AK129612		chr20:56912144-56912203			Hs.743768
A_23_P22134	-4.48433	-5.93528	2.73387	BNC1	Homo sapiens basonuclin 1 (BNC1), mRNA [NM_001717]	83925019	chr15	83924960	-	hs|15q25.2	646	NM_001717	basonuclin 1	chr15:83925019-83924960	GO:0050679|GO:0008284|GO:0051276|GO:0003700|GO:0006357|GO:0006356|GO:0005634|GO:0003677|GO:0006351|GO:0046872|GO:0005737|GO:0008544|GO:0042060	NM_001717	Hs.459153
A_19_P00804768	-4.12398	-6.44631	5.00141			1050137	chr4	1050078	+	hs|4p16.3				chr4:001050078-001050137
A_33_P3210671	-2.68961	-5.4968	6.99921	GPAT2	Homo sapiens glycerol-3-phosphate acyltransferase 2, mitochondrial (GPAT2), mRNA [NM_207328]	96690381	chr2	96690322	-	hs|2q11.1	150763	NM_207328	glycerol-3-phosphate acyltransferase 2, mitochondrial	chr2:96690381-96690322	GO:0005739|GO:0019432|GO:0016024|GO:0005741|GO:0004366|GO:0044281|GO:0016021|GO:0006644|GO:0006072|GO:0006654|GO:0046474	NM_207328	Hs.348629
A_24_P101651	-1.39318	-2.45879	2.09306	CSAG4	Homo sapiens CSAG family, member 4 (pseudogene) (CSAG4), non-coding RNA [NR_073432]	151896238	chrX	151896179	-	hs|Xq28	100130935	NR_073432	CSAG family, member 4 (pseudogene)	chrX:151896238-151896179		NR_073432	Hs.169246
A_23_P84000	-4.34868	-5.72288	2.59224	CACNG2	Homo sapiens calcium channel, voltage-dependent, gamma subunit 2 (CACNG2), mRNA [NM_006078]	37098459	chr22	36983585	-	hs|22q12.3	10369	NM_006078	calcium channel, voltage-dependent, gamma subunit 2	chr22:37098459-36983585	GO:0005515|GO:0051899|GO:0005245|GO:0005886|GO:2000311|GO:0007268|GO:0005891|GO:0030666|GO:0060081|GO:0035255|GO:0007528|GO:0032281|GO:0006810	NM_006078	Hs.146766
A_23_P20544	-4.69226	-6.23927	2.9221	TPD52L3	Homo sapiens tumor protein D52-like 3 (TPD52L3), transcript variant 1, mRNA [NM_033516]	6329811	chr9	6329752	+	hs|9p24.1	89882	NM_033516	tumor protein D52-like 3	chr9:6329752-6329811		NM_033516	Hs.351815
A_19_P00808879	-3.67018	-6.30154	6.19608	ZBTB20	PREDICTED: Homo sapiens zinc finger and BTB domain containing 20 (ZBTB20), transcript variant X12, mRNA [XM_005247336]	114042802	chr3	114042743	-	hs|3q13.31	26137	XM_005247336	zinc finger and BTB domain containing 20	chr3:114042802-114042743	GO:0001078|GO:0005730|GO:0005634|GO:0003677|GO:0046872	XM_005247336
A_19_P00322658	-4.43614	-5.64693	2.31465		Q4U2V9_CHLRE (Q4U2V9) Hydroxyproline-rich glycoprotein GAS30 precursor, partial (5%) [THC2602224]	220267674	chr2	220267615	+	hs|2q35				chr2:220267615-220267674
A_23_P43415	-4.84119	-6.20662	2.57653	HSD17B3	Homo sapiens hydroxysteroid (17-beta) dehydrogenase 3 (HSD17B3), mRNA [NM_000197]	99003157	chr9	99003098	-	hs|9q22.32	3293	NM_000197	hydroxysteroid (17-beta) dehydrogenase 3	chr9:99003157-99003098	GO:0061370|GO:0030539|GO:0006702|GO:0005789|GO:0047045|GO:0044281|GO:0008202|GO:0043231	NM_000197	Hs.477
A_33_P3402611	-5.11902	-6.1721	2.07495		ankyrin repeat domain 20 family, member A3 [Source:HGNC Symbol;Acc:31981] [ENST00000417703]	43066785	chr9	43066726	-	hs|9p12		XR_247172		chr9:43066785-43066726		XR_247172
A_23_P161368	-4.60872	-6.09318	2.79811	CYP2C8	Homo sapiens cytochrome P450, family 2, subfamily C, polypeptide 8 (CYP2C8), transcript variant 1, mRNA [NM_000770]	96805673	chr10	96805614	-	hs|10q23.33	1558	NM_000770	cytochrome P450, family 2, subfamily C, polypeptide 8	chr10:96805673-96805614	GO:0019369|GO:0034875|GO:0006805|GO:0070330|GO:0005506|GO:0017144|GO:0005783|GO:0019373|GO:0070989|GO:0006082|GO:0044281|GO:0004497|GO:0042738|GO:0097267|GO:0005789|GO:0055114|GO:0020037	NM_000770	Hs.709188
A_33_P3262253	-4.73252	-5.88561	2.22391	SUV420H2	suppressor of variegation 4-20 homolog 2 (Drosophila) [Source:HGNC Symbol;Acc:28405] [ENST00000402499]	55856247	chr19	55856188	+	hs|19q13.42	84787	AK304562	suppressor of variegation 4-20 homolog 2 (Drosophila)	chr19:55856188-55856247	GO:0005515|GO:0000780|GO:0006355|GO:0042799|GO:0006351|GO:0034773		Hs.590982
A_33_P3236642	-0.427261	-1.60164	2.25696	MIA3	Homo sapiens melanoma inhibitory activity family, member 3 (MIA3), mRNA [NM_198551]	222801913	chr1	222801854	+	hs|1q41	375056	NM_198551	melanoma inhibitory activity family, member 3	chr1:222801854-222801913	GO:0005515|GO:0030336|GO:0007162|GO:0042060|GO:0002687|GO:0005789|GO:0016021|GO:0015031|GO:0006887	NM_198551	Hs.118474
A_32_P140030	-2.80441	-4.11476	2.48003	FOXN4	Homo sapiens forkhead box N4 (FOXN4), mRNA [NM_213596]	109715892	chr12	109715833	-	hs|12q24.11	121643	NM_213596	forkhead box N4	chr12:109715892-109715833	GO:0043565|GO:0003700|GO:0005634|GO:0048663|GO:0006351	NM_213596	Hs.528316
A_33_P3232692	-4.78749	-6.05265	2.40354	IL24	Homo sapiens interleukin 24 (IL24), transcript variant 3, mRNA [NM_001185156]	207076816	chr1	207076757	+	hs|1q32.1	11009	NM_001185156	interleukin 24	chr1:207076757-207076816	GO:0008284|GO:0030336|GO:0008285|GO:0043065|GO:0005783|GO:0042517|GO:0006915|GO:0005125|GO:0005615|GO:0071222|GO:0033136|GO:0042060|GO:0071353	NM_001185156	Hs.58831
A_19_P00319184	-2.45238	-4.33514	3.68779			109202864	chr7	109202805	-	hs|7q31.1		TCONS_00013224		chr7:109202864-109202805
A_33_P3319780	-3.89622	-6.18758	4.89517	PRR7	Homo sapiens cDNA FLJ43428 fis, clone OCBBF2027478. [AK125417]	176876843	chr5	176876784	+	hs|5q35.3	80758	AK125417	proline rich 7 (synaptic)	chr5:176876784-176876843	GO:0030054|GO:0045211|GO:0016021		Hs.534492
A_19_P00316641	-4.08183	-6.25139	4.49886			121300709	chr2	121300650	+	hs|2q14.2				chr2:121300650-121300709
A_32_P358887	-3.68626	-4.8944	2.31041	SLC4A4	Homo sapiens solute carrier family 4 (sodium bicarbonate cotransporter), member 4 (SLC4A4), transcript variant 2, mRNA [NM_003759]	72437501	chr4	72437442	+	hs|4q13.3	8671	NM_003759	solute carrier family 4 (sodium bicarbonate cotransporter), member 4	chr4:72437442-72437501	GO:0005515|GO:0016323|GO:0005886|GO:0005452|GO:0005887|GO:0006810|GO:0015701|GO:0055085|GO:0008510|GO:0006811	NM_003759	Hs.5462
A_33_P3213797	-3.57434	-4.94292	2.58216	KCNK7	Homo sapiens potassium channel, subfamily K, member 7 (KCNK7), transcript variant C, mRNA [NM_005714]	65360607	chr11	65360548	-	hs|11q13.1	10089	NM_005714	potassium channel, subfamily K, member 7	chr11:65360607-65360548	GO:0005244|GO:0005886|GO:0007268|GO:0005267|GO:0016021|GO:0006813	NM_005714	Hs.175218
A_33_P3326643	-2.83924	-6.32798	11.2257	OTOG	Homo sapiens otogelin (OTOG), mRNA [NM_001277269]	17667398	chr11	17667339	+	hs|11p15.1	340990	NM_001277269	otogelin	chr11:17667339-17667398	GO:0008344|GO:0016324|GO:0005198|GO:0046556|GO:0046373|GO:0007605|GO:0005578|GO:0005615|GO:0005829	NM_001277269	Hs.688380
A_33_P3415913	-1.92893	-3.27841	2.5482	IRGQ	Homo sapiens immunity-related GTPase family, Q (IRGQ), mRNA [NM_001007561]	44096085	chr19	44096026	-	hs|19q13.31	126298	NM_001007561	immunity-related GTPase family, Q	chr19:44096085-44096026		NM_001007561	Hs.6217
A_19_P00803936	-4.25594	-6.18943	3.81976			178148245	chr2	178148186	-	hs|2q31.2				chr2:178148245-178148186
A_23_P360542	-4.06889	-5.58012	2.85054	LINC00470	Homo sapiens long intergenic non-protein coding RNA 470 (LINC00470), transcript variant 1, long non-coding RNA [NR_023925]	1269322	chr18	1269263	-	hs|18p11.32	56651	NR_023925	long intergenic non-protein coding RNA 470	chr18:1269322-1269263	GO:0008150|GO:0003674|GO:0005575	NR_023925	Hs.541165
A_23_P44849	-3.56039	-4.9782	2.67179	KCTD13	Homo sapiens potassium channel tetramerization domain containing 13 (KCTD13), mRNA [NM_178863]	29923171	chr16	29922471	-	hs|16p11.2	253980	NM_178863	potassium channel tetramerization domain containing 13	chr16:29923171-29922471	GO:0004842|GO:0016567|GO:0035024|GO:0019904|GO:0043149|GO:0045740|GO:0005634|GO:0042802|GO:0006260|GO:0016477|GO:0031463|GO:0051260|GO:0043161|GO:0017049	NM_178863	Hs.534590
A_23_P82567	-4.73323	-6.18443	2.73435	PRSS58	Homo sapiens protease, serine, 58 (PRSS58), mRNA [NM_001001317]	141955026	chr7	141954967	-	hs|7q34	136541	NM_001001317	protease, serine, 58	chr7:141955026-141954967	GO:0004252|GO:0006508|GO:0005576	NM_001001317	Hs.98609
A_23_P420431	-3.6941	-5.32538	3.0979	XKR3	Homo sapiens XK, Kell blood group complex subunit-related family, member 3 (XKR3), mRNA [NM_175878]	17264301	chr22	17264287	-	hs|22q11.1	150165	NM_175878	XK, Kell blood group complex subunit-related family, member 3	chr22:17264301-17264287	GO:0005886|GO:0016021	NM_175878	Hs.356069
A_33_P3242214	-3.49169	-6.05608	5.91507		PREDICTED: Homo sapiens uncharacterized LOC100505739 (LOC100505739), misc_RNA [XR_108919]	70337796	chr8	70337737	-	hs|8q13.2		XR_108919		chr8:70337796-70337737		XR_108919	Hs.127115
A_19_P00802868	-3.47958	-5.98703	5.68615			30733080	chr8	30733021	+	hs|8p12				chr8:030733021-030733080
A_33_P3578394	-4.76067	-5.95604	2.29003	LOC284578	Homo sapiens uncharacterized LOC284578 (LOC284578), long non-coding RNA [NR_027086]	205523478	chr1	205523419	-	hs|1q32.1	284578	NR_027086	uncharacterized LOC284578	chr1:205523478-205523419		NR_027086	Hs.537020
A_24_P396167	-5.08239	-6.31334	2.34721	CTSW	Homo sapiens cathepsin W (CTSW), mRNA [NM_001335]	65650568	chr11	65650345	+	hs|11q13.1	1521	NM_001335	cathepsin W	chr11:65650345-65650568	GO:0006955|GO:0006508|GO:0008234	NM_001335	Hs.416848
A_23_P211080	-3.14482	-4.3778	2.35052	IFNAR2	Homo sapiens interferon (alpha, beta and omega) receptor 2 (IFNAR2), transcript variant 1, mRNA [NM_207585]	34636028	chr21	34635969	+	hs|21q22.11	3455	NM_207585	interferon (alpha, beta and omega) receptor 2	chr21:34635969-34636028	GO:0005515|GO:0005886|GO:0006357|GO:0019901|GO:0008283|GO:0035455|GO:0019221|GO:0005576|GO:0009615|GO:0005615|GO:0007259|GO:0060337|GO:0060338|GO:0004905|GO:0019962|GO:0005887|GO:0007166	NM_207585	Hs.708195
A_33_P3728979	-3.73212	-5.89133	4.46672	FAM151B	Homo sapiens family with sequence similarity 151, member B (FAM151B), mRNA [NM_205548]	79837845	chr5	79837786	+	hs|5q14.1	167555	NM_205548	family with sequence similarity 151, member B	chr5:79837786-79837845		NM_205548	Hs.338182
A_33_P3253179	-5.08834	-6.24553	2.23023			35906536	chr9	35906477	-	hs|9p13.3				chr9:035906536-035906477
A_19_P00325257	-2.16561	-4.45404	4.88526			72634724	chr8	72634665	+	hs|8q13.3				chr8:072634665-072634724
A_33_P3239579	-4.9906	-6.50689	2.86054	LOC100131060	Homo sapiens uncharacterized LOC100131060 (LOC100131060), long non-coding RNA [NR_034014]	59364963	chr1	59364904	+	hs|1p32.1	100131060	NR_034014	uncharacterized LOC100131060	chr1:59364904-59364963		NR_034014	Hs.680604
A_33_P3415888	-2.4376	-4.79295	5.11717	TEPP	Homo sapiens testis, prostate and placenta expressed (TEPP), transcript variant 1, mRNA [NM_199046]	58021980	chr16	58021921	+	hs|16q21	374739	NM_199046	testis, prostate and placenta expressed	chr16:58021921-58021980	GO:0005576	NM_199046	Hs.132976
A_19_P00323772	-4.02299	-6.27035	4.74811			22022413	chr16	22022354	-	hs|16p12.2				chr16:022022413-022022354
A_23_P68031	-3.87942	-5.83192	3.87047	STAT4	Homo sapiens signal transducer and activator of transcription 4 (STAT4), transcript variant 1, mRNA [NM_003151]	191895762	chr2	191895703	-	hs|2q32.2	6775	NM_003151	signal transducer and activator of transcription 4	chr2:191895762-191895703	GO:0003700|GO:0008283|GO:0005509|GO:0019221|GO:0005730|GO:0005634|GO:0007259|GO:0006351|GO:0043565|GO:0005737|GO:0045944|GO:0006468|GO:0004871	NM_003151	Hs.80642
A_33_P3255824	-4.68406	-5.92385	2.36164			14108287	chrY	14108228	+	hs|Yq11.21				chrY:014108228-014108287
A_19_P00330677	-1.89264	-2.8971	2.00619			883649	chr2	883590	+	hs|2p25.3				chr2:000883590-000883649
A_23_P159316	-5.16334	-6.22053	2.08087	BFSP2	Homo sapiens beaded filament structural protein 2, phakinin (BFSP2), mRNA [NM_003571]	133194001	chr3	133193941	+	hs|3q22.1	8419	NM_003571	beaded filament structural protein 2, phakinin	chr3:133193941-133194001	GO:0005882|GO:0005737|GO:0005212|GO:0005886|GO:0070307|GO:0045104|GO:0005200|GO:0048469|GO:0007601|GO:0050896	NM_003571	Hs.659862
A_32_P13756	-3.82028	-5.79373	3.92706	IQCF6	Homo sapiens IQ motif containing F6 (IQCF6), mRNA [NM_001143833]	51812898	chr3	51812839	-	hs|3p21.2	440956	NM_001143833	IQ motif containing F6	chr3:51812898-51812839		NM_001143833	Hs.444316
A_19_P00330212	-3.21191	-5.58848	5.19302			53131068	chr6	53131009	-	hs|6p12.1				chr6:053131068-053131009
A_19_P00323119	-5.15572	-6.26634	2.15939			234836365	chr1	234836306	-	hs|1q42.3				chr1:234836365-234836306
A_33_P3375720	-3.38637	-6.47466	8.5049		Q2J3C8_RHOP2 (Q2J3C8) OmpA/MotB precursor, partial (4%) [THC2618540]	98085941	chr13	98085882	+	hs|13q32.1				chr13:098085882-098085941
A_32_P131143	-2.75468	-4.5122	3.38116	CECR5-AS1	Homo sapiens CECR5 antisense RNA 1 (CECR5-AS1), transcript variant 2, long non-coding RNA [NR_024482]	17646293	chr22	17646234	+	hs|22q11.1	100130717	NR_024482	CECR5 antisense RNA 1	chr22:17646234-17646293		NR_024482	Hs.660066
A_33_P3343516	-2.23682	-4.12926	3.71262	LOC100129617	Homo sapiens uncharacterized LOC100129617 (LOC100129617), long non-coding RNA [NR_045112]	81700867	chr16	81700808	+	hs|16q23.3	100129617	NR_045112	uncharacterized LOC100129617	chr16:81700808-81700867		NR_045112	Hs.657151
A_24_P59053	-3.99494	-6.38262	5.23314		T cell receptor beta variable 3-1 [Source:HGNC Symbol;Acc:12212] [ENST00000390387]	142008781	chr7	142008722	+	hs|7q34		X58814		chr7:142008722-142008781			Hs.511724
A_23_P342108	-4.63628	-5.91703	2.42965	CCDC116	Homo sapiens coiled-coil domain containing 116 (CCDC116), mRNA [NM_152612]	21991590	chr22	21991531	+	hs|22q11.21	164592	NM_152612	coiled-coil domain containing 116	chr22:21991531-21991590		NM_152612	Hs.131615
A_19_P00317639	-4.8339	-6.28157	2.72768	LINC00861	long intergenic non-protein coding RNA 861 [Source:HGNC Symbol;Acc:45133] [ENST00000518964]	126934733	chr8	126934674	-	hs|8q24.13	100130231	TCONS_l2_00028399	long intergenic non-protein coding RNA 861	chr8:126934733-126934674
A_33_P3392517	-5.16348	-6.24492	2.11614	LBX2	Homo sapiens ladybird homeobox 2 (LBX2), transcript variant 2, mRNA [NM_001009812]	74724708	chr2	74724649	-	hs|2p13.1	85474	NM_001009812	ladybird homeobox 2	chr2:74724708-74724649	GO:0043565|GO:0003700|GO:0005634|GO:0006351	NM_001009812	Hs.516124
A_19_P00331469	-4.77882	-6.5003	3.29775			64063509	chr7	64063450	-	hs|7q11.21				chr7:064063509-064063450
A_19_P00319825	-4.05315	-6.47157	5.34584	LINC00277	Homo sapiens long intergenic non-protein coding RNA 277 (LINC00277), long non-coding RNA [NR_026949]	69373414	chr15	69373355	+	hs|15q23	283673	NR_026949	long intergenic non-protein coding RNA 277	chr15:69373355-69373414		NR_026949	Hs.177927
A_19_P00318375	-3.28809	-6.02368	6.66031	LOC148696	Homo sapiens uncharacterized LOC148696 (LOC148696), long non-coding RNA [NR_026817]	207995056	chr1	207994997	+	hs|1q32.2	148696	NR_026817	uncharacterized LOC148696	chr1:207994997-207995056		NR_026817	Hs.125511
A_33_P3211804	-4.43212	-5.50929	2.1099	RUNX1	Homo sapiens runt-related transcription factor 1 (RUNX1), transcript variant 2, mRNA [NM_001001890]	36164142	chr21	36164083	-	hs|21q22.12	861	NM_001001890	runt-related transcription factor 1	chr21:36164142-36164083	GO:0005515|GO:0003700|GO:0005634|GO:0042803|GO:0031069|GO:0043231|GO:2000872|GO:0071336|GO:0045944|GO:0030854|GO:0070491|GO:0030099|GO:0030853|GO:0035162|GO:0030097|GO:0000975|GO:0046982|GO:0005509|GO:0005730|GO:0060216|GO:0009966|GO:0007417|GO:0005524|GO:0003677|GO:0001701|GO:0045766|GO:0006351|GO:0005604|GO:0001889|GO:0071425|GO:0001501|GO:0048935|GO:0002318|GO:0045893|GO:0048266|GO:0008134	NM_001001890	Hs.149261
A_19_P00316439	-4.7603	-6.20421	2.72057			113515161	chr1	113515102	-	hs|1p13.2				chr1:113515161-113515102
A_33_P3383236	-3.74872	-6.08181	5.03881	C2orf62	Homo sapiens chromosome 2 open reading frame 62 (C2orf62), mRNA [NM_198559]	219232240	chr2	219232181	+	hs|2q35	375307	NM_198559	chromosome 2 open reading frame 62	chr2:219232181-219232240		NM_198559	Hs.645453
A_24_P306892	-3.13871	-5.30085	4.47579	B4GALNT3	Homo sapiens beta-1,4-N-acetyl-galactosaminyl transferase 3 (B4GALNT3), mRNA [NM_173593]	661675	chr12	661313	+	hs|12p13.33	283358	NM_173593	beta-1,4-N-acetyl-galactosaminyl transferase 3	chr12:661313-661675	GO:0032580|GO:0016021|GO:0033842|GO:0008376	NM_173593	Hs.504416
A_19_P00810483	-3.94393	-5.4983	2.93704			149112479	chrX	149112420	-	hs|Xq28				chrX:149112479-149112420
A_33_P3364801	-5.05717	-6.38133	2.50387		PREDICTED: Homo sapiens uncharacterized LOC401180 (LOC401180), mRNA [XM_379325]	34657468	chr5	34657409	-	hs|5p13.2		XM_379325		chr5:34657468-34657409			Hs.534795
A_33_P3234138	-3.82592	-6.45019	6.16571	FAM172BP	Homo sapiens family with sequence similarity 172, member B, pseudogene (FAM172BP), non-coding RNA [NR_036433]	101242714	chr3	101242655	+	hs|3q12.3	131909	NR_036433	family with sequence similarity 172, member B pseudogene	chr3:101242655-101242714	GO:0016021	NR_036433	Hs.518125
A_33_P3237859	-3.2071	-6.47783	9.65136	LINC00293	Homo sapiens long intergenic non-protein coding RNA 293 (LINC00293), transcript variant B, long non-coding RNA [NR_027013]	47765928	chr8	47765869	+	hs|8q11.1	497634	NR_027013	long intergenic non-protein coding RNA 293	chr8:47765869-47765928		NR_027013	Hs.406982
A_33_P3248799	-1.14385	-2.35695	2.31835	TRDN	Homo sapiens triadin (TRDN), transcript variant 5, mRNA [NM_001256022]	123869659	chr6	123869600	-	hs|6q22.31	10345	NM_001256022	triadin	chr6:123869659-123869600	GO:0005515|GO:0060047|GO:0005886|GO:0005783|GO:0051279|GO:0031122|GO:0042803|GO:0060316|GO:0014701|GO:0010649|GO:0005737|GO:0006936|GO:0034220|GO:0010880|GO:0060315|GO:0030674|GO:0030314|GO:0006874|GO:0005102|GO:0033018|GO:0033017|GO:0014808|GO:0034704|GO:0090158|GO:0005891|GO:0055085|GO:0044325|GO:0016529|GO:0016021|GO:0086036	NM_001256022	Hs.144744
A_33_P3463355	-4.79495	-6.4895	3.23675		Homo sapiens hypothetical protein LOC286121, mRNA (cDNA clone IMAGE:4837614). [BC039302]	143488377	chr8	143488318	+	hs|8q24.3		BC039302		chr8:143488318-143488377			Hs.449418
A_33_P3275741	-2.17338	-3.59043	2.67039	FCN3	ficolin (collagen/fibrinogen domain containing) 3 (Hakata antigen) [Source:HGNC Symbol;Acc:3625] [ENST00000498393]	27697023	chr1	27696964	-	hs|1p36.11	8547	AK309540	ficolin (collagen/fibrinogen domain containing) 3	chr1:27697023-27696964	GO:0005515|GO:0006956|GO:0005581|GO:0045087|GO:0030246|GO:0005576|GO:0001867		Hs.333383
A_32_P232808	-4.6218	-6.41384	3.46303	LOC284412	Homo sapiens uncharacterized LOC284412 (LOC284412), long non-coding RNA [NR_029390]	37758654	chr19	37758595	-	hs|19q13.12	284412	NR_029390	uncharacterized LOC284412	chr19:37758654-37758595		NR_029390	Hs.635932
A_19_P00807904	-4.3922	-6.38418	3.97782			3899878	chr6	3899819	+	hs|6p25.2				chr6:003899819-003899878
A_23_P6252	-5.00662	-6.29152	2.43666	DSCR8	Homo sapiens Down syndrome critical region gene 8 (DSCR8), transcript variant 4, long non-coding RNA [NR_026838]	39528468	chr21	39528409	+	hs|21q22.13	84677	NR_026838	Down syndrome critical region gene 8	chr21:39528409-39528468	GO:0008150|GO:0003674|GO:0005575	NR_026838	Hs.733345
A_33_P3239387	-4.36298	-5.97523	3.0573	GALNT13	UDP-N-acetyl-alpha-D-galactosamine:polypeptide N-acetylgalactosaminyltransferase 13 (GalNAc-T13) [Source:HGNC Symbol;Acc:23242] [ENST00000409237]	155303219	chr2	155303160	+	hs|2q24.1	114805	BC101032	UDP-N-acetyl-alpha-D-galactosamine:polypeptide N-acetylgalactosaminyltransferase 13 (GalNAc-T13)	chr2:155303160-155303219	GO:0004653|GO:0000139|GO:0016266|GO:0016021|GO:0044267|GO:0043687		Hs.470277
A_23_P340717	-1.57709	-3.2357	3.15713	ONECUT1	Homo sapiens one cut homeobox 1 (ONECUT1), transcript variant 1, mRNA [NM_004498]	53049810	chr15	53049751	-	hs|15q21.3	3175	NM_004498	one cut homeobox 1	chr15:53049810-53049751	GO:0006355|GO:0030335|GO:0005634|GO:0048536|GO:0043565|GO:0001889|GO:0042384|GO:0001077|GO:0045165|GO:0007492|GO:0045944|GO:0031018|GO:0002064|GO:0030183|GO:0001952|GO:0006006|GO:0045893|GO:0030512	NM_004498	Hs.658573
A_33_P3327106	-3.48759	-6.02291	5.79706	LOC100129900	Homo sapiens P008-1 and putative P008-2 mRNA, complete cds. [AF109190]	29461270	chr3	29461211	+	hs|3p24.1	100129900	AF109190	P008-1	chr3:29461211-29461270			Hs.690476
A_24_P945113	-4.5074	-6.19097	3.21221	ACVRL1	Homo sapiens activin A receptor type II-like 1 (ACVRL1), transcript variant 1, mRNA [NM_000020]	52317093	chr12	52317034	+	hs|12q13.13	94	NM_000020	activin A receptor type II-like 1	chr12:52317034-52317093	GO:0071773|GO:0005515|GO:0030308|GO:0008015|GO:0071560|GO:0046332|GO:0001946|GO:0004702|GO:0043025|GO:0007179|GO:0030336|GO:0009986|GO:0019901|GO:0030509|GO:0001701|GO:0043535|GO:0010596|GO:0061154|GO:0005887|GO:2000279|GO:0045893|GO:0001955|GO:0045603|GO:0043537|GO:0045602|GO:0016361|GO:0008285|GO:0035313|GO:0061298|GO:0002043|GO:0051291|GO:0060836|GO:0030425|GO:0046872|GO:0051895|GO:0030513|GO:…	NM_000020	Hs.591026
A_33_P3629930	-3.67542	-6.5286	7.22587	ZNF32-AS3	Homo sapiens ZNF32 antisense RNA 3 (ZNF32-AS3), long non-coding RNA [NR_038867]	44170147	chr10	44170091	+	hs|10q11.21	414201	NR_038867	ZNF32 antisense RNA 3	chr10:44170091-44170147		NR_038867	Hs.666576
A_32_P203917	-4.84263	-6.38017	2.90299	C9	Homo sapiens complement component 9 (C9), mRNA [NM_001737]	39285131	chr5	39285072	-	hs|5p13.1	735	NM_001737	complement component 9	chr5:39285131-39285072	GO:0006957|GO:0030449|GO:0005737|GO:0005886|GO:0005579|GO:0005887|GO:0045087|GO:0019836|GO:0019835|GO:0006958|GO:0005576	NM_001737	Hs.654443
A_33_P3414267	-5.26177	-6.4797	2.32613	SSTR4	Homo sapiens somatostatin receptor 4 (SSTR4), mRNA [NM_001052]	23017001	chr20	23016942	+	hs|20p11.21	6754	NM_001052	somatostatin receptor 4	chr20:23016942-23017001	GO:0019369|GO:0008285|GO:0005886|GO:0071385|GO:0004994|GO:0005737|GO:0007186|GO:0016477|GO:0005887|GO:0007187|GO:0030815|GO:0030900|GO:0043410	NM_001052	Hs.673846
A_19_P00808741	-2.11204	-3.83012	3.28998			56933189	chr6	56933130	+	hs|6p12.1				chr6:056933130-056933189
A_19_P00808543	-4.31077	-5.70314	2.62509			188657187	chr3	188657128	-	hs|3q28				chr3:188657187-188657128
A_33_P3317412	-2.19217	-5.95359	13.5613	REXO1L2P	Homo sapiens REX1, RNA exonuclease 1 homolog (S. cerevisiae)-like 2 (pseudogene) (REXO1L2P), non-coding RNA [NR_003594]	86775231	chr8	86775172	-	hs|8q21.2	100288527	NR_003594	REX1, RNA exonuclease 1 homolog (S. cerevisiae)-like 2 (pseudogene)	chr8:86775231-86775172	GO:0004527|GO:0003676	NR_003594	Hs.535056
A_33_P3736195	-2.1381	-5.43726	9.84341	DKFZp686M1136	Homo sapiens mRNA; cDNA DKFZp686M1136 (from clone DKFZp686M1136). [BX647230]	135263232	chr10	135263173	+	hs|10q26.3	399832	BX647230	uncharacterized LOC399832	chr10:135263173-135263232			Hs.143839
A_19_P00324389	-4.47775	-6.14366	3.17313			65927712	chr18	65927653	-	hs|18q22.1				chr18:065927712-065927653
A_33_P3338934	-3.58242	-6.22594	6.24854		T cell receptor beta variable 5-5 [Source:HGNC Symbol;Acc:12222] [ENST00000390372]	142149067	chr7	142149008	-	hs|7q34		AB306172		chr7:142149067-142149008			Hs.534420
A_33_P3440636	-4.28072	-5.61995	2.53016	LOC286071	Homo sapiens cDNA FLJ34440 fis, clone HLUNG2001214. [AK091759]	52861831	chr8	52861772	+	hs|8q11.23	286071	AK091759	uncharacterized LOC286071	chr8:052861772-052861831			Hs.734739
A_33_P3245290	-2.81632	-4.2264	2.65754	AQP7P1	Homo sapiens aquaporin 7 pseudogene 1 (AQP7P1), non-coding RNA [NR_002817]	67270274	chr9	67270215	-	hs|9q13	375719	NR_002817	aquaporin 7 pseudogene 1	chr9:67270274-67270215		NR_002817	Hs.658215
A_24_P140569	-4.67168	-5.95482	2.43369	LRRTM2	Homo sapiens leucine rich repeat transmembrane neuronal 2 (LRRTM2), mRNA [NM_015564]	138205628	chr5	138205569	-	hs|5q31.2	26045	NM_015564	leucine rich repeat transmembrane neuronal 2	chr5:138205628-138205569	GO:0030054|GO:0050808|GO:0045211|GO:0016021|GO:0060076|GO:0042043	NM_015564	Hs.656653
A_19_P00811052	-1.70366	-3.41063	3.26473			27495947	chr5	27495888	+	hs|5p14.1				chr5:027495888-027495947
A_23_P17103	-3.67247	-6.06178	5.23907	TSGA10	Homo sapiens testis specific, 10 (TSGA10), transcript variant 1, mRNA [NM_025244]	99614532	chr2	99614473	-	hs|2q11.2	80705	NM_025244	testis specific, 10	chr2:99614532-99614473	GO:0043005|GO:0003674|GO:0031965|GO:0005737|GO:0031514|GO:0030031|GO:0007283|GO:0005575	NM_025244	Hs.120267
A_19_P00327124	-2.78839	-4.09171	2.46796			129349712	chr2	129349653	-	hs|2q14.3				chr2:129349712-129349653
A_24_P32215	-1.54681	-2.8134	2.40591			62444693	chr10	62444634	+	hs|10q21.2				chr10:062444634-062444693
A_33_P3407657	-3.74694	-5.12163	2.59312	MGRN1	Homo sapiens mahogunin ring finger 1, E3 ubiquitin protein ligase (MGRN1), transcript variant 1, mRNA [NM_015246]	4731708	chr16	4731649	+	hs|16p13.3	23295	NM_015246	mahogunin ring finger 1, E3 ubiquitin protein ligase	chr16:4731649-4731708	GO:0000209|GO:0005515|GO:0004842|GO:0006513|GO:0045744|GO:0005886|GO:0008333|GO:0005634|GO:0005829|GO:0005737|GO:0008270|GO:0005769|GO:0043951	NM_015246	Hs.526494
A_23_P380379	-5.14419	-6.52807	2.60969	CAPS2	Homo sapiens calcyphosine 2 (CAPS2), transcript variant 3, mRNA [NM_001286548]	75671463	chr12	75671404	-	hs|12q21.1	84698	NM_001286548	calcyphosine 2	chr12:75671463-75671404	GO:0005509	NM_001286548	Hs.733835
A_33_P3367471	-3.23752	-6.53216	9.81267	PLEKHG1	Homo sapiens pleckstrin homology domain containing, family G (with RhoGef domain) member 1 (PLEKHG1), mRNA [NM_001029884]	151054957	chr6	151054898	+	hs|6q25.1	57480	NM_001029884	pleckstrin homology domain containing, family G (with RhoGef domain) member 1	chr6:151054898-151054957	GO:0005543|GO:0035023|GO:0005089	NM_001029884	Hs.189781
A_33_P3549091	-3.48913	-5.8999	5.3176	LOC100131347	Homo sapiens RAD52 motif 1 pseudogene (LOC100131347), non-coding RNA [NR_036551]	37237586	chr17	37237527	+	hs|17q12	100131347	NR_036551	RAD52 motif 1 pseudogene	chr17:37237527-37237586		NR_036551	Hs.676510
A_23_P85682	-4.41635	-5.91503	2.82583	NFIA	Homo sapiens nuclear factor I/A (NFIA), transcript variant 2, mRNA [NM_005595]	61921973	chr1	61921914	+	hs|1p31.3	4774	NM_005595	nuclear factor I/A	chr1:61921914-61921973	GO:0006260|GO:0014070|GO:0006355|GO:0030054|GO:0003700|GO:0045944|GO:0005730|GO:0005634|GO:0019079|GO:0003677|GO:0006351|GO:0008134	NM_005595	Hs.744898
A_33_P3311235	-4.69728	-5.74248	2.06366	ANKDD1B	ankyrin repeat and death domain containing 1B [Source:HGNC Symbol;Acc:32525] [ENST00000594319]	74931571	chr5	74931512	+	hs|5q13.3	728780		ankyrin repeat and death domain containing 1B	chr5:74931512-74931571	GO:0007165
A_33_P3214047	-3.16929	-6.08616	7.55208			31660540	chr16	31660481	+	hs|16p11.2				chr16:031660481-031660540
A_19_P00803220	-4.39453	-6.12817	3.32566			119183467	chr9	119183408	+	hs|9q33.1				chr9:119183408-119183467
A_19_P00316694	-3.50879	-4.73393	2.33779		Homo sapiens cDNA FLJ32264 fis, clone PROST1000383. [AK056826]	14281107	chr6	14281048	-	hs|6p23		AK056826		chr6:14281107-14281048			Hs.563409
A_19_P00322526	-4.19389	-5.84007	3.13003		17000532539548 GRN_ES Homo sapiens cDNA 5', mRNA sequence [CN412322]	21060583	chr7	21060524	+	hs|7p15.3		TCONS_l2_00027069		chr7:21060524-21060583			Hs.650722
A_23_P388379	-4.7057	-6.31105	3.04269	ATRNL1	Homo sapiens attractin-like 1 (ATRNL1), transcript variant 1, mRNA [NM_207303]	117707618	chr10	117707559	+	hs|10q25.3	26033	NM_207303	attractin-like 1	chr10:117707559-117707618	GO:0007186|GO:0030246|GO:0007275|GO:0004872|GO:0016021	NM_207303	Hs.501127
A_23_P125435	-5.21607	-6.29247	2.10877	GABRB1	Homo sapiens gamma-aminobutyric acid (GABA) A receptor, beta 1 (GABRB1), mRNA [NM_000812]	47428157	chr4	47428098	+	hs|4p12	2560	NM_000812	gamma-aminobutyric acid (GABA) A receptor, beta 1	chr4:47428098-47428157	GO:0005230|GO:0030054|GO:0005886|GO:0004890|GO:0034707|GO:0021954|GO:0007268|GO:0009636|GO:0042698|GO:0050811|GO:0005635|GO:0055085|GO:0005254|GO:0030425|GO:0043235|GO:0007165|GO:0005737|GO:0034220|GO:0005887|GO:0045211|GO:0032570|GO:0006810	NM_000812	Hs.27283
A_19_P00811789	-2.69231	-4.16858	2.78229			124629490	chr8	124629431	-	hs|8q24.13				chr8:124629490-124629431
A_23_P132057	-3.51186	-6.48514	7.85317	LINC00158	Homo sapiens long intergenic non-protein coding RNA 158 (LINC00158), long non-coding RNA [NR_024027]	26758626	chr21	26758567	-	hs|21q21.2	54072	NR_024027	long intergenic non-protein coding RNA 158	chr21:26758626-26758567		NR_024027	Hs.234016
A_33_P3423320	-4.53869	-6.53303	3.98435		GB	55978408	chr11	55978349	-	hs|11q12.1				chr11:055978408-055978349
A_23_P308136	-4.85679	-6.35715	2.82913	TRIM50	Homo sapiens tripartite motif containing 50 (TRIM50), transcript variant 1, mRNA [NM_178125]	72734187	chr7	72733034	-	hs|7q11.23	135892	NM_178125	tripartite motif containing 50	chr7:72734187-72733034	GO:0005737|GO:0016874|GO:0008270|GO:0043231	NM_178125	Hs.647053
A_23_P502980	-3.20193	-5.80641	6.08174	DGKH	Homo sapiens diacylglycerol kinase, eta (DGKH), transcript variant 1, mRNA [NM_152910]	42793914	chr13	42793855	+	hs|13q14.11	160851	NM_152910	diacylglycerol kinase, eta	chr13:42793855-42793914	GO:0031965|GO:0005886|GO:0030168|GO:0005634|GO:0051259|GO:0005524|GO:0046872|GO:0007205|GO:0035556|GO:0005737|GO:0003951|GO:0005543|GO:0007596|GO:0004143|GO:0005768	NM_152910	Hs.733239
A_33_P3310548	-3.55941	-5.80881	4.75484	LOC100131131	Homo sapiens clone DNA180542 AHPA9419 (UNQ9419) mRNA, complete cds. [AY358263]	102737855	chr2	102737796	+	hs|2q12.1	100131131	AY358263	AHPA9419	chr2:102737796-102737855			Hs.689628
A_33_P3248203	-3.82992	-6.05145	4.66389	FUT5	Homo sapiens fucosyltransferase 5 (alpha (1,3) fucosyltransferase) (FUT5), mRNA [NM_002034]	5866456	chr19	5866397	-	hs|19p13.3	2527	NM_002034	fucosyltransferase 5 (alpha (1,3) fucosyltransferase)	chr19:5866456-5866397	GO:0017060|GO:0046920|GO:0042355|GO:0005794|GO:0005975|GO:0032580|GO:0008417|GO:0006486|GO:0016021|GO:0036065	NM_002034	Hs.631843
A_23_P360302	-4.12248	-5.19153	2.09805	GUCY2F	Homo sapiens guanylate cyclase 2F, retinal (GUCY2F), mRNA [NM_001522]	108636230	chrX	108636171	-	hs|Xq22.3	2986	NM_001522	guanylate cyclase 2F, retinal	chrX:108636230-108636171	GO:0046982|GO:0007603|GO:0022400|GO:0004383|GO:0005525|GO:0005524|GO:0042803|GO:0005640|GO:0035556|GO:0004672|GO:0005887|GO:0004872|GO:0007168|GO:0007601|GO:0016056	NM_001522	Hs.123074
A_33_P3218787	-4.84625	-6.1634	2.49173		Q5JR69_HUMAN (Q5JR69) Ankyrin 3, node of Ranvier (Ankyrin G) (Fragment), partial (19%) [THC2619981]	61899157	chr10	61899098	-	hs|10q21.2				chr10:061899157-061899098
A_19_P00807024	-2.48185	-4.26649	3.44532			67540698	chr10	67540639	+	hs|10q21.3				chr10:067540639-067540698
A_19_P00317053	-3.73865	-6.28084	5.82471			113948717	chr6	113948658	-	hs|6q21		TCONS_00012259		chr6:113948717-113948658
A_19_P00804052	-4.11178	-6.51196	5.27869			79503802	chr10	79503743	+	hs|10q22.3				chr10:079503743-079503802
A_19_P00327941	-4.00323	-5.08493	2.11652			96523208	chr14	96523149	-	hs|14q32.2				chr14:096523208-096523149
A_33_P3258602	-3.16827	-5.38157	4.63735	OR5B2	Homo sapiens olfactory receptor, family 5, subfamily B, member 2 (OR5B2), mRNA [NM_001005566]	58189866	chr11	58189807	-	hs|11q12.1	390190	NM_001005566	olfactory receptor, family 5, subfamily B, member 2	chr11:58189866-58189807	GO:0004984|GO:0005886|GO:0004930|GO:0016021	NM_001005566	Hs.553753
A_33_P3296289	-3.54231	-6.28678	6.70146	LOC100128508	Homo sapiens PP12100 mRNA, complete cds. [AF370407]	14775921	chr5	14775862	-	hs|5p15.2	100128508	AF370407	PP12100	chr5:14775921-14775862			Hs.738755
A_33_P3419586	-4.06455	-6.51907	5.4813	OR5K4	Homo sapiens olfactory receptor, family 5, subfamily K, member 4 (OR5K4), mRNA [NM_001005517]	98073549	chr3	98073490	+	hs|3q11.2	403278	NM_001005517	olfactory receptor, family 5, subfamily K, member 4	chr3:98073490-98073549	GO:0004984|GO:0005886|GO:0004930|GO:0016021	NM_001005517	Hs.554710
A_19_P00317923	-4.46347	-6.52933	4.18683		DA383221 BRTHA2 Homo sapiens cDNA clone BRTHA2017431 5', mRNA sequence [DA383221]	43772035	chr6	43771976	+	hs|6p21.1		DA383221		chr6:43771976-43772035			Hs.722838
A_19_P00811583	-4.17383	-5.60505	2.69675			24098631	chr1	24098572	+	hs|1p36.11				chr1:024098572-024098631
A_33_P3804022	-2.06733	-6.47019	21.154	LOC253573	Homo sapiens uncharacterized LOC253573 (LOC253573), long non-coding RNA [NR_033844]	186172839	chr3	186172780	-	hs|3q27.3	253573	NR_033844	uncharacterized LOC253573	chr3:186172839-186172780		NR_033844	Hs.97386
A_33_P3371703	-5.36902	-6.42562	2.08002		PREDICTED: Homo sapiens uncharacterized LOC101929408 (LOC101929408), transcript variant X2, misc_RNA [XR_243187]	76055503	chr15	76055444	+	hs|15q24.2		XR_243187		chr15:76055444-76055503		XR_243187	Hs.449777
A_33_P3388147	-1.8264	-4.49969	6.37881	CHRNA3	Homo sapiens cholinergic receptor, nicotinic, alpha 3 (neuronal) (CHRNA3), transcript variant 2, mRNA [NM_001166694]	78885512	chr15	78885453	-	hs|15q25.1	1136	NM_001166694	cholinergic receptor, nicotinic, alpha 3 (neuronal)	chr15:78885512-78885453	GO:0030054|GO:0005886|GO:0007268|GO:0006940|GO:0060084|GO:0014056|GO:0030425|GO:0007171|GO:0015464|GO:0045211|GO:0042391|GO:0042166|GO:0043025|GO:0007626|GO:0006811|GO:0015276|GO:0060079|GO:0014069|GO:0007271|GO:0005892|GO:0007399|GO:0035095|GO:0048814|GO:0007165|GO:0016021|GO:0004889	NM_001166694	Hs.89605
A_19_P00315956	-4.67699	-6.2848	3.04789	OXR1	Homo sapiens oxidation resistance 1 (OXR1), transcript variant 1, mRNA [NM_018002]	107371806	chr8	107371747	+	hs|8q23.1	55074	NM_018002	oxidation resistance 1	chr8:107371747-107371806	GO:0005739|GO:0003674|GO:0016998|GO:0005730|GO:0005575|GO:0006979	NM_018002	Hs.701892
A_33_P3371333	-4.71855	-5.74264	2.03367	TUBB8	Homo sapiens tubulin, beta 8 class VIII (TUBB8), transcript variant 1, mRNA [NM_177987]	93730	chr10	93671	-	hs|10p15.3	347688	NM_177987	tubulin, beta 8 class VIII	chr10:93730-93671	GO:0051258|GO:0005737|GO:0005886|GO:0015630|GO:0005874|GO:0005200|GO:0003924|GO:0007017|GO:0005525	NM_177987	Hs.532659
A_19_P00325368	-5.11661	-6.28346	2.24522			71288403	chr18	71288344	+	hs|18q22.3				chr18:071288344-071288403
A_23_P255328	-5.20395	-6.32441	2.17416	PRDM8	Homo sapiens PR domain containing 8 (PRDM8), transcript variant 1, mRNA [NM_020226]	81121421	chr4	81121362	+	hs|4q21.21	56978	NM_020226	PR domain containing 8	chr4:81121362-81121421	GO:0021540|GO:0021957|GO:0003714|GO:0003682|GO:0046974|GO:0005634|GO:0045892|GO:0003677|GO:0046872|GO:0006351	NM_020226	Hs.373642
A_23_P149858	-5.23841	-6.379	2.20472	ELOVL3	Homo sapiens ELOVL fatty acid elongase 3 (ELOVL3), mRNA [NM_152310]	103988929	chr10	103988870	+	hs|10q24.32	83401	NM_152310	ELOVL fatty acid elongase 3	chr10:103988870-103988929	GO:0005515|GO:0005783|GO:0019367|GO:0035338|GO:0044281|GO:0005789|GO:0019432|GO:0034625|GO:0016021|GO:0034626|GO:0042761|GO:0016740|GO:0044255	NM_152310	Hs.302130
A_23_P131435	-3.28266	-4.51185	2.34436	CD302	Homo sapiens CD302 molecule (CD302), transcript variant 1, mRNA [NM_014880]	160628550	chr2	160628491	-	hs|2q24.2	9936	NM_014880	CD302 molecule	chr2:160628550-160628491	GO:0006909|GO:0005902|GO:0030246|GO:0030175|GO:0016021|GO:0005938	NM_014880	Hs.130014
A_32_P346172	-4.16714	-6.02497	3.62461	WDR88	Homo sapiens WD repeat domain 88 (WDR88), mRNA [NM_173479]	33663328	chr19	33663269	+	hs|19q13.11	126248	NM_173479	WD repeat domain 88	chr19:33663269-33663328		NM_173479	Hs.211046
A_33_P3408172	-4.89143	-6.25236	2.56851	SLC15A5	Homo sapiens solute carrier family 15, member 5 (SLC15A5), mRNA [NM_001170798]	16342661	chr12	16342602	-	hs|12p12.3	729025	NM_001170798	solute carrier family 15, member 5	chr12:16342661-16342602	GO:0015833|GO:0016021|GO:0015031|GO:0015293	NM_001170798	Hs.692712
A_24_P350546	-5.02791	-6.3598	2.51732	LOC646976	PREDICTED: Homo sapiens uncharacterized LOC646976 (LOC646976), misc_RNA [XR_248659]	178693526	chr1	178693467	-	hs|1q25.2	646976	XR_248659	uncharacterized LOC646976	chr1:178693526-178693467		XR_248659	Hs.632485
A_33_P3661329	-4.03383	-6.53192	5.64938	LOC284661	Homo sapiens uncharacterized LOC284661 (LOC284661), long non-coding RNA [NR_027088]	4484372	chr1	4484313	+	hs|1p36.32	284661	NR_027088	uncharacterized LOC284661	chr1:4484313-4484372		NR_027088	Hs.278112
A_33_P3364211	-3.99388	-6.11304	4.34443		Homo sapiens cDNA FLJ44459 fis, clone UTERU2024656. [AK126423]	73674436	chr3	73674377	+	hs|3p13		AK126423		chr3:73674377-73674436			Hs.743998
A_23_P93531	-5.02979	-6.41981	2.62083	TAAR1	Homo sapiens trace amine associated receptor 1 (TAAR1), mRNA [NM_138327]	132966314	chr6	132966255	-	hs|6q23.2	134864	NM_138327	trace amine associated receptor 1	chr6:132966314-132966255	GO:0007186|GO:0005886|GO:0004930|GO:0016021|GO:0001594	NM_138327	Hs.375030
A_23_P131208	-4.14479	-6.30326	4.46444	NR4A2	Homo sapiens nuclear receptor subfamily 4, group A, member 2 (NR4A2), mRNA [NM_006186]	157181786	chr2	157181727	-	hs|2q24.1	4929	NM_006186	nuclear receptor subfamily 4, group A, member 2	chr2:157181786-157181727	GO:0005515|GO:0008344|GO:0010467|GO:0021986|GO:0006367|GO:0003707|GO:0016265|GO:0005634|GO:0009791|GO:0042053|GO:0042416|GO:0043576|GO:0043524|GO:0005737|GO:0010035|GO:0045944|GO:0031668|GO:0004879|GO:0001666|GO:0046982|GO:0042551|GO:0021952|GO:0033554|GO:0043085|GO:0006351|GO:0043565|GO:0007165|GO:0001975|GO:0071542|GO:0008270|GO:0005654|GO:0017085|GO:0001764|GO:0030522	NM_006186	Hs.563344
A_32_P222695	-3.05997	-5.31158	4.76216	ARHGEF37	Homo sapiens Rho guanine nucleotide exchange factor (GEF) 37 (ARHGEF37), mRNA [NM_001001669]	149014215	chr5	149014156	+	hs|5q32	389337	NM_001001669	Rho guanine nucleotide exchange factor (GEF) 37	chr5:149014156-149014215	GO:0005737|GO:0035023|GO:0005089	NM_001001669	Hs.256206
A_33_P3405870	-4.75383	-6.24821	2.81743			38365002	chr15	38364943	+	hs|15q14				chr15:038364943-038365002
A_33_P3292994	-4.57884	-5.62062	2.05878			74087978	chr17	74087919	+	hs|17q25.1				chr17:074087919-074087978
A_33_P3415336	-3.86959	-5.85668	3.96439	ALS2	amyotrophic lateral sclerosis 2 (juvenile) [Source:HGNC Symbol;Acc:443] [ENST00000462747]	202630165	chr2	202630106	-	hs|2q33.1	57679		amyotrophic lateral sclerosis 2 (juvenile)	chr2:202630165-202630106	GO:0005515|GO:0030424|GO:0008219|GO:0071902|GO:0035022|GO:0007409|GO:0032855|GO:0042803|GO:0030425|GO:0030426|GO:0005829|GO:0005085|GO:0016050|GO:0032313|GO:0005543|GO:0008104|GO:0051036|GO:0043197|GO:0001881|GO:0007528|GO:0045860|GO:0016197|GO:0043025|GO:0007032|GO:0001662|GO:0007626|GO:0006979|GO:0030676|GO:0005087|GO:0017112|GO:0005813|GO:0017137|GO:0035249|GO:0014069|GO:0031982|GO:0001726|GO:…
A_19_P00805315	-4.7515	-6.12913	2.59841			12804916	chr7	12804857	-	hs|7p21.3				chr7:012804916-012804857
A_19_P00804297	-4.04761	-6.13797	4.25855			73599038	chr5	73598979	+	hs|5q13.3				chr5:073598979-073599038
A_19_P00317856	-1.31669	-2.56763	2.37996	LOC101928156	PREDICTED: Homo sapiens uncharacterized LOC101928156 (LOC101928156), misc_RNA [XR_241404]	217385497	chr2	217385438	+	hs|2q35	101928156	XR_241404	uncharacterized LOC101928156	chr2:217385438-217385497		XR_241404
A_19_P00329455	-4.36796	-6.1135	3.35319			116310541	chr11	116310482	+	hs|11q23.3				chr11:116310482-116310541
A_24_P280664	-4.74494	-6.03402	2.44374	GBP7	Homo sapiens guanylate binding protein 7 (GBP7), mRNA [NM_207398]	89597855	chr1	89597796	-	hs|1p22.2	388646	NM_207398	guanylate binding protein 7	chr1:89597855-89597796	GO:0016020|GO:0003924|GO:0005525	NM_207398	Hs.591450
A_23_P137238	-4.4045	-5.81434	2.65707	KDM5D	Homo sapiens lysine (K)-specific demethylase 5D (KDM5D), transcript variant 2, mRNA [NM_004653]	21867829	chrY	21867770	-	hs|Yq11.222	8284	NM_004653	lysine (K)-specific demethylase 5D	chrY:21867829-21867770	GO:0034720|GO:0032453|GO:0016706|GO:0008270|GO:0005634|GO:0007283|GO:0005575|GO:0003677	NM_004653	Hs.80358
A_33_P3349466	-3.40916	-5.06231	3.14519	ANKRD12	Homo sapiens ankyrin repeat domain 12 (ANKRD12), transcript variant 3, mRNA [NM_001204056]	9284884	chr18	9284825	+	hs|18p11.22	23253	NM_001204056	ankyrin repeat domain 12	chr18:9284825-9284884	GO:0005737|GO:0005730|GO:0005634	NM_001204056	Hs.464585
A_33_P3485976	-2.84109	-4.60104	3.38686	LOC283177	Homo sapiens cDNA FLJ37762 fis, clone BRHIP2024347, weakly similar to GALECTIN-3. [AK095081]	134357809	chr11	134357750	+	hs|11q25	283177	AK095081	uncharacterized LOC283177	chr11:134357750-134357809			Hs.504390
A_23_P334857	-4.17605	-6.29196	4.33466	ZNF385B	Homo sapiens zinc finger protein 385B (ZNF385B), transcript variant 1, mRNA [NM_152520]	180307554	chr2	180307495	-	hs|2q31.2	151126	NM_152520	zinc finger protein 385B	chr2:180307554-180307495	GO:0002039|GO:0072332|GO:0008270|GO:0005634|GO:0003676	NM_152520	Hs.655005
A_33_P3360271	-2.74515	-5.88399	8.80812	EVX2	Homo sapiens even-skipped homeobox 2 (EVX2), mRNA [NM_001080458]	176944894	chr2	176944835	-	hs|2q31.1	344191	NM_001080458	even-skipped homeobox 2	chr2:176944894-176944835	GO:0043565|GO:0008150|GO:0003700|GO:0005730|GO:0005634|GO:0035108|GO:0003677	NM_001080458	Hs.452341
A_33_P3423210	-4.14461	-5.38418	2.36129			112475486	chr2	112475427	+	hs|2q13				chr2:112475427-112475486
A_33_P3513023	-5.11671	-6.52439	2.65309		Homo sapiens cDNA FLJ46073 fis, clone TESTI2001364. [AK127961]	157719966	chr6	157719907	-	hs|6q25.3		AK127961		chr6:157719966-157719907			Hs.689474
A_33_P3339148	-3.98452	-6.40609	5.35753	FLJ16126	Homo sapiens hypothetical LOC645010, mRNA (cDNA clone MGC:163378 IMAGE:40146537), complete cds. [BC130506]	9888019	chr1	9887960	-	hs|1p36.22	645010	BC130506	uncharacterized LOC645010	chr1:9888019-9887960			Hs.538222
A_33_P3361152	-4.5316	-5.73635	2.30498	LINC01119	Homo sapiens long intergenic non-protein coding RNA 1119 (LINC01119), long non-coding RNA [NR_024452]	47086145	chr2	47086086	+	hs|2p21	100134259	NR_024452	long intergenic non-protein coding RNA 1119	chr2:47086086-47086145		NR_024452	Hs.114449
A_23_P380309	-4.24625	-6.33141	4.2432	DYNAP	Homo sapiens dynactin associated protein (DYNAP), mRNA [NM_173629]	52266592	chr18	52266533	+	hs|18q21.2	284254	NM_173629	dynactin associated protein	chr18:52266533-52266592	GO:0005515|GO:0008284|GO:0005794|GO:0005886|GO:0000139|GO:0032148|GO:0042981|GO:0016021	NM_173629	Hs.376146
A_23_P130333	-5.04997	-6.19616	2.21329	TTR	Homo sapiens transthyretin (TTR), mRNA [NM_000371]	29178779	chr18	29178720	+	hs|18q12.1	7276	NM_000371	transthyretin	chr18:29178720-29178779	GO:0005515|GO:0046982|GO:0007603|GO:0042562|GO:0005576|GO:0001523|GO:0005615|GO:0042802|GO:0043234|GO:0005737|GO:0005179|GO:0030198|GO:0042572|GO:0006810	NM_000371	Hs.427202
A_23_P371865	-3.89191	-5.31213	2.67626	CDYL2	Homo sapiens chromodomain protein, Y-like 2 (CDYL2), mRNA [NM_152342]	80637874	chr16	80637815	-	hs|16q23.2	124359	NM_152342	chromodomain protein, Y-like 2	chr16:80637874-80637815	GO:0005515|GO:0005634|GO:0035064|GO:0003824	NM_152342	Hs.373908
A_19_P00811170	-4.38852	-6.04341	3.14898			79294646	chr5	79294587	-	hs|5q14.1				chr5:079294646-079294587
A_23_P20578	-3.93227	-5.00258	2.09988	FAM166B	Homo sapiens family with sequence similarity 166, member B (FAM166B), transcript variant 1, mRNA [NM_001164310]	35562391	chr9	35562048	-	hs|9p13.3	730112	NM_001164310	family with sequence similarity 166, member B	chr9:35562391-35562048		NM_001164310	Hs.98959
A_19_P00322520	-3.46891	-4.78355	2.48742			33591923	chr1	33591864	-	hs|1p35.1				chr1:033591923-033591864
A_19_P00324220	-4.81247	-6.02467	2.31691			119345545	chr10	119345486	-	hs|10q26.11				chr10:119345545-119345486
A_33_P3510508	-4.199	-6.28016	4.2315
A_23_P168771	-3.19683	-4.8221	3.085	CCDC146	Homo sapiens coiled-coil domain containing 146 (CCDC146), mRNA [NM_020879]	76924241	chr7	76924182	+	hs|7q11.23	57639	NM_020879	coiled-coil domain containing 146	chr7:76924182-76924241		NM_020879	Hs.113940
A_33_P3396181	-3.80208	-6.50526	6.51235		Putative inactive maltase-glucoamylase-like protein LOC93432 [Source:UniProtKB/Swiss-Prot;Acc:Q2M2H8] [ENST00000496337]	141899748	chr7	141899689	+	hs|7q34		AK131337		chr7:141899689-141899748			Hs.490401
A_33_P3230374	-5.0022	-6.33623	2.52106	OR52I2	Homo sapiens olfactory receptor, family 52, subfamily I, member 2 (OR52I2), mRNA [NM_001005170]	4609095	chr11	4609036	+	hs|11p15.4	143502	NM_001005170	olfactory receptor, family 52, subfamily I, member 2	chr11:4609036-4609095	GO:0004984|GO:0005886|GO:0004930|GO:0016021	NM_001005170	Hs.553607
A_24_P16950	-0.448564	-1.54735	2.14174	ZNF160	Homo sapiens zinc finger protein 160 (ZNF160), transcript variant 2, mRNA [NM_198893]	53571722	chr19	53571663	-	hs|19q13.41	90338	NM_198893	zinc finger protein 160	chr19:53571722-53571663	GO:0030097|GO:0006355|GO:0005634|GO:0003677|GO:0046872|GO:0006351	NM_198893	Hs.655967
A_24_P306594	-1.73361	-3.235	2.83116		chromosome 1 open reading frame 167 [Source:HGNC Symbol;Acc:25262] [ENST00000433342]	11849535	chr1	11849476	+	hs|1p36.22		XM_003118845		chr1:11849476-11849535		XM_003118845	Hs.585415
A_19_P00806055	-4.44869	-6.19292	3.35015			3909057	chr6	3908998	+	hs|6p25.2				chr6:003908998-003909057
A_33_P3225522	-4.04379	-5.32527	2.43087	OAS2	Homo sapiens 2'-5'-oligoadenylate synthetase 2, 69/71kDa (OAS2), transcript variant 3, mRNA [NM_001032731]	113426609	chr12	113426550	+	hs|12q24.13	4939	NM_001032731	2'-5'-oligoadenylate synthetase 2, 69/71kDa	chr12:113426550-113426609	GO:0003725|GO:0048471|GO:0018377|GO:0005783|GO:0001730|GO:0019221|GO:0005634|GO:0009615|GO:0005524|GO:0046872|GO:0043231|GO:0005829|GO:0006401|GO:0005739|GO:0051607|GO:0005737|GO:0006139|GO:0060337|GO:0016020|GO:0006486|GO:0008270|GO:0060333|GO:0006164	NM_001032731	Hs.414332
A_33_P3402963	-2.1673	-6.38537	18.6108	DPRX	Homo sapiens divergent-paired related homeobox (DPRX), mRNA [NM_001012728]	54140263	chr19	54140204	+	hs|19q13.42	503834	NM_001012728	divergent-paired related homeobox	chr19:54140204-54140263	GO:0043565|GO:0003700|GO:0005634|GO:0006351	NM_001012728	Hs.579941
A_19_P00317127	-4.02506	-5.57218	2.92234		PREDICTED: Homo sapiens uncharacterized LOC101929683 (LOC101929683), misc_RNA [XR_242023]	44045569	chr6	44045510	+	hs|6p21.1		XR_242023		chr6:44045510-44045569		XR_242023	Hs.610989
A_19_P00323797	-4.47543	-6.33211	3.62172			50607672	chr13	50607613	-	hs|13q14.2				chr13:050607672-050607613
A_33_P3395733	-4.63626	-6.06641	2.69474			32671777	chr1	32671718	-	hs|1p35.1				chr1:32671777-32671718
A_24_P233014	-3.52285	-6.02136	5.65101	KIF19	Homo sapiens kinesin family member 19 (KIF19), mRNA [NM_153209]	72343967	chr17	72342656	+	hs|17q25.1	124602	NM_153209	kinesin family member 19	chr17:72342656-72343967	GO:0008017|GO:0005929|GO:0005871|GO:0005737|GO:0060404|GO:0008574|GO:0005874|GO:0005524|GO:0070462|GO:0007018	NM_153209	Hs.372773
A_19_P00323663	-3.73035	-5.34147	3.05489			76821266	chr2	76821207	+	hs|2p12				chr2:076821207-076821266
A_33_P3436935	-5.04943	-6.5033	2.73942		PREDICTED: Homo sapiens uncharacterized LOC284930 (LOC284930), misc_RNA [XR_244450]	48251341	chr22	48251282	+	hs|22q13.31		XR_244450		chr22:48251282-48251341		XR_244450	Hs.407567
A_19_P00806432	-4.0627	-5.13244	2.09905			66185977	chr12	66185918	-	hs|12q14.3				chr12:066185977-066185918
A_33_P3263593	-3.34402	-6.06373	6.5874			111718500	chr4	111718441	+	hs|4q25		TCONS_00007593		chr4:111718441-111718500
A_23_P101774	-4.5823	-5.77765	2.29001	SLC5A5	Homo sapiens solute carrier family 5 (sodium/iodide cotransporter), member 5 (SLC5A5), mRNA [NM_000453]	18001809	chr19	18001750	+	hs|19p13.11	6528	NM_000453	solute carrier family 5 (sodium/iodide cotransporter), member 5	chr19:18001750-18001809	GO:0005886|GO:0008507|GO:0005634|GO:0044281|GO:0015111|GO:0055085|GO:0034641|GO:0071371|GO:0006810|GO:0006590|GO:0016021|GO:0071320|GO:0015705|GO:0006811	NM_000453	Hs.584804
A_24_P23546	-2.74233	-3.75816	2.02206	SP8	Homo sapiens Sp8 transcription factor (SP8), transcript variant 2, mRNA [NM_198956]	20822619	chr7	20822560	-	hs|7p21.1	221833	NM_198956	Sp8 transcription factor	chr7:20822619-20822560	GO:0006355|GO:0009954|GO:0005634|GO:0030326|GO:0009953|GO:0003677|GO:0046872|GO:0006351	NM_198956	Hs.195922
A_33_P3280385	-1.65548	-6.45752	27.8971	COL6A3	Homo sapiens collagen, type VI, alpha 3 (COL6A3), transcript variant 3, mRNA [NM_057165]	238280348	chr2	238280289	-	hs|2q37.3	1293	NM_057165	collagen, type VI, alpha 3	chr2:238280348-238280289	GO:0004867|GO:0005576|GO:0005589|GO:0005615|GO:0031012|GO:0042383|GO:0007517|GO:0022617|GO:0007411|GO:0030198|GO:0030574|GO:0005788|GO:0007155	NM_057165	Hs.233240
A_23_P385843	-2.29178	-6.50683	18.5719	DEFB127	Homo sapiens defensin, beta 127 (DEFB127), mRNA [NM_139074]	139738	chr20	139679	+	hs|20p13	140850	NM_139074	defensin, beta 127	chr20:139679-139738	GO:0045087|GO:0005576|GO:0005575|GO:0042742	NM_139074	Hs.99362
A_33_P3423919	-4.55885	-5.71689	2.23154	OR2A12	Homo sapiens olfactory receptor, family 2, subfamily A, member 12 (OR2A12), mRNA [NM_001004135]	143793133	chr7	143793074	+	hs|7q35	346525	NM_001004135	olfactory receptor, family 2, subfamily A, member 12	chr7:143793074-143793133	GO:0004984|GO:0005886|GO:0004930|GO:0016021	NM_001004135	Hs.553708
A_33_P3417318	-1.14079	-2.86278	3.2989	ZNF891	Homo sapiens zinc finger protein 891 (ZNF891), mRNA [NM_001277291]	133696960	chr12	133696901	-	hs|12q24.33	101060200	NM_001277291	zinc finger protein 891	chr12:133696960-133696901	GO:0006355|GO:0005634|GO:0003677|GO:0046872|GO:0006351	NM_001277291
A_33_P3242104	-5.34378	-6.43056	2.124		RST28352 Athersys RAGE Library Homo sapiens cDNA, mRNA sequence [BG208718]	167017646	chr4	167017587	-	hs|4q32.3		BG208718		chr4:167017646-167017587			Hs.616021
A_19_P00319616	-3.54874	-4.77072	2.33267			41089199	chr6	41089140	-	hs|6p21.1				chr6:041089199-041089140
A_24_P93664	-2.41186	-6.35009	15.3294	C1orf145	Homo sapiens chromosome 1 open reading frame 145 (C1orf145), transcript variant 1, long non-coding RNA [NR_073154]	228393018	chr1	228392959	-	hs|1q42.13	574407	NR_073154	chromosome 1 open reading frame 145	chr1:228393018-228392959		NR_073154	Hs.650039
A_33_P3277688	-4.65403	-5.99979	2.54163		Homo sapiens cDNA FLJ43495 fis, clone PEBLM2000338. [AK125484]	84629863	chr16	84629804	+	hs|16q24.1		AK125484		chr16:84629804-84629863			Hs.679183
A_33_P3289721	-3.71328	-6.04638	5.03889	CDRT1	Homo sapiens CMT1A duplicated region transcript 1 (CDRT1), transcript variant 1, mRNA [NM_006382]	15519120	chr17	15519061	-	hs|17p12	374286	NM_006382	CMT1A duplicated region transcript 1	chr17:15519120-15519061	GO:0008150|GO:0003674|GO:0005575	NM_006382	Hs.632233
A_23_P5703	-3.93133	-5.89944	3.91257	LYG2	Homo sapiens lysozyme G-like 2 (LYG2), mRNA [NM_175735]	99860483	chr2	99858908	-	hs|2q11.2	254773	NM_175735	lysozyme G-like 2	chr2:99860483-99858908	GO:0009253|GO:0016998|GO:0003796|GO:0005576	NM_175735	Hs.436468
A_19_P00328823	-0.963372	-2.49255	2.88621			47547723	chr2	47547664	-	hs|2p21				chr2:047547723-047547664
A_19_P00807839	-5.15873	-6.3561	2.29321			7266299	chr12	7266240	-	hs|12p13.31				chr12:007266299-007266240
A_23_P39356	-4.01154	-5.01578	2.00589	FFAR1	Homo sapiens free fatty acid receptor 1 (FFAR1), mRNA [NM_005303]	35843338	chr19	35843279	+	hs|19q13.12	2864	NM_005303	free fatty acid receptor 1	chr19:35843279-35843338	GO:0005085|GO:0006112|GO:0050796|GO:0007186|GO:0005886|GO:0005887|GO:0004930|GO:0044281|GO:0042593|GO:0030073|GO:0008289	NM_005303	Hs.248127
A_24_P42389	-1.79302	-4.52276	6.63335	OTUD6A	Homo sapiens OTU domain containing 6A (OTUD6A), mRNA [NM_207320]	69283564	chrX	69283505	+	hs|Xq13.1	139562	NM_207320	OTU domain containing 6A	chrX:69283505-69283564	GO:0004843|GO:0035523|GO:0006508|GO:0035871	NM_207320	Hs.447381
A_33_P3279847	-4.94283	-6.35066	2.65338	RAET1E	Homo sapiens retinoic acid early transcript 1E (RAET1E), transcript variant 1, mRNA [NM_139165]	150210634	chr6	150210575	-	hs|6q25.1	135250	NM_139165	retinoic acid early transcript 1E	chr6:150210634-150210575	GO:0005886|GO:0019882|GO:0001913|GO:0046703|GO:0042267|GO:0050776|GO:0005576|GO:0016021|GO:0003823	NM_139165	Hs.511818
A_33_P3531791	-3.53274	-6.49087	7.77114	LOC728099	Homo sapiens cDNA clone IMAGE:4824569. [BC036362]						728099	BC036362	uncharacterized LOC728099				Hs.680123
A_23_P64854	-5.23917	-6.4741	2.3537	KRT75	Homo sapiens keratin 75 (KRT75), mRNA [NM_004693]	52822420	chr12	52822220	-	hs|12q13.13	9119	NM_004693	keratin 75	chr12:52822420-52822220	GO:0005198|GO:0045095	NM_004693	Hs.697046
A_19_P00321033	-5.4148	-6.46171	2.0661		Q6C7Y8_YARLI (Q6C7Y8) Similarity (Fragment), partial (13%) [THC2735998]	171506195	chr3	171506136	-	hs|3q26.31				chr3:171506195-171506136
A_23_P377860	-4.15474	-6.27376	4.34399	C21orf128	Homo sapiens chromosome 21 open reading frame 128 (C21orf128), long non-coding RNA [NR_027243]	43522650	chr21	43522591	-	hs|21q22.3	150147	NR_027243	chromosome 21 open reading frame 128	chr21:43522650-43522591		NR_027243	Hs.558646
A_33_P3330766	-4.34584	-6.45996	4.32926			5343222	chr12	5343163	-	hs|12p13.32				chr12:5343222-5343163
A_33_P3383044	-2.5023	-6.50908	16.0754	B9D1	B9 protein domain 1 [Source:HGNC Symbol;Acc:24123] [ENST00000476298]	19274663	chr17	19274604	-	hs|17p11.2	27077		B9 protein domain 1	chr17:19274663-19274604	GO:0005813|GO:0060563|GO:0036038|GO:0035051|GO:0035085|GO:0001701|GO:0007224|GO:0032880|GO:0042384|GO:0016020|GO:0060271|GO:0035869|GO:0008158|GO:0043010|GO:0005932|GO:0042733
A_23_P372478	-2.54	-4.24377	3.25752	SERPINA9	Homo sapiens serpin peptidase inhibitor, clade A (alpha-1 antiproteinase, antitrypsin), member 9 (SERPINA9), transcript variant 1, mRNA [NM_175739]	94933457	chr14	94931144	-	hs|14q32.13	327657	NM_175739	serpin peptidase inhibitor, clade A (alpha-1 antiproteinase, antitrypsin), member 9	chr14:94933457-94931144	GO:0030162|GO:0010951|GO:0005737|GO:0016020|GO:0004867|GO:0005615	NM_175739	Hs.317970
A_23_P66881	-1.95244	-3.1458	2.28684	RGS9	Homo sapiens regulator of G-protein signaling 9 (RGS9), transcript variant 1, mRNA [NM_003835]	63223659	chr17	63223600	+	hs|17q24.1	8787	NM_003835	regulator of G-protein signaling 9	chr17:63223600-63223659	GO:0043627|GO:0005886|GO:0007603|GO:0005834|GO:0038032|GO:0005634|GO:0022400|GO:0007212|GO:0032403|GO:0007399|GO:0035556|GO:0005737|GO:0008277|GO:0004871|GO:0007601|GO:0005096|GO:0016056	NM_003835	Hs.664380
A_23_P131074	-4.19732	-5.44693	2.37778	THEG	Homo sapiens theg spermatid protein (THEG), transcript variant 1, mRNA [NM_016585]	362184	chr19	362125	-	hs|19p13.3	51298	NM_016585	theg spermatid protein	chr19:362184-362125	GO:0005515|GO:0007275|GO:0005634|GO:0007283|GO:0051131|GO:0030154	NM_016585	Hs.250002
A_33_P3623118	-2.93435	-4.07625	2.20672	LOC153577	Homo sapiens cDNA FLJ30091 fis, clone BNGH41000017. [AK054653]	180211946	chr5	180211887	-	hs|5q35.3	153577	AK054653	uncharacterized LOC153577	chr5:180211946-180211887			Hs.438905
A_33_P3297808	-4.71713	-5.74646	2.04107			32562465	chrX	32562406	-	hs|Xp21.1				chrX:032562465-032562406
A_19_P00321346	-4.01071	-5.90665	3.72163		PREDICTED: Homo sapiens uncharacterized LOC101928011 (LOC101928011), misc_RNA [XR_254024]	29949671	chr21	29949612	-	hs|21q21.3		XR_254024		chr21:29949671-29949612		XR_254024	Hs.685200
A_33_P3359383	-3.522	-6.1548	6.20231	OR10H5	Homo sapiens olfactory receptor, family 10, subfamily H, member 5 (OR10H5), mRNA [NM_001004466]	15905806	chr19	15905747	+	hs|19p13.12	284433	NM_001004466	olfactory receptor, family 10, subfamily H, member 5	chr19:15905747-15905806	GO:0004984|GO:0005886|GO:0004930|GO:0016021	NM_001004466	Hs.553676
A_33_P3338550	-4.22683	-5.67525	2.7291			125002917	chr11	125002858	-	hs|11q24.2				chr11:125002917-125002858
A_19_P00813504	-3.14713	-4.24179	2.13562			63925612	chr7	63925553	-	hs|7q11.21				chr7:063925612-063925553
A_24_P129834	-5.06227	-6.22286	2.23548	TPH2	Homo sapiens tryptophan hydroxylase 2 (TPH2), mRNA [NM_173353]	72425393	chr12	72425334	+	hs|12q21.1	121278	NM_173353	tryptophan hydroxylase 2	chr12:72425334-72425393	GO:0071285|GO:0014823|GO:0043005|GO:0043627|GO:0005506|GO:0006950|GO:0009072|GO:0051384|GO:0044281|GO:0005829|GO:0051592|GO:0034641|GO:0004510|GO:0042427|GO:0046219|GO:0007623|GO:0031667|GO:0016597	NM_173353	Hs.736576
A_23_P500010	-4.20457	-5.53049	2.50693	KLK12	Homo sapiens kallikrein-related peptidase 12 (KLK12), transcript variant 2, mRNA [NM_145894]	51532419	chr19	51532360	-	hs|19q13.41	43849	NM_145894	kallikrein-related peptidase 12	chr19:51532419-51532360	GO:0004252|GO:0006508|GO:0008236|GO:0008233|GO:0005576|GO:0005615	NM_145894	Hs.411572
A_19_P00320067	-4.41343	-5.7651	2.55207		Homo sapiens, clone IMAGE:4899575, mRNA. [BC025320]	852305	chr1	852246	-	hs|1p36.33		BC025320		chr1:852305-852246			Hs.200644
A_33_P3223860	-3.35932	-5.76951	5.31543			85567763	chr2	85567704	-	hs|2p11.2				chr2:085567763-085567704
A_33_P3282213	-2.46843	-6.27355	13.9784			102304301	chr15	102304242	-	hs|15q26.3				chr15:102304301-102304242
A_19_P00315633	1.8632	0.554341	2.47745	LOC101927668	PREDICTED: Homo sapiens uncharacterized LOC101927668 (LOC101927668), transcript variant X2, misc_RNA [XR_242137]	19958800	chr7	19958741	-	hs|7p21.1	101927668	XR_242137	uncharacterized LOC101927668	chr7:19958800-19958741		XR_242137
A_33_P3382281	-4.981	-6.36395	2.608	SLX4IP	SLX4 interacting protein [Source:HGNC Symbol;Acc:16225] [ENST00000488816]	10617012	chr20	10616953	+	hs|20p12.2	128710		SLX4 interacting protein	chr20:10616953-10617012	GO:0005515
A_24_P24002	-3.4074	-4.69979	2.44934			76958140	chr4	76958081	-	hs|4q21.1				chr4:076958140-076958081
A_23_P130435	-5.27319	-6.46298	2.2812	LIM2	Homo sapiens lens intrinsic membrane protein 2, 19kDa (LIM2), transcript variant 1, mRNA [NM_030657]	51883387	chr19	51883328	-	hs|19q13.41	3982	NM_030657	lens intrinsic membrane protein 2, 19kDa	chr19:51883387-51883328	GO:0005212|GO:0030054|GO:0005886|GO:0002088|GO:0007043|GO:0016021|GO:0031982	NM_030657	Hs.162754
A_33_P3285734	-4.268	-5.28671	2.0261	FCRL6	Homo sapiens Fc receptor-like 6 (FCRL6), transcript variant 2, mRNA [NM_001284217]	159784081	chr1	159784022	+	hs|1q23.2	343413	NM_001284217	Fc receptor-like 6	chr1:159784022-159784081	GO:0019903|GO:0016021|GO:0009897	NM_001284217	Hs.196955
A_23_P124190	-3.13185	-4.14758	2.02193	TRIM34	Homo sapiens tripartite motif containing 34 (TRIM34), transcript variant 3, mRNA [NM_130390]	5655869	chr11	5655079	+	hs|11p15.4	53840	NM_130390	tripartite motif containing 34	chr11:5655079-5655869	GO:0003674|GO:0070206|GO:0005737|GO:0008270	NM_130390	Hs.729048
A_23_P304016	-3.73206	-5.76387	4.08916	LOC100132167	Homo sapiens similar to hCG1993567, mRNA (cDNA clone MGC:13162 IMAGE:3010103), complete cds. [BC006438]	45563060	chr9	45563001	+	hs|9p11.2	100132167	BC006438	uncharacterized LOC100132167	chr9:45563001-45563060			Hs.649184
A_24_P228302	-5.3151	-6.51361	2.29502	CEACAM7	Homo sapiens carcinoembryonic antigen-related cell adhesion molecule 7 (CEACAM7), mRNA [NM_006890]	42178167	chr19	42178108	-	hs|19q13.2	1087	NM_006890	carcinoembryonic antigen-related cell adhesion molecule 7	chr19:42178167-42178108	GO:0005886|GO:0031225|GO:0016021	NM_006890	Hs.74466
A_33_P3851023	-1.30278	-4.03966	6.66627	NRXN3	Homo sapiens neurexin 3 (NRXN3), transcript variant 1, mRNA [NM_004796]	80328313	chr14	80328254	+	hs|14q31.1	9369	NM_004796	neurexin 3	chr14:80328254-80328313	GO:0051965|GO:0090129|GO:0007411|GO:0005887|GO:0005246|GO:0004872|GO:0016021|GO:0001525|GO:0007155|GO:0007416|GO:0046872|GO:0007269	NM_004796	Hs.368307
A_24_P126491	-2.21089	-6.35299	17.6561	ZNF729	Homo sapiens zinc finger protein 729 (ZNF729), mRNA [NM_001242680]	22499321	chr19	22499262	+	hs|19p12	100287226	NM_001242680	zinc finger protein 729	chr19:22499262-22499321	GO:0006355|GO:0005634|GO:0003677|GO:0046872|GO:0006351	NM_001242680	Hs.531629
A_33_P3345737	-3.525	-5.98869	5.51624	LOC101928436	Homo sapiens uncharacterized LOC101928436 (LOC101928436), mRNA [NM_001286997]	103960779	chr1	103960720	-	hs|1p21.1	101928436	NM_001286997	uncharacterized LOC101928436	chr1:103960779-103960720		NM_001286997	Hs.558999
A_23_P414352	-4.48222	-5.6812	2.29577	C1orf180	Homo sapiens chromosome 1 open reading frame 180 (C1orf180), long non-coding RNA [NR_027379]	85094402	chr1	85094343	-	hs|1p22.3	439927	NR_027379	chromosome 1 open reading frame 180	chr1:85094402-85094343		NR_027379	Hs.407054
A_33_P3301940	-4.04438	-6.40619	5.14015	PDE7B	Homo sapiens phosphodiesterase 7B (PDE7B), mRNA [NM_018945]	136516694	chr6	136516635	+	hs|6q23.3	27115	NM_018945	phosphodiesterase 7B	chr6:136516635-136516694	GO:0007165|GO:0004115|GO:0007268|GO:0046872|GO:0006198|GO:0005829	NM_018945	Hs.744230
A_33_P3337480	-4.50145	-6.32014	3.52762	ZNF705A	Homo sapiens zinc finger protein 705A (ZNF705A), mRNA [NM_001004328]	8332235	chr12	8332176	+	hs|12p13.31	440077	NM_001004328	zinc finger protein 705A	chr12:8332176-8332235	GO:0006355|GO:0005634|GO:0003677|GO:0046872|GO:0006351	NM_001004328	Hs.438536
A_33_P3696837	-4.78918	-6.22486	2.70511	MLK7-AS1	Homo sapiens MLK7 antisense RNA 1 (MLK7-AS1), long non-coding RNA [NR_033882]	174062527	chr2	174062468	-	hs|2q31.1	339751	NR_033882	MLK7 antisense RNA 1	chr2:174062527-174062468		NR_033882	Hs.570083
A_33_P3279519	-4.60225	-5.93003	2.51017			63683391	chr4	63683332	+	hs|4q13.1				chr4:063683332-063683391
A_33_P3301351	-3.22833	-4.50522	2.42316	RBM44	Homo sapiens RNA binding motif protein 44 (RBM44), mRNA [NM_001080504]	238751165	chr2	238751106	+	hs|2q37.3	375316	NM_001080504	RNA binding motif protein 44	chr2:238751106-238751165	GO:0005737|GO:0000166|GO:0003723|GO:0042803|GO:0045171	NM_001080504	Hs.720233
A_19_P00807016	-5.01664	-6.17188	2.22721		AGLG_RHIME (Q9Z3R7) Alpha-glucoside transport system permease protein aglG, partial (6%) [THC2554017]	24029392	chr22	24029333	+	hs|22q11.23				chr22:024029333-024029392
A_33_P3237948	-4.45311	-5.49216	2.05486	TCHHL1	Homo sapiens trichohyalin-like 1 (TCHHL1), mRNA [NM_001008536]	152058198	chr1	152058139	-	hs|1q21.3	126637	NM_001008536	trichohyalin-like 1	chr1:152058198-152058139	GO:0005509	NM_001008536	Hs.546477
A_33_P3309064	-0.748785	-2.31765	2.9667	UQCC1	Homo sapiens ubiquinol-cytochrome c reductase complex assembly factor 1 (UQCC1), transcript variant 3, mRNA [NM_001184977]	33981977	chr20	33981918	-	hs|20q11.22	55245	NM_001184977	ubiquinol-cytochrome c reductase complex assembly factor 1	chr20:33981977-33981918	GO:0005739|GO:0016023	NM_001184977	Hs.726290
A_33_P3313830	-4.16848	-5.20195	2.04694	FLJ33630	Homo sapiens uncharacterized LOC644873 (FLJ33630), long non-coding RNA [NR_015360]	127357303	chr5	127357244	-	hs|5q23.3	644873	NR_015360	uncharacterized LOC644873	chr5:127357303-127357244		NR_015360	Hs.340623
A_32_P46214	-3.10699	-4.44044	2.52005	SLC9A9	Homo sapiens solute carrier family 9, subfamily A (NHE9, cation proton antiporter 9), member 9 (SLC9A9), mRNA [NM_173653]	142984209	chr3	142984150	-	hs|3q24	285195	NM_173653	solute carrier family 9, subfamily A (NHE9, cation proton antiporter 9), member 9	chr3:142984209-142984150	GO:0015385|GO:0031902|GO:0016021|GO:0055037|GO:0055085|GO:0006885|GO:0006811	NM_173653	Hs.302257
A_23_P166027	-4.37871	-6.39938	4.05772	SPO11	Homo sapiens SPO11 meiotic protein covalently bound to DSB (SPO11), transcript variant 1, mRNA [NM_012444]	55918734	chr20	55918675	+	hs|20q13.31	23626	NM_012444	SPO11 meiotic protein covalently bound to DSB	chr20:55918675-55918734	GO:0034502|GO:0000781|GO:0007286|GO:0005634|GO:0007283|GO:0007292|GO:0003677|GO:0005524|GO:0007129|GO:0001541|GO:0016787|GO:0007141|GO:0007131	NM_012444	Hs.159737
A_33_P3406030	-4.63521	-6.28585	3.13973	LRRC8C	Homo sapiens leucine rich repeat containing 8 family, member C (LRRC8C), mRNA [NM_032270]	90152169	chr1	90152110	+	hs|1p22.2	84230	NM_032270	leucine rich repeat containing 8 family, member C	chr1:90152110-90152169	GO:0005789|GO:0016021	NM_032270	Hs.412836
A_32_P8156	-4.16336	-6.54797	5.22205	C10orf107	Homo sapiens chromosome 10 open reading frame 107 (C10orf107), mRNA [NM_173554]	63525718	chr10	63520724	+	hs|10q21.2	219621	NM_173554	chromosome 10 open reading frame 107	chr10:63520724-63525718		NM_173554	Hs.673160
A_33_P3299934	-4.31039	-6.52748	4.64955	LINC00675	Homo sapiens long intergenic non-protein coding RNA 675 (LINC00675), long non-coding RNA [NR_036581]	10707105	chr17	10707046	-	hs|17p12	100289255	NR_036581	long intergenic non-protein coding RNA 675	chr17:10707105-10707046		NR_036581	Hs.306721
A_23_P156687	-4.54536	-6.03291	2.80412	CFB	Homo sapiens complement factor B (CFB), mRNA [NM_001710]	31919147	chr6	31918992	+	hs|6p21.33	629	NM_001710	complement factor B	chr6:31918992-31919147	GO:0006957|GO:0030449|GO:0006956|GO:0005886|GO:0004252|GO:0001848|GO:0045087|GO:0006508|GO:0005576	NM_001710	Hs.69771
A_19_P00807367	-3.66908	-6.51124	7.17094			47891788	chrX	47891729	-	hs|Xp11.23				chrX:047891788-047891729
A_23_P34382	-4.74804	-6.42586	3.19943	CLCA3P	Homo sapiens chloride channel accessory 3, pseudogene (CLCA3P), non-coding RNA [NR_024604]	87121033	chr1	87120974	+	hs|1p22.3	9629	NR_024604	chloride channel accessory 3, pseudogene	chr1:87120974-87121033	GO:0005215|GO:0005262|GO:0005244|GO:0034707|GO:0006810|GO:0005615|GO:0005254	NR_024604	Hs.673847
A_33_P3272744	-3.4114	-4.8511	2.71265	RHBG	Homo sapiens Rh family, B glycoprotein (gene/pseudogene) (RHBG), transcript variant 2, mRNA [NM_001256395]	156352644	chr1	156352585	+	hs|1q22	57127	NM_001256395	Rh family, B glycoprotein (gene/pseudogene)	chr1:156352585-156352644	GO:0005886|GO:0015696|GO:0030506|GO:0008519|GO:0014731|GO:0055085|GO:0016323|GO:0005887|GO:0051739|GO:0072488|GO:0070634|GO:0046658|GO:0030659	NM_001256395	Hs.131835
A_33_P3235731	-4.62624	-5.67995	2.07586		PREDICTED: Homo sapiens putative chemokine-related protein FP248-like (LOC101930072), mRNA [XM_005276324]	142448005	chr8	142447946	+	hs|8q24.3		XM_005276324		chr8:142447946-142448005		XM_005276324	Hs.626164
A_33_P3291559	-4.26626	-5.51076	2.36937		Homo sapiens cDNA FLJ12279 fis, clone MAMMA1001743, weakly similar to Y BOX BINDING PROTEIN-1. [AK022341]	151826835	chr7	151826776	+	hs|7q36.1		AK022341		chr7:151826776-151826835			Hs.649979
A_19_P00316854	-4.16244	-5.73109	2.96628		hd91e09.x4 NCI_CGAP_GC6 Homo sapiens cDNA clone IMAGE:2916904 3', mRNA sequence [BE046011]	53750912	chr18	53750853	+	hs|18q21.2		BE046011		chr18:53750853-53750912			Hs.675779
A_33_P3326827	-4.61852	-6.20606	3.00536			46969041	chr10	46968982	-	hs|10q11.22				chr10:046969041-046968982
A_23_P76386	-4.32995	-6.05737	3.31135	SLC6A12	Homo sapiens solute carrier family 6 (neurotransmitter transporter), member 12 (SLC6A12), transcript variant 1, mRNA [NM_003044]	299799	chr12	299740	-	hs|12p13.33	6539	NM_003044	solute carrier family 6 (neurotransmitter transporter), member 12	chr12:299799-299740	GO:0071474|GO:0010033|GO:0005886|GO:0005328|GO:0006865|GO:0007268|GO:0009992|GO:0055085|GO:0007269|GO:0005887|GO:0006810|GO:0016021|GO:0005332|GO:0006811	NM_003044	Hs.437174
A_33_P3370305	-5.48342	-6.54179	2.08258	TMEM106A	Homo sapiens transmembrane protein 106A (TMEM106A), mRNA [NM_145041]	41370262	chr17	41370203	+	hs|17q21.31	113277	NM_145041	transmembrane protein 106A	chr17:41370203-41370262	GO:0008150|GO:0003674|GO:0016021|GO:0005575	NM_145041	Hs.536474
A_33_P3319421	-0.778252	-5.89338	34.6583		T cell receptor beta variable 17 (non-functional) [Source:HGNC Symbol;Acc:12192] [ENST00000568296]
A_24_P935829	-1.11589	-2.74671	3.09689	LOC100128993	Homo sapiens uncharacterized LOC100128993 (LOC100128993), long non-coding RNA [NR_038919]	19042092	chr8	19041489	-	hs|8p21.3	100128993	NR_038919	uncharacterized LOC100128993	chr8:19042092-19041489		NR_038919	Hs.697742
A_33_P3367491	-4.53562	-6.48319	3.85725	GARNL3	Homo sapiens cDNA FLJ38360 fis, clone FEBRA2000462, weakly similar to RAP1 GTPASE ACTIVATING PROTEIN 1. [AK095679]	130106657	chr9	130106598	+	hs|9q33.3	84253	AK095679	GTPase activating Rap/RanGAP domain-like 3	chr9:130106598-130106657	GO:0051056|GO:0005083|GO:0005096
A_23_P38634	-4.49625	-6.3575	3.63321	OR1G1	Homo sapiens olfactory receptor, family 1, subfamily G, member 1 (OR1G1), mRNA [NM_003555]	3029972	chr17	3029913	-	hs|17p13.3	8390	NM_003555	olfactory receptor, family 1, subfamily G, member 1	chr17:3029972-3029913	GO:0007165|GO:0004984|GO:0005886|GO:0004930|GO:0016021	NM_003555	Hs.248183
A_33_P3345623	-3.80058	-6.39884	6.05557	RREB1	Homo sapiens ras responsive element binding protein 1 (RREB1), transcript variant 4, mRNA [NM_001003700]	7240760	chr6	7240701	+	hs|6p24.3	6239	NM_001003700	ras responsive element binding protein 1	chr6:7240701-7240760	GO:0006355|GO:0003700|GO:0006366|GO:0005634|GO:0007265|GO:0007275|GO:0003677|GO:0046872|GO:0016604|GO:0005737|GO:0016607|GO:0045893|GO:0045892	NM_001003700	Hs.298248
A_32_P328023	-1.89568	-4.38858	5.62906	WDR33	Homo sapiens WD repeat domain 33 (WDR33), transcript variant 1, mRNA [NM_018383]	128462093	chr2	128462034	-	hs|2q14.3	55339	NM_018383	WD repeat domain 33	chr2:128462093-128462034	GO:0006397|GO:0005581|GO:0005730|GO:0005634|GO:0007283|GO:0006301	NM_018383	Hs.554831
A_19_P00320735	-4.21397	-5.94696	3.32417	LOC200830	Homo sapiens cDNA FLJ30391 fis, clone BRACE2008336. [AK054953]	160983619	chr3	160983560	+	hs|3q26.1	200830	AK054953	uncharacterized LOC200830	chr3:160983560-160983619			Hs.691402
A_33_P3419190	-5.11058	-6.23994	2.18762	AREG	Homo sapiens amphiregulin (AREG), mRNA [NM_001657]	75318352	chr4	75318293	+	hs|4q13.3	374	NM_001657	amphiregulin	chr4:75318293-75318352		NM_001657	Hs.270833
A_33_P3382031	-4.06528	-5.14545	2.11428	TMEM236	Homo sapiens transmembrane protein 236 (TMEM236), mRNA [NM_001098844]	17842766	chr10	17842707	+	hs|10p12.33	653567	NM_001098844	transmembrane protein 236	chr10:17842707-17842766	GO:0016021	NM_001098844	Hs.564139
A_33_P3345479	-3.6738	-6.15462	5.58212	MIRLET7BHG	Homo sapiens MIRLET7B host gene (non-protein coding) (MIRLET7BHG), long non-coding RNA [NR_027033]	46505861	chr22	46505802	+	hs|22q13.31	400931	NR_027033	MIRLET7B host gene (non-protein coding)	chr22:46505802-46505861		NR_027033	Hs.235838
A_24_P315638	-3.54229	-4.87206	2.51363	MRGPRE	Homo sapiens MAS-related GPR, member E (MRGPRE), mRNA [NM_001039165]	3249338	chr11	3249279	-	hs|11p15.4	116534	NM_001039165	MAS-related GPR, member E	chr11:3249338-3249279	GO:0005886|GO:0004930|GO:0016021	NM_001039165	Hs.745512
A_33_P3370041	-4.76128	-5.94135	2.26588		Q6IE36_HUMAN (Q6IE36) Ovostatin-2 (Fragment), partial (9%) [THC2548537]	9552833	chr12	9552557	-	hs|12p13.31		TCONS_l2_00006125		chr12:9552833-9552557
A_24_P942030	-1.89204	-3.21283	2.49803	VAMP4	Homo sapiens vesicle-associated membrane protein 4 (VAMP4), transcript variant 1, mRNA [NM_003762]	171670045	chr1	171669986	-	hs|1q24.3	8674	NM_003762	vesicle-associated membrane protein 4	chr1:171670045-171669986	GO:0005802|GO:0000139|GO:0043001|GO:0042996|GO:0031201|GO:0016021|GO:0005764|GO:0005768	NM_003762	Hs.6651
A_33_P3257013	-2.49027	-6.05339	11.8198		Homo sapiens mRNA for FLJ00287 protein. [AK090403]	30814616	chr15	30814557	-	hs|15q13.2		AK090403		chr15:30814616-30814557
A_33_P3318771	-3.84576	-5.43156	3.00176	CALCA	Homo sapiens calcitonin-related polypeptide alpha (CALCA), transcript variant 2, mRNA [NM_001033952]	14990432	chr11	14990373	-	hs|11p15.2	796	NM_001033952	calcitonin-related polypeptide alpha	chr11:14990432-14990373	GO:0005515|GO:0009408|GO:0010523|GO:0005615|GO:0032403|GO:0032757|GO:0042802|GO:0031623|GO:0001984|GO:0007218|GO:0051482|GO:0043025|GO:0001944|GO:0007566|GO:0007568|GO:0045651|GO:0002031|GO:0002027|GO:0005179|GO:0043542|GO:0007189|GO:0045892|GO:0007631|GO:0032730|GO:0030819|GO:0007267|GO:0005634|GO:0045776|GO:0007204|GO:0045778|GO:0045779|GO:0032147|GO:0007190|GO:0005737|GO:0030279|GO:0006954|GO:…	NM_001033952	Hs.37058
A_19_P00800682	-2.0469	-3.24397	2.29273	RDX	Homo sapiens radixin (RDX), transcript variant 1, mRNA [NM_001260492]	110066736	chr11	110066677	-	hs|11q22.3	5962	NM_001260492	radixin	chr11:110066736-110066677	GO:0005515|GO:0005886|GO:0030033|GO:0045177|GO:0032420|GO:0045176|GO:0003779|GO:0030175|GO:0001726|GO:0032154|GO:0030027|GO:0051693|GO:0005737|GO:0005856|GO:0005925|GO:0019898	NM_001260492	Hs.263671
A_19_P00802449	-3.29009	-4.47375	2.27152			155418861	chr3	155418802	-	hs|3q25.31				chr3:155418861-155418802
A_19_P00322204	-3.35798	-4.36536	2.01026		DB494362 RIKEN full-length enriched human cDNA library, hypothalamus Homo sapiens cDNA clone H033054L14 5', mRNA sequence [DB494362]	2383512	chr8	2383453	-	hs|8p23.2		DB494362		chr8:2383512-2383453			Hs.641414
A_33_P3286774	-4.45202	-5.7225	2.41241		phosphodiesterase 4D interacting protein [Source:HGNC Symbol;Acc:15580] [ENST00000479369]	144863361	chr1	144863302	-	hs|1q21.1		XM_005275858		chr1:144863361-144863302		XM_005275858	Hs.731111
A_23_P43317	-3.98462	-6.22669	4.73076	PRDM12	Homo sapiens PR domain containing 12 (PRDM12), mRNA [NM_021619]	133558243	chr9	133558184	+	hs|9q34.12	59335	NM_021619	PR domain containing 12	chr9:133558184-133558243	GO:0006355|GO:0008168|GO:0005634|GO:0003677|GO:0046872|GO:0006351|GO:0022008	NM_021619	Hs.495311
A_19_P00322065	-3.69125	-4.77045	2.11286			129082467	chr8	129082408	-	hs|8q24.21				chr8:129082467-129082408
A_33_P3423240	-3.92887	-5.3006	2.58781	FAM21C	family with sequence similarity 21, member C [Source:HGNC Symbol;Acc:23414] [ENST00000374359]	46281405	chr10	46281346	+	hs|10q11.22	253725		family with sequence similarity 21, member C	chr10:46281346-46281405	GO:0005515|GO:0005886|GO:0031901|GO:0071203|GO:0042147|GO:0005769|GO:0005768
A_33_P3380126	-4.51102	-6.03008	2.86605	MORN3	Homo sapiens MORN repeat containing 3 (MORN3), mRNA [NM_173855]	122091074	chr12	122091015	-	hs|12q24.31	283385	NM_173855	MORN repeat containing 3	chr12:122091074-122091015		NM_173855	Hs.434154
A_24_P687326	-5.12989	-6.12992	2.00005	FAM225A	Homo sapiens family with sequence similarity 225, member A (non-protein coding) (FAM225A), long non-coding RNA [NR_024366]	115881655	chr9	115881596	+	hs|9q32	286333	NR_024366	family with sequence similarity 225, member A (non-protein coding)	chr9:115881596-115881655		NR_024366	Hs.99052
A_33_P3245908	-3.79432	-5.31114	2.86161	C10orf128	Homo sapiens chromosome 10 open reading frame 128 (C10orf128), mRNA [NM_001010863]	50363949	chr10	50363890	-	hs|10q11.23	170371	NM_001010863	chromosome 10 open reading frame 128	chr10:50363949-50363890	GO:0016021	NM_001010863	Hs.385493
A_33_P3377703	-3.92957	-4.99216	2.08869	ANKRD20A19P	Homo sapiens ankyrin repeat domain 20 family, member A19, pseudogene (ANKRD20A19P), non-coding RNA [NR_073430]	24515825	chr13	24515766	-	hs|13q12.12	400110	NR_073430	ankyrin repeat domain 20 family, member A19, pseudogene	chr13:24515825-24515766		NR_073430	Hs.744780
A_32_P176911	-2.92945	-4.4239	2.81757	LINC00239	Homo sapiens long intergenic non-protein coding RNA 239 (LINC00239), long non-coding RNA [NR_026774]	102198775	chr14	102198716	+	hs|14q32.31	145200	NR_026774	long intergenic non-protein coding RNA 239	chr14:102198716-102198775		NR_026774	Hs.150840
A_19_P00812769	-2.9042	-4.09337	2.28021			125477723	chr8	125477664	+	hs|8q24.13				chr8:125477664-125477723
A_33_P3313640	-3.18798	-4.45636	2.40891			1663722	chr2	1663663	-	hs|2p25.3				chr2:001663722-001663663
A_33_P3329043	-4.80331	-6.01649	2.31848		Homo sapiens cDNA clone IMAGE:6086903, partial cds. [BC073826]	1384086	chr6	1384027	-	hs|6p25.3		BC073826		chr6:1384086-1384027			Hs.618591
A_33_P3232339	-3.18375	-6.03306	7.20658			72900881	chr15	72900822	-	hs|15q24.1				chr15:072900881-072900822
A_33_P3225755	-2.9832	-6.04642	8.35834	LOC100129938	Homo sapiens cDNA FLJ45581 fis, clone BRTHA3011892. [AK127489]	51060933	chr19	51060874	-	hs|19q13.33	100129938	AK127489	uncharacterized LOC100129938	chr19:51060933-51060874			Hs.669728
A_19_P00809367	-4.97947	-6.10053	2.17507			50920570	chr13	50920511	-	hs|13q14.3				chr13:050920570-050920511
A_19_P00320200	-4.15236	-6.36714	4.6421			77314583	chr7	77314524	+	hs|7q11.23				chr7:077314524-077314583
A_33_P3216763	-4.30116	-5.89656	3.02178	EYA1	Homo sapiens eyes absent homolog 1 (Drosophila) (EYA1), transcript variant 3, mRNA [NM_000503]	72111363	chr8	72111304	-	hs|8q13.3	2138	NM_000503	eyes absent homolog 1 (Drosophila)	chr8:72111363-72111304	GO:0005515|GO:0001656|GO:0007389|GO:0001658|GO:0007605|GO:0000132|GO:0035088|GO:0048704|GO:0005634|GO:0048752|GO:0045739|GO:0009653|GO:0046872|GO:0006302|GO:0005737|GO:0045944|GO:0010212|GO:0090103|GO:0072513|GO:0014706|GO:0042474|GO:0042473|GO:0004725|GO:0050679|GO:0045747|GO:0043066|GO:0016576|GO:0016925|GO:0035909|GO:0048665|GO:0071600|GO:0006351|GO:0003151|GO:0060037|GO:0045664|GO:0060487|GO:…	NM_000503	Hs.491997
A_23_P161135	-4.41955	-5.97761	2.94458	LEPR	Homo sapiens leptin receptor (LEPR), transcript variant 1, mRNA [NM_002303]	66102188	chr1	66102129	+	hs|1p31.3	3953	NM_002303	leptin receptor	chr1:66102129-66102188	GO:0005515|GO:0006112|GO:0004896|GO:0005886|GO:0051346|GO:0007275|GO:0005576|GO:0016021|GO:0007166|GO:0042802|GO:0008203|GO:0004888	NM_002303	Hs.723178
A_33_P3300262	-4.29163	-6.115	3.53906	VIT	Homo sapiens vitrin (VIT), transcript variant 5, mRNA [NM_001177972]	36986818	chr2	36986759	+	hs|2p22.2	5212	NM_001177972	vitrin	chr2:36986759-36986818	GO:0030198|GO:0010811|GO:0005539|GO:0005614	NM_001177972	Hs.137415
A_33_P3814721	-3.48324	-4.87308	2.62049	INSC	Homo sapiens inscuteable homolog (Drosophila) (INSC), transcript variant 1, mRNA [NM_001031853]	15267622	chr11	15267563	+	hs|11p15.2	387755	NM_001031853	inscuteable homolog (Drosophila)	chr11:15267563-15267622	GO:0005737|GO:0060487|GO:0000132|GO:0045177|GO:0007399	NM_001031853	Hs.591997
A_33_P3236117	-2.28526	-3.86515	2.98948			163719667	chr3	163719608	-	hs|3q26.1				chr3:163719667-163719608
A_33_P3367647	-3.9893	-6.21527	4.67825	ECT2L	Homo sapiens epithelial cell transforming sequence 2 oncogene-like (ECT2L), transcript variant 1, mRNA [NM_001077706]	139134092	chr6	139134033	+	hs|6q24.1	345930	NM_001077706	epithelial cell transforming sequence 2 oncogene-like	chr6:139134033-139134092	GO:0035023|GO:0005089	NM_001077706	Hs.660603
A_19_P00806269	-3.28782	-5.41645	4.37303			171259923	chr5	171259864	+	hs|5q35.1				chr5:171259864-171259923
A_19_P00321606	-4.88401	-6.1496	2.40426			52216705	chr15	52216646	+	hs|15q21.2				chr15:052216646-052216705
A_33_P3253598	-4.71508	-5.91897	2.30359	GYG2P1	Homo sapiens glycogenin 2 pseudogene 1 (GYG2P1), non-coding RNA [NR_033667]	14518023	chrY	14517964	-	hs|Yq11.21	352887	NR_033667	glycogenin 2 pseudogene 1	chrY:14518023-14517964		NR_033667	Hs.546221
A_19_P00326169	-2.07483	-4.46046	5.2257			79942041	chr1	79941982	-	hs|1p31.1				chr1:079942041-079941982
A_24_P130363	-4.89264	-5.93425	2.05854	LDLRAD4	Homo sapiens low density lipoprotein receptor class A domain containing 4 (LDLRAD4), transcript variant a2, mRNA [NM_181482]	13652609	chr18	13652550	+	hs|18p11.21	753	NM_181482	low density lipoprotein receptor class A domain containing 4	chr18:13652550-13652609	GO:0008150|GO:0003674|GO:0005886|GO:0016021	NM_181482	Hs.731853
A_33_P3264855	-1.68199	-3.05795	2.59541	ZNF192P1	Homo sapiens zinc finger protein 192 pseudogene 1 (ZNF192P1), non-coding RNA [NR_103448]	28137340	chr6	28137281	+	hs|6p22.1	651302	NR_103448	zinc finger protein 192 pseudogene 1	chr6:28137281-28137340		NR_103448
A_19_P00330858	-3.51449	-5.83927	5.0099			126699741	chr6	126699682	+	hs|6q22.32				chr6:126699682-126699741
A_23_P376114	-3.68627	-6.55698	7.31425	TAS2R46	Homo sapiens taste receptor, type 2, member 46 (TAS2R46), mRNA [NM_176887]	11214393	chr12	11214334	-	hs|12p13.2	259292	NM_176887	taste receptor, type 2, member 46	chr12:11214393-11214334	GO:0060170|GO:0050909|GO:0005886|GO:0004930|GO:0016021	NM_176887	Hs.688193
A_33_P3347528	-4.75422	-6.21829	2.75885	CHIAP2	Homo sapiens chitinase, acidic pseudogene 2 (CHIAP2), non-coding RNA [NR_003928]	111828729	chr1	111828670	+	hs|1p13.2	149620	NR_003928	chitinase, acidic pseudogene 2	chr1:111828670-111828729		NR_003928	Hs.736960
A_24_P161144	-1.01507	-2.15594	2.20513	ZNF843	Homo sapiens zinc finger protein 843 (ZNF843), mRNA [NM_001136509]	31447051	chr16	31446992	-	hs|16p11.2	283933	NM_001136509	zinc finger protein 843	chr16:31447051-31446992	GO:0003676|GO:0046872	NM_001136509	Hs.722243
A_23_P95060	-3.91236	-5.22501	2.48398	EPHB3	Homo sapiens EPH receptor B3 (EPHB3), mRNA [NM_004443]	184299884	chr3	184299825	+	hs|3q27.1	2049	NM_004443	EPH receptor B3	chr3:184299825-184299884	GO:0031290|GO:0001655|GO:0048538|GO:0030425|GO:0007413|GO:0005003|GO:0032314|GO:0046777|GO:0007411|GO:0034446|GO:0060021|GO:0060996|GO:0060997|GO:0051965|GO:0022407|GO:0048013|GO:0021952|GO:0001525|GO:0005524|GO:0048546|GO:0043088|GO:0022038|GO:0016477|GO:0005887|GO:0008046|GO:0050770	NM_004443	Hs.2913
A_19_P00322783	-3.62814	-5.4277	3.48113		Homo sapiens chromosome 6 isolate HA_000008 mRNA sequence. [EF565081]	132231761	chr6	132231702	+	hs|6q23.2		EF565081		chr6:132231702-132231761			Hs.695856
A_24_P231829	-3.70971	-5.07772	2.58113	BHMT2	Homo sapiens betaine--homocysteine S-methyltransferase 2 (BHMT2), transcript variant 1, mRNA [NM_017614]	78384434	chr5	78384375	+	hs|5q14.1	23743	NM_017614	betaine--homocysteine S-methyltransferase 2	chr5:78384375-78384434	GO:0005737|GO:0009086|GO:0047150|GO:0008270|GO:0008898	NM_017614	Hs.114172
A_33_P3257891	-4.12178	-5.46015	2.52865	GSTA3	Homo sapiens glutathione S-transferase alpha 3 (GSTA3), mRNA [NM_000847]	52761658	chr6	52761599	-	hs|6p12.2	2940	NM_000847	glutathione S-transferase alpha 3	chr6:52761658-52761599	GO:0006805|GO:0006749|GO:0044281|GO:0004364|GO:0005829	NM_000847	Hs.102484
A_33_P3356070	-4.44281	-6.05813	3.0638	LPIN1	Homo sapiens lipin 1 (LPIN1), transcript variant 3, mRNA [NM_001261428]	11964937	chr2	11964878	+	hs|2p25.1	23175	NM_001261428	lipin 1	chr2:11964878-11964937	GO:0006646|GO:0031965|GO:0006355|GO:0005634|GO:0044281|GO:0008195|GO:0006351|GO:0005829|GO:0009062|GO:0003674|GO:0005737|GO:0019432|GO:0005789|GO:0006644|GO:0044255|GO:0006642|GO:0046474|GO:0006656	NM_001261428	Hs.467740
A_19_P00316013	-4.24386	-5.47996	2.35561			30886649	chr16	30886590	-	hs|16p11.2				chr16:030886649-030886590
A_33_P3352995	-3.92614	-6.28216	5.11956	IFITM5	Homo sapiens interferon induced transmembrane protein 5 (IFITM5), mRNA [NM_001025295]	298533	chr11	298474	-	hs|11p15.5	387733	NM_001025295	interferon induced transmembrane protein 5	chr11:298533-298474	GO:0009607|GO:0030500|GO:0005886|GO:0030282|GO:0016021	NM_001025295	Hs.443469
A_33_P3299244	-5.01772	-6.0915	2.10494	LOC100129089	Homo sapiens cDNA FLJ45030 fis, clone BRAWH3018369. [AK126977]	74718073	chr18	74718014	-	hs|18q23	100129089	AK126977	uncharacterized LOC100129089	chr18:74718073-74718014			Hs.551713
A_23_P24835	-4.3136	-5.84581	2.89228	PTH	Homo sapiens parathyroid hormone (PTH), mRNA [NM_000315]	13514006	chr11	13513947	-	hs|11p15.2	5741	NM_000315	parathyroid hormone	chr11:13514006-13513947	GO:0010468|GO:0030501|GO:0045725|GO:0046058|GO:0045453|GO:0003705|GO:0030819|GO:0006874|GO:0007267|GO:0031856|GO:0005576|GO:0009967|GO:0000122|GO:0007266|GO:0051428|GO:0005615|GO:0001501|GO:0005179|GO:0007186|GO:0034645|GO:0046326|GO:0045944|GO:0007189|GO:0008628	NM_000315	Hs.37045
A_19_P00805268	-3.07152	-4.70984	3.11305			216635526	chr2	216635467	-	hs|2q35				chr2:216635526-216635467
A_33_P3356413	-3.62447	-5.20778	2.99655		MMFIBRLNA fibrillarin {Mus musculus} (exp=-1; wgp=0; cg=0), partial (8%) [THC2638856]	32545881	chr14	32545822	+	hs|14q12				chr14:032545822-032545881
A_33_P3301040	-3.77181	-5.76829	3.99024	HHLA2	Homo sapiens HERV-H LTR-associating 2 (HHLA2), transcript variant 4, mRNA [NM_001282558]	108081290	chr3	108081231	+	hs|3q13.13	11148	NM_001282558	HERV-H LTR-associating 2	chr3:108081231-108081290	GO:0008150|GO:0003674|GO:0016021|GO:0005575	NM_001282558	Hs.252351
A_24_P84781	-4.42858	-5.75046	2.4999		Homo sapiens cDNA FLJ11871 fis, clone HEMBA1007052. [AK021933]	31018	chr7_gl000195_random	30959	-			AK021933		chr7_gl000195_random:31018-30959			Hs.636816
A_19_P00319323	-2.72797	-5.59652	7.30332	PLD1	phospholipase D1, phosphatidylcholine-specific [Source:HGNC Symbol;Acc:9067] [ENST00000497307]	171506465	chr3	171506406	-	hs|3q26.31	5337	AK026225	phospholipase D1, phosphatidylcholine-specific	chr3:171506465-171506406	GO:0005515|GO:0048471|GO:0005794|GO:0050830|GO:0007264|GO:0004630|GO:0007265|GO:0044281|GO:0005765|GO:0016042|GO:0016020|GO:0000139|GO:0006935|GO:0070290|GO:0031902|GO:0005789|GO:0035091|GO:0006644|GO:0006654|GO:0006655|GO:0046474|GO:0005768		Hs.732969
A_19_P00810197	-3.86527	-6.43147	5.92245			42123321	chr3	42123262	-	hs|3p22.1				chr3:042123321-042123262
A_33_P3394213	-3.3627	-4.63637	2.41775	GRIN3B	Homo sapiens glutamate receptor, ionotropic, N-methyl-D-aspartate 3B (GRIN3B), mRNA [NM_138690]	1009707	chr19	1009648	+	hs|19p13.3	116444	NM_138690	glutamate receptor, ionotropic, N-methyl-D-aspartate 3B	chr19:1009648-1009707	GO:0005262|GO:0005261|GO:0030054|GO:0005234|GO:0017146|GO:0030594|GO:0051205|GO:0007268|GO:0035235|GO:0045211|GO:0004970|GO:0051924|GO:0016594|GO:0043025|GO:0042165	NM_138690	Hs.660378
A_19_P00809145	-4.44101	-6.01845	2.9844			52044560	chr1	52044501	+	hs|1p32.3				chr1:052044501-052044560
A_33_P3371204	-3.22059	-5.28799	4.1913		BX098631 Soares_NFL_T_GBC_S1 Homo sapiens cDNA clone IMAGp998D215206, mRNA sequence [BX098631]	23819900	chr10	23819841	-	hs|10p12.2		BX098631		chr10:23819900-23819841			Hs.552856
A_23_P350678	-4.58826	-5.69467	2.15309	WDR96	WD repeat domain 96 [Source:HGNC Symbol;Acc:26684] [ENST00000369720]	105952399	chr10	105952340	-	hs|10q25.1	80217	AL136901	WD repeat domain 96	chr10:105952399-105952340			Hs.288927
A_33_P3319860	-2.80258	-3.93343	2.18987	IFFO1	Homo sapiens intermediate filament family orphan 1 (IFFO1), transcript variant 7, non-coding RNA [NR_036467]	6660662	chr12	6660603	-	hs|12p13.31	25900	NR_036467	intermediate filament family orphan 1	chr12:6660662-6660603	GO:0005882	NR_036467	Hs.15243
A_23_P2077	-4.6734	-6.31174	3.11308	OR4C3	Homo sapiens olfactory receptor, family 4, subfamily C, member 3 (OR4C3), mRNA [NM_001004702]	48347196	chr11	48347137	+	hs|11p11.2	256144	NM_001004702	olfactory receptor, family 4, subfamily C, member 3	chr11:48347137-48347196	GO:0004984|GO:0005886|GO:0004930|GO:0016021	NM_001004702	Hs.553656
A_24_P66605	-4.99936	-6.33005	2.51524	SLITRK2	Homo sapiens SLIT and NTRK-like family, member 2 (SLITRK2), transcript variant 1, mRNA [NM_032539]	144905137	chrX	144905078	+	hs|Xq27.3	84631	NM_032539	SLIT and NTRK-like family, member 2	chrX:144905078-144905137	GO:0016021|GO:0007409	NM_032539	Hs.320368
A_33_P3235562	-5.39359	-6.52907	2.19691	CAPZB	Homo sapiens capping protein (actin filament) muscle Z-line, beta (CAPZB), transcript variant 2, mRNA [NM_001206540]	19669354	chr1	19669295	-	hs|1p36.13	832	NM_001206540	capping protein (actin filament) muscle Z-line, beta	chr1:19669354-19669295	GO:0031115|GO:0030018|GO:0030036|GO:0001669|GO:0030032|GO:0048487|GO:0006928|GO:0003779|GO:0015629|GO:0031175|GO:0030027|GO:0005829|GO:0048747|GO:0051016|GO:0051015|GO:0014704|GO:0016020|GO:0007596|GO:0007010|GO:0022604|GO:0071203|GO:0030863|GO:0008290|GO:0005856	NM_001206540	Hs.432760
A_33_P3386547	-4.02092	-6.55519	5.79284	SGPP2	Homo sapiens sphingosine-1-phosphate phosphatase 2 (SGPP2), mRNA [NM_152386]	223423593	chr2	223423534	+	hs|2q36.1	130367	NM_152386	sphingosine-1-phosphate phosphatase 2	chr2:223423534-223423593	GO:0042392|GO:0006665|GO:0005783|GO:0030148|GO:0006670|GO:0005789|GO:0044281|GO:0016021	NM_152386	Hs.591604
A_33_P3254900	-4.74174	-6.00295	2.39697	LOC101930210	PREDICTED: Homo sapiens protein capicua homolog (LOC101930210), misc_RNA [XR_246852]	63229757	chr7	63229698	-	hs|7q11.21	101930210	XR_246852	protein capicua homolog	chr7:63229757-63229698		XR_246852
A_33_P3301266	-1.47473	-3.20819	3.32525	BTNL8	Homo sapiens butyrophilin-like 8 (BTNL8), transcript variant 4, mRNA [NM_001159708]	180374740	chr5	180374681	+	hs|5q35.3	79908	NM_001159708	butyrophilin-like 8	chr5:180374681-180374740	GO:0005515|GO:0016021	NM_001159708	Hs.189109
A_33_P3368776	-4.38018	-6.17943	3.48037	TMIGD1	Homo sapiens transmembrane and immunoglobulin domain containing 1 (TMIGD1), mRNA [NM_206832]	28643601	chr17	28643542	-	hs|17q11.2	388364	NM_206832	transmembrane and immunoglobulin domain containing 1	chr17:28643601-28643542	GO:0016021	NM_206832	Hs.371005
A_33_P3399566	-4.27508	-6.05609	3.43666	LOC100130931	Homo sapiens cDNA FLJ46693 fis, clone TRACH3012864. [AK128535]	30903081	chr17	30903022	+	hs|17q11.2	100130931	AK128535	uncharacterized LOC100130931	chr17:30903022-30903081			Hs.689457
A_19_P00811449	-2.71346	-5.78752	8.42136			74798860	chr15	74798801	-	hs|15q24.1				chr15:074798860-074798801
A_19_P00329778	-3.25585	-5.6768	5.35521			130640344	chr12	130640285	+	hs|12q24.33				chr12:130640285-130640344
A_33_P3282305	-5.06637	-6.22832	2.23759	ADARB2	adenosine deaminase, RNA-specific, B2 (non-functional) [Source:HGNC Symbol;Acc:227] [ENST00000381305]	1246321	chr10	1246262	-	hs|10p15.3	105	AK289895	adenosine deaminase, RNA-specific, B2 (non-functional)	chr10:1246321-1246262	GO:0006397|GO:0005739|GO:0003725|GO:0005737|GO:0003727|GO:0004000|GO:0005730|GO:0005634|GO:0046872		Hs.586663
A_19_P00330398	-4.49961	-5.54468	2.06347			109270528	chr7	109270469	+	hs|7q31.1				chr7:109270469-109270528
A_24_P27977	-3.89477	-5.12691	2.34915	TRPM2	Homo sapiens transient receptor potential cation channel, subfamily M, member 2 (TRPM2), transcript variant 1, mRNA [NM_003307]	45862270	chr21	45862211	+	hs|21q22.3	7226	NM_003307	transient receptor potential cation channel, subfamily M, member 2	chr21:45862211-45862270	GO:0005262|GO:0047631|GO:0005887|GO:0005384|GO:0005272|GO:0006816|GO:0033194	NM_003307	Hs.369759
A_33_P3373348	-4.71056	-6.55889	3.60085	AFF3	AF4/FMR2 family, member 3 [Source:HGNC Symbol;Acc:6473] [ENST00000483600]	100726366	chr2	100726307	-	hs|2q11.2	3899		AF4/FMR2 family, member 3	chr2:100726366-100726307	GO:0006355|GO:0003690|GO:0035116|GO:0005730|GO:0034612|GO:0005634|GO:0006351
A_33_P3327336	-4.6552	-6.55464	3.73067			50311869	chr1	50311810	+	hs|1p33				chr1:050311810-050311869
A_19_P00802861	-0.903894	-5.8305	30.4128			149044173	chr2	149044114	-	hs|2q23.1				chr2:149044173-149044114
A_32_P523096	-4.91218	-6.41632	2.83656	FOXD2-AS1	Homo sapiens FOXD2 antisense RNA 1 (head to head) (FOXD2-AS1), long non-coding RNA [NR_026878]	47898227	chr1	47898168	-	hs|1p33	84793	NR_026878	FOXD2 antisense RNA 1 (head to head)	chr1:47898227-47898168		NR_026878	Hs.127762
A_23_P123454	-3.35568	-4.36194	2.0087	NUDT18	Homo sapiens nudix (nucleoside diphosphate linked moiety X)-type motif 18 (NUDT18), mRNA [NM_024815]	21964671	chr8	21964612	-	hs|8p21.3	79873	NM_024815	nudix (nucleoside diphosphate linked moiety X)-type motif 18	chr8:21964671-21964612	GO:0005515|GO:0046712|GO:0034656|GO:0000287|GO:0046057|GO:0046067|GO:0055086|GO:0044281|GO:0005829	NM_024815	Hs.745387
A_33_P3379326	-5.12683	-6.1849	2.08214	MSR1	Homo sapiens macrophage scavenger receptor 1 (MSR1), transcript variant SR-AI, mRNA [NM_138715]	15967653	chr8	15967594	-	hs|8p22	4481	NM_138715	macrophage scavenger receptor 1	chr8:15967653-15967594	GO:0005515|GO:0005581|GO:0005886|GO:0010744|GO:0030169|GO:0030301|GO:0010886|GO:0042221|GO:0006898|GO:0005829|GO:0030666|GO:0042953|GO:0005887|GO:0034381|GO:0034362|GO:0005044	NM_138715	Hs.147635
A_23_P143247	-4.5818	-5.78695	2.30562	TSHZ2	Homo sapiens teashirt zinc finger homeobox 2 (TSHZ2), transcript variant 1, mRNA [NM_173485]	51872690	chr20	51872631	+	hs|20q13.2	128553	NM_173485	teashirt zinc finger homeobox 2	chr20:51872631-51872690	GO:0043565|GO:0003700|GO:0007275|GO:0005634|GO:0046872|GO:0006351	NM_173485	Hs.473117
A_24_P217628	-5.0159	-6.04319	2.03819	PRDM9	Homo sapiens PR domain containing 9 (PRDM9), mRNA [NM_020227]	23524451	chr5	23523417	+	hs|5p14.2	56979	NM_020227	PR domain containing 9	chr5:23523417-23524451	GO:0006355|GO:0005694|GO:0010845|GO:0005654|GO:0006311|GO:0003676|GO:0046872|GO:0006351|GO:0018024	NM_020227	Hs.283096
A_24_P356	-1.97835	-4.97329	7.972	AAK1	AP2 associated kinase 1 [Source:HGNC Symbol;Acc:19679] [ENST00000406297]	69708481	chr2	69708422	-	hs|2p13.3	22848	AB028971	AP2 associated kinase 1	chr2:69708481-69708422	GO:0045747|GO:0005515|GO:0035612|GO:0030136|GO:0050821|GO:0005112|GO:0005524|GO:0006897|GO:0032880|GO:0005905|GO:0046777|GO:0004674|GO:0043195|GO:2000369|GO:0006468|GO:0031252|GO:0019897
A_19_P00318643	-2.98838	-4.77642	3.45345	KC6		39101422	chr18	39101363	-	hs|18q12.3	641516		keratoconus gene 6	chr18:39101422-39101363
A_24_P14902	-3.99548	-6.27135	4.8429	TAS2R42	Homo sapiens taste receptor, type 2, member 42 (TAS2R42), mRNA [NM_181429]	11338772	chr12	11338713	-	hs|12p13.2	353164	NM_181429	taste receptor, type 2, member 42	chr12:11338772-11338713	GO:0050909|GO:0005886|GO:0004930|GO:0016021	NM_181429	Hs.553716
A_33_P3215565	-4.50149	-5.75363	2.38194			82593530	chr15	82593471	+	hs|15q25.2				chr15:082593471-082593530
A_19_P00808472	-4.57655	-5.73842	2.23748			102001171	chr5	102001112	+	hs|5q21.1				chr5:102001112-102001171
A_19_P00315492	-4.32391	-5.87071	2.92169	LOC100507487	Q73P46_TREDE (Q73P46) Branched-chain amino acid ABC transporter, permease protein, partial (5%) [THC2614189]	129376435	chr4	129376376	+	hs|4q28.2	100507487	TCONS_l2_00021703	uncharacterized LOC100507487	chr4:129376376-129376435
A_33_P3256920	-2.51879	-5.96141	10.8726	WNT7B	Homo sapiens wingless-type MMTV integration site family, member 7B (WNT7B), mRNA [NM_058238]	46319002	chr22	46318943	-	hs|22q13.31	7477	NM_058238	wingless-type MMTV integration site family, member 7B	chr22:46319002-46318943	GO:0060710|GO:0072236|GO:0070307|GO:0071300|GO:0046330|GO:0005615|GO:0005109|GO:0016055|GO:0060033|GO:0005796|GO:0072089|GO:0007275|GO:0072207|GO:0072205|GO:0001701|GO:0021871|GO:0045165|GO:0050808|GO:0005788|GO:0060484|GO:0060535|GO:0032364|GO:0060482|GO:0051145|GO:0008284|GO:0060428|GO:0005886|GO:0030324|GO:0060425|GO:0007267|GO:0072054|GO:0045879|GO:0072053|GO:0048144|GO:0060669|GO:0072061|GO:…	NM_058238	Hs.512714
A_33_P3301499	-3.20286	-5.73132	5.76958	LINC00488	Homo sapiens long intergenic non-protein coding RNA 488 (LINC00488), long non-coding RNA [NR_026767]	108904019	chr3	108903960	+	hs|3q13.13	677779	NR_026767	long intergenic non-protein coding RNA 488	chr3:108903960-108904019		NR_026767	Hs.618669
A_23_P164897	-4.49262	-5.6078	2.16621	KCNA7	Homo sapiens potassium voltage-gated channel, shaker-related subfamily, member 7 (KCNA7), mRNA [NM_031886]	49570826	chr19	49570767	-	hs|19q13.33	3743	NM_031886	potassium voltage-gated channel, shaker-related subfamily, member 7	chr19:49570826-49570767	GO:0005251|GO:0005886|GO:0008076|GO:0007268|GO:0051260	NM_031886	Hs.306973
A_32_P427222	-2.25976	-6.30613	16.5226	MROH2A	maestro heat-like repeat family member 2A [Source:HGNC Symbol;Acc:27936] [ENST00000487979]	234740902	chr2	234740843	+	hs|2q37.1	339766	XM_003960312	maestro heat-like repeat family member 2A	chr2:234740843-234740902		XM_003960312	Hs.361778
A_24_P355145	-4.86038	-6.24241	2.60633	DNAJC5B	Homo sapiens DnaJ (Hsp40) homolog, subfamily C, member 5 beta (DNAJC5B), mRNA [NM_033105]	66989021	chr8	66988962	+	hs|8q13.1	85479	NM_033105	DnaJ (Hsp40) homolog, subfamily C, member 5 beta	chr8:66988962-66989021	GO:0016020	NM_033105	Hs.491885
A_33_P3394243	-4.63583	-5.7045	2.0975	C1orf101	Homo sapiens chromosome 1 open reading frame 101 (C1orf101), transcript variant 2, mRNA [NM_173807]	244773627	chr1	244773568	+	hs|1q44	257044	NM_173807	chromosome 1 open reading frame 101	chr1:244773568-244773627	GO:0016021	NM_173807	Hs.459534
A_23_P68511	-4.35718	-6.06482	3.26626	ANGPT4	Homo sapiens angiopoietin 4 (ANGPT4), mRNA [NM_015985]	853722	chr20	853663	-	hs|20p13	51378	NM_015985	angiopoietin 4	chr20:853722-853663	GO:0030971|GO:0043066|GO:0071456|GO:0050731|GO:0005576|GO:0001525|GO:0050900|GO:0005615|GO:0045766|GO:0010595|GO:0043536|GO:0007171|GO:0030297|GO:0007596|GO:0001935|GO:0016525|GO:0043537	NM_015985	Hs.278973
A_33_P3288624	-3.75172	-6.13995	5.23513	SLC7A14	Homo sapiens solute carrier family 7, member 14 (SLC7A14), mRNA [NM_020949]	170179092	chr3	170179033	-	hs|3q26.2	57709	NM_020949	solute carrier family 7, member 14	chr3:170179092-170179033	GO:0015171|GO:0010923|GO:0016021	NM_020949	Hs.596660
A_33_P3369979	-5.12455	-6.23382	2.15737	OR2L2	Homo sapiens olfactory receptor, family 2, subfamily L, member 2 (OR2L2), mRNA [NM_001004686]	248202607	chr1	248202548	+	hs|1q44	26246	NM_001004686	olfactory receptor, family 2, subfamily L, member 2	chr1:248202548-248202607	GO:0008150|GO:0003674|GO:0004984|GO:0005886|GO:0004930|GO:0016021	NM_001004686	Hs.684888
A_33_P3283126	-4.27715	-6.37267	4.27378	CCDC64	coiled-coil domain containing 64 [Source:HGNC Symbol;Acc:28095] [ENST00000550197]	120512333	chr12	120512274	+	hs|12q24.23	92558	XM_005253991	coiled-coil domain containing 64	chr12:120512274-120512333	GO:0017137|GO:0005813|GO:0005737|GO:0034452|GO:0055107|GO:0031175	XM_005253991	Hs.369763
A_33_P3275687	-3.41462	-4.67172	2.39015	TBC1D3B	Homo sapiens TBC1 domain family, member 3B (TBC1D3B), mRNA [NM_001001417]	34495485	chr17	34495426	-	hs|17q12	414059	NM_001001417	TBC1 domain family, member 3B	chr17:34495485-34495426	GO:0005097	NM_001001417	Hs.105891
A_24_P305784	-3.13878	-4.59648	2.74669	SPANXB2	Homo sapiens SPANX family, member B2 (SPANXB2), mRNA [NM_145664]	140097819	chrX	140097760	+	hs|Xq27.1	100133171	NM_145664	SPANX family, member B2	chrX:140097760-140097819	GO:0003674|GO:0005737|GO:0007286|GO:0005634	NM_145664	Hs.434105
A_23_P371835	-4.47533	-6.08929	3.0609	GATA5	Homo sapiens GATA binding protein 5 (GATA5), mRNA [NM_080473]	61038631	chr20	61038572	-	hs|20q13.33	140628	NM_080473	GATA binding protein 5	chr20:61038631-61038572	GO:0071773|GO:0003700|GO:0044212|GO:0007596|GO:0045944|GO:0003705|GO:0008270|GO:0005654|GO:0005634|GO:0001158|GO:0060575	NM_080473	Hs.352250
A_32_P34138	-3.53741	-4.89158	2.55651	FAM25A	Homo sapiens family with sequence similarity 25, member A (FAM25A), mRNA [NM_001146157]	88784446	chr10	88784387	+	hs|10q23.2	643161	NM_001146157	family with sequence similarity 25, member A	chr10:88784387-88784446		NM_001146157	Hs.729945
A_33_P3380032	-5.07453	-6.16356	2.12731	PRAMEF13	Homo sapiens PRAME family member 13 (PRAMEF13), mRNA [NM_001024661]	13447688	chr1	13447629	-	hs|1p36.21	400736	NM_001024661	PRAME family member 13	chr1:13447688-13447629	GO:0043066|GO:0008284|GO:0048387|GO:0045596|GO:0042974|GO:0045892	NM_001024661	Hs.531192
A_19_P00327087	-3.9737	-5.72885	3.37563			123174442	chr8	123174383	+	hs|8q24.13				chr8:123174383-123174442
A_33_P3389713	-3.80697	-6.32443	5.72571	OR5AR1	Homo sapiens olfactory receptor, family 5, subfamily AR, member 1 (OR5AR1), mRNA [NM_001004730]	56432084	chr11	56432025	+	hs|11q12.1	219493	NM_001004730	olfactory receptor, family 5, subfamily AR, member 1	chr11:56432025-56432084	GO:0004984|GO:0005886|GO:0004930|GO:0016021	NM_001004730	Hs.553633
A_32_P711043	-5.21229	-6.36318	2.22051	LOC100507191	PREDICTED: Homo sapiens uncharacterized LOC100507191 (LOC100507191), misc_RNA [XR_158920]	73817402	chr17	73817343	-	hs|17q25.1	100507191	XR_158920	uncharacterized LOC100507191	chr17:73817402-73817343		XR_158920	Hs.741593
A_33_P3347413	-0.918854	-2.90225	3.95422	PBXIP1	Homo sapiens pre-B-cell leukemia homeobox interacting protein 1 (PBXIP1), mRNA [NM_020524]	154918108	chr1	154918049	-	hs|1q21.3	57326	NM_020524	pre-B-cell leukemia homeobox interacting protein 1	chr1:154918108-154918049	GO:0005515|GO:0005737|GO:0003714|GO:0005874|GO:0007275|GO:0005634|GO:0045892|GO:0030154|GO:0043231|GO:0005829	NM_020524	Hs.505806
A_33_P3836435	-3.84447	-5.36199	2.863		PREDICTED: Homo sapiens uncharacterized LOC400800 (FLJ43585), misc_RNA [XR_241167]	199362435	chr1	199362376	+	hs|1q32.1		XR_241167		chr1:199362376-199362435		XR_241167	Hs.369324
A_24_P634768	-4.95939	-6.5568	3.026	FLJ22763	Homo sapiens uncharacterized LOC401081 (FLJ22763), long non-coding RNA [NR_033977]	108868825	chr3	108868766	+	hs|3q13.13	401081	NR_033977	uncharacterized LOC401081	chr3:108868766-108868825		NR_033977	Hs.280892
A_19_P00322055	-4.98637	-6.31966	2.51977		DB496907 RIKEN full-length enriched human cDNA library, hypothalamus Homo sapiens cDNA clone H033063L12 5', mRNA sequence [DB496907]	85341848	chr16	85341789	+	hs|16q24.1		DB496907		chr16:85341789-85341848			Hs.642483
A_19_P00328053	-4.56198	-6.3341	3.41557			80616141	chr13	80616082	-	hs|13q31.1		TCONS_00022063		chr13:80616141-80616082
A_33_P3239936	-1.83358	-6.30589	22.1972			120389222	chr5	120389163	-	hs|5q23.1				chr5:120389222-120389163
A_24_P238510	-4.75642	-6.11103	2.55729			113625479	chrX	113625420	+	hs|Xq23				chrX:113625420-113625479
A_24_P667968	-4.23221	-5.31125	2.11263	DKFZP434A062	Homo sapiens uncharacterized LOC26102 (DKFZP434A062), long non-coding RNA [NR_026964]	139217801	chr9	139217742	-	hs|9q34.3	26102	NR_026964	uncharacterized LOC26102	chr9:139217801-139217742		NR_026964	Hs.561893
A_33_P3412295	-1.02745	-2.19501	2.2463	LOC645645	Homo sapiens cDNA FLJ44102 fis, clone TESTI4044035. [AK126090]	235752121	chr1	235752062	+	hs|1q42.3	645645	AK126090	uncharacterized LOC645645	chr1:235752062-235752121			Hs.159711
A_24_P396702	-3.04851	-4.14471	2.13791	CD302	Homo sapiens CD302 molecule (CD302), transcript variant 1, mRNA [NM_014880]	160625659	chr2	160625600	-	hs|2q24.2	9936	NM_014880	CD302 molecule	chr2:160625659-160625600	GO:0006909|GO:0005902|GO:0030246|GO:0030175|GO:0016021|GO:0005938	NM_014880	Hs.130014
A_19_P00317563	-4.40783	-6.42965	4.06095			67488243	chr2	67488184	+	hs|2p14		TCONS_00002927		chr2:67488184-67488243
A_33_P3414207	-2.37898	-5.83968	11.0097			131564157	chrX	131564098	+	hs|Xq26.2		XR_244538		chrX:131564098-131564157		XR_244538
A_32_P171181	1.6881	-1.35436	8.23897	NBPF10	Homo sapiens neuroblastoma breakpoint family, member 10 (NBPF10), mRNA [NM_001039703]	145310004	chr1	145309945	+	hs|1q21.1	100132406	NM_001039703	neuroblastoma breakpoint family, member 10	chr1:145309945-145310004	GO:0005737	NM_001039703	Hs.714127
A_32_P234145	-4.44705	-5.55876	2.16102	SHC4	Homo sapiens SHC (Src homology 2 domain containing) family, member 4 (SHC4), mRNA [NM_203349]	49116206	chr15	49116147	-	hs|15q21.1	399694	NM_203349	SHC (Src homology 2 domain containing) family, member 4	chr15:49116206-49116147	GO:0035556|GO:0030971|GO:0030054|GO:0045211|GO:0019904	NM_203349	Hs.642615
A_23_P362736	-3.15975	-5.54261	5.21568	RSPH10B	Homo sapiens radial spoke head 10 homolog B (Chlamydomonas) (RSPH10B), mRNA [NM_173565]	5967856	chr7	5966150	-	hs|7p22.1	222967	NM_173565	radial spoke head 10 homolog B (Chlamydomonas)	chr7:5967856-5966150		NM_173565	Hs.442339
A_19_P00813525	-2.72825	-4.52702	3.47923			100255556	chrX	100255497	+	hs|Xq22.1				chrX:100255497-100255556
A_33_P3408643	-5.11009	-6.14351	2.04687			38180029	chr2	38179970	+	hs|2p22.2				chr2:038179970-038180029
A_23_P215997	-4.96737	-6.25206	2.4363	CYP11B2	Homo sapiens cytochrome P450, family 11, subfamily B, polypeptide 2 (CYP11B2), mRNA [NM_000498]	143992259	chr8	143992200	-	hs|8q24.3	1585	NM_000498	cytochrome P450, family 11, subfamily B, polypeptide 2	chr8:143992259-143992200	GO:0006705|GO:0006805|GO:0005506|GO:0055075|GO:0005743|GO:0055078|GO:0047783|GO:0044281|GO:0004507|GO:0032870|GO:0034651|GO:0003091|GO:0005739|GO:0035865|GO:0002017|GO:0006700|GO:0032342|GO:0016125|GO:0008202|GO:0020037	NM_000498	Hs.632054
A_33_P3336592	-3.58011	-4.66422	2.12007	LOC100499221	Homo sapiens cDNA FLJ45109 fis, clone BRAWH3034097. [AK127052]	31695072	chr15	31695013	+	hs|15q13.3	100499221	AK127052	uncharacterized LOC100499221	chr15:31695013-31695072			Hs.585100
A_19_P00319922	-3.11435	-5.18797	4.2094		MGC_EST_42942 BD# 636643 Human Total RNA Master Panel II Homo sapiens cDNA, mRNA sequence [DN831677]	21809009	chr16	21808950	+	hs|16p12.2		DN831677		chr16:21808950-21809009			Hs.690623
A_23_P144512	-4.17606	-6.46397	4.8835	GK2	Homo sapiens glycerol kinase 2 (GK2), mRNA [NM_033214]	80328517	chr4	80328458	-	hs|4q21.21	2712	NM_033214	glycerol kinase 2	chr4:80328517-80328458	GO:0005737|GO:0019563|GO:0004370|GO:0005741|GO:0006072|GO:0006071|GO:0005524	NM_033214	Hs.98008
A_33_P3343394	-3.77593	-6.24321	5.52999			140817703	chr4	140817644	+	hs|4q31.1				chr4:140817644-140817703
A_33_P3647744	-3.41543	-6.43591	8.11437	LOC401324	Homo sapiens uncharacterized LOC401324 (LOC401324), long non-coding RNA [NR_038864]	35416082	chr7	35416023	+	hs|7p14.2	401324	NR_038864	uncharacterized LOC401324	chr7:35416023-35416082		NR_038864	Hs.377034
A_23_P115805	-5.38824	-6.39596	2.01073	SYCE1	Homo sapiens synaptonemal complex central element protein 1 (SYCE1), transcript variant 4, mRNA [NM_001143764]	135370611	chr10	135370308	-	hs|10q26.3	93426	NM_001143764	synaptonemal complex central element protein 1	chr10:135370611-135370308	GO:0000801|GO:0007130|GO:0051301	NM_001143764	Hs.553795
A_33_P3409746	-4.99278	-6.16377	2.25166	C11orf91	Homo sapiens chromosome 11 open reading frame 91 (C11orf91), mRNA [NM_001166692]	33721851	chr11	33721792	-	hs|11p13	100131378	NM_001166692	chromosome 11 open reading frame 91	chr11:33721851-33721792		NM_001166692	Hs.709466
A_33_P3311210	-4.2309	-5.60009	2.58326	BSX	Homo sapiens brain-specific homeobox (BSX), mRNA [NM_001098169]	122848564	chr11	122848505	-	hs|11q24.1	390259	NM_001098169	brain-specific homeobox	chr11:122848564-122848505	GO:0043565|GO:0005667|GO:0005737|GO:0003700|GO:0060056|GO:0045944|GO:0042755|GO:0007626|GO:0005634|GO:0006351	NM_001098169	Hs.449687
A_32_P231493	-2.80096	-3.98275	2.26859	DOCK9-AS2	Homo sapiens DOCK9 antisense RNA 2 (head to head) (DOCK9-AS2), long non-coding RNA [NR_047482]	99740850	chr13	99740791	+	hs|13q32.3	100861541	NR_047482	DOCK9 antisense RNA 2 (head to head)	chr13:99740791-99740850		NR_047482	Hs.344872
A_33_P3283271	-4.28811	-5.43278	2.21095	LOC100130849	Homo sapiens phosphorylase kinase, gamma 1 (muscle) pseudogene (LOC100130849), non-coding RNA [NR_038450]	56945140	chr7	56945081	-	hs|7p11.2	100130849	NR_038450	phosphorylase kinase, gamma 1 (muscle) pseudogene	chr7:56945140-56945081		NR_038450	Hs.568145
A_23_P300076	-1.18672	-3.90011	6.55865	IQCG	Homo sapiens IQ motif containing G (IQCG), transcript variant 1, mRNA [NM_032263]	197640793	chr3	197639603	-	hs|3q29	84223	NM_032263	IQ motif containing G	chr3:197640793-197639603		NM_032263	Hs.591675
A_19_P00315583	-2.51375	-4.981	5.52989	LOC100130691	Homo sapiens uncharacterized LOC100130691 (LOC100130691), long non-coding RNA [NR_026966]	178148344	chr2	178148285	-	hs|2q31.2	100130691	NR_026966	uncharacterized LOC100130691	chr2:178148344-178148285		NR_026966	Hs.728371
A_23_P319598	-5.09275	-6.37301	2.42883	C4BPB	Homo sapiens complement component 4 binding protein, beta (C4BPB), transcript variant 1, mRNA [NM_000716]	207263814	chr1	207263755	+	hs|1q32.2	725	NM_000716	complement component 4 binding protein, beta	chr1:207263755-207263814	GO:0030449|GO:0005886|GO:0007596|GO:0045087|GO:0006958|GO:0005576	NM_000716	Hs.99886
A_33_P3375736	-3.38232	-6.01233	6.19034	WDR17	Homo sapiens WD repeat domain 17 (WDR17), transcript variant 1, mRNA [NM_170710]	177102693	chr4	177102634	+	hs|4q34.2	116966	NM_170710	WD repeat domain 17	chr4:177102634-177102693		NM_170710	Hs.532056
A_19_P00800448	-3.77519	-5.91219	4.39846			127663432	chr12	127663373	+	hs|12q24.32				chr12:127663373-127663432
A_33_P3354451	-4.93079	-6.48716	2.94114	TRIM31	Homo sapiens tripartite motif containing 31 (TRIM31), mRNA [NM_007028]	30070983	chr6	30070924	-	hs|6p22.1	11074	NM_007028	tripartite motif containing 31	chr6:30070983-30070924	GO:0005739|GO:0016567|GO:0016874|GO:0008270	NM_007028	Hs.493275
A_23_P251453	-4.8258	-6.43208	3.04464	HNF4G	Homo sapiens hepatocyte nuclear factor 4, gamma (HNF4G), mRNA [NM_004133]	76476463	chr8	76476404	+	hs|8q21.11	3174	NM_004133	hepatocyte nuclear factor 4, gamma	chr8:76476404-76476463	GO:0043565|GO:0010467|GO:0006367|GO:0003700|GO:0006357|GO:0031018|GO:0003707|GO:0008270|GO:0005654|GO:0004879|GO:0045893	NM_004133	Hs.241529
A_19_P00328014	-3.97265	-6.14242	4.4995			77284841	chr7	77284782	-	hs|7q11.23				chr7:077284841-077284782
A_33_P3221925	-3.78755	-6.18523	5.26956			121400687	chr6	121400628	-	hs|6q22.31				chr6:121400687-121400628
A_24_P401870	-2.17404	-4.66998	5.64092	C9orf139	Homo sapiens chromosome 9 open reading frame 139 (C9orf139), mRNA [NM_207511]	139930941	chr9	139930882	+	hs|9q34.3	401563	NM_207511	chromosome 9 open reading frame 139	chr9:139930882-139930941		NM_207511	Hs.522509
A_24_P118052	-4.41169	-5.66692	2.38705	TPTE2	Homo sapiens transmembrane phosphoinositide 3-phosphatase and tensin homolog 2 (TPTE2), transcript variant 3, mRNA [NM_199254]	20012241	chr13	20010397	-	hs|13q12.11	93492	NM_199254	transmembrane phosphoinositide 3-phosphatase and tensin homolog 2	chr13:20012241-20010397	GO:0006661|GO:0000139|GO:0016314|GO:0005789|GO:0044281|GO:0016021|GO:0008138|GO:0006644|GO:0005216|GO:0004725	NM_199254	Hs.377488
A_19_P00811627	-4.78522	-6.52637	3.34302			209436864	chr2	209436805	-	hs|2q34				chr2:209436864-209436805
A_33_P3369975	-3.87552	-6.56148	6.43509	OR2L3	Homo sapiens olfactory receptor, family 2, subfamily L, member 3 (OR2L3), mRNA [NM_001004687]	248224540	chr1	248224481	+	hs|1q44	391192	NM_001004687	olfactory receptor, family 2, subfamily L, member 3	chr1:248224481-248224540	GO:0008150|GO:0003674|GO:0004984|GO:0005886|GO:0004930|GO:0016021	NM_001004687	Hs.690412
A_33_P3278191	-3.52951	-4.76556	2.35553			136059137	chrX	136059078	-	hs|Xq26.3				chrX:136059137-136059078
A_33_P3366550	-4.20874	-6.50172	4.9007			10595678	chr2	10595619	+	hs|2p25.1		TCONS_00004696		chr2:10595619-10595678
A_33_P3313597	-3.36914	-4.76886	2.6385	LOC100509861	Protein LOC100509861 [Source:UniProtKB/TrEMBL;Acc:M0R1Y7] [ENST00000596861]	62475057	chr20	62474998	-	hs|20q13.33	100509861	XM_003119827	uncharacterized LOC100509861	chr20:62475057-62474998		XM_003119827	Hs.555583
A_19_P00329736	-4.04673	-6.01063	3.90116			42776306	chr19	42776247	-	hs|19q13.2				chr19:042776306-042776247
A_33_P3316470	-4.80061	-6.02725	2.3402	OR6B1	Homo sapiens olfactory receptor, family 6, subfamily B, member 1 (OR6B1), mRNA [NM_001005281]	143702008	chr7	143701949	+	hs|7q35	135946	NM_001005281	olfactory receptor, family 6, subfamily B, member 1	chr7:143701949-143702008	GO:0004984|GO:0005886|GO:0004930|GO:0016021	NM_001005281	Hs.632031
A_33_P3387458	-4.31561	-6.13633	3.53259	SFMBT2	Scm-like with four mbt domains 2 [Source:HGNC Symbol;Acc:20256] [ENST00000379713]	7326212	chr10	7326153	-	hs|10p14	57713	AK090887	Scm-like with four mbt domains 2	chr10:7326212-7326153	GO:0005515|GO:0042393|GO:0006355|GO:0010629|GO:0005634		Hs.407983
A_19_P00808988	-3.6306	-5.93675	4.94561			126989785	chr7	126989726	-	hs|7q31.33				chr7:126989785-126989726
A_24_P6305	-4.95183	-6.13812	2.27567	RPL10	Homo sapiens ribosomal protein L10 (RPL10), transcript variant 1, mRNA [NM_006013]	153630564	chrX	153630505	+	hs|Xq28	6134	NM_006013	ribosomal protein L10	chrX:153630505-153630564	GO:0005515|GO:0010467|GO:0003735|GO:0016070|GO:0016071|GO:0005783|GO:0019083|GO:0006614|GO:0019058|GO:0006415|GO:0006412|GO:0006413|GO:0005829|GO:0006414|GO:0000184|GO:0016032|GO:0022625|GO:0044267	NM_006013	Hs.534404
A_33_P3406778	-4.41314	-5.50475	2.13111	PGF	placental growth factor [Source:HGNC Symbol;Acc:8893] [ENST00000405431]	75413496	chr14	75413437	-	hs|14q24.3	5228	AK023843	placental growth factor	chr14:75413496-75413437	GO:0048010|GO:0001666|GO:0001658|GO:0007565|GO:0008284|GO:0046982|GO:0042493|GO:0031100|GO:0007267|GO:0002040|GO:0005576|GO:0060688|GO:0005615|GO:0045766|GO:0042803|GO:0032870|GO:0030154|GO:0007165|GO:0001938|GO:0016020|GO:0051781|GO:0008083|GO:0008201		Hs.252820
A_23_P412932	-3.83669	-6.37678	5.81626	SPP2	Homo sapiens secreted phosphoprotein 2, 24kDa (SPP2), mRNA [NM_006944]	234978606	chr2	234975894	+	hs|2q37.1	6694	NM_006944	secreted phosphoprotein 2, 24kDa	chr2:234975894-234978606	GO:0010951|GO:0043234|GO:0001501|GO:0006461|GO:0046849|GO:0004866|GO:0005576	NM_006944	Hs.444488
A_33_P3240763	-4.10139	-5.19997	2.14144		Homo sapiens cDNA clone IMAGE:5302821. [BC040838]	67673494	chr9	67673435	+	hs|9q13		BC040838		chr9:67673435-67673494			Hs.545933
A_33_P3377644	-4.68177	-6.46131	3.43316	ZCCHC16	Homo sapiens zinc finger, CCHC domain containing 16 (ZCCHC16), mRNA [NM_001004308]	111700473	chrX	111700414	+	hs|Xq23	340595	NM_001004308	zinc finger, CCHC domain containing 16	chrX:111700414-111700473	GO:0008270|GO:0003676	NM_001004308	Hs.368140
A_33_P3258777	-4.88685	-6.0199	2.19321		Homo sapiens hypothetical gene supported by BC010180, mRNA (cDNA clone IMAGE:4310501), with apparent retained intron. [BC010180]	2452085	chr4	2452026	+	hs|4p16.3		BC010180		chr4:2452026-2452085			Hs.443116
A_23_P165042	-3.55102	-6.23427	6.42302	LOC100129935	Homo sapiens lectin, galactoside-binding, soluble, 14 pseudogene (LOC100129935), non-coding RNA [NR_026870]	40131302	chr19	40131243	+	hs|19q13.2	100129935	NR_026870	lectin, galactoside-binding, soluble, 14 pseudogene	chr19:40131243-40131302		NR_026870	Hs.659307
A_33_P3297618	-3.99082	-5.38829	2.63439			134156883	chr3	134156824	+	hs|3q22.2				chr3:134156824-134156883
A_33_P3297297	-4.01917	-6.32872	4.95725			85596865	chr2	85596806	+	hs|2p11.2				chr2:085596806-085596865
A_33_P3298236	-5.00711	-6.42724	2.67609	DCHS2	Homo sapiens dachsous cadherin-related 2 (DCHS2), transcript variant 2, mRNA [NM_001142552]	155243880	chr4	155243821	-	hs|4q31.3	54798	NM_001142552	dachsous cadherin-related 2	chr4:155243880-155243821	GO:0005886|GO:0005509|GO:0016021|GO:0007156	NM_001142552	Hs.655664
A_33_P3685572	-2.01162	-3.02443	2.01783		Homo sapiens mRNA; cDNA DKFZp686N0244 (from clone DKFZp686N0244). [BX649145]	102179109	chr8	102179050	-	hs|8q22.3		BX649145		chr8:102179109-102179050			Hs.27371
A_23_P256754	-4.85684	-6.53198	3.1935	GABRR1	Homo sapiens gamma-aminobutyric acid (GABA) A receptor, rho 1 (GABRR1), transcript variant 1, mRNA [NM_002042]	89888380	chr6	89888321	-	hs|6q15	2569	NM_002042	gamma-aminobutyric acid (GABA) A receptor, rho 1	chr6:89888380-89888321	GO:0005230|GO:0030054|GO:0005886|GO:0004890|GO:0034707|GO:0007268|GO:0007214|GO:0005254|GO:0055085|GO:0034220|GO:0005887|GO:0045211|GO:0006810	NM_002042	Hs.99927
A_33_P3374893	-4.73462	-6.55316	3.52725	LINC00487	Homo sapiens long intergenic non-protein coding RNA 487 (LINC00487), long non-coding RNA [NR_038369]	6869391	chr2	6869332	-	hs|2p25.2	400941	NR_038369	long intergenic non-protein coding RNA 487	chr2:6869391-6869332		NR_038369	Hs.446195
A_33_P3340961	-3.34144	-5.37964	4.10734	SH3GL3	Homo sapiens EEN-B2-L4 mRNA, complete cds. [AF036272]	49271538	chr4	49271479	-	hs|4p11	6457	AF036272	SH3-domain GRB2-like 3	chr4:49271538-49271479	GO:0005515|GO:0007165|GO:0031901|GO:0007417|GO:0042802|GO:0008289|GO:0006897		Hs.666365
A_23_P39550	-3.64617	-4.7677	2.17578	TMEM163	Homo sapiens transmembrane protein 163 (TMEM163), mRNA [NM_030923]	135214230	chr2	135214171	-	hs|2q21.3	81615	NM_030923	transmembrane protein 163	chr2:135214230-135214171	GO:0030054|GO:0030285|GO:0031901|GO:0008270	NM_030923	Hs.369471
A_19_P00807411	-3.49864	-4.5173	2.02603	RNF180	Homo sapiens ring finger protein 180 (RNF180), transcript variant 1, mRNA [NM_001113561]	63668373	chr5	63668314	+	hs|5q12.3	285671	NM_001113561	ring finger protein 180	chr5:63668314-63668373	GO:0004842|GO:0032436|GO:0031227|GO:0008270|GO:0016021|GO:0005635|GO:0031624	NM_001113561	Hs.657843
A_19_P00320597	-4.94523	-6.23012	2.43664	LOC643733	Homo sapiens caspase 4, apoptosis-related cysteine peptidase pseudogene (LOC643733), transcript variant 2, non-coding RNA [NR_034079]	104779686	chr11	104779627	-	hs|11q22.3	643733	NR_034079	caspase 4, apoptosis-related cysteine peptidase pseudogene	chr11:104779686-104779627		NR_034079	Hs.713751
A_19_P00807728	-4.19279	-5.25249	2.0845			23350839	chr8	23350780	-	hs|8p21.2				chr8:23350839-23350780
A_33_P3313338	-5.32053	-6.33437	2.01928		T cell receptor alpha variable 17 [Source:HGNC Symbol;Acc:12113] [ENST00000390445]	22466367	chr14	22466308	+	hs|14q11.2		AB305714		chr14:22466308-22466367			Hs.534433
A_33_P3345673	-4.06999	-5.85626	3.44922	MED15P9	Homo sapiens hypothetical protein LOC285103, mRNA (cDNA clone IMAGE:5273139). [BC036597]	130896378	chr2	130896320	+	hs|2q21.1	285103	BC036597	mediator complex subunit 15 pseudogene 9	chr2:130896320-130896378			Hs.570106
A_23_P42004	-3.97015	-5.44743	2.78422	SLC22A16	Homo sapiens solute carrier family 22 (organic cation/carnitine transporter), member 16 (SLC22A16), mRNA [NM_033125]	110746152	chr6	110746093	-	hs|6q21	85413	NM_033125	solute carrier family 22 (organic cation/carnitine transporter), member 16	chr6:110746152-110746093	GO:0005886|GO:0015695|GO:0005275|GO:0007275|GO:0007283|GO:0030317|GO:0055085|GO:0015101|GO:0030154|GO:0046717|GO:0007338|GO:0015837|GO:0016021|GO:0015879|GO:0015226	NM_033125	Hs.520319
A_33_P3414880	-2.47944	-4.18013	3.25056		FMNL_HUMAN (O95466) Formin-like 1 protein (Formin-like protein) (Leukocyte formin) (CLL-associated antigen KW-13), partial (3%) [THC2502506]	43296741	chr17	43296682	-	hs|17q21.31				chr17:043296741-043296682
A_19_P00802020	-3.75225	-5.53545	3.44189			151193719	chr3	151193660	+	hs|3q25.1				chr3:151193660-151193719
A_33_P3283922	-4.4643	-6.33023	3.64501			71464224	chr16	71464165	-	hs|16q22.2		TCONS_l2_00010265		chr16:71464224-71464165
A_19_P00320330	-2.26584	-3.60635	2.5324			129007474	chr8	129007415	+	hs|8q24.21				chr8:129007415-129007474
A_19_P00326574	-5.0999	-6.55981	2.75091			106836077	chr6	106836018	-	hs|6q21				chr6:106836077-106836018
A_33_P3416218	-4.31725	-6.3001	3.95274		mucin 3A, cell surface associated [Source:HGNC Symbol;Acc:7513] [ENST00000422757]	100608734	chr7	100608319	+	hs|7q22.1		XM_005276061		chr7:100608319-100608734		XM_005276061	Hs.744422
A_19_P00316879	-4.12221	-5.98343	3.63315			235353314	chr2	235353255	-	hs|2q37.1				chr2:235353314-235353255
A_23_P337270	-4.16306	-5.9162	3.37092	NEK10	NIMA-related kinase 10 [Source:HGNC Symbol;Acc:18592] [ENST00000383770]	27152608	chr3	27152549	-	hs|3p24.1	152110	XM_005265644	NIMA-related kinase 10	chr3:27152608-27152549	GO:0004674|GO:0004713|GO:0005524|GO:0046872	XM_005265644	Hs.506115
A_19_P00320077	-4.36824	-5.42115	2.07471	C5orf63	Homo sapiens chromosome 5 open reading frame 63 (C5orf63), transcript variant 1, mRNA [NM_001164479]	126378535	chr5	126378476	-	hs|5q23.2	401207	NM_001164479	chromosome 5 open reading frame 63	chr5:126378535-126378476	GO:0005739|GO:0055114	NM_001164479	Hs.49573
A_23_P85922	-4.14533	-5.5128	2.58017	BMP8A	Homo sapiens bone morphogenetic protein 8a (BMP8A), mRNA [NM_181809]	39995003	chr1	39994944	+	hs|1p34.3	353500	NM_181809	bone morphogenetic protein 8a	chr1:39994944-39995003	GO:0001503|GO:0051216|GO:0002024|GO:2000505|GO:0046676|GO:0040007|GO:0008083|GO:0005615|GO:0005125|GO:0030154	NM_181809	Hs.472497
A_23_P38784	-4.38887	-5.89159	2.83377	SIGLEC7	Homo sapiens sialic acid binding Ig-like lectin 7 (SIGLEC7), transcript variant 1, mRNA [NM_014385]	51649311	chr19	51649252	+	hs|19q13.41	27036	NM_014385	sialic acid binding Ig-like lectin 7	chr19:51649252-51649311	GO:0005887|GO:0030246|GO:0004872|GO:0007155	NM_014385	Hs.655393
A_33_P3221090	-3.96422	-5.57586	3.05598	GPR156	Homo sapiens G protein-coupled receptor 156 (GPR156), transcript variant 1, mRNA [NM_153002]	119885938	chr3	119885879	-	hs|3q13.33	165829	NM_153002	G protein-coupled receptor 156	chr3:119885938-119885879	GO:0005886|GO:0004965|GO:0016021	NM_153002	Hs.333358
A_33_P3339701	-4.48452	-5.6618	2.26149			192542599	chr2	192542540	+	hs|2q32.3				chr2:192542540-192542599
A_33_P3353757	-5.28219	-6.32625	2.06203		Q69T61_ORYSA (Q69T61) Epstein-Barr virus EBNA-1-like protein, partial (9%) [THC2603676]	87540473	chr6	87540414	-	hs|6q14.3				chr6:087540473-087540414
A_19_P00317169	-4.90064	-6.01761	2.1689	CASC8	Homo sapiens cancer susceptibility candidate 8 (non-protein coding) (CASC8), long non-coding RNA [NR_024393]	128455654	chr8	128455595	-	hs|8q24.21	727677	NR_024393	cancer susceptibility candidate 8 (non-protein coding)	chr8:128455654-128455595		NR_024393	Hs.673248
A_33_P3226850	-3.26019	-5.74985	5.61646	LINC00290	Homo sapiens long intergenic non-protein coding RNA 290 (LINC00290), long non-coding RNA [NR_033918]	181985475	chr4	181985416	-	hs|4q34.3	728081	NR_033918	long intergenic non-protein coding RNA 290	chr4:181985475-181985416		NR_033918	Hs.535735
A_24_P299474	-1.58316	-2.70509	2.17638	TENM2	Homo sapiens teneurin transmembrane protein 2 (TENM2), mRNA [NM_001122679]	167690122	chr5	167690063	+	hs|5q34	57451	NM_001122679	teneurin transmembrane protein 2	chr5:167690063-167690122	GO:0005515|GO:0043005|GO:0030054|GO:0035584|GO:0005886|GO:0005783|GO:0051491|GO:0045202|GO:0005634|GO:0030175|GO:0030425|GO:0042803|GO:0030426|GO:0016337|GO:0043197|GO:0007411|GO:0005911|GO:0045211|GO:0050839|GO:0007157|GO:0005794|GO:0046982|GO:0005102|GO:0000122|GO:0006351|GO:0007165|GO:0005887|GO:0016605	NM_001122679	Hs.631957
A_33_P3441021	-3.96993	-6.10169	4.38252	TMEM233	Homo sapiens transmembrane protein 233 (TMEM233), mRNA [NM_001136534]	120078618	chr12	120078559	+	hs|12q24.23	387890	NM_001136534	transmembrane protein 233	chr12:120078559-120078618	GO:0009607|GO:0016021	NM_001136534	Hs.530965
A_33_P3374678	-4.94865	-6.19923	2.37938	TMPRSS11D	Homo sapiens transmembrane protease, serine 11D (TMPRSS11D), mRNA [NM_004262]	68686678	chr4	68686619	-	hs|4q13.2	9407	NM_004262	transmembrane protease, serine 11D	chr4:68686678-68686619	GO:0007585|GO:0004252|GO:0005887|GO:0006508|GO:0008233|GO:0005576	NM_004262	Hs.132195
A_19_P00330488	-4.4332	-6.08288	3.13764			129136167	chr11	129136108	+	hs|11q24.3				chr11:129136108-129136167
A_33_P3375910	-1.69492	-2.76391	2.09797			73760698	chr17	73760639	-	hs|17q25.1				chr17:073760698-073760639
A_33_P3297040	-4.51477	-6.36977	3.61749	PBOV1	Homo sapiens prostate and breast cancer overexpressed 1 (PBOV1), mRNA [NM_021635]	138539184	chr6	138539125	-	hs|6q23.3	59351	NM_021635	prostate and breast cancer overexpressed 1	chr6:138539184-138539125	GO:0005737|GO:0005634	NM_021635	Hs.302016
A_19_P00805319	-4.70592	-6.56365	3.62436			50105741	chr14	50105682	-	hs|14q21.3				chr14:050105741-050105682
A_24_P327084	-5.19425	-6.30054	2.15292	PRSS33	Homo sapiens protease, serine, 33 (PRSS33), mRNA [NM_152891]	2834349	chr16	2834290	-	hs|16p13.3	260429	NM_152891	protease, serine, 33	chr16:2834349-2834290	GO:0004252|GO:0006508|GO:0005615	NM_152891	Hs.280658
A_33_P3412678	-3.15476	-5.22147	4.18932	DEFB112	Homo sapiens defensin, beta 112 (DEFB112), mRNA [NM_001037498]	50011349	chr6	50011290	-	hs|6p12.3	245915	NM_001037498	defensin, beta 112	chr6:50011349-50011290	GO:0005576|GO:0042742	NM_001037498	Hs.571092
A_33_P3310189	-4.22465	-5.43356	2.31162	ADRB1	Homo sapiens adrenoceptor beta 1 (ADRB1), mRNA [NM_000684]	115806667	chr10	115806608	+	hs|10q25.3	153	NM_000684	adrenoceptor beta 1	chr10:115806608-115806667	GO:0005515|GO:0005886|GO:0009409|GO:0030819|GO:0002024|GO:0002025|GO:0051379|GO:0005634|GO:0007266|GO:2001259|GO:0031694|GO:0061051|GO:0051380|GO:0042596|GO:0031649|GO:0007190|GO:0003084|GO:0045986|GO:0040015|GO:0008144|GO:0071880|GO:0051924|GO:0043950|GO:0007613|GO:0086004|GO:0003061|GO:0005088|GO:0046982|GO:0033365|GO:0007568|GO:0055088|GO:0035240|GO:0006915|GO:0004939|GO:0030165|GO:0019233|GO:…	NM_000684	Hs.99913
A_19_P00811963	-2.67683	-5.75654	8.45448			156856100	chr1	156856041	-	hs|1q23.1				chr1:156856100-156856041
A_33_P3262560	-2.73606	-4.02865	2.44968	LAMA3	laminin, alpha 3 [Source:HGNC Symbol;Acc:6483] [ENST00000585600]	21376051	chr18	21375992	+	hs|18q11.2	3909	BC093406	laminin, alpha 3	chr18:21375992-21376051	GO:0030334|GO:0034329|GO:0005102|GO:0005606|GO:0005576|GO:0030155|GO:0005604|GO:0045995|GO:0005610|GO:0008544|GO:0005198|GO:0030198|GO:0031581|GO:0007155		Hs.436367
A_19_P00811319	-4.98289	-6.14783	2.24223		Q40UC7_KINRA (Q40UC7) Type II secretion system protein E, partial (3%) [THC2604080]	105760455	chr12	105760396	-	hs|12q23.3				chr12:105760455-105760396
A_19_P00319995	-2.98151	-4.86	3.6769	MSR1	macrophage scavenger receptor 1 [Source:HGNC Symbol;Acc:7376] [ENST00000518343]	16122801	chr8	16122742	-	hs|8p22	4481	DA243495	macrophage scavenger receptor 1	chr8:16122801-16122742	GO:0005515|GO:0005581|GO:0005886|GO:0010744|GO:0030169|GO:0030301|GO:0010886|GO:0042221|GO:0006898|GO:0005829|GO:0030666|GO:0042953|GO:0005887|GO:0034381|GO:0034362|GO:0005044		Hs.734231
A_23_P405161	-4.5043	-6.08481	2.99075	C7orf33	Homo sapiens chromosome 7 open reading frame 33 (C7orf33), mRNA [NM_145304]	148312450	chr7	148311361	+	hs|7q36.1	202865	NM_145304	chromosome 7 open reading frame 33	chr7:148311361-148312450		NM_145304	Hs.352212
A_23_P93169	-4.77864	-6.52301	3.35049	LGSN	Homo sapiens lengsin, lens protein with glutamine synthetase domain (LGSN), transcript variant 1, mRNA [NM_016571]	63989680	chr6	63989621	-	hs|6q12	51557	NM_016571	lengsin, lens protein with glutamine synthetase domain	chr6:63989680-63989621	GO:0004356|GO:0006542	NM_016571	Hs.149585
A_33_P3356356	-2.86848	-4.649	3.4355	SRP14-AS1	Homo sapiens SRP14 antisense RNA1 (head to head) (SRP14-AS1), transcript variant 1, long non-coding RNA [NR_040059]	40358278	chr15	40358219	+	hs|15q15.1	100131089	NR_040059	SRP14 antisense RNA1 (head to head)	chr15:40358219-40358278		NR_040059	Hs.386000
A_32_P92489	-3.40387	-5.17844	3.42135	PKD1L2	Homo sapiens polycystic kidney disease 1-like 2 (PKD1L2), transcript variant 1, mRNA [NM_052892]	81134873	chr16	81134814	-	hs|16q23.2	114780	NM_052892	polycystic kidney disease 1-like 2	chr16:81134873-81134814	GO:0007218|GO:0005509|GO:0030246|GO:0016021|GO:0006811	NM_052892	Hs.413525
A_33_P3323486	-3.67295	-5.56855	3.72076		Synthetic construct DNA, clone: pF1KE0827, Homo sapiens OR4A13P gene for Putative olfactory receptor, family 4, subfamily A, member 13, without stop codon, in Flexi system. [AB529256]	55235191	chr11	55235135	+	hs|11q11		AB529256		chr11:55235135-55235191
A_33_P3247489	-3.08924	-5.54311	5.47883	C11orf85	Homo sapiens chromosome 11 open reading frame 85 (C11orf85), mRNA [NM_001037225]	64708109	chr11	64708050	-	hs|11q13.1	283129	NM_001037225	chromosome 11 open reading frame 85	chr11:64708109-64708050		NM_001037225	Hs.567793
A_33_P3224878	-4.29843	-6.18599	3.70008	ITGA4	Homo sapiens integrin, alpha 4 (antigen CD49D, alpha 4 subunit of VLA-4 receptor) (ITGA4), mRNA [NM_000885]	182322394	chr2	182322335	+	hs|2q31.3	3676	NM_000885	integrin, alpha 4 (antigen CD49D, alpha 4 subunit of VLA-4 receptor)	chr2:182322335-182322394	GO:0005515|GO:0008305|GO:0060710|GO:0005886|GO:0009986|GO:0050900|GO:0046872|GO:0007507|GO:0001974|GO:0007229|GO:0007596|GO:0060324|GO:0050776|GO:0030183|GO:0007159|GO:0001968|GO:0007157|GO:0009897|GO:0070062	NM_000885	Hs.440955
A_19_P00807324	-5.3131	-6.47394	2.23588			1025329	chr18	1025270	+	hs|18p11.32				chr18:001025270-001025329
A_33_P3262884	-1.79441	-3.69812	3.74175		Homo sapiens cDNA FLJ34386 fis, clone HCHON1000166. [AK091705]	56227372	chr12	56227313	+	hs|12q13.2		AK091705		chr12:56227313-56227372			Hs.731828
A_32_P377032	-2.01428	-4.11962	4.30297	LINC00471	Homo sapiens long intergenic non-protein coding RNA 471 (LINC00471), long non-coding RNA [NR_024079]	232378262	chr2	232374020	-	hs|2q37.1	151477	NR_024079	long intergenic non-protein coding RNA 471	chr2:232378262-232374020		NR_024079	Hs.375211
A_33_P3230414	-3.55618	-5.73794	4.53709	ZNF774	Homo sapiens zinc finger protein 774 (ZNF774), mRNA [NM_001004309]	90904714	chr15	90904655	+	hs|15q26.1	342132	NM_001004309	zinc finger protein 774	chr15:90904655-90904714	GO:0006355|GO:0005634|GO:0003677|GO:0046872|GO:0006351	NM_001004309	Hs.55307
A_33_P3327041	-4.87565	-6.40241	2.88139	PLCE1-AS1	Homo sapiens PLCE1 antisense RNA 1 (PLCE1-AS1), long non-coding RNA [NR_033969]	96039115	chr10	96039056	-	hs|10q23.33	100128054	NR_033969	PLCE1 antisense RNA 1	chr10:96039115-96039056		NR_033969	Hs.677562
A_19_P00802706	-2.77569	-4.25522	2.78859			27425033	chr8	27424974	+	hs|8p21.1				chr8:027424974-027425033
A_23_P108082	-2.52708	-3.72142	2.2884	CREB3L3	Homo sapiens cAMP responsive element binding protein 3-like 3 (CREB3L3), transcript variant 1, mRNA [NM_032607]	4172278	chr19	4172219	+	hs|19p13.3	84699	NM_032607	cAMP responsive element binding protein 3-like 3	chr19:4172219-4172278	GO:0043565|GO:0006986|GO:0005515|GO:0005737|GO:0003700|GO:0005789|GO:0005730|GO:0005634|GO:0016021|GO:0006351	NM_032607	Hs.247744
A_19_P00328559	-5.27449	-6.54548	2.41327			62568460	chr10	62568401	+	hs|10q21.2				chr10:062568401-062568460
A_33_P3376651	-4.55384	-5.66475	2.15982		CR740889 Soares_senescent_fibroblasts_NbHSF Homo sapiens cDNA clone IMAGp971H2070 ; IMAGE:1667058 5', mRNA sequence [CR740889]	48475249	chr17	48475190	+	hs|17q21.33		CR740889		chr17:48475190-48475249			Hs.743891
A_33_P3387493	-2.88916	-4.42007	2.88968	FTH1P18	Homo sapiens ferritin, heavy polypeptide 1 pseudogene 18 (FTH1P18), mRNA [NM_001271682]	37061040	chrX	37060981	-	hs|Xp21.1	441490	NM_001271682	ferritin, heavy polypeptide 1 pseudogene 18	chrX:37061040-37060981		NM_001271682	Hs.744832
A_23_P63870	-1.30101	-2.56494	2.40149	SAMD8	Homo sapiens sterile alpha motif domain containing 8 (SAMD8), transcript variant 2, mRNA [NM_144660]	76936313	chr10	76936254	+	hs|10q22.2	142891	NM_144660	sterile alpha motif domain containing 8	chr10:76936254-76936313	GO:0003674|GO:2000303|GO:0006686|GO:0030176|GO:0016021|GO:0046513|GO:0016740	NM_144660	Hs.744986
A_23_P52668	-1.63669	-3.24889	3.05716	NAALADL1	Homo sapiens N-acetylated alpha-linked acidic dipeptidase-like 1 (NAALADL1), mRNA [NM_005468]	64813563	chr11	64813504	-	hs|11q13.1	10004	NM_005468	N-acetylated alpha-linked acidic dipeptidase-like 1	chr11:64813563-64813504	GO:0016324|GO:0006508|GO:0004180|GO:0008233|GO:0016021|GO:0016805|GO:0046872|GO:0008237	NM_005468	Hs.13967
A_19_P00327730	-2.78669	-4.04636	2.39441			12719556	chr5	12719497	+	hs|5p15.2				chr5:012719497-012719556
A_19_P00323615	-2.90571	-5.18378	4.85031			68410167	chrX	68410108	-	hs|Xq13.1				chrX:068410167-068410108
A_33_P3379811	-4.36529	-6.24327	3.67559	C12orf77	Homo sapiens chromosome 12 open reading frame 77 (C12orf77), mRNA [NM_001101339]	25146431	chr12	25146372	-	hs|12p12.1	196415	NM_001101339	chromosome 12 open reading frame 77	chr12:25146431-25146372		NM_001101339	Hs.434453
A_33_P3268089	-4.24119	-5.55156	2.48004	OR51I2	Homo sapiens olfactory receptor, family 51, subfamily I, member 2 (OR51I2), mRNA [NM_001004754]	5475657	chr11	5475598	+	hs|11p15.4	390064	NM_001004754	olfactory receptor, family 51, subfamily I, member 2	chr11:5475598-5475657	GO:0050911|GO:0007608|GO:0004984|GO:0005886|GO:0004930|GO:0016021	NM_001004754	Hs.553733
A_19_P00805681	-3.29338	-5.98039	6.43979			138830672	chr2	138830613	+	hs|2q22.1				chr2:138830613-138830672
A_19_P00808524	-4.81068	-6.48028	3.18128			82786042	chr11	82785983	-	hs|11q14.1				chr11:082786042-082785983
A_33_P3263935	-4.97114	-6.46006	2.8068	KRTAP22-2	Homo sapiens keratin associated protein 22-2 (KRTAP22-2), mRNA [NM_001164434]	31962528	chr21	31962469	-	hs|21q22.11	100288287	NM_001164434	keratin associated protein 22-2	chr21:31962528-31962469	GO:0005882	NM_001164434	Hs.580880
A_33_P3371325	-3.27117	-4.63143	2.56731		Q6NTE2_HUMAN (Q6NTE2) FTHL17 protein (Fragment), partial (75%) [THC2652934]	37351953	chrX	37351894	+	hs|Xp21.1				chrX:037351894-037351953
A_19_P00315818	-3.98521	-5.01672	2.04416		Q9U5F8_EPTBU (Q9U5F8) Aldolase-2 (Fragment), partial (6%) [THC2656839]	157072921	chr7	157072862	-	hs|7q36.3				chr7:157072921-157072862
A_19_P00318140	-3.7247	-5.6644	3.83626	LOC100287290	PREDICTED: Homo sapiens cytokine receptor CRL2 (LOC100287290), transcript variant X1, misc_RNA [XR_241605]	158460643	chr3	158460584	+	hs|3q25.32	100287290	XR_241605	cytokine receptor CRL2	chr3:158460584-158460643		XR_241605	Hs.729204
A_33_P3415551	-2.25368	-3.35348	2.14325	GPAT2	Homo sapiens glycerol-3-phosphate acyltransferase 2, mitochondrial (GPAT2), mRNA [NM_207328]	96687836	chr2	96687777	-	hs|2q11.1	150763	NM_207328	glycerol-3-phosphate acyltransferase 2, mitochondrial	chr2:96687836-96687777	GO:0005739|GO:0019432|GO:0016024|GO:0005741|GO:0004366|GO:0044281|GO:0016021|GO:0006644|GO:0006072|GO:0006654|GO:0046474	NM_207328	Hs.348629
A_33_P3371810	-5.41543	-6.45509	2.05575		H.sapiens TCRB PS7(10.1) mRNA. [X58330]	142344841	chr7	142344782	+	hs|7q34		X58330		chr7:142344782-142344841			Hs.382212
A_33_P3355418	-2.93098	-4.06227	2.19055	AGBL1	Homo sapiens ATP/GTP binding protein-like 1 (AGBL1), mRNA [NM_152336]	87217605	chr15	87217546	+	hs|15q25.3	123624	NM_152336	ATP/GTP binding protein-like 1	chr15:87217546-87217605	GO:0035610|GO:0015631|GO:0006508|GO:0008270|GO:0035609|GO:0005829|GO:0004181	NM_152336	Hs.679833
A_24_P925040	-4.32689	-5.40681	2.11391	CAV2	Homo sapiens caveolin 2 (CAV2), transcript variant 1, mRNA [NM_001233]	116148320	chr7	116148261	+	hs|7q31.2	858	NM_001233	caveolin 2	chr7:116148261-116148320	GO:0051219|GO:0005515|GO:0030133|GO:0048471|GO:0005886|GO:0007268|GO:0005634|GO:0051259|GO:0006906|GO:0042803|GO:0070836|GO:0005829|GO:0005622|GO:0016050|GO:0031748|GO:0060161|GO:0002080|GO:0048278|GO:0030512|GO:0005811|GO:0019905|GO:0007088|GO:0005794|GO:0009986|GO:0048741|GO:0031410|GO:0031234|GO:0043234|GO:0001938|GO:0000139|GO:0016020|GO:0005887|GO:0001937|GO:0005901|GO:0045121|GO:0007005|GO:…	NM_001233	Hs.212332
A_33_P3353796	-4.56375	-5.92037	2.56085		Homo sapiens cDNA clone IMAGE:5284411. [BC045633]	115800846	chr10	115800787	-	hs|10q25.3		BC045633		chr10:115800846-115800787			Hs.616567
A_19_P00810333	-4.42688	-6.10637	3.20316			201503384	chr1	201503325	+	hs|1q32.1				chr1:201503325-201503384
A_33_P3315986	-3.69675	-4.89787	2.29919			20344517	chr20	20344458	-	hs|20p11.23				chr20:020344517-020344458
A_33_P3484806	-4.98753	-6.15063	2.23938		HCG1815999; Uncharacterized protein [Source:UniProtKB/TrEMBL;Acc:H3BQN9] [ENST00000499939]	27283289	chr16	27283230	+	hs|16p12.1		AK025061		chr16:27283230-27283289
A_33_P3303250	-4.27859	-5.74161	2.75684		CDNA FLJ26691 fis, clone MPG07564; Uncharacterized protein [Source:UniProtKB/TrEMBL;Acc:Q6ZP22] [ENST00000602037]	139015815	chr9	139015756	+	hs|9q34.3		AK130201		chr9:139015756-139015815			Hs.650691
A_33_P3340782	-4.42857	-6.07281	3.12584	SPINK5	Homo sapiens serine peptidase inhibitor, Kazal type 5 (SPINK5), transcript variant 3, mRNA [NM_001127699]	147504478	chr5	147504419	+	hs|5q32	11005	NM_001127699	serine peptidase inhibitor, Kazal type 5	chr5:147504419-147504478	GO:0035315|GO:0048471|GO:0097209|GO:0042640|GO:0004867|GO:0005783|GO:0005576|GO:0030155|GO:0045861|GO:0005829|GO:0009913|GO:0005737|GO:0050777|GO:0030198|GO:0016525|GO:0030855|GO:0045580|GO:0005789|GO:0005938	NM_001127699	Hs.331555
A_23_P388220	-3.41653	-5.65936	4.73325	RALYL	Homo sapiens RALY RNA binding protein-like (RALYL), transcript variant 3, mRNA [NM_173848]	85833142	chr8	85799966	+	hs|8q21.2	138046	NM_173848	RALY RNA binding protein-like	chr8:85799966-85833142	GO:0000166|GO:0003723	NM_173848	Hs.121663
A_33_P3260680	-5.4359	-6.47312	2.05227	OR2T4	Homo sapiens olfactory receptor, family 2, subfamily T, member 4 (OR2T4), mRNA [NM_001004696]	248525929	chr1	248525870	+	hs|1q44	127074	NM_001004696	olfactory receptor, family 2, subfamily T, member 4	chr1:248525870-248525929	GO:0004984|GO:0005886|GO:0004930|GO:0016021	NM_001004696	Hs.553586
A_23_P16275	-3.42057	-4.674	2.38407	TSKS	Homo sapiens testis-specific serine kinase substrate (TSKS), mRNA [NM_021733]	50243359	chr19	50243174	-	hs|19q13.33	60385	NM_021733	testis-specific serine kinase substrate	chr19:50243359-50243174	GO:0005515|GO:0019901|GO:0005814|GO:0010923	NM_021733	Hs.515858
A_32_P75902	-3.65206	-4.9557	2.46851	MEIOB	Homo sapiens meiosis specific with OB domains (MEIOB), transcript variant 2, mRNA [NM_152764]	1884158	chr16	1884099	-	hs|16p13.3	254528	NM_152764	meiosis specific with OB domains	chr16:1884158-1884099	GO:0005737|GO:0007140	NM_152764	Hs.729604
A_33_P3226910	-5.1536	-6.44565	2.44875	GRK7	Homo sapiens G protein-coupled receptor kinase 7 (GRK7), mRNA [NM_139209]	141535892	chr3	141535833	+	hs|3q23	131890	NM_139209	G protein-coupled receptor kinase 7	chr3:141535833-141535892	GO:0007165|GO:0046777|GO:0004703|GO:0016020|GO:0038032|GO:0050254|GO:0007601|GO:0005524	NM_139209	Hs.680654
A_32_P447001	-1.98436	-3.64065	3.15206	C15orf65	Homo sapiens chromosome 15 open reading frame 65 (C15orf65), mRNA [NM_001198784]	55710721	chr15	55710662	+	hs|15q21.3	145788	NM_001198784	chromosome 15 open reading frame 65	chr15:55710662-55710721		NM_001198784	Hs.97300
A_33_P3266920	-4.39461	-6.28052	3.69586	LOC100131303	Homo sapiens uncharacterized LOC100131303 (LOC100131303), mRNA [NM_001282442]	68048045	chr16	68047986	-	hs|16q22.1	100131303	NM_001282442	uncharacterized LOC100131303	chr16:68048045-68047986		NM_001282442
A_33_P3308232	-3.85849	-5.49571	3.11067	FAM224A	Homo sapiens family with sequence similarity 224, member A (non-protein coding) (FAM224A), long non-coding RNA [NR_002161]	20492688	chrY	20492629	+	hs|Yq11.222	401630	NR_002161	family with sequence similarity 224, member A (non-protein coding)	chrY:20492629-20492688		NR_002161	Hs.612916
A_33_P3251205	-4.63272	-6.09279	2.75121		immunoglobulin lambda variable 3-9 (gene/pseudogene) [Source:HGNC Symbol;Acc:5918] [ENST00000390316]	23162081	chr22	23162022	+	hs|22q11.22		AF194657		chr22:23162022-23162081			Hs.449585
A_33_P3889862	-4.46774	-5.50777	2.05627	LOC151475	Homo sapiens uncharacterized LOC151475 (LOC151475), long non-coding RNA [NR_040038]	231555802	chr2	231555743	-	hs|2q37.1	151475	NR_040038	uncharacterized LOC151475	chr2:231555802-231555743		NR_040038	Hs.528154
A_33_P3221203	-5.06107	-6.19046	2.18765	MMP13	Homo sapiens matrix metallopeptidase 13 (collagenase 3) (MMP13), mRNA [NM_002427]	102813832	chr11	102813773	-	hs|11q22.2	4322	NM_002427	matrix metallopeptidase 13 (collagenase 3)	chr11:102813832-102813773	GO:0051216|GO:0005509|GO:0005578|GO:0005576|GO:0030282|GO:0005615|GO:0022617|GO:0030198|GO:0030574|GO:0006508|GO:0008270|GO:0004222|GO:0044267	NM_002427	Hs.2936
A_19_P00801419	-3.60355	-6.45874	7.23603			54211242	chr10	54211183	+	hs|10q21.1				chr10:054211183-054211242
A_33_P3353230	-4.04809	-6.18375	4.39439	DEFB134	Homo sapiens defensin, beta 134 (DEFB134), mRNA [NM_001033019]	11851552	chr8	11851493	-	hs|8p23.1	613211	NM_001033019	defensin, beta 134	chr8:11851552-11851493	GO:0005576|GO:0042742	NM_001033019	Hs.631852
A_33_P3303742	-4.42284	-5.59352	2.25118	LOC728637	Homo sapiens uncharacterized LOC728637 (LOC728637), mRNA [NM_001278059]	131142893	chr5	131142834	-	hs|5q31.1	728637	NM_001278059	uncharacterized LOC728637	chr5:131142893-131142834		NM_001278059	Hs.631802
A_19_P00331284	-3.42062	-4.50261	2.11696			29667331	chr8	29667272	+	hs|8p12				chr8:029667272-029667331
A_32_P420563	-1.67479	-3.07273	2.63526	RNF215	Homo sapiens ring finger protein 215 (RNF215), mRNA [NM_001017981]	30774868	chr22	30774809	-	hs|22q12.2	200312	NM_001017981	ring finger protein 215	chr22:30774868-30774809	GO:0008270|GO:0016021	NM_001017981	Hs.592194
A_33_P3385842	-3.64951	-5.4987	3.60297	CCDC7	Homo sapiens coiled-coil domain containing 7 (CCDC7), transcript variant 1, mRNA [NM_145023]	32856818	chr10	32856759	+	hs|10p11.22	221016	NM_145023	coiled-coil domain containing 7	chr10:32856759-32856818		NM_145023	Hs.585464
A_19_P00810210	-3.90299	-6.43281	5.77499			120060392	chr10	120060333	+	hs|10q26.11				chr10:120060333-120060392
A_33_P3400903	-4.99569	-6.49958	2.83607	DISC2	Homo sapiens disrupted in schizophrenia 2 (non-protein coding) (DISC2), long non-coding RNA [NR_002227]	231950431	chr1	231950372	-	hs|1q42.2	27184	NR_002227	disrupted in schizophrenia 2 (non-protein coding)	chr1:231950431-231950372		NR_002227	Hs.720568
A_24_P298495	-4.60531	-5.89306	2.44147	LOC100130744	Homo sapiens uncharacterized LOC100130744 (LOC100130744), long non-coding RNA [NR_046285]	14714962	chr5	14714903	+	hs|5p15.2	100130744	NR_046285	uncharacterized LOC100130744	chr5:14714903-14714962		NR_046285	Hs.660550
A_19_P00809845	-4.72424	-6.56356	3.5784			33906149	chr13	33906090	+	hs|13q13.1				chr13:033906090-033906149
A_19_P00812310	-3.45912	-4.72287	2.40119			35350663	chr21	35350604	+	hs|21q22.11		TCONS_00029003		chr21:35350604-35350663
A_33_P3215232	-3.9483	-5.38594	2.70877			102514652	chr15	102514593	-	hs|15q26.3				chr15:102514652-102514593
A_32_P174693	-5.09888	-6.313	2.31999	C1orf234	Homo sapiens chromosome 1 open reading frame 234 (C1orf234), mRNA [NM_001242521]	23337540	chr1	23337481	-	hs|1p36.12	729059	NM_001242521	chromosome 1 open reading frame 234	chr1:23337540-23337481		NM_001242521	Hs.236896
A_19_P00809966	-2.99812	-5.94687	7.72079			130699584	chr8	130699525	+	hs|8q24.21				chr8:130699525-130699584
A_33_P3254096	-4.70033	-6.14333	2.71886	PI15	Homo sapiens peptidase inhibitor 15 (PI15), mRNA [NM_015886]	75767231	chr8	75767172	+	hs|8q21.11	51050	NM_015886	peptidase inhibitor 15	chr8:75767172-75767231	GO:0008150|GO:0005576|GO:0005575|GO:0030414	NM_015886	Hs.98558
A_33_P3291614	-3.90804	-5.54024	3.09985	LOC100133039	Homo sapiens cDNA FLJ25312 fis, clone SYN01070. [AK058041]	11605180	chr3	11605121	-	hs|3p25.3	100133039	AK058041	uncharacterized LOC100133039	chr3:11605180-11605121			Hs.667544
A_33_P3226650	-4.57254	-6.11239	2.90764	GSTA7P	Homo sapiens glutathione S-transferase alpha 7, pseudogene (GSTA7P), non-coding RNA [NR_033760]	52604337	chr6	52604278	-	hs|6p12.2	730152	NR_033760	glutathione S-transferase alpha 7, pseudogene	chr6:52604337-52604278		NR_033760	Hs.742634
A_23_P420218	-3.88493	-5.152	2.40672	CACNG8	Homo sapiens calcium channel, voltage-dependent, gamma subunit 8 (CACNG8), mRNA [NM_031895]	54485466	chr19	54485407	+	hs|19q13.42	59283	NM_031895	calcium channel, voltage-dependent, gamma subunit 8	chr19:54485407-54485466	GO:0030666|GO:0030054|GO:0005886|GO:0005245|GO:0045211|GO:0032281|GO:2000311|GO:0014069|GO:0007268|GO:0006816|GO:0005891	NM_031895	Hs.631595
A_33_P3224495	-1.51784	-3.06298	2.91833	KCNQ5-IT1	PREDICTED: Homo sapiens KCNQ5 intronic transcript 1 (non-protein coding) (KCNQ5-IT1), misc_RNA [XR_158796]	73388218	chr6	73388159	+	hs|6q13	100507381	XR_158796	KCNQ5 intronic transcript 1 (non-protein coding)	chr6:73388159-73388218		XR_158796	Hs.662412
A_19_P00316597	-4.97143	-6.01149	2.05632		ALU8_HUMAN (P39195) Alu subfamily SX sequence contamination warning entry, partial (7%) [THC2512774]	27113397	chr22	27113338	-	hs|22q12.1				chr22:027113397-027113338
A_23_P163737	-4.38089	-6.42577	4.12639	OR2C1	Homo sapiens olfactory receptor, family 2, subfamily C, member 1 (OR2C1), mRNA [NM_012368]	3406758	chr16	3406699	+	hs|16p13.3	4993	NM_012368	olfactory receptor, family 2, subfamily C, member 1	chr16:3406699-3406758	GO:0050911|GO:0004984|GO:0005886|GO:0004930|GO:0016021|GO:0005938	NM_012368	Hs.258574
A_19_P00318919	-4.80267	-6.52928	3.3095	STXBP5-AS1	STXBP5 antisense RNA 1 [Source:HGNC Symbol;Acc:44183] [ENST00000431143]	147233065	chr6	147233006	-	hs|6q24.3	729178	TCONS_l2_00025508	STXBP5 antisense RNA 1	chr6:147233065-147233006			Hs.557608
A_33_P3275630	-4.71812	-5.92527	2.30881	LOC100131820	Homo sapiens cDNA FLJ43625 fis, clone SPLEN2024127. [AK125613]	9737678	chr11	9737619	+	hs|11p15.4	100131820	AK125613	uncharacterized LOC100131820	chr11:9737619-9737678			Hs.678904
A_19_P00326161	-2.38579	-3.42646	2.05718			98241882	chr6	98241823	-	hs|6q16.1				chr6:098241882-098241823
A_33_P3277228	-2.47147	-5.52785	8.3188			9708700	chr12	9708641	+	hs|12p13.31				chr12:009708641-009708700
A_24_P331675	-2.78168	-3.91359	2.19149	C6orf10	Homo sapiens chromosome 6 open reading frame 10 (C6orf10), transcript variant 1, mRNA [NM_006781]	32261087	chr6	32261028	-	hs|6p21.32	10665	NM_006781	chromosome 6 open reading frame 10	chr6:32261087-32261028	GO:0016021	NM_006781	Hs.567414
A_33_P3258977	-3.90425	-5.84808	3.84726	CLEC4D	Homo sapiens C-type lectin domain family 4, member D (CLEC4D), mRNA [NM_080387]	8674954	chr12	8674895	+	hs|12p13.31	338339	NM_080387	C-type lectin domain family 4, member D	chr12:8674895-8674954	GO:0045087|GO:0030246|GO:0016021	NM_080387	Hs.351811
A_23_P84860	-3.96611	-4.98356	2.02434	FAM107A	Homo sapiens family with sequence similarity 107, member A (FAM107A), transcript variant 1, mRNA [NM_007177]	58550152	chr3	58550093	-	hs|3p14.3	11170	NM_007177	family with sequence similarity 107, member A	chr3:58550152-58550093	GO:0003674|GO:0005634|GO:0001558	NM_007177	Hs.506357
A_19_P00812361	-3.96885	-5.12969	2.23586			12008659	chr6	12008600	-	hs|6p24.1				chr6:012008659-012008600
A_33_P3416712	-4.20901	-6.49178	4.86612	LOC400958	Homo sapiens uncharacterized LOC400958 (LOC400958), long non-coding RNA [NR_036586]	65129049	chr2	65128990	-	hs|2p14	400958	NR_036586	uncharacterized LOC400958	chr2:65129049-65128990		NR_036586	Hs.591565
A_33_P3261710	-4.56997	-6.53884	3.91463	FTLP10	Homo sapiens ferritin, light polypeptide pseudogene 10 (FTLP10), non-coding RNA [NR_015446]	69078188	chr4	69078129	+	hs|4q13.2	100130017	NR_015446	ferritin, light polypeptide pseudogene 10	chr4:69078129-69078188		NR_015446	Hs.582037
A_33_P3394471	-4.91506	-6.09647	2.268		T cell receptor alpha variable 3 (gene/pseudogene) [Source:HGNC Symbol;Acc:12128] [ENST00000390425]	22192472	chr14	22192413	+	hs|14q11.2		AB305762		chr14:22192413-22192472			Hs.494878
A_32_P129214	-4.31916	-6.20416	3.69352	LINC00320	Homo sapiens long intergenic non-protein coding RNA 320 (LINC00320), long non-coding RNA [NR_024090]	22115409	chr21	22115350	-	hs|21q21.1	387486	NR_024090	long intergenic non-protein coding RNA 320	chr21:22115409-22115350		NR_024090	Hs.576551
A_24_P15898	-5.05015	-6.42973	2.60192	C1orf145	Homo sapiens chromosome 1 open reading frame 145 (C1orf145), transcript variant 2, long non-coding RNA [NR_073155]	228391363	chr1	228391304	-	hs|1q42.13	574407	NR_073155	chromosome 1 open reading frame 145	chr1:228391363-228391304		NR_073155	Hs.650039
A_33_P3401556	-4.80665	-6.43725	3.09643	CTLA4	Homo sapiens cytotoxic T-lymphocyte-associated protein 4 (CTLA4), transcript variant 1, mRNA [NM_005214]	204737727	chr2	204737668	+	hs|2q33.2	1493	NM_005214	cytotoxic T-lymphocyte-associated protein 4	chr2:204737668-204737727	GO:0050853|GO:0005515|GO:0048471|GO:0005794|GO:0043065|GO:0005886|GO:0031295|GO:0030889|GO:0006974|GO:0006955|GO:0045334|GO:0005887|GO:0045590|GO:0009897	NM_005214	Hs.247824
A_19_P00325866	-2.71645	-3.87771	2.23652			186882589	chr3	186882530	-	hs|3q27.3				chr3:186882589-186882530
A_19_P00804659	-4.82478	-5.87575	2.07191			90618124	chr8	90618065	+	hs|8q21.3				chr8:090618065-090618124
A_33_P3343526	-5.51211	-6.54375	2.04434	OR5M9	Homo sapiens olfactory receptor, family 5, subfamily M, member 9 (OR5M9), mRNA [NM_001004743]	56230014	chr11	56229955	-	hs|11q12.1	390162	NM_001004743	olfactory receptor, family 5, subfamily M, member 9	chr11:56230014-56229955	GO:0004984|GO:0005886|GO:0004930|GO:0016021	NM_001004743	Hs.553749
A_33_P3409477	-1.61746	-3.65057	4.09288	UBASH3B	Homo sapiens ubiquitin associated and SH3 domain containing B (UBASH3B), mRNA [NM_032873]	122685157	chr11	122685098	+	hs|11q24.1	84959	NM_032873	ubiquitin associated and SH3 domain containing B	chr11:122685098-122685157	GO:0005515|GO:0005737|GO:0051279|GO:0090331|GO:0005634|GO:0006469|GO:0004725	NM_032873	Hs.444075
A_19_P00810080	-3.961	-4.96819	2.00999			32864213	chr20	32864154	+	hs|20q11.22				chr20:032864154-032864213
A_19_P00322729	-4.78156	-5.91163	2.18868		DA851375 PLACE7 Homo sapiens cDNA clone PLACE7001062 5', mRNA sequence [DA851375]	66995417	chr5	66995358	-	hs|5q13.1		DA851375		chr5:66995417-66995358			Hs.630245
A_33_P3392907	-4.23489	-5.81814	2.99646	LOC100128001	Homo sapiens cDNA FLJ43732 fis, clone TESTI1000491. [AK125720]	475618	chr11	475559	+	hs|11p15.5	100128001	AK125720	uncharacterized LOC100128001	chr11:475559-475618			Hs.673630
A_33_P3365998	-3.88024	-5.14926	2.40998		DA209974 BRAWH2 Homo sapiens cDNA clone BRAWH2017942 5', mRNA sequence [DA209974]	101006735	chr14	101006676	+	hs|14q32.2		DA209974		chr14:101006676-101006735			Hs.578377
A_33_P3274349	-3.69138	-5.78708	4.27432			16108173	chr19	16108114	-	hs|19p13.12				chr19:016108173-016108114
A_23_P329945	-4.10457	-5.18236	2.1108	HIPK4	Homo sapiens homeodomain interacting protein kinase 4 (HIPK4), mRNA [NM_144685]	40885410	chr19	40885351	-	hs|19q13.2	147746	NM_144685	homeodomain interacting protein kinase 4	chr19:40885410-40885351	GO:0005737|GO:0004674|GO:0005524	NM_144685	Hs.79363
A_24_P202329	-5.11697	-6.46929	2.55323	LOC146880	Homo sapiens Rho GTPase activating protein 27 pseudogene (LOC146880), transcript variant 2, non-coding RNA [NR_026899]	62776635	chr17	62776576	-	hs|17q24.1	146880	NR_026899	Rho GTPase activating protein 27 pseudogene	chr17:62776635-62776576		NR_026899	Hs.117853
A_33_P3305433	-2.77587	-4.38195	3.04423		AGENCOURT_7892099 NIH_MGC_67 Homo sapiens cDNA clone IMAGE:6139883 5', mRNA sequence [BU159546]	43600940	chr11	43600881	+	hs|11p11.2		BU159546		chr11:043600881-043600940			Hs.711569
A_23_P73848	-4.83985	-6.50079	3.16223	NCRNA00185	Homo sapiens non-protein coding RNA 185 (NCRNA00185), long non-coding RNA [NR_001544]	21034514	chrY	21034455	-	hs|Yq11.222	55410	NR_001544	non-protein coding RNA 185	chrY:21034514-21034455		NR_001544	Hs.138453
A_33_P3330911	-4.86271	-6.44871	3.00215	BCAS1	Homo sapiens breast carcinoma amplified sequence 1 (BCAS1), mRNA [NM_003657]	52560576	chr20	52560517	-	hs|20q13.2	8537	NM_003657	breast carcinoma amplified sequence 1	chr20:52560576-52560517	GO:0005737	NM_003657	Hs.400556
A_24_P110365	-3.6787	-4.77908	2.14411	KLHDC4	kelch domain containing 4 [Source:HGNC Symbol;Acc:25272] [ENST00000568346]	87735329	chr16	87735270	-	hs|16q24.2	54758	XR_243498	kelch domain containing 4	chr16:87735329-87735270	GO:0005515	XR_243498	Hs.123450
A_23_P354705	-2.75405	-3.82547	2.10151	ST8SIA1	Homo sapiens ST8 alpha-N-acetyl-neuraminide alpha-2,8-sialyltransferase 1 (ST8SIA1), mRNA [NM_003034]	22354130	chr12	22354071	-	hs|12p12.1	6489	NM_003034	ST8 alpha-N-acetyl-neuraminide alpha-2,8-sialyltransferase 1	chr12:22354130-22354071	GO:0034605|GO:0003828|GO:0030173|GO:0008373|GO:0008284|GO:0005975|GO:0006688|GO:0006486|GO:0016021	NM_003034	Hs.408614
A_33_P3280237	-3.96519	-5.10602	2.20508			68543168	chr2	68543109	-	hs|2p14				chr2:068543168-068543109
A_23_P212126	-3.63916	-5.4369	3.47675	COLQ	Homo sapiens collagen-like tail subunit (single strand of homotrimer) of asymmetric acetylcholinesterase (COLQ), transcript variant II, mRNA [NM_080538]	15492044	chr3	15491985	-	hs|3p25.1	8292	NM_080538	collagen-like tail subunit (single strand of homotrimer) of asymmetric acetylcholinesterase	chr3:15492044-15491985	GO:0005515|GO:0005581|GO:0030054|GO:0008105|GO:0005605|GO:0001507|GO:0045202|GO:0005615	NM_080538	Hs.146735
A_33_P3359428	-4.15022	-6.47657	5.01535			65482588	chr8	65482529	-	hs|8q12.3				chr8:065482588-065482529
A_23_P153571	-4.64759	-5.89719	2.37775	IGFL2	Homo sapiens IGF-like family member 2 (IGFL2), transcript variant 1, mRNA [NM_001002915]	46664418	chr19	46664359	+	hs|19q13.32	147920	NM_001002915	IGF-like family member 2	chr19:46664359-46664418	GO:0005576	NM_001002915	Hs.99376
A_19_P00811494	-4.35255	-6.53587	4.54195			79814507	chr10	79814448	-	hs|10q22.3				chr10:079814507-079814448
A_33_P3308585	-4.61034	-6.06649	2.74376	C1RL-AS1	Homo sapiens C1RL antisense RNA 1 (C1RL-AS1), long non-coding RNA [NR_026947]	7264201	chr12	7264142	+	hs|12p13.31	283314	NR_026947	C1RL antisense RNA 1	chr12:7264142-7264201		NR_026947	Hs.744212
A_23_P212568	-4.94757	-6.14468	2.2928	TRAT1	Homo sapiens T cell receptor associated transmembrane adaptor 1 (TRAT1), mRNA [NM_016388]	108572807	chr3	108572748	+	hs|3q13.13	50852	NM_016388	T cell receptor associated transmembrane adaptor 1	chr3:108572748-108572807	GO:0050852|GO:0048011|GO:0005886|GO:0048015|GO:0050862|GO:0050850|GO:0007165|GO:0006968|GO:0007173|GO:0005887|GO:0008543|GO:0042101|GO:0045087|GO:0001920|GO:0005068|GO:0038095|GO:0051051	NM_016388	Hs.138701
A_23_P132147	-4.76652	-6.04862	2.43193	CRYAA	Homo sapiens crystallin, alpha A (CRYAA), mRNA [NM_000394]	44590741	chr21	44590682	+	hs|21q22.3	1409	NM_000394	crystallin, alpha A	chr21:44590682-44590741	GO:0005515|GO:0042542|GO:0005212|GO:0030307|GO:0005634|GO:0046872|GO:0048596|GO:0042802|GO:0042026|GO:0005737|GO:0070309|GO:0007015|GO:0051260|GO:0043154|GO:0010288|GO:0001666|GO:0043066|GO:0032387|GO:0042493|GO:0060561|GO:0051384|GO:0070141|GO:0007021|GO:0010629|GO:0001934|GO:0007005|GO:0051082|GO:0007601	NM_000394	Hs.184085
A_23_P348767	-4.20707	-5.86273	3.15066	MROH8	Homo sapiens maestro heat-like repeat family member 8 (MROH8), transcript variant 2, mRNA [NM_213631]	35769618	chr20	35766368	-	hs|20q11.23	140699	NM_213631	maestro heat-like repeat family member 8	chr20:35769618-35766368		NM_213631	Hs.349125
A_23_P94754	-4.21206	-6.11994	3.75257	TNFSF15	Homo sapiens tumor necrosis factor (ligand) superfamily, member 15 (TNFSF15), transcript variant 1, mRNA [NM_005118]	117552298	chr9	117552239	-	hs|9q32	9966	NM_005118	tumor necrosis factor (ligand) superfamily, member 15	chr9:117552298-117552239	GO:0005164|GO:0005886|GO:0007250|GO:0006919|GO:0005102|GO:0050715|GO:0005123|GO:0005125|GO:0005615|GO:0007165|GO:0006955|GO:0005887|GO:0016021|GO:0042107	NM_005118	Hs.23349
A_19_P00812010	-4.49479	-5.69415	2.29639			93601595	chr7	93601536	+	hs|7q21.3				chr7:093601536-093601595
A_23_P128008	-3.94268	-5.49993	2.94292	CCDC81	Homo sapiens coiled-coil domain containing 81 (CCDC81), transcript variant 2, mRNA [NM_021827]	86131062	chr11	86131003	+	hs|11q14.2	60494	NM_021827	coiled-coil domain containing 81	chr11:86131003-86131062		NM_021827	Hs.144913
A_19_P00811877	-4.75156	-6.02153	2.41156	FLJ25715	PREDICTED: Homo sapiens uncharacterized protein FLJ25715 (FLJ25715), misc_RNA [XR_159017]	77402136	chr18	77402077	-	hs|18q23	284241	XR_159017	uncharacterized protein FLJ25715	chr18:77402136-77402077		XR_159017
A_33_P3282023	-4.3015	-6.02151	3.29439			113681382	chr13	113681323	+	hs|13q34				chr13:113681323-113681382
A_33_P3241204	-1.61886	-3.35308	3.32701	CALHM3	Homo sapiens calcium homeostasis modulator 3 (CALHM3), mRNA [NM_001129742]	105232648	chr10	105232589	-	hs|10q24.33	119395	NM_001129742	calcium homeostasis modulator 3	chr10:105232648-105232589	GO:0016021|GO:0006811	NM_001129742	Hs.364624
A_23_P94103	-2.27461	-4.57695	4.93258	SCARA5	Homo sapiens scavenger receptor class A, member 5 (putative) (SCARA5), mRNA [NM_173833]	27727934	chr8	27727875	-	hs|8p21.1	286133	NM_173833	scavenger receptor class A, member 5 (putative)	chr8:27727934-27727875	GO:0034605|GO:0006879|GO:0070207|GO:0009986|GO:0005887|GO:0070287|GO:0034755|GO:0006897|GO:0005044	NM_173833	Hs.591833
A_19_P00802773	-3.74491	-5.55011	3.49477		Homo sapiens cDNA FLJ30342 fis, clone BRACE2007477. [AK054904]	48391945	chr16	48391886	+	hs|16q12.1		AK054904		chr16:48391886-48391945			Hs.744137
A_24_P401787	-5.13814	-6.19211	2.07622	TPH2	Homo sapiens tryptophan hydroxylase 2 (TPH2), mRNA [NM_173353]	72338176	chr12	72338117	+	hs|12q21.1	121278	NM_173353	tryptophan hydroxylase 2	chr12:72338117-72338176	GO:0071285|GO:0014823|GO:0043005|GO:0043627|GO:0005506|GO:0006950|GO:0009072|GO:0051384|GO:0044281|GO:0005829|GO:0051592|GO:0034641|GO:0004510|GO:0042427|GO:0046219|GO:0007623|GO:0031667|GO:0016597	NM_173353	Hs.736576
A_33_P3299066	-3.93239	-5.43225	2.82814	NR4A2	Homo sapiens nuclear receptor subfamily 4, group A, member 2 (NR4A2), mRNA [NM_006186]	157182315	chr2	157182256	-	hs|2q24.1	4929	NM_006186	nuclear receptor subfamily 4, group A, member 2	chr2:157182315-157182256	GO:0005515|GO:0008344|GO:0010467|GO:0021986|GO:0006367|GO:0003707|GO:0016265|GO:0005634|GO:0009791|GO:0042053|GO:0042416|GO:0043576|GO:0043524|GO:0005737|GO:0010035|GO:0045944|GO:0031668|GO:0004879|GO:0001666|GO:0046982|GO:0042551|GO:0021952|GO:0033554|GO:0043085|GO:0006351|GO:0043565|GO:0007165|GO:0001975|GO:0071542|GO:0008270|GO:0005654|GO:0017085|GO:0001764|GO:0030522	NM_006186	Hs.563344
A_23_P331196	-3.63534	-5.99472	5.13152	C14orf39	Homo sapiens chromosome 14 open reading frame 39 (C14orf39), mRNA [NM_174978]	60903099	chr14	60903040	-	hs|14q23.1	317761	NM_174978	chromosome 14 open reading frame 39	chr14:60903099-60903040	GO:0051090|GO:0003674|GO:0007275|GO:0005575	NM_174978	Hs.335754
A_23_P37718	-3.7748	-5.02695	2.38196	CNGB1	Homo sapiens cyclic nucleotide gated channel beta 1 (CNGB1), transcript variant 1, mRNA [NM_001297]	57921905	chr16	57921846	-	hs|16q21	1258	NM_001297	cyclic nucleotide gated channel beta 1	chr16:57921905-57921846	GO:0005223|GO:0005515|GO:0007608|GO:0033365|GO:0005886|GO:0007603|GO:0005222|GO:0022400|GO:0045494|GO:0030552|GO:0030553|GO:0005887|GO:0005249|GO:0042391|GO:0006810|GO:0007601|GO:0071805|GO:0015276|GO:0016056|GO:0017071	NM_001297	Hs.147062
A_23_P18913	-4.81137	-6.4628	3.14145	OR2V2	Homo sapiens olfactory receptor, family 2, subfamily V, member 2 (OR2V2), mRNA [NM_206880]	180582566	chr5	180582507	+	hs|5q35.3	285659	NM_206880	olfactory receptor, family 2, subfamily V, member 2	chr5:180582507-180582566	GO:0004984|GO:0005886|GO:0004930|GO:0016021	NM_206880	Hs.553681
A_19_P00317418	-5.12819	-6.54327	2.66674		UI-CF-EC1-abj-b-09-0-UI.s1 UI-CF-EC1 Homo sapiens cDNA clone UI-CF-EC1-abj-b-09-0-UI 3', mRNA sequence [BU680705]	26784895	chr4	26784836	-	hs|4p15.2		BU680705		chr4:26784895-26784836			Hs.737816
A_33_P3337733	-3.40964	-5.20612	3.47372	FLJ45831	Homo sapiens cDNA FLJ45831 fis, clone NT2RP8007416. [AK127731]	14671053	chr17	14670994	-	hs|17p12	400576	AK127731	uncharacterized FLJ45831	chr17:14671053-14670994			Hs.446616
A_24_P567298	-2.24682	-3.42378	2.26099	CSAG2	Homo sapiens CSAG family, member 2 (CSAG2), transcript variant 2, mRNA [NM_004909]						728461	NM_004909	CSAG family, member 2		GO:0042493	NM_004909	Hs.741932
A_23_P146486	-4.58753	-6.49266	3.74542	2014-12-01	Homo sapiens deleted in esophageal cancer 1 (DEC1), mRNA [NM_017418]	118164777	chr9	118164718	+	hs|9q33.1	50514	NM_017418	deleted in esophageal cancer 1	chr9:118164718-118164777	GO:0008285	NM_017418	Hs.148841
A_33_P3419113	-4.08834	-5.4439	2.55895	PRY2	Homo sapiens PTPN13-like, Y-linked 2 (PRY2), mRNA [NM_001002758]	24242151	chrY	24242092	-	hs|Yq11.223	442862	NM_001002758	PTPN13-like, Y-linked 2	chrY:24242151-24242092		NM_001002758	Hs.632847
A_23_P320897	-2.48485	-3.56186	2.10966	DENND1B	Homo sapiens DENN/MADD domain containing 1B (DENND1B), transcript variant 3, mRNA [NM_001195215]	197479387	chr1	197479328	-	hs|1q31.3	163486	NM_001195215	DENN/MADD domain containing 1B	chr1:197479387-197479328	GO:0017112|GO:0030136|GO:0015031|GO:0005829	NM_001195215	Hs.745032
A_19_P00811075	-4.06253	-5.40939	2.54359			14594021	chr9	14593962	+	hs|9p22.3				chr9:014593962-014594021
A_33_P3358469	-3.94049	-5.55963	3.07191	GLI2	Homo sapiens GLI family zinc finger 2 (GLI2), mRNA [NM_005270]	121685041	chr2	121684982	+	hs|2q14.2	2736	NM_005270	GLI family zinc finger 2	chr2:121684982-121685041	GO:0005515|GO:0007389|GO:0033089|GO:0003700|GO:0044212|GO:0021696|GO:0021965|GO:0030879|GO:0007224|GO:0007507|GO:0048589|GO:0007411|GO:0060603|GO:0060032|GO:0021938|GO:0045740|GO:0000122|GO:0001701|GO:0001649|GO:0007418|GO:0001501|GO:0002076|GO:0008270|GO:0045893|GO:0042733|GO:0021513|GO:0008283|GO:0030324|GO:0021983|GO:0005634|GO:0009954|GO:0060831|GO:0021517|GO:0021776|GO:0021775|GO:0005737|GO:…	NM_005270	Hs.111867
A_33_P3252099	-2.66139	-3.66584	2.00618	ANKLE1	Homo sapiens ankyrin repeat and LEM domain containing 1 (ANKLE1), transcript variant 1, mRNA [NM_152363]	17396622	chr19	17396563	+	hs|19p13.11	126549	NM_152363	ankyrin repeat and LEM domain containing 1	chr19:17396563-17396622		NM_152363	Hs.721610
A_19_P00322173	-2.98987	-5.69135	6.5047		UI-H-EU0-azk-g-10-0-UI.s1 NCI_CGAP_Car1 Homo sapiens cDNA clone IMAGE: 5849889 3', mRNA sequence [BQ182886]	137519797	chr9	137519738	+	hs|9q34.3		TCONS_00015772		chr9:137519738-137519797			Hs.454101
A_33_P3363507	-5.49039	-6.49508	2.00651
A_19_P00808477	-4.99047	-6.33056	2.53166			69867870	chr15	69867811	-	hs|15q23				chr15:069867870-069867811
A_19_P00320503	-4.25721	-6.05663	3.4808			11585701	chr16	11585642	+	hs|16p13.13				chr16:011585642-011585701
A_33_P3380582	-3.65869	-5.10976	2.73412		Putative inactive alpha-1,3-mannosyl-glycoprotein 4-beta-N-acetylglucosaminyltransferase-like protein LOC641515 [Source:UniProtKB/Swiss-Prot;Acc:Q49AQ9] [ENST00000330493]	202795439	chr1	202795380	+	hs|1q32.1		TCONS_l2_00002280		chr1:202795380-202795439			Hs.23459
A_33_P3268582	-4.15013	-6.09466	3.84912	OR4F29	Homo sapiens olfactory receptor, family 4, subfamily F, member 29 (OR4F29), mRNA [NM_001005221]	368597	chr1	368538	+	hs|1p36.33	729759	NM_001005221	olfactory receptor, family 4, subfamily F, member 29	chr1:368538-368597	GO:0004984|GO:0005886|GO:0004930|GO:0016021	NM_001005221	Hs.722724
A_19_P00805981	-4.33637	-5.73627	2.63883			10169591	chr5	10169532	-	hs|5p15.2				chr5:010169591-010169532
A_19_P00316218	-4.24426	-5.96285	3.29115			21619704	chr2	21619645	-	hs|2p24.1				chr2:021619704-021619645
A_33_P3209283	-4.09723	-5.83959	3.34582	SASH1	SAM and SH3 domain containing 1 [Source:HGNC Symbol;Acc:19182] [ENST00000367469]	148761829	chr6	148761770	+	hs|6q24.3	23328		SAM and SH3 domain containing 1	chr6:148761770-148761829
A_33_P3365646	-4.90756	-6.13953	2.34888	LOC100128437	Homo sapiens cDNA FLJ44089 fis, clone TESTI4041624. [AK126077]	62553516	chr15	62553457	+	hs|15q22.2	100128437	AK126077	uncharacterized LOC100128437	chr15:62553457-62553516			Hs.540272
A_33_P3405936	-4.97134	-6.11922	2.21589	METTL11B	Homo sapiens methyltransferase like 11B (METTL11B), mRNA [NM_001136107]	170136742	chr1	170136683	+	hs|1q24.2	149281	NM_001136107	methyltransferase like 11B	chr1:170136683-170136742	GO:0008168	NM_001136107	Hs.553612
A_33_P3338539	-3.52341	-4.65508	2.19112			98167578	chr2	98167519	-	hs|2q11.2				chr2:098167578-098167519
A_33_P3394252	-3.75347	-5.72569	3.92372	KANSL1L	Homo sapiens KAT8 regulatory NSL complex subunit 1-like (KANSL1L), mRNA [NM_152519]	210885586	chr2	210885527	-	hs|2q34	151050	NM_152519	KAT8 regulatory NSL complex subunit 1-like	chr2:210885586-210885527	GO:0000123	NM_152519	Hs.591638
A_19_P00807311	-4.22591	-5.9826	3.37922	LOC101928600	PREDICTED: Homo sapiens uncharacterized LOC101928600 (LOC101928600), misc_RNA [XR_241800]	57838177	chr5	57838118	-	hs|5q11.2	101928600	XR_241800	uncharacterized LOC101928600	chr5:57838177-57838118		XR_241800	Hs.694699
A_33_P3249746	-3.69374	-5.66934	3.93291	CYP3A5	Homo sapiens cytochrome P450, family 3, subfamily A, polypeptide 5 (CYP3A5), transcript variant 2, mRNA [NM_001190484]	99277559	chr7	99277500	-	hs|7q22.1	1577	NM_001190484	cytochrome P450, family 3, subfamily A, polypeptide 5	chr7:99277559-99277500	GO:0006805|GO:0005506|GO:0070330|GO:0070989|GO:0044281|GO:0043231|GO:0004497|GO:0042737|GO:0019825|GO:0009822|GO:0005789|GO:0016491|GO:0008202|GO:0020037	NM_001190484	Hs.571258
A_33_P3293698	-4.22536	-5.74177	2.86077			92928335	chrX	92928276	+	hs|Xq21.32				chrX:092928276-092928335
A_33_P3237744	-3.53318	-4.68517	2.22221	SBK3	Homo sapiens SH3 domain binding kinase family, member 3 (SBK3), mRNA [NM_001199824]	56052107	chr19	56052048	-	hs|19q13.42	100130827	NM_001199824	SH3 domain binding kinase family, member 3	chr19:56052107-56052048	GO:0004674|GO:0005524	NM_001199824	Hs.712129
A_24_P376047	-4.31773	-6.2999	3.95088	KLK4	Homo sapiens kallikrein-related peptidase 4 (KLK4), mRNA [NM_004917]	51411983	chr19	51411924	-	hs|19q13.41	9622	NM_004917	kallikrein-related peptidase 4	chr19:51411983-51411924	GO:0004252|GO:0097186|GO:0006508|GO:0008236|GO:0005576|GO:0046872	NM_004917	Hs.218366
A_33_P3321136	-4.02522	-5.55006	2.87756	DENND3	Homo sapiens DENN/MADD domain containing 3 (DENND3), mRNA [NM_014957]	142151422	chr8	142151363	+	hs|8q24.3	22898	NM_014957	DENN/MADD domain containing 3	chr8:142151363-142151422	GO:0017112|GO:0008333|GO:0044257	NM_014957	Hs.18166
A_23_P158277	-1.06151	-2.34066	2.42696	TMCO4	Homo sapiens transmembrane and coiled-coil domains 4 (TMCO4), mRNA [NM_181719]	20009254	chr1	20009195	-	hs|1p36.13	255104	NM_181719	transmembrane and coiled-coil domains 4	chr1:20009254-20009195	GO:0016021	NM_181719	Hs.656313
A_19_P00802066	-4.28113	-5.63974	2.56438		Uncharacterized protein [Source:UniProtKB/TrEMBL;Acc:J3KTQ3] [ENST00000584973]	24396265	chr2	24396206	+	hs|2p23.3		AK055413		chr2:24396206-24396265
A_19_P00810726	-4.3266	-5.71046	2.60966			89387145	chr1	89387086	+	hs|1p22.2				chr1:089387086-089387145
A_23_P126836	-4.69799	-6.05741	2.56583	TNFSF4	Homo sapiens tumor necrosis factor (ligand) superfamily, member 4 (TNFSF4), mRNA [NM_003326]	173153238	chr1	173153179	-	hs|1q25.1	7292	NM_003326	tumor necrosis factor (ligand) superfamily, member 4	chr1:173153238-173153179	GO:0032755|GO:0032753|GO:0032813|GO:0002215|GO:0005615|GO:0046641|GO:0035708|GO:0032689|GO:0002891|GO:0035709|GO:0032729|GO:0005164|GO:0002526|GO:0009986|GO:0002726|GO:0005125|GO:0005887|GO:0035713|GO:0035712|GO:0050871|GO:0002830|GO:0045590|GO:0045892|GO:0008284|GO:0032733|GO:2000572|GO:0032735|GO:0032736|GO:1900281|GO:0050710|GO:0071380|GO:0043433|GO:0042104|GO:0042098|GO:0043382|GO:0045630|GO:…	NM_003326	Hs.181097
A_33_P3336552	-4.82465	-5.98741	2.23886		HY006159 RIKEN full-length enriched human cDNA library, testis Homo sapiens cDNA clone H04D021I04, mRNA sequence [HY006159]	120086931	chr3	120086872	+	hs|3q13.33		HY006159		chr3:120086872-120086931			Hs.741990
A_19_P00320679	-5.48369	-6.50712	2.03275			39745789	chr2	39745730	-	hs|2p22.1				chr2:039745789-039745730
A_33_P3381684	-3.80926	-6.08472	4.84152	TCHH	Homo sapiens trichohyalin (TCHH), mRNA [NM_007113]	152080242	chr1	152080183	-	hs|1q21.3	7062	NM_007113	trichohyalin	chr1:152080242-152080183	GO:0008150|GO:0005813|GO:0005737|GO:0005886|GO:0005509|GO:0031424|GO:0045111|GO:0005856	NM_007113	Hs.432416
A_23_P320739	-3.7193	-5.13438	2.66676	MEF2C	Homo sapiens myocyte enhancer factor 2C (MEF2C), transcript variant 1, mRNA [NM_002397]	88016876	chr5	88016817	-	hs|5q14.3	4208	NM_002397	myocyte enhancer factor 2C	chr5:88016876-88016817	GO:0000987|GO:0005515|GO:0003700|GO:0000983|GO:0000981|GO:0003705|GO:0003139|GO:0003185|GO:0003138|GO:0001947|GO:0007507|GO:0002756|GO:0002062|GO:0000165|GO:0014033|GO:0002755|GO:0007611|GO:0033197|GO:0002467|GO:0021542|GO:0014902|GO:0030501|GO:0000977|GO:0034134|GO:0000122|GO:0007521|GO:0002224|GO:0001649|GO:0001958|GO:0007517|GO:0007519|GO:0010694|GO:0005654|GO:0034162|GO:0034142|GO:0001782|GO:…	NM_002397	Hs.649965
A_33_P3367924	-4.80809	-5.87011	2.08786	PABPN1L	Homo sapiens poly(A) binding protein, nuclear 1-like (cytoplasmic) (PABPN1L), mRNA [NM_001080487]	88932844	chr16	88932785	-	hs|16q24.3	390748	NM_001080487	poly(A) binding protein, nuclear 1-like (cytoplasmic)	chr16:88932844-88932785	GO:0005737|GO:0000166|GO:0003723	NM_001080487	Hs.730522
A_33_P3236517	-4.98131	-6.01981	2.0541	PDCL2	Homo sapiens phosducin-like 2 (PDCL2), mRNA [NM_152401]	56448367	chr4	56448308	-	hs|4q12	132954	NM_152401	phosducin-like 2	chr4:56448367-56448308		NM_152401	Hs.223712
A_19_P00801461	-3.52048	-5.46889	3.8595			84169076	chr4	84169017	-	hs|4q21.23				chr4:084169076-084169017
A_23_P329261	-3.92191	-5.52992	3.04831	KCNJ2	Homo sapiens potassium inwardly-rectifying channel, subfamily J, member 2 (KCNJ2), mRNA [NM_000891]	68176075	chr17	68176016	+	hs|17q24.3	3759	NM_000891	potassium inwardly-rectifying channel, subfamily J, member 2	chr17:68176016-68176075	GO:0014861|GO:0005886|GO:0060306|GO:0007268|GO:0031224|GO:0086091|GO:0030425|GO:0042802|GO:0086008|GO:0051289|GO:0008076|GO:0043025|GO:0086002|GO:0006813|GO:0071805|GO:0005242|GO:0015693|GO:0030007|GO:0090076|GO:0010107|GO:0005546|GO:0060075|GO:0005887|GO:0086013|GO:0055119|GO:0086011|GO:0086012	NM_000891	Hs.1547
A_24_P395317	-3.33085	-4.53361	2.30178	DIS3	Homo sapiens DIS3 mitotic control homolog (S. cerevisiae) (DIS3), transcript variant 1, mRNA [NM_014953]	73330377	chr13	73330318	-	hs|13q22.1	22894	NM_014953	DIS3 mitotic control homolog (S. cerevisiae)	chr13:73330377-73330318	GO:0005515|GO:0016075|GO:0010467|GO:0016070|GO:0016071|GO:0003723|GO:0006364|GO:0005730|GO:0043928|GO:0071034|GO:0000178|GO:0005829|GO:0005085|GO:0004519|GO:0000175|GO:0000176|GO:0005654|GO:0000288	NM_014953	Hs.744104
A_33_P3210857	-4.98488	-6.34958	2.57522			28601223	chr6	28601164	-	hs|6p22.1				chr6:028601223-028601164
A_23_P17173	-4.07056	-6.19824	4.37017	TRIM43	Homo sapiens tripartite motif containing 43 (TRIM43), mRNA [NM_138800]	96265369	chr2	96265310	+	hs|2q11.1	129868	NM_138800	tripartite motif containing 43	chr2:96265310-96265369	GO:0005622|GO:0008270	NM_138800	Hs.232026
A_23_P308974	-3.36079	-4.81183	2.73405	ADAMTSL3	Homo sapiens ADAMTS-like 3 (ADAMTSL3), mRNA [NM_207517]	84708096	chr15	84708037	+	hs|15q25.2	57188	NM_207517	ADAMTS-like 3	chr15:84708037-84708096	GO:0005578|GO:0008270|GO:0008237	NM_207517	Hs.459162
A_19_P00805058	-4.86091	-6.01849	2.23082			60188833	chr18	60188774	+	hs|18q21.33				chr18:060188774-060188833
A_33_P3397155	-4.82606	-5.87806	2.07341	XKR5	Homo sapiens XK, Kell blood group complex subunit-related family, member 5 (XKR5), mRNA [NM_207411]	6666132	chr8	6666073	-	hs|8p23.1	389610	NM_207411	XK, Kell blood group complex subunit-related family, member 5	chr8:6666132-6666073	GO:0016021	NM_207411	Hs.558840
A_19_P00810346	-3.4726	-5.68255	4.62657			35755170	chr14	35755111	-	hs|14q13.2				chr14:035755170-035755111
A_33_P3504002	-4.95814	-6.06318	2.15104	LOC286186	Homo sapiens uncharacterized LOC286186 (LOC286186), long non-coding RNA [NR_033893]	66439649	chr8	66439590	-	hs|8q13.1	286186	NR_033893	uncharacterized LOC286186	chr8:66439649-66439590		NR_033893	Hs.449427
A_33_P3341289	-5.32562	-6.361	2.04966			13486337	chr6	13486278	+	hs|6p23				chr6:013486278-013486337
A_33_P3421084	-4.4196	-5.46077	2.05789	SPATA41	Homo sapiens spermatogenesis associated 41 (non-protein coding) (SPATA41), transcript variant 1, long non-coding RNA [NR_028139]	100889532	chr15	100889473	-	hs|15q26.3	388182	NR_028139	spermatogenesis associated 41 (non-protein coding)	chr15:100889532-100889473		NR_028139	Hs.136982
A_24_P315014	-4.73975	-6.54645	3.49841	XAGE-4	PREDICTED: Homo sapiens XAGE-4 protein (XAGE-4), misc_RNA [XR_113307]	55681147	chrX	55681119	-	hs|Xp11.21	139629	XR_113307	XAGE-4 protein	chrX:55681147-55681119		XR_113307	Hs.381355
A_32_P120127	-3.48683	-6.50198	8.08445	LOC100169752	Homo sapiens uncharacterized LOC100169752 (LOC100169752), long non-coding RNA [NR_023362]	127266926	chr10	127266867	+	hs|10q26.13	100169752	NR_023362	uncharacterized LOC100169752	chr10:127266867-127266926		NR_023362	Hs.652647
A_24_P273253	-5.339	-6.46553	2.18333	AHNAK2	Homo sapiens AHNAK nucleoprotein 2 (AHNAK2), mRNA [NM_138420]	105404612	chr14	105404553	-	hs|14q32.33	113146	NM_138420	AHNAK nucleoprotein 2	chr14:105404612-105404553	GO:0005634	NM_138420	Hs.441783
A_19_P00806753	-3.71896	-4.87433	2.22742	LOC401320	Homo sapiens uncharacterized LOC401320 (LOC401320), long non-coding RNA [NR_038889]	30589407	chr7	30589348	-	hs|7p14.3	401320	NR_038889	uncharacterized LOC401320	chr7:30589407-30589348		NR_038889	Hs.561708
A_33_P3279162	-5.15623	-6.18317	2.03769	NBPF6	Homo sapiens neuroblastoma breakpoint family, member 6 (NBPF6), transcript variant 1, mRNA [NM_001143987]	109010277	chr1	109010218	+	hs|1p13.3	653149	NM_001143987	neuroblastoma breakpoint family, member 6	chr1:109010218-109010277	GO:0005737	NM_001143987	Hs.712226
A_19_P00802906	-4.24575	-6.01624	3.41171			79562746	chr6	79562687	+	hs|6q14.1				chr6:079562687-079562746
A_19_P00327099	-3.29212	-6.03202	6.68021			138395981	chr8	138395922	-	hs|8q24.23				chr8:138395981-138395922
A_23_P160940	-4.73024	-5.89506	2.24206	ABCA4	Homo sapiens ATP-binding cassette, sub-family A (ABC1), member 4 (ABCA4), mRNA [NM_000350]	94458680	chr1	94458621	-	hs|1p22.1	24	NM_000350	ATP-binding cassette, sub-family A (ABC1), member 4	chr1:94458680-94458621	GO:0005215|GO:0006649|GO:0007603|GO:0042626|GO:0045494|GO:0001523|GO:0005524|GO:0055085|GO:0016020|GO:0005887|GO:0004012|GO:0006810|GO:0007601	NM_000350	Hs.416707
A_19_P00328915	-4.52801	-6.08941	2.9514			9787247	chr11	9787188	+	hs|11p15.4				chr11:009787188-009787247
A_19_P00321643	-4.41062	-6.5268	4.33544		BX098869 Soares_fetal_liver_spleen_1NFLS_S1 Homo sapiens cDNA clone IMAGp998P22975, mRNA sequence [BX098869]	50559668	chr13	50559609	-	hs|13q14.2		BX098869		chr13:50559668-50559609			Hs.687694
A_33_P3421985	-4.24442	-5.79058	2.9204			87142062	chr6	87142003	+	hs|6q14.3				chr6:087142003-087142062
A_33_P3343340	-4.96494	-6.53525	2.96969			54389350	chr12	54389291	+	hs|12q13.13				chr12:054389291-054389350
A_23_P252023	-5.00849	-6.21879	2.31385	SSX2	Homo sapiens synovial sarcoma, X breakpoint 2 (SSX2), transcript variant 2, mRNA [NM_175698]	52782346	chrX	52782287	+	hs|Xp11.22	6757	NM_175698	synovial sarcoma, X breakpoint 2	chrX:52782287-52782346		NM_175698	Hs.661107
A_19_P00813049	-3.19711	-4.76765	2.97015			80494268	chr15	80494209	+	hs|15q25.1				chr15:080494209-080494268
A_23_P21943	-5.27693	-6.40858	2.19108	SAGE1	Homo sapiens sarcoma antigen 1 (SAGE1), mRNA [NM_018666]	134994053	chrX	134993995	+	hs|Xq26.3	55511	NM_018666	sarcoma antigen 1	chrX:134993995-134994053	GO:0005730|GO:0005634	NM_018666	Hs.195292
A_33_P3401295	-4.92226	-6.30027	2.59909	CRCT1	Homo sapiens cysteine-rich C-terminal 1 (CRCT1), mRNA [NM_019060]	152488325	chr1	152488266	+	hs|1q21.3	54544	NM_019060	cysteine-rich C-terminal 1	chr1:152488266-152488325		NM_019060	Hs.110196
A_33_P3395081	-3.16707	-5.90489	6.67059	ACSM5	Homo sapiens acyl-CoA synthetase medium-chain family member 5 (ACSM5), mRNA [NM_017888]	20452285	chr16	20452226	+	hs|16p12.3	54988	NM_017888	acyl-CoA synthetase medium-chain family member 5	chr16:20452226-20452285	GO:0005759|GO:0006631|GO:0005525|GO:0005524|GO:0047760|GO:0046872	NM_017888	Hs.659606
A_33_P3224090	-4.88814	-6.15002	2.39808		DB014757 TESOP2 Homo sapiens cDNA clone TESOP2003633 5', mRNA sequence [DB014757]	94304343	chr15	94304284	-	hs|15q26.2		XR_243240		chr15:94304343-94304284		XR_243240	Hs.134687
A_33_P3280163	-3.36288	-5.956	6.03401	FAM90A7P	Homo sapiens family with sequence similarity 90, member A7, pseudogene (FAM90A7P), non-coding RNA [NR_046343]	7416500	chr8	7416441	-	hs|8p23.1	441317	NR_046343	putative protein FAM90A7	chr8:7416500-7416441	GO:0008270|GO:0003676	NR_046343	Hs.715411
A_33_P3333177	-5.16362	-6.17002	2.0089	LOC644083	PREDICTED: Homo sapiens uncharacterized LOC644083 (LOC644083), misc_RNA [XR_112044]	19726982	chr1	19726923	+	hs|1p36.13	644083	XR_112044	uncharacterized LOC644083	chr1:19726923-19726982		XR_112044	Hs.653211
A_33_P3231727	-4.06321	-5.51767	2.74054		Homo sapiens cDNA FLJ33609 fis, clone BRAMY2015890. [AK090928]	66492645	chr9	66492586	-	hs|9q13		AK090928		chr9:66492645-66492586			Hs.736358
A_33_P3327063	-4.09188	-6.26322	4.5044	STRC	Homo sapiens stereocilin (STRC), mRNA [NM_153700]	43900118	chr15	43897597	-	hs|15q15.3	161497	NM_153700	stereocilin	chr15:43900118-43897597	GO:0060091|GO:0009986|GO:0050910|GO:0060088|GO:0032420|GO:0032426	NM_153700	Hs.657395
A_19_P00327275	-4.21701	-6.12767	3.75979			56168651	chr14	56168592	+	hs|14q22.3				chr14:056168592-056168651
A_33_P3262742	-4.27223	-5.77198	2.82793	DAPL1	Homo sapiens death associated protein-like 1 (DAPL1), mRNA [NM_001017920]	159660859	chr2	159660800	+	hs|2q24.1	92196	NM_001017920	death associated protein-like 1	chr2:159660800-159660859	GO:0006915|GO:0030154	NM_001017920	Hs.59761
A_19_P00318794	-5.42876	-6.54487	2.16761			70280925	chr2	70280866	+	hs|2p13.3				chr2:070280866-070280925
A_19_P00331073	-4.69313	-6.37647	3.21171			106964902	chr3	106964843	-	hs|3q13.12				chr3:106964902-106964843
A_32_P74752	-3.45285	-4.97232	2.86687	LOC100131289	Homo sapiens uncharacterized LOC100131289 (LOC100131289), long non-coding RNA [NR_038929]	27730930	chr6	27730871	+	hs|6p22.1	100131289	NR_038929	uncharacterized LOC100131289	chr6:27730871-27730930		NR_038929	Hs.200573
A_32_P10936	-3.93516	-6.20478	4.82197	CDH12	Homo sapiens cadherin 12, type 2 (N-cadherin 2) (CDH12), mRNA [NM_004061]	21751368	chr5	21751312	-	hs|5p14.3	1010	NM_004061	cadherin 12, type 2 (N-cadherin 2)	chr5:21751368-21751312	GO:0016337|GO:0005886|GO:0034329|GO:0005509|GO:0016021|GO:0007156|GO:0045216|GO:0034332	NM_004061	Hs.113684
A_23_P162607	-4.61194	-6.13655	2.8771	STAB2	Homo sapiens stabilin 2 (STAB2), mRNA [NM_017564]	104160432	chr12	104160373	+	hs|12q23.3	55576	NM_017564	stabilin 2	chr12:104160373-104160432	GO:0005515|GO:0005886|GO:0005975|GO:0030169|GO:0015035|GO:0044281|GO:0001525|GO:0006898|GO:0006897|GO:0030666|GO:0005041|GO:0005737|GO:0005540|GO:0005887|GO:0030212|GO:0030214|GO:0007155|GO:0030203|GO:0042742|GO:0009897|GO:0005044	NM_017564	Hs.408249
A_33_P3331335	-4.92876	-6.14399	2.32178	TET3	Homo sapiens tet methylcytosine dioxygenase 3 (TET3), mRNA [NM_144993]	74328619	chr2	74328560	+	hs|2p13.1	200424	NM_144993	tet methylcytosine dioxygenase 3	chr2:74328560-74328619	GO:0005515|GO:0005737|GO:0001939|GO:0006493|GO:0045944|GO:0080182|GO:0080111|GO:0001940|GO:0070579|GO:0046872	NM_144993	Hs.516107
A_23_P64121	-0.761739	-4.20614	10.886	KIAA1549L	Homo sapiens KIAA1549-like (KIAA1549L), mRNA [NM_012194]	33695425	chr11	33695366	+	hs|11p13	25758	NM_012194	KIAA1549-like	chr11:33695366-33695425	GO:0016021	NM_012194	Hs.502266
A_33_P3405198	-3.20929	-4.50695	2.45829			342118	chr2	342059	+	hs|2p25.3		TCONS_00002787		chr2:342059-342118
A_33_P3596355	-3.49142	-5.55701	4.18605	LINC00622	602301760F1 NIH_MGC_87 Homo sapiens cDNA clone IMAGE:4403366 5', mRNA sequence [BG033631]						644242	BG033631	long intergenic non-protein coding RNA 622				Hs.515383
A_19_P00325061	-3.56757	-5.80436	4.71348			43444476	chr1	43444417	-	hs|1p34.2				chr1:043444476-043444417
A_33_P3278501	-4.13333	-5.63057	2.82303			98128613	chr13	98128554	+	hs|13q32.1				chr13:098128554-098128613
A_33_P3353630	-4.32092	-6.25297	3.81596			272537	chr5	272478	-	hs|5p15.33				chr5:000272537-000272478
A_33_P3252499	-5.47221	-6.54298	2.10055	WDR52	Homo sapiens WD repeat domain 52 (WDR52), transcript variant 1, mRNA [NM_001164496]	113013644	chr3	113013585	-	hs|3q13.2	55779	NM_001164496	WD repeat domain 52	chr3:113013644-113013585		NM_001164496	Hs.584936
A_23_P403488	-4.59002	-6.43835	3.60083	NLRP10	Homo sapiens NLR family, pyrin domain containing 10 (NLRP10), mRNA [NM_176821]	7981537	chr11	7981478	-	hs|11p15.4	338322	NM_176821	NLR family, pyrin domain containing 10	chr11:7981537-7981478	GO:2000318|GO:0050829|GO:0005737|GO:2000778|GO:0045087|GO:0002827|GO:0050832|GO:0035397|GO:0005524|GO:2000484|GO:0019897	NM_176821	Hs.449636
A_32_P180741	-4.13515	-6.32704	4.56903	TNK2	Homo sapiens tyrosine kinase, non-receptor, 2 (TNK2), transcript variant 2, mRNA [NM_001010938]	195606016	chr3	195605957	-	hs|3q29	10188	NM_001010938	tyrosine kinase, non-receptor, 2	chr3:195606016-195605957	GO:0005515|GO:0030424|GO:0005154|GO:0005886|GO:0007264|GO:0030136|GO:0050731|GO:0005634|GO:0046872|GO:0030425|GO:0030426|GO:0005737|GO:0005912|GO:2000369|GO:0043025|GO:0030659|GO:0070436|GO:0050699|GO:0018108|GO:0005524|GO:0006897|GO:0016310|GO:0005905|GO:0004674|GO:0004712|GO:0004713|GO:0005095|GO:0004715|GO:0007166|GO:0005768	NM_001010938	Hs.518513
A_23_P154855	-3.83571	-5.74935	3.76758	KCNE1	Homo sapiens potassium voltage-gated channel, Isk-related family, member 1 (KCNE1), transcript variant 2, mRNA [NM_000219]	35821614	chr21	35821555	-	hs|21q22.12	3753	NM_000219	potassium voltage-gated channel, Isk-related family, member 1	chr21:35821614-35821555	GO:0005515|GO:0005251|GO:0030018|GO:0060047|GO:0005886|GO:0007605|GO:0015459|GO:0060307|GO:0086091|GO:0005764|GO:0071435|GO:0016324|GO:0086008|GO:0086009|GO:0006493|GO:0008076|GO:0005249|GO:0086002|GO:0071805|GO:0086005|GO:0009986|GO:0031433|GO:0086013|GO:0002070|GO:0086011|GO:0006487|GO:0071320	NM_000219	Hs.121495
A_24_P229638	-2.79616	-4.8847	4.25318	C9orf117	Homo sapiens chromosome 9 open reading frame 117 (C9orf117), mRNA [NM_001012502]	130476240	chr9	130476181	+	hs|9q34.11	286207	NM_001012502	chromosome 9 open reading frame 117	chr9:130476181-130476240		NM_001012502	Hs.652519
A_19_P00800061	-4.11447	-6.16791	4.15093			143194124	chr1	143194065	-	hs|1q21.1		TCONS_l2_00002634		chr1:143194124-143194065
A_33_P3347343	-3.8606	-5.66012	3.48103	CCDC102B	Homo sapiens coiled-coil domain containing 102B (CCDC102B), transcript variant 1, mRNA [NM_001093729]	66564657	chr18	66564598	+	hs|18q22.1	79839	NM_001093729	coiled-coil domain containing 102B	chr18:66564598-66564657		NM_001093729	Hs.280781
A_33_P3259293	-2.74763	-5.93022	9.07936	SLC37A3	solute carrier family 37, member 3 [Source:HGNC Symbol;Acc:20651] [ENST00000493423]	140102392	chr7	140102333	-	hs|7q34	84255	AK131347	solute carrier family 37, member 3	chr7:140102392-140102333	GO:0005215|GO:0008643|GO:0016021|GO:0055085		Hs.738791
A_19_P00322426	-3.59981	-5.48912	3.70457	LOC441204	Homo sapiens uncharacterized LOC441204 (LOC441204), long non-coding RNA [NR_015364]	26533639	chr7	26533580	+	hs|7p15.2	441204	NR_015364	uncharacterized LOC441204	chr7:26533580-26533639		NR_015364	Hs.587432
A_19_P00813071	-3.61948	-5.25276	3.10218			120392393	chr4	120392334	-	hs|4q26				chr4:120392393-120392334
A_24_P381499	-2.29107	-6.11716	14.183	GLIPR1L2	Homo sapiens GLI pathogenesis-related 1 like 2 (GLIPR1L2), transcript variant 2, mRNA [NM_152436]	75816779	chr12	75816720	+	hs|12q21.2	144321	NM_152436	GLI pathogenesis-related 1 like 2	chr12:75816720-75816779	GO:0016021	NM_152436	Hs.406728
A_33_P3290532	-4.40203	-6.15206	3.36366	TBX5-AS1	Homo sapiens TBX5 antisense RNA 1 (TBX5-AS1), long non-coding RNA [NR_038440]	114847591	chr12	114847532	+	hs|12q24.21	255480	NR_038440	TBX5 antisense RNA 1	chr12:114847532-114847591		NR_038440	Hs.567915
A_19_P00323748	-4.32159	-6.00535	3.21263			162652564	chr3	162652505	+	hs|3q26.1				chr3:162652505-162652564
A_33_P3797403	-4.21246	-5.92367	3.27435		PREDICTED: Homo sapiens uncharacterized LOC283387 (LOC283387), misc_RNA [XR_247842]	58263678	chr12	58263619	-	hs|12q14.1		XR_247842		chr12:58263678-58263619		XR_247842	Hs.727244
A_32_P504827	-4.25847	-6.455	4.58374	MUC12	Homo sapiens mucin 12, cell surface associated (MUC12), mRNA [NM_001164462]	100656400	chr7	100656341	+	hs|7q22.1	10071	NM_001164462	mucin 12, cell surface associated	chr7:100656341-100656400	GO:0003674|GO:0005887|GO:0005796|GO:0016266|GO:0044267|GO:0001558|GO:0043687	NM_001164462	Hs.489355
A_19_P00322784	-4.74372	-6.24795	2.83675		Q9AGC5_STRPY (Q9AGC5) Collagen-like protein B (Fragment), partial (6%) [THC2660983]	44060	chr4	44001	-	hs|4p16.3				chr4:000044060-000044001
A_33_P3330786	-4.07659	-6.02218	3.85195	LOC728339	PREDICTED: Homo sapiens uncharacterized LOC728339 (LOC728339), misc_RNA [XR_249722]	190784690	chr4	190784631	-	hs|4q35.2	728339	XR_249722	uncharacterized LOC728339	chr4:190784690-190784631		XR_249722	Hs.98902
A_33_P3265624	-1.93894	-3.50072	2.95218			20383215	chr22	20383156	-	hs|22q11.21				chr22:020383215-020383156
A_19_P00327850	-1.87517	-3.69775	3.53713			109183834	chr7	109183775	-	hs|7q31.1				chr7:109183834-109183775
A_19_P00811850	-4.49284	-6.09143	3.02846			135367693	chr8	135367634	+	hs|8q24.22				chr8:135367634-135367693
A_33_P3414683	-4.12968	-5.32993	2.29779	KIFC2	Homo sapiens kinesin family member C2 (KIFC2), mRNA [NM_145754]	145694934	chr8	145694875	+	hs|8q24.3	90990	NM_145754	kinesin family member C2	chr8:145694875-145694934	GO:0008017|GO:0005871|GO:0005737|GO:0005874|GO:0003777|GO:0005524|GO:0007018	NM_145754	Hs.528713
[truncated: 632 more rows]
